# Supplementary material for: IFNγ-induced memory in human macrophages is sustained by the durability of cytokine signaling itself
Source: J Exp Med. 2026 Feb 18;223(4):e20250976. doi: 10.1084/jem.20250976 (PMC12915527; doi:10.1084/jem.20250976)
Supplement: Data S1 — shows the raw CPM counts of next-generation sequencing data used to generate Fig. 1 B. [file jem_20250976_datas1.csv]

	D0_unstim_1	D0_unstim_2	D0_IFNy_1	D0_IFNy_2	D0_LPS_1	D0_LPS_2	D0_LPSrux_1	D0_LPSrux_2	D4_IFNy_1	D4_IFNy_2	D4_LPS_1	D4_LPS_2
chr12:110011043-110012928	2.523561956	2.147306699	3.94204526	4.484782623	4.032100843	4.443606651	3.596935142	3.605257263	4.364572432	4.325530332	3.288358562	2.682573297
chr8:37939537-37940161	1.021479727	1.070389328	1.937344392	1.570462931	1.077242999	0.871843649	1.214124805	1.169925001	1.799087306	1.480265122	1.310340121	1.372952098
chr6:137084061-137086353	1.454175893	1.339137385	2.207892852	2.94673086	2.211012193	2.565597176	1.859969548	1.981852653	2.060047384	2.451540833	3.047887329	1.794935663
chr6:11209722-11210192	1.709290636	1.925999419	2.014355293	2.49057013	3.507160349	3.711494907	2.965322548	2.959770155	1.97819563	1.847996907	1.922197848	1.622930351
chr6:116518188-116518904	0.86393845	0.918386234	1.201633861	1.298658316	1.752748591	2.163498732	1.731183242	1.49057013	0.933572638	0.910732662	1.280956314	1.244887059
chr1:236119698-236122539	1.49057013	1.454175893	2.629939409	2.568032105	3.625270489	3.537296067	2.655351829	2.627606838	2.260025656	2.250961574	3.482848283	3.032100843
chr1:236159711-236160892	3.280956314	3.261530815	4.941575862	4.844988157	5.083638879	5.031659854	4.778208576	4.579542225	3.771885579	3.676944359	3.379898164	3.687060688
chr1:236185075-236186054	1.475084883	1.560714954	2.049630768	2.384049807	2.891419187	3.085764554	2.292781749	2.584962501	1.304511042	1.480265122	1.63691458	1.669026766
chr7:98864083-98865574	2.691534165	2.545968369	4.496334513	4.384740587	2.765534746	2.82374936	2.809414444	2.912649865	5.243364426	5.14689956	3.698218478	3.802193217
chr10:84401932-84402481	0.807354922	0.970853654	1.575312331	2.13422094	1.722466024	1.655351829	1.056583528	1.124328135	1.839959587	2.160274831	1.545968369	1.339137385
chr5:68260406-68260728	1.049630768	1.097610797	1.541019153	1.454175893	1.859969548	1.63691458	1.427606173	1.726831217	1.627606838	1.63691458	1.250961574	1.220329955
chr22:39221079-39221700	0.839959587	0.970853654	1.761285273	1.201633861	2.289834465	2.070389328	2.169925001	2.229587923	1.14404637	1.389566812	1.63691458	1.682573297
chr18:49734207-49735726	1.214124805	1.275007047	2.350497247	2	1.739848103	1.599317794	1.195347598	1.416839742	2.09423607	1.981852653	2.176322773	1.622930351
chr3:48112066-48113253	0.970853654	0.807354922	2.185866545	2.568032105	1.389566812	1.521050737	0.963474124	1.214124805	3.292781749	3.378511623	1.659924558	1.3950628
chr3:48118993-48120572	0.970853654	0.918386234	2.531069493	2.042644337	1.922197848	1.744161096	0.807354922	1.070389328	3.523561956	3.539779192	2.114367025	1.531069493
chr3:17592913-17593656	1.169925001	0.918386234	1.201633861	1.150559677	1.922197848	1.843983844	1.59454855	1.475084883	1.244887059	1.443606651	1.416839742	1.545968369
chr1:198966429-198969120	2.032100843	1.560714954	2.956056652	3.426264755	2.613531653	3.078951341	2.358958826	2.653060017	2.90303827	3	2.875780063	2.283921772
chr1:84849474-84849682	1.35614381	1.49057013	1.526068812	1.589763487	2.40053793	2.584962501	2.414135533	2.070389328	1.378511623	1.220329955	1.339137385	1.182692298
chr4:53039521-53040915	1.214124805	1.339137385	1.49057013	1.735522177	2.140778656	2.310340121	1.922197848	1.992768431	1.516015147	1.682573297	2.392317423	2.077242999
chr20:1369448-1370530	1.232660757	1.163498732	2.049630768	2	2.250961574	1.875780063	1.937344392	2.046141782	2.310340121	2.260025656	1.765534746	1.82374936
chr8:29007579-29007800	1.189033824	1	1.831877241	1.550900665	1.682573297	1.827819025	1.815575429	1.831877241	1.361768359	1.411426246	1.3950628	1.575312331
chr5:132474714-132476313	1.49057013	1.378511623	3.298658316	2.969012308	3.543495883	3.246408087	3.726831217	3.554588852	3.292781749	2.859969548	2.797012978	3.08236197
chr5:132480686-132481825	1.757023247	1.163498732	3.195347598	2.983677695	2.327687364	2.632268215	2.66448284	2.584962501	3.321928095	3.909773104	2.014355293	2.097610797
chr5:132492850-132493016	0.948600847	0.948600847	1.49057013	2.480265122	1.526068812	2.321928095	1.232660757	1.475084883	1.432959407	1.427606173	0.925999419	0.956056652
chr5:132495476-132498493	4.547203025	4.078097423	6.505732174	6.05202456	6.107687869	6.030998118	6.040454121	5.953032377	6.355086762	6.544732656	4.968551603	5.621758857
chr5:132499980-132501401	2.333423734	2.124328135	4.185866545	3.650764559	4.263785614	3.94673086	4.292781749	4.032100843	4.424922088	4.120186028	3.671293372	3.416839742
chr8:70399193-70399524	1.097610797	1.021479727	1.280956314	2.459431619	1.220329955	0.933572638	0.941106311	1.214124805	1.378511623	1.280956314	1.097610797	1.007195501
chr12:59182256-59183151	0.918386234	0.86393845	1.469885976	1.910732662	1.459431619	1.257010618	1.195347598	1.257010618	1.815575429	2.298658316	1.310340121	0.956056652
chr7:150619999-150621721	1.14404637	1.117695043	1.655351829	1.66448284	2.871843649	2.831877241	1.641546029	1.613531653	1.378511623	1.201633861	1.807354922	1.560714954
chr5:178672026-178673183	1.257010618	1.232660757	2.298658316	2.198494154	2.510961919	2.475084883	2.485426827	2.709290636	2.939226578	3.073820233	2.160274831	1.682573297
chr5:178695576-178697042	1.189033824	1.207892852	1.761285273	1.589763487	1.981852653	2.097610797	2.370164281	2.443606651	2.003602237	1.970853654	2.014355293	1.910732662
chr13:76826643-76826928	0.970853654	0.948600847	1.790772038	1.646162657	1.028569152	1.021479727	0.963474124	1.021479727	1.163498732	1.028569152	1.097610797	1.007195501
chr13:76890069-76890344	0.970853654	1.021479727	1.575312331	1.700439718	1.575312331	1.811471031	1.704871964	1.757023247	0.910732662	1.007195501	0.847996907	0.831877241
chr8:3109333-3109823	1.475084883	1.163498732	2.280956314	2.319039816	1.220329955	1.350497247	1.389566812	1.632268215	1.627606838	1.545968369	1.786596362	1.669026766
chr12:57463845-57464226	0.86393845	0.86393845	2.956056652	2.87774425	1.560714954	1.63691458	1.316145742	1.416839742	2.707082992	2.744161096	1.339137385	1.163498732
chr7:118312659-118313260	1.097610797	1.049630768	0.992768431	1.124328135	1.622930351	1.794935663	1.718087584	1.475084883	0.933572638	0.887525271	1.310340121	1.049630768
chrX:46572050-46572700	1.070389328	1.097610797	2.060047384	2.097610797	1.298658316	1.304511042	1.427606173	1.275007047	1.673556424	1.480265122	1.827819025	1.077242999
chr22:36918638-36918901	1.214124805	1.432959407	2.555816155	2.861955364	2.897240426	3.323370069	2.485426827	2.543495883	2.952333566	3.578938713	1.469885976	1.220329955
chr22:36925903-36926144	1.316145742	1.613531653	1.731183242	1.895302621	2.731183242	2.678071905	2.459431619	2.469885976	3.068670811	3.294253136	1.310340121	1.847996907
chr5:123448004-123448301	0.895302621	1.049630768	1.454175893	1.970853654	1.182692298	0.992768431	0.910732662	1.049630768	1.773996325	1.794935663	0.956056652	0.855989697
chr5:123475931-123477228	1.298658316	1.35614381	1.790772038	2.211012193	2.807354922	3.625270489	2.759155834	3.177917792	1.918386234	1.970853654	2.160274831	1.655351829
chr5:180858476-180859421	1.097610797	0.895302621	1.176322773	1.22650853	2.680324357	2.35614381	2.137503524	1.967168608	2.462052319	2.169925001	1.97819563	1.82374936
chr12:26813945-26814138	0.918386234	1.232660757	1.622930351	1.411426246	2.053111336	1.925999419	1.718087584	1.66448284	1.263034406	1.944858446	1.063502942	1.028569152
chr12:26817297-26817798	1.339137385	1.416839742	2.117695043	2.680324357	1.622930351	1.599317794	1.59454855	1.232660757	1.361768359	1.298658316	1.250961574	0.98550043
chr7:105759319-105761509	1.871843649	1.49057013	2.580145484	2.885574364	3.531069493	3.428946345	2.477677328	2.516015147	3.399171094	3.609991295	2.807354922	2.077242999
chr12:57010390-57011470	1.416839742	1.454175893	2.488000771	2.615887074	1.575312331	1.372952098	1.372952098	1.510961919	3.592158002	3.723558561	1.922197848	1.575312331
chr3:152496495-152498498	1.952333566	1.627606838	2.961623328	3.43162296	3.09592442	3.634593268	2.211012193	2.462052319	3.399171094	3.582556003	2.339137385	1.575312331
chr3:152499886-152500207	1.169925001	1.097610797	1.773996325	1.970853654	1.722466024	2.042644337	1.056583528	1.40053793	2.003602237	1.807354922	1.163498732	1.117695043
chr1:48563644-48564478	0.895302621	0.970853654	1.974529312	1.718087584	1.263034406	1.327687364	1.292781749	1	1.718087584	1.63691458	1.97819563	1.298658316
chr4:15868174-15869324	0.970853654	0.807354922	1.641546029	1.718087584	2.543495883	2.22650853	2.341985747	2.526068812	1.641546029	1.372952098	2.521050737	1.263034406
chr1:211936654-211936866	1.871843649	1.827819025	2.883620816	3.209453366	3.422233001	3.639232163	3.280956314	3.363171077	2.384049807	2.833902077	1.726831217	1.495695163
chr1:211946258-211946773	1.070389328	1.021479727	1.344828497	1.895302621	0.98550043	1.021479727	0.98550043	1.021479727	1.613531653	1.778208576	1.189033824	1.201633861
chr4:147975365-147975964	1.257010618	1.163498732	1.974529312	2.084064265	2.150559677	2.321928095	2.211012193	1.90303827	1.731183242	1.650764559	1.469885976	1.263034406
chr4:4266190-4266500	1.214124805	1.021479727	2.207892852	2.680324357	1.201633861	1.521050737	1.195347598	1.169925001	1.891419187	2.241840184	1.13093087	1.077242999
chr12:110596031-110596246	0.86393845	0.839959587	1.280956314	2.028569152	0.98550043	1.021479727	0.86393845	0.86393845	1.815575429	2.35614381	0.925999419	0.956056652
chr15:25365510-25366932	1.739848103	1.339137385	2.513490746	3.280956314	2.372952098	2.411426246	1.773996325	1.339137385	2.618238656	2.709290636	2.14404637	1.263034406
chr19:12620172-12621613	1.214124805	1.163498732	3.184280294	3.23878686	1.910732662	1.970853654	1.673556424	1.709290636	3.249445341	3.028569152	2.778208576	1.782408565
chr12:11824108-11824302	1.40053793	1.316145742	2.538538164	2.625270489	2.211012193	2.422233001	1.748461233	1.49057013	2.375734539	2.807354922	1.13093087	1.35614381
chr13:22960812-22961960	1.117695043	0.918386234	1.843983844	1.389566812	1.182692298	1.13093087	1.333423734	0.970853654	1.659924558	1.922197848	1.867896464	1.495695163
chr1:19128870-19130541	1.416839742	1.163498732	1.925999419	2.3305584	2.372952098	2.545968369	1.427606173	1.580145484	3.49057013	3.414135533	2.837943242	1.922197848
chr1:19169619-19169975	0.807354922	0.807354922	1.23878686	1.250961574	1.695993813	1.794935663	0.86393845	0.807354922	1.207892852	1.097610797	0.807354922	0.855989697
chr1:204040965-204042856	1.257010618	1.416839742	2.3305584	2.147306699	2.786596362	2.994579724	2.724650272	2.61117238	2.495695163	2.495695163	2.419538892	2.182692298
chr12:104738888-104739272	1.257010618	1.257010618	2.173127433	2.042644337	2.007195501	1.859969548	1.910732662	1.831877241	2.241840184	2.201633861	1.867896464	1.82374936
chr12:104760443-104760637	0.918386234	1.097610797	1.13093087	1.250961574	1.778208576	1.372952098	1.427606173	1.545968369	1.207892852	0.956056652	1.250961574	1.443606651
chr20:22924546-22925961	1.169925001	1.469885976	1.700439718	1.570462931	2.518535139	2.782408565	3.29130886	3.195347598	1.550900665	2.073820233	3.981852653	3.292781749
chr6:135029864-135030978	0.918386234	0.970853654	1.700439718	1.895302621	1.372952098	1.560714954	1.056583528	1.257010618	1.918386234	2.097610797	1.367371066	1.220329955
chr5:172692312-172694602	1.416839742	1.316145742	1.280956314	1.389566812	2.560714954	2.443606651	2.341985747	2.560714954	1.207892852	1.201633861	1.589763487	1.669026766
chr18:47889140-47889740	0.807354922	0.807354922	1.744161096	1.752748591	1.682573297	1.970853654	1.910732662	1.831877241	1.378511623	1.443606651	1.996388746	1.560714954
chr9:72301006-72301352	1.189033824	1.070389328	1.974529312	2.283921772	2.310340121	2.495695163	1.803227036	2.046141782	2.117695043	1.63691458	1.613531653	1.63691458
chr15:50330919-50331249	1.097610797	0.948600847	1.974529312	2.042644337	1.35614381	1.560714954	1.056583528	1.275007047	1.485426827	1.722466024	1.339137385	1.117695043
chr15:66373013-66373256	1.070389328	1.097610797	1.438292852	1.201633861	1.922197848	2.411426246	1.580145484	1.941106311	1.659924558	1.831877241	1.063502942	1.163498732
chr20:32501729-32502078	1.169925001	1.117695043	1.416839742	1.847996907	2.435628594	3.058316496	2.341985747	2.336283388	1.182692298	1.280956314	1.280956314	0.855989697
chr20:32504810-32506953	2.080657663	2.114367025	3.140778656	3.114367025	4.231893162	4.414135533	3.871843649	3.980939266	3.938285792	3.930737338	3.544732656	3.476381688
chr20:32516478-32517794	1.169925001	1.257010618	1.963474124	1.570462931	2.097610797	1.827819025	2.124328135	2.263034406	2.411426246	2.40053793	2.615887074	2.835924074
chr19:46515811-46517771	1.726831217	1.526068812	2.87774425	2.94673086	1.765534746	1.744161096	1.372952098	1.632268215	3.404630684	3.531069493	2.14404637	1.937344392
chr19:46522737-46524633	2.469885976	2.114367025	3.869871406	4.346247774	4.157852169	4.416839742	3.204766751	3.440952198	4.036503334	4.017031081	3.153805336	3.198494154
chr1:66346465-66346632	1.049630768	1.163498732	1.13093087	1.411426246	1.794935663	2.201633861	1.883620816	2.09423607	1.500802053	1.608809243	1.220329955	0.98550043
chr14:24246758-24247251	1.914564523	1.50589093	2.835924074	3.139142019	3.304511042	3.720278465	2.927896454	3.09085343	3.283921772	3.246408087	2.392317423	2.495695163
chr14:24250365-24253124	2.163498732	1.937344392	4.019701914	3.87282876	5.182295025	5.137093609	4.331991778	4.299391206	4.689299161	4.280213996	4.055716264	4.005399988
chr8:93689007-93690492	2.23878686	2.114367025	3.663344619	4.099295204	2.495695163	2.757023247	2.10433666	1.929790998	3.999098034	3.997292408	2.837943242	1.871843649
chr2:169114112-169114914	1.339137385	1.298658316	2.942983598	2.782408565	2.695993813	2.422233001	2.40599236	2.584962501	2.462052319	2.568032105	2.295723025	2.204766751
chr2:169116077-169117339	1.021479727	0.86393845	3.047887329	3.298658316	2.839959587	2.650764559	2.10433666	1.786596362	3.486714373	3.404630684	2.14404637	1.739848103
chr2:169118204-169118494	0.86393845	0.807354922	1.687060688	1.910732662	1.028569152	1.077242999	1.10433666	0.970853654	1.855989697	1.89917563	1.097610797	0.910732662
chr12:38782376-38783959	1.298658316	1.257010618	3.49057013	4.164303583	1.948600847	2.443606651	1.59454855	1.580145484	3.507160349	3.670160514	2.160274831	1.695993813
chr9:123363618-123365517	0.839959587	0.970853654	1.111031312	1.097610797	1.871843649	1.843983844	1.545968369	1.580145484	2.691534165	2.575312331	2.046141782	1.937344392
chr13:30158657-30159878	1.632268215	1.59454855	2.195347598	2.448900951	2.87774425	2.948600847	3.061776198	3.047887329	1.5360529	1.695993813	2.063502942	1.545968369
chr22:21689894-21691142	1.070389328	0.918386234	2.269033146	2.272023189	1.411426246	1.10433666	1.056583528	1.169925001	1.97819563	2.160274831	1.659924558	1.608809243
chr10:74023355-74023525	1.298658316	0.948600847	1.304511042	1.510961919	1.608809243	2	1.761285273	1.580145484	1.550900665	1.280956314	1.028569152	1.339137385
chr10:74084845-74085339	0.86393845	0.918386234	2.140778656	2.3950628	1.794935663	2.367371066	0.910732662	1.021479727	3.3305584	3.300123725	1.443606651	1.263034406
chr4:24751761-24754954	2.313245852	2.430285273	3.221877081	3.292781749	4.093391153	4.072963272	3.502075956	3.541019153	2.790772038	2.865918815	3.089159132	2.244887059
chr17:47653469-47654307	1.786596362	1.811471031	2.378511623	2.731183242	3.246408087	3.385431037	2.746312766	2.821710215	2.720278465	2.839959587	2.114367025	2.063502942
chr9:110319767-110320488	0.970853654	1.163498732	1.541019153	1.819668183	2.384049807	2.713695815	1.922197848	1.992768431	2.060047384	2.053111336	1.545968369	1.263034406
chr9:110333194-110335671	2.017921908	1.49057013	3.303050085	3.641546029	3.129283017	3.165107985	2.46727948	2.669026766	3.938285792	3.762348816	3.358958826	2.560714954
chr8:24222340-24223022	0.970853654	1.298658316	1.063502942	0.933572638	1.560714954	2.111031312	1.59454855	1.475084883	0.887525271	0.910732662	1.469885976	1.59454855
chr1:12046855-12048124	1.021479727	1.070389328	1.831877241	1.475084883	2.039138394	1.560714954	1.731183242	1.815575429	2.427606173	2.039138394	2.469885976	2.032100843
chr1:12053889-12054723	1.070389328	0.895302621	1.304511042	1.201633861	2.709290636	2.526068812	2.147306699	2.653060017	1.344828497	1.097610797	2.114367025	2.163498732
chr12:120909415-120910201	0.970853654	0.970853654	1.321928095	1.344828497	1.545968369	1.15704371	1.580145484	1.757023247	1.077242999	1.117695043	1.613531653	1.163498732
chr7:131048878-131050828	1.438292852	1.163498732	2.310340121	2.147306699	1.244887059	1.257010618	1.316145742	1.339137385	2.889473543	2.891419187	1.90303827	1.937344392
chr11:47488060-47488199	1	1.097610797	1.361768359	2.097610797	1.049630768	1.257010618	0.941106311	1.070389328	1.263034406	1.137503524	0.847996907	0.933572638
chr14:69353247-69355413	1.214124805	1.070389328	2.173127433	1.910732662	1.871843649	1.811471031	1.613531653	1.545968369	3.737686761	3.734438666	3.192194165	3.292781749
chr15:85710282-85710671	1.169925001	1.189033824	2.386810946	2.49057013	1.794935663	1.500802053	1.545968369	1.475084883	2.970853654	2.952333566	1.163498732	1.280956314
chr1:52095964-52097188	1.560714954	1.232660757	2.63691458	2.596935142	1.933572638	2.189033824	1.516015147	1.565597176	2.735522177	2.94673086	2.23878686	1.752748591
chr3:138717650-138719477	1.378511623	1.189033824	2.815575429	3.462052319	2.477677328	2.871843649	1.565597176	1.786596362	4.186659017	3.976363636	2.310340121	1.713695815
chr1:89444711-89445355	1.021479727	1.070389328	1.50589093	2.23572706	1.794935663	2.250961574	1.673556424	1.757023247	1.906890596	2.182692298	1.807354922	1.049630768
chr1:89450263-89451597	1	0.948600847	2.039138394	2.384049807	2.35614381	2.687060688	1.704871964	1.757023247	1.918386234	1.650764559	2.097610797	1.443606651
chr1:89459715-89460789	1.275007047	1.070389328	2.23878686	2.765534746	1.443606651	1.63691458	1.232660757	1.298658316	2.003602237	2.289834465	1.63691458	1.372952098
chr7:150401435-150401961	1.021479727	0.839959587	1.871843649	1.895302621	1.778208576	2.124328135	1.480265122	1.726831217	2.232660757	2.073820233	1.847996907	1.372952098
chr4:39653812-39654339	0.948600847	0.86393845	1.454175893	1.769771739	1.220329955	1.280956314	0.98550043	0.895302621	1.464668267	1.244887059	0.925999419	0.956056652
chr6:45609393-45610094	0.86393845	1.021479727	0.963474124	0.963474124	1.807354922	1.618238656	1.480265122	1.632268215	0.910732662	0.910732662	1.250961574	1.3950628
chr6:45644488-45645739	0.948600847	0.918386234	2.229587923	2.295723025	2.160274831	2.422233001	1.815575429	1.815575429	1.967168608	1.883620816	1.827819025	1.622930351
chr6:45654653-45655010	0.970853654	0.86393845	1.13093087	0.807354922	1.575312331	1.941106311	1.427606173	1.510961919	0.887525271	0.910732662	1.189033824	1.137503524
chr13:49811045-49812080	1.257010618	1.691534165	1.608809243	1.786596362	2.765534746	3.016139703	2.90303827	2.739848103	2.438292852	2.709290636	2.176322773	1.669026766
chr16:80759312-80760433	1.454175893	1.207892852	2.13093087	2.295723025	2.495695163	2.687060688	2.147306699	2.070389328	2.384049807	2.192194165	2.604071324	1.726831217
chr5:122692677-122692840	1.14404637	1.14404637	1.454175893	1.941106311	2.007195501	2.321928095	1.316145742	1.475084883	1.056583528	1.007195501	1.063502942	0.910732662
chr5:122698357-122698541	1.339137385	1.339137385	2.039138394	2.147306699	2.851998837	3.051372102	2.577730931	2.560714954	1.659924558	1.510961919	1.063502942	1.007195501
chr1:221141145-221141409	1.117695043	1.049630768	1.15704371	1.389566812	1.871843649	1.778208576	1.613531653	1.510961919	0.98550043	0.887525271	0.847996907	0.855989697
chr7:108406247-108406726	1.070389328	1.021479727	1.13093087	1.150559677	1.495695163	2.042644337	1.333423734	1.298658316	1.321928095	1.097610797	1.545968369	1.339137385
chr7:108499385-108499924	0.970853654	1.021479727	1.321928095	1.124328135	1.545968369	1.843983844	1.761285273	1.90303827	1.14404637	1.049630768	1.807354922	1.321928095
chr7:45203389-45205405	1.695993813	1.163498732	3.896271849	4.232660757	3.486714373	3.801158656	1.773996325	1.981852653	4.440287821	4.231125158	3.267535798	2.283921772
chr7:79465533-79466532	0.918386234	1.207892852	1.469885976	1.847996907	1.63691458	1.438292852	1.333423734	1.929790998	1.786596362	1.819668183	1.765534746	1.049630768
chr19:48264372-48265212	1	0.86393845	2.097610797	1.803227036	1.117695043	0.90303827	1.195347598	1.169925001	2.232660757	2.160274831	1.063502942	1.182692298
chr15:38624017-38625143	2.869871406	2.750606505	3.964398632	4.286141873	4.502712486	4.858975614	4.20867332	4.262282806	4.065227623	3.964398632	3.129283017	2.347665656
chr15:38630869-38632210	1.831877241	2.053111336	3.09423607	3.046141782	3.655351829	3.881664619	3.600507645	3.722466024	2.700439718	2.560714954	2.682573297	2.339137385
chr15:38660825-38661029	1.049630768	1.14404637	1.50589093	1.176322773	1.650764559	1.891419187	1.516015147	1.956056652	1.028569152	1.389566812	1.063502942	1.049630768
chr15:38665886-38666265	1.613531653	1.827819025	2.173127433	2.689299161	3.618238656	4.00270252	3.280956314	3.509695842	2.531069493	2.310340121	1.469885976	1.298658316
chr15:38670815-38670999	1.769771739	2.09085343	2.229587923	2.548436625	3.217230716	3.557042415	3.231125158	3.339137385	2.260025656	2.427606173	1.416839742	1.298658316
chr6:108831295-108832692	1.59454855	1.827819025	2.646162657	2.319039816	3.688180359	3.577730931	3.220329955	3.073820233	2.601696516	2.63691458	2.207892852	1.910732662
chr3:14523778-14527134	1.632268215	1.50589093	2.62058641	2.272023189	2.759155834	2.678071905	2.608809243	2.241840184	4.240314329	4.117695043	3.69265037	3.44625623
chr17:19864194-19865853	1.560714954	1.871843649	2.451540833	2.568032105	2.965322548	3.502075956	2.687060688	2.813524689	2.632268215	2.40053793	2.456806149	1.948600847
chr18:74356149-74357435	1.298658316	1.163498732	2.153805336	2.510961919	1.981852653	2.333423734	1.803227036	1.843983844	1.613531653	1.682573297	1.959770155	1.339137385
chr18:74377706-74378908	1.510961919	1.163498732	1.831877241	1.700439718	2.140778656	2.50589093	2.032100843	2.150559677	2.6622055	2.550900665	3.169925001	2.698218478
chr2:218041023-218042150	2.592158002	1.782408565	3.905928478	4.946262984	4.386810946	5.035183997	2.263034406	2.724650272	4.284662185	4.355439197	2.875780063	2.042644337
chr4:3043469-3043612	1	1.097610797	1.843983844	1.835924074	1.097610797	1.13093087	0.963474124	1.070389328	1.516015147	1.339137385	1.063502942	0.855989697
chr6:42066447-42067591	1.021479727	1.070389328	1.541019153	1.570462931	2.298658316	2.432959407	2.046141782	1.843983844	1.3950628	1.263034406	1.682573297	1.163498732
chr3:12737876-12738063	1.14404637	1.163498732	1.378511623	1.298658316	1.807354922	1.941106311	1.731183242	1.678071905	0.963474124	1.028569152	1.416839742	1.35614381
chr9:33172206-33173221	2.195347598	2.381283373	3	3.087462841	3.688180359	4.10349764	3.600507645	3.56315813	3.129283017	2.94673086	3.145677455	3.15704371
chr6:36914233-36914822	0.86393845	0.970853654	1.871843649	1.531069493	1.545968369	1.416839742	1.427606173	1.66448284	1.744161096	1.752748591	1.847996907	1.859969548
chr10:86798588-86799295	0.86393845	0.807354922	1.700439718	1.956056652	1.89917563	1.941106311	0.910732662	1.021479727	1.929790998	2.35614381	1.867896464	1.443606651
chr5:65189359-65191188	1.070389328	1.117695043	1.575312331	1.550900665	2.028569152	2.111031312	1.275007047	1.545968369	1.879705766	1.752748591	2.22342255	1.531069493
chr12:65591769-65592039	1.049630768	1.14404637	1.176322773	1.627606838	1.608809243	1.891419187	1.673556424	1.726831217	1.077242999	1.137503524	1.13093087	0.98550043
chr2:41932349-41934818	1.66448284	1.526068812	2.794935663	2.815575429	3.231125158	3.051372102	1.937344392	2.384049807	4.702103407	4.671859468	4.025914699	3.08236197
chr13:94656966-94657527	0.807354922	1.021479727	1.014355293	0.807354922	1.807354922	1.541019153	1.195347598	1.169925001	0.933572638	1.049630768	1.443606651	1.007195501
chr1:89147702-89148158	1.049630768	1.14404637	1.321928095	1.150559677	1.752748591	1.941106311	1.531069493	1.378511623	1.565597176	1.63691458	1.589763487	1.3950628
chr1:89150304-89151406	1.117695043	1.207892852	1.541019153	2.028569152	1.981852653	2.250961574	1.232660757	1.695993813	2.319039816	2.63691458	1.744161096	1.244887059
chr1:89152209-89153553	1.070389328	1	2.060047384	1.847996907	2.364572432	2.378511623	1.565597176	1.378511623	3.040892431	3.148934105	1.786596362	1.220329955
chr1:89164940-89167202	0.895302621	0.970853654	1.454175893	1.700439718	3.023255352	3.390942773	2.510961919	2.498250868	1.879705766	1.847996907	2.568032105	1.910732662
chr10:30507045-30507158	1.14404637	0.970853654	2.13093087	2.438292852	1.411426246	1.827819025	1.169925001	1.316145742	1.124328135	1.427606173	1.163498732	1.028569152
chr10:30526823-30526967	1.14404637	1.339137385	1.910732662	2.23572706	1.220329955	1.280956314	1.150559677	1.257010618	1.077242999	1.007195501	1.189033824	1.220329955
chr10:30580673-30581012	1.14404637	1.021479727	2.310340121	2.247927513	3.390942773	3.776103988	3.552131108	3.339137385	1.286881148	1.480265122	1.339137385	1.321928095
chr5:156974399-156974775	1.646162657	1.739848103	2.90303827	3.119356177	2.752748591	3.228049048	2.477677328	2.550900665	1.815575429	2.211012193	1.443606651	1.339137385
chr17:18013375-18015147	0.918386234	0.970853654	1.526068812	2	1.389566812	1.15704371	1.014355293	1.070389328	3.456806149	3.270528942	1.959770155	1.560714954
chr9:19923980-19924555	1.021479727	1.298658316	1.974529312	1.925999419	1.859969548	1.521050737	1.427606173	1.438292852	1.673556424	1.739848103	1.726831217	1.480265122
chr10:63067966-63068773	1.070389328	1.14404637	2.350497247	2.577730931	2.310340121	2.310340121	1.641546029	1.981852653	2.59454855	2.927896454	1.847996907	1.695993813
chr6:45490767-45490989	1.232660757	1.070389328	1.304511042	1.367371066	1.847996907	2.250961574	1.731183242	1.545968369	1.077242999	1.220329955	1.339137385	1.201633861
chr21:41622340-41623245	1.214124805	1.298658316	1.887525271	1.344828497	2.319039816	2	2.211012193	2.017921908	1.906890596	1.752748591	1.867896464	1.937344392
chr1:180027269-180028940	0.970853654	1.070389328	1.469885976	1.895302621	2.833902077	3.491853096	2.477677328	2.336283388	2.147306699	1.871843649	2.495695163	1.782408565
chr1:180040090-180040524	1.416839742	1.189033824	1.263034406	1.097610797	2.503348735	2.748461233	2.232660757	1.929790998	0.910732662	0.831877241	1.063502942	0.910732662
chr15:82241632-82242249	1.14404637	0.807354922	1.40053793	1.752748591	2.427606173	2.659924558	1.613531653	1.744161096	1.627606838	1.63691458	1.97819563	1.220329955
chr2:45468616-45469872	1.021479727	0.948600847	1.669026766	2.107687869	1.526068812	1.618238656	1.372952098	1.189033824	2.678071905	2.957914599	1.726831217	1.201633861
chr11:75673947-75674272	0.970853654	0.807354922	1.641546029	1.700439718	1.372952098	2.042644337	1.545968369	1.361768359	1.22650853	1.244887059	0.847996907	0.956056652
chr12:50441780-50443490	0.918386234	1.021479727	2.378511623	3.100977648	1.526068812	1.480265122	1.10433666	0.918386234	2.707082992	2.680324357	1.367371066	1.182692298
chr13:31110040-31112179	1.695993813	1.378511623	2.891419187	2.704871964	2.845991771	2.344828497	2.773996325	2.731183242	3.218781168	3.117695043	3.47118746	2.904965719
chr2:26424292-26425313	0.895302621	0.895302621	1.321928095	1.98550043	0.956056652	1.560714954	1.056583528	0.970853654	1.906890596	1.992768431	1.613531653	1.280956314
chr2:26486783-26487892	1.298658316	1.163498732	1.910732662	1.627606838	2.528571319	2.454175893	1.910732662	1.580145484	1.827819025	2.097610797	2.280956314	2.042644337
chr2:26492529-26495160	2.861955364	2.289834465	4.926948248	4.625270489	4.967629753	4.930737338	4.125981654	4.116863758	4.514753498	4.443606651	4.60940039	4.285402219
chr21:14618281-14618586	1.14404637	1	1.344828497	1.411426246	2.073820233	2.40053793	1.580145484	1.438292852	1.286881148	1.480265122	1.613531653	1.244887059
chr6:15213839-15214295	1.232660757	1.117695043	1.50589093	1.910732662	1.933572638	2.028569152	1.996388746	1.914564523	1.007195501	1.097610797	1.310340121	1.117695043
chr6:15217150-15217881	1.097610797	1.070389328	1.669026766	2.014355293	2.568032105	3.023255352	2.313245852	2.032100843	1.3950628	1.280956314	1.744161096	1.182692298
chr8:96388391-96388662	1.169925001	1.070389328	1.201633861	1.495695163	1.883620816	1.925999419	1.257010618	1.545968369	0.910732662	1.077242999	1.097610797	0.956056652
chr22:39117577-39118495	1.49057013	1.49057013	2.23878686	2.070389328	2.62058641	2.650764559	2.280956314	2.480265122	2.189033824	2.160274831	2.13093087	1.622930351
chr2:44959013-44959293	1.298658316	1.070389328	1.40053793	1.589763487	2.327687364	2.464668267	2.201633861	2.207892852	1.286881148	1.427606173	1.495695163	1.427606173
chr5:65740244-65740548	1.298658316	1.275007047	2.572889668	3.23878686	1.622930351	1.98550043	1.169925001	1.298658316	1.22650853	1.560714954	1.097610797	1.028569152
chr3:188237882-188238596	1.021479727	1.117695043	1.731183242	1.86393845	1.077242999	0.992768431	0.963474124	0.918386234	1.815575429	1.910732662	1.280956314	1.028569152
chr9:4933448-4933724	1.695993813	1.454175893	2.87774425	2.893362211	2.260025656	2.464668267	1.959770155	2.032100843	2.797012978	2.952333566	1.827819025	1.859969548
chr9:4964545-4965786	1.214124805	0.970853654	1.50589093	2	1.459431619	1.257010618	0.98550043	1.275007047	1.731183242	1.89917563	1.469885976	1.049630768
chr9:4971227-4971963	1.66448284	1.35614381	2.548436625	2.976363636	1.650764559	1.875780063	1.459431619	1.599317794	2.12763328	2.435628594	1.443606651	1.298658316
chr12:122410100-122410290	1.169925001	1.378511623	1.871843649	2.121015401	2.084064265	2.389566812	1.659924558	1.929790998	1.941106311	2.372952098	0.887525271	1.028569152
chr2:190717598-190719373	1.438292852	1.709290636	2.367371066	2.247927513	3.56315813	3.476381688	3.868884273	3.819668183	2.364572432	2.084064265	3.106013238	2.560714954
chr11:123315517-123317617	1.438292852	1.232660757	2.3305584	2.500802053	2.813524689	2.956056652	1.996388746	1.773996325	2.220329955	2.160274831	2.353323291	1.82374936
chr11:123381174-123383164	1.298658316	1.049630768	3.771885579	4	4.170726276	4.430285273	2.189033824	2.032100843	4.440287821	4.409390936	3.337711092	2.528571319
chr11:123391966-123393956	1.475084883	1.3950628	1.744161096	2.307428525	3.276496666	3.351910961	2.241840184	2.462052319	2.883620816	2.981852653	2.987320866	2.063502942
chr16:17527050-17527671	0.86393845	0.807354922	1.15704371	1.049630768	1.575312331	2.056583528	1.495695163	1.695993813	1.182692298	1.137503524	2.028569152	1.298658316
chr1:92877319-92878636	0.895302621	0.918386234	2.153805336	2.510961919	1.526068812	1.744161096	0.910732662	0.970853654	2.742006211	2.994579724	1.545968369	1.097610797
chr9:121707486-121709362	1.378511623	1.049630768	2.289834465	1.970853654	1.682573297	1.709290636	1.350497247	1.339137385	2.970853654	3.19061486	2.521050737	2.253989266
chr11:70710311-70713117	0.86393845	0.807354922	2.675815931	1.835924074	1.007195501	0.933572638	0.941106311	0.807354922	4.61999983	4.521050737	1.495695163	1.35614381
chr9:89827026-89828570	1.35614381	1.021479727	1.790772038	2.480265122	1.910732662	1.843983844	1.531069493	1.378511623	2.488000771	2.063502942	2.192194165	1.480265122
chr9:89838041-89840460	2.675815931	2.695993813	4.09085343	4.138323004	4.181102551	4.553360503	4.247927513	4.207892852	3.198494154	2.702657543	3.735522177	3.282439805
chr9:89845480-89845926	1.117695043	1	1.963474124	1.250961574	1.722466024	1.541019153	1.748461233	1.232660757	1.718087584	1.575312331	1.97819563	1.871843649
chrX:132077489-132079331	1.021479727	1.021479727	1.454175893	1.367371066	1.739848103	1.811471031	2.066950244	2.150559677	1.815575429	1.89917563	1.97819563	1.427606173
chrX:132085975-132089317	2.746312766	2.3305584	3.177917792	4.020591095	4.160274831	4.533563348	4.001802243	4.056583528	2.570462931	2.477677328	3.331991778	2.310340121
chrX:132090016-132091514	1.695993813	1.316145742	3.455491621	3.673556424	3.503348735	3.927896454	3.381283373	3.363171077	2.933572638	3.09592442	2.310340121	1.682573297
chr12:26033844-26035153	1.378511623	1.416839742	2.163498732	2.097610797	2.5360529	2.22650853	2.521050737	2.207892852	1.744161096	1.545968369	2.23878686	1.937344392
chr8:11900598-11900731	1.49057013	1.257010618	2.163498732	2.853995647	2.117695043	2.298658316	1.316145742	1.526068812	1.956056652	1.819668183	1.589763487	1.298658316
chr7:30182257-30182472	0.970853654	1.097610797	1.304511042	1.344828497	2.298658316	2.669026766	1.871843649	2.032100843	1.163498732	1.117695043	0.887525271	1.007195501
chr7:30188447-30188628	0.807354922	0.948600847	1.40053793	1.646162657	2.327687364	2.333423734	1.803227036	1.565597176	0.887525271	1.244887059	0.807354922	0.807354922
chr3:121690691-121691472	1.438292852	1.117695043	2.217230716	2.510961919	2.211012193	2.5360529	1.922197848	2.032100843	1.827819025	1.89917563	2.378511623	1.510961919
chr3:30742894-30743871	1.275007047	1.049630768	2.049630768	2.350497247	2.280956314	2.713695815	1.687060688	1.599317794	1.918386234	2.017921908	2.14404637	1.608809243
chr3:30750316-30750463	0.895302621	1	1.438292852	1.66448284	1.560714954	2.163498732	1.389566812	1.189033824	1.599317794	1.910732662	1.097610797	0.98550043
chr2:237497501-237498901	1.59454855	1.49057013	3.343407822	3.280956314	2.028569152	1.875780063	2.147306699	2.324810603	4.178714641	4.432959407	2.250961574	1.98550043
chr13:23621024-23621990	0.970853654	1.117695043	1.438292852	1.049630768	2.169925001	2.097610797	2.280956314	2.220329955	1.687060688	1.709290636	2.080657663	2.077242999
chr1:16164242-16164809	1.339137385	1.432959407	1.416839742	1.589763487	2.839959587	3.139142019	2.570462931	2.675815931	2.545968369	2.680324357	2.063502942	2.017921908
chr17:20307347-20308785	1.378511623	1.257010618	3.308885057	3.63691458	2.64385619	2.871843649	1.910732662	1.992768431	3.539779192	3.934516502	1.97819563	1.695993813
chr3:105739406-105740567	1	0.918386234	1.937344392	1.803227036	1.443606651	1.480265122	1.275007047	1.316145742	2.060047384	2.327687364	1.613531653	1.298658316
chr3:105779839-105780443	0.970853654	1.021479727	1.859969548	2.6622055	2.746312766	3.476381688	2.232660757	2.220329955	1.827819025	1.510961919	1.097610797	1.244887059
chr3:105781993-105782843	1.070389328	1.021479727	1.40053793	2.028569152	1.752748591	1.875780063	1.372952098	1.339137385	1.687060688	1.682573297	1.545968369	1.321928095
chr8:21410412-21411620	1.117695043	1.316145742	2.397802962	2.107687869	2.182692298	1.778208576	1.627606838	1.786596362	1.718087584	1.89917563	2.13093087	1.959770155
chr17:42409502-42409745	0.970853654	1.117695043	1.304511042	1.250961574	2.260025656	2.014355293	2.10433666	1.956056652	1.321928095	1.339137385	1.521050737	1.752748591
chr17:42411515-42411916	0.948600847	1.189033824	1.49057013	1.531069493	2.084064265	1.618238656	1.974529312	1.646162657	1.244887059	1.244887059	1.3950628	1.411426246
chr17:42416562-42416752	1.117695043	1.14404637	1.15704371	1.608809243	1.933572638	2.070389328	1.98550043	1.887525271	1.077242999	0.956056652	1.250961574	1.244887059
chr5:139484525-139484649	0.948600847	1.021479727	1.744161096	1.847996907	1.859969548	1.906890596	1.580145484	1.757023247	1.028569152	0.887525271	0.925999419	1.077242999
chr20:44582101-44584543	2.666756592	2.622930351	4.161887682	4.125981654	4.586764743	4.723012396	4.448900951	4.592158002	4.220329955	4.154615611	3.64385619	3.10433666
chr20:44588853-44589077	0.839959587	0.807354922	1.280956314	2.211012193	0.956056652	1.049630768	0.98550043	1.021479727	1.028569152	0.98550043	0.992768431	0.887525271
chr3:62835485-62837702	1.070389328	0.918386234	2.849999259	2.924099886	3.056583528	3.465974465	1.761285273	1.695993813	4.350497247	4.557042415	3.358958826	2.528571319
chr14:91484662-91485086	1.169925001	1.021479727	1.469885976	1.803227036	1.682573297	2.310340121	1.40599236	1.815575429	1.5360529	1.459431619	1.310340121	1.028569152
chr19:46182732-46183132	1.232660757	1.378511623	1.220329955	1.298658316	2.582556003	2.632268215	2.843983844	2.61117238	1.321928095	1.35614381	1.280956314	1.372952098
chr7:45061492-45064095	2.918386234	3.17951105	4.038260575	4.006298024	4.772941338	4.894332742	4.696550301	4.648465443	4.100977648	3.937344392	4.638073837	4.025914699
chr17:40542109-40543424	1.070389328	1.14404637	2.097610797	1.910732662	4.017921908	3.939226578	3.552131108	3.459431619	1.799087306	1.575312331	2.817623258	3.389566812
chr17:40550832-40551446	0.86393845	1.021479727	0.918386234	0.871843649	2.084064265	2.250961574	2.046141782	1.803227036	1.22650853	1.35614381	1.887525271	1.89917563
chr17:40560218-40562227	1.941106311	2.260025656	4.13093087	3.853995647	4.567423758	4.623515741	4.019701914	4.101818134	4.08491466	4.509062386	3.94204526	3.815575429
chr17:40563887-40565779	1.117695043	0.918386234	1.622930351	1.510961919	2.916476644	2.713695815	2.080657663	2.304511042	2.608809243	2.510961919	3.169925001	2.972692654
chr17:40572560-40573069	0.918386234	1.339137385	1.541019153	1.700439718	1.669026766	2.056583528	1.580145484	1.124328135	1.599317794	1.871843649	1.922197848	1.427606173
chr17:40577410-40578086	0.970853654	0.970853654	1.843983844	1.769771739	2.94673086	2.918386234	1.731183242	2.080657663	2.375734539	2.582556003	1.443606651	1.807354922
chr17:40590015-40591576	0.948600847	0.918386234	1.622930351	1.66448284	2.084064265	2.111031312	1.613531653	1.773996325	2.513490746	2.5360529	1.807354922	1.794935663
chr17:40597721-40599860	2.263034406	2.160274831	3.635754391	3.708187236	4.06608919	4.156234798	3.651912745	3.84899843	4.28169825	4.61176256	3.964398632	3.577730931
chr5:34735377-34737241	1.214124805	1.163498732	1.589763487	1.510961919	2.599317794	2.831877241	2.080657663	2.12763328	1.967168608	1.739848103	2.724650272	2.438292852
chr14:39050192-39050844	0.918386234	0.970853654	0.807354922	0.992768431	1.682573297	1.98550043	1.350497247	1.695993813	1.056583528	0.956056652	1.682573297	1.321928095
chr1:180805232-180805672	1.35614381	1.207892852	1.887525271	2.014355293	2.12763328	2.59454855	1.372952098	1.545968369	1.565597176	1.765534746	1.90303827	1.280956314
chr10:4181107-4182108	0.970853654	1.021479727	2.084064265	2.339137385	1.411426246	1.599317794	1.084064265	1.070389328	2.260025656	1.970853654	1.443606651	0.855989697
chr4:150224477-150225397	1.021479727	1.163498732	1.201633861	1.475084883	1.778208576	2.084064265	1.748461233	1.709290636	2.137503524	2.589763487	2.604071324	1.922197848
chr3:190089595-190090053	0.970853654	0.948600847	1.263034406	1.049630768	1.859969548	2.111031312	1.659924558	1.526068812	0.807354922	0.956056652	1.521050737	1.007195501
chr21:32624776-32625152	1.097610797	1.163498732	1.589763487	1.752748591	1.981852653	2.056583528	1.516015147	1.726831217	0.933572638	1.007195501	1.310340121	1.263034406
chr3:59332849-59333852	1.378511623	1.416839742	2.217230716	2.13422094	2.528571319	2.411426246	2.477677328	2.283921772	1.827819025	1.682573297	2.13093087	1.622930351
chr3:59371670-59371781	0.807354922	0.895302621	1.361768359	1.495695163	1.526068812	2.333423734	1.350497247	1.169925001	1.464668267	1.765534746	1.189033824	1.220329955
chr3:59372238-59372805	1.275007047	1.298658316	3.865918815	4.297191417	4.193771743	4.533563348	3.635754391	3.575312331	3.771885579	4.224194664	2.648465443	2.44625623
chr3:59373612-59373821	0.918386234	0.839959587	1.925999419	1.895302621	1.495695163	1.500802053	1.275007047	1.454175893	1.378511623	1.589763487	1.339137385	1.117695043
chr3:59374497-59375260	1.952333566	2.09085343	3.635754391	3.90014226	4.046141782	4.580145484	4.125981654	4.09000653	4.001802243	3.82984956	2.767654798	2.538538164
chr3:59379992-59381812	3.237257771	3.109360559	4.265286858	4.615887074	4.903520374	5.310340121	4.367371066	4.309612772	5.279099802	5.0725346	3.937344392	3.455491621
chr1:244235217-244235563	0.918386234	0.918386234	1.13093087	1.176322773	2.028569152	2.286881148	1.910732662	2.10433666	1.007195501	1.298658316	1.220329955	1.117695043
chr7:18143687-18145513	1.769771739	1.613531653	3.3950628	3.760220946	1.981852653	2.163498732	1.389566812	1.454175893	2.56315813	2.883620816	2.046141782	1.782408565
chr7:112493337-112495198	1.871843649	1.739848103	2.531069493	2.748461233	3.313245852	3.507160349	3.23572706	3.234194723	2.40053793	2.392317423	3.097610797	2.698218478
chr3:119646912-119647481	1.40053793	1.070389328	1.887525271	1.786596362	2.220329955	2.150559677	1.859969548	2.207892852	1.244887059	1.316145742	1.189033824	1.443606651
chr11:9280162-9281148	1.316145742	1.316145742	2.23878686	2.40599236	2.007195501	2.111031312	1.580145484	1.744161096	1.906890596	2.097610797	2.324810603	1.835924074
chr8:102924748-102925335	0.970853654	1.526068812	1.40053793	1.298658316	2.150559677	2.344828497	1.996388746	2.163498732	1.207892852	1.077242999	1.807354922	1.575312331
chr8:102929859-102931901	1.89917563	2.066950244	2.50589093	2.568032105	3.231125158	3.496973581	3.43162296	3.353323291	3.422233001	3.107687869	2.865918815	2.464668267
chr8:102937741-102939726	0.970853654	0.86393845	1.541019153	2.173127433	2.232660757	1.906890596	1.40599236	1.613531653	1.855989697	1.427606173	2.378511623	1.859969548
chr4:74087545-74087737	1.117695043	1.232660757	1.344828497	1.250961574	2.117695043	2.22650853	2.056583528	1.992768431	1.344828497	1.510961919	1.469885976	1.35614381
chr9:113920678-113922833	2.163498732	1.925999419	3.550900665	3.751677946	3.967168608	4.120186028	3.044394119	3.189033824	4.652486495	4.708187236	3.56315813	2.929790998
chr9:113929801-113930298	0.839959587	0.948600847	1.321928095	1.097610797	2.211012193	2.201633861	1.257010618	1.695993813	1.3950628	1.298658316	1.250961574	1.007195501
chr2:101595663-101596757	1.021479727	0.86393845	1.731183242	1.910732662	2.495695163	2.678071905	2.46727948	2.516015147	1.344828497	1.372952098	1.807354922	1.510961919
chr3:131962975-131963913	1.378511623	1.526068812	2.280956314	2.147306699	2.718087584	2.485426827	2.709290636	2.754887502	2.720278465	2.759155834	2.659924558	2.553360503
chr10:3932567-3934168	2.056583528	1.613531653	4.280213996	4.427606173	4.046141782	4.21023299	2.693765712	3.121015401	4.109360559	4.160274831	3.476381688	2.873813198
chr10:3935144-3935405	0.970853654	0.918386234	2.073820233	2.3305584	1.117695043	1.438292852	1.084064265	0.948600847	2.070389328	2.327687364	1.028569152	0.933572638
chr1:207757622-207758492	0.918386234	0.918386234	3.206330648	4.027684877	1.560714954	1.875780063	1.257010618	0.948600847	3.311793718	3.418189948	1.250961574	1.097610797
chr22:49945419-49945846	1	1.097610797	1.13093087	1.097610797	2.007195501	1.709290636	1.480265122	1.316145742	1.182692298	1.182692298	1.416839742	1.608809243
chr4:152014013-152016396	1.59454855	1.454175893	3.042644337	3.228049048	2.310340121	2.310340121	2.114367025	2.080657663	4.457462965	4.384740587	2.847996907	2.403267722
chr1:17019027-17019273	0.86393845	0.839959587	1.887525271	1.570462931	0.933572638	0.90303827	1.056583528	0.918386234	2.384049807	2.568032105	1.097610797	1.137503524
chr1:17029403-17031079	1.859969548	1.925999419	3.477677328	3.700439718	2.859969548	2.879705766	2.021479727	2.424922088	3.519793486	3.255500733	3.121015401	2.560714954
chr1:17032674-17033795	1.40053793	0.970853654	2.23878686	2.295723025	1.459431619	1.691534165	0.807354922	0.948600847	3.135863165	3.250961574	1.807354922	1.726831217
chr1:206955452-206955799	1.14404637	1.541019153	1.790772038	1.608809243	2.485426827	2.765534746	2.780310099	2.669026766	2.220329955	2.150559677	1.704871964	1.622930351
chr1:94265122-94266449	1.316145742	1.257010618	2.163498732	2.22342255	1.480265122	1.521050737	1.372952098	1.526068812	1.879705766	1.959770155	1.495695163	1.63691458
chr7:73900277-73900845	0.918386234	0.86393845	1.23878686	0.992768431	1.608809243	1.459431619	2.066950244	1.815575429	0.963474124	1.163498732	1.744161096	1.443606651
chr3:122790893-122791073	1.275007047	1.021479727	1.773996325	1.98550043	0.956056652	1.416839742	1.056583528	1.021479727	1.773996325	1.807354922	1.416839742	1.028569152
chr4:184740925-184741597	1.070389328	1.097610797	2.229587923	1.941106311	2.650764559	1.906890596	2.493134922	2.344828497	1.941106311	1.650764559	1.744161096	2.087462841
chr4:184761985-184762998	1.89917563	1.49057013	3.750606505	3.624100895	1.922197848	1.906890596	1.565597176	1.815575429	3.687060688	3.922197848	2.028569152	2.347665656
chr6:4035485-4036950	2.752748591	2.901108243	3.768713657	3.595742339	4.567423758	4.709842019	4.314696526	4.314696526	4.053980168	4.152183419	3.777156666	3.253989266
chr15:59306566-59306930	1.914564523	1.691534165	2.107687869	2.211012193	2.957914599	3.294253136	2.386810946	2.526068812	2.56315813	2.759155834	1.545968369	1.339137385
chr15:59348284-59348421	1.214124805	1.3950628	1.790772038	2.042644337	2.007195501	2.411426246	1.641546029	1.887525271	1.613531653	1.443606651	1.13093087	1.182692298
chr9:112140435-112141484	0.895302621	0.918386234	1.887525271	1.769771739	2.117695043	2.464668267	1.480265122	1.632268215	1.992768431	2.084064265	1.786596362	1.263034406
chr5:169706878-169707911	1.117695043	0.970853654	1.454175893	1.201633861	2.825785627	2.659924558	2.15704371	1.815575429	1.550900665	1.650764559	1.63691458	1.669026766
chr2:95539731-95540264	1.14404637	0.86393845	1.790772038	2.070389328	1.117695043	1.304511042	0.910732662	1.021479727	1.731183242	2.073820233	1.443606651	1.427606173
chr22:37487694-37487896	1.298658316	1.189033824	1.910732662	1.752748591	2.372952098	2.214124805	2.414135533	2.488000771	1.485426827	1.459431619	1.589763487	1.887525271
chr5:150737693-150737854	1.070389328	0.970853654	1.50589093	2.107687869	1.63691458	1.794935663	1.292781749	1.298658316	1.627606838	1.545968369	1.3950628	0.956056652
chr5:150740775-150743578	2.007195501	2.042644337	4.01346226	4.173926932	3.75595577	3.693765712	2.66448284	2.684818738	4.612352499	4.331991778	2.807354922	2.733354341
chr9:130814018-130814757	0.918386234	0.918386234	1.89917563	1.589763487	1.049630768	1.077242999	0.86393845	0.86393845	1.627606838	1.722466024	1.280956314	1.007195501
chr4:176901223-176904216	2.10433666	1.678071905	3.0721058	3.382667253	3.374343989	3.897240426	3.363171077	3.468583317	3.307428525	3.217230716	2.847996907	2.214124805
chr4:176979518-176980023	1.257010618	1.232660757	2.891419187	3.23878686	2.241840184	2.773996325	2.056583528	2.198494154	2.09423607	2.336283388	1.682573297	1.244887059
chr4:176981173-176982546	2.550900665	2.053111336	3.559491813	4.161081482	3.386810946	3.873813198	3.367371066	3.554588852	3.473786912	3.473786912	3.244887059	2.632268215
chr8:47494202-47495231	1.454175893	1.580145484	2.548436625	2.782408565	1.63691458	1.811471031	1.333423734	1.438292852	1.599317794	1.459431619	2.176322773	1.82374936
chr6:1739367-1740024	1	1.021479727	2.084064265	1.925999419	1.560714954	1.761285273	0.86393845	1.214124805	1.516015147	1.545968369	1.250961574	1.182692298
chr2:64773600-64774135	1.214124805	1.163498732	1.952333566	2.028569152	1.244887059	1.232660757	1.389566812	1.169925001	1.378511623	1.280956314	1.163498732	1.35614381
chr13:23992702-23994397	0.918386234	0.807354922	1.378511623	1.389566812	2.40053793	2.176322773	2.59454855	2.414135533	1.263034406	1.339137385	2.807354922	1.996388746
chr1:167084401-167085445	1.214124805	1.432959407	2.843983844	3.145677455	2.891419187	3.139142019	1.803227036	2.046141782	2.655351829	2.629939409	2.837943242	2.107687869
chr15:91899009-91899274	1.117695043	1.070389328	1.09085343	1.150559677	1.981852653	2.124328135	1.627606838	1.565597176	0.887525271	0.807354922	1.280956314	1.182692298
chr4:120085814-120086302	1	1.021479727	0.941106311	1.150559677	1.560714954	2.084064265	1.883620816	1.744161096	1.097610797	1.201633861	1.443606651	1.117695043
chrX:109704633-109704876	1.726831217	1.59454855	2.495695163	3.196921734	2.469885976	3.0721058	1.883620816	2.150559677	2.025028794	2.182692298	1.097610797	1.339137385
chr6:53504420-53506184	2.185866545	1.827819025	3.545968369	3.442280035	2.957914599	2.956056652	2.40599236	2.364572432	2.310340121	2.833902077	2.797012978	2.682573297
chr9:137006023-137007083	0.970853654	0.970853654	2.217230716	2.014355293	1.372952098	1.13093087	1.214124805	1.257010618	2.797012978	2.927896454	1.589763487	1.739848103
chr11:18245514-18247297	1.799087306	1.560714954	3.595742339	3.371558863	2.90303827	2.790772038	2.263034406	2.272023189	4.139142019	3.87774425	3.021479727	2.528571319
chr11:18248604-18249531	1.097610797	1.021479727	1.761285273	1.531069493	1.765534746	1.655351829	1.350497247	1.416839742	2.778208576	2.799087306	1.613531653	2.007195501
chr11:18267976-18268715	1.021479727	1.070389328	1.815575429	2.22342255	1.510961919	1.500802053	1.257010618	1.169925001	2.914564523	2.702657543	1.827819025	1.163498732
chr15:85318139-85319194	1.695993813	2.066950244	2.269033146	2.23572706	4.168321116	4.443606651	3.964398632	4.13422094	1.464668267	1.63691458	2.508428653	2.097610797
chr22:42915225-42915544	1.275007047	1.097610797	1.963474124	1.925999419	3.122672719	3.196921734	2.386810946	2.185866545	1.744161096	1.709290636	1.704871964	1.959770155
chr2:74594062-74594850	1.214124805	0.970853654	1.176322773	1.201633861	1.794935663	1.941106311	1.673556424	1.545968369	0.887525271	0.933572638	1.589763487	0.98550043
chr18:58603299-58603798	1.070389328	1.070389328	1.831877241	1.718087584	1.298658316	1.182692298	1.480265122	1.475084883	1.956056652	2.017921908	1.63691458	1.847996907
chr5:122181183-122181640	0.86393845	1.14404637	0.86393845	1.097610797	1.427606173	2.275007047	1.40599236	1.416839742	0.963474124	0.910732662	1.339137385	1.007195501
chr12:51188205-51189061	1.339137385	1.298658316	2.744161096	2.121015401	2.419538892	2.042644337	2.09085343	2.140778656	2.625270489	2.5360529	2.671293372	2.918386234
chr3:18301828-18302782	1.275007047	0.86393845	1.23878686	1.344828497	1.970853654	2.124328135	1.516015147	1.992768431	1.416839742	1.709290636	1.521050737	1.411426246
chr15:63637908-63639494	1.35614381	1.14404637	2.538538164	2.790772038	1.220329955	1.232660757	1.214124805	1.189033824	3.09085343	3.139142019	1.339137385	1.049630768
chr15:63694201-63694458	0.86393845	0.807354922	1.176322773	1.250961574	2.12763328	2.214124805	1.333423734	1.580145484	1.163498732	1.182692298	0.992768431	0.855989697
chr3:122608815-122610408	3.430285273	2.9202933	4.613531653	5.225737653	4.874796966	5.246408087	4.341274184	4.56193706	4.83541884	4.658782734	3.444932049	2.847996907
chrX:109497602-109498740	0.918386234	1.070389328	1.575312331	1.700439718	1.63691458	1.280956314	1.659924558	1.831877241	1.599317794	1.794935663	1.867896464	1.669026766
chr11:123233222-123234246	3.125981654	2.757023247	4.420212891	4.862947248	4.510961919	4.766065051	3.044394119	3.184280294	4.884109451	4.915520901	3.145677455	2.835924074
chr11:123235908-123236082	0.895302621	0.807354922	1.321928095	1.847996907	1.608809243	2.137503524	0.86393845	0.918386234	1.786596362	2.028569152	1.063502942	0.956056652
chr14:55045061-55045679	0.970853654	0.807354922	0.831877241	1.432959407	1.263034406	1.941106311	1.627606838	1.378511623	0.963474124	1.007195501	1.416839742	0.910732662
chr16:28500529-28501162	1.560714954	1.275007047	3.27351589	2.916476644	3.09085343	2.895302621	2.459431619	2.295723025	2.392317423	2.250961574	1.659924558	1.859969548
chr16:28501701-28501961	1.021479727	0.948600847	2.13093087	1.344828497	2.097610797	1.691534165	1.275007047	1.339137385	1.799087306	1.752748591	1.744161096	1.959770155
chr16:28510583-28510751	1.316145742	1.35614381	1.843983844	1.589763487	2.495695163	2.432959407	1.959770155	2.12763328	1.855989697	1.933572638	1.063502942	1.531069493
chr4:145807220-145807525	0.948600847	0.86393845	1.843983844	2.295723025	1.510961919	1.372952098	1.10433666	1.049630768	1.485426827	1.622930351	1.250961574	1.007195501
chr1:3673947-3674366	1.049630768	0.839959587	1.608809243	1.150559677	1.89917563	1.811471031	2.358958826	2.176322773	1.286881148	1.510961919	2.063502942	2.358958826
chr12:45666569-45667113	1.117695043	0.970853654	1.641546029	1.735522177	2.280956314	2.35614381	1.565597176	1.744161096	1.565597176	1.545968369	1.847996907	1.263034406
chr2:70800337-70801026	1.275007047	0.918386234	2.060047384	1.835924074	1.807354922	1.580145484	1.292781749	1.510961919	2.260025656	2.241840184	1.310340121	1.35614381
chr5:43301668-43305438	3.347665656	3.276496666	4.183486514	4.778208576	4.855989697	5.22342255	4.381283373	4.329841177	4.442943496	4.154615611	4.203984166	3.339137385
chr5:43376055-43377374	1.35614381	1.378511623	1.361768359	1.097610797	2.289834465	2.378511623	1.773996325	1.871843649	1.687060688	1.859969548	2.339137385	1.959770155
chr3:141274200-141275480	0.970853654	0.970853654	1.321928095	1.201633861	1.933572638	1.906890596	2.250961574	2.056583528	1.613531653	1.298658316	1.827819025	1.695993813
chr3:141291069-141291913	1.475084883	1.432959407	1.831877241	1.879705766	2.528571319	2.782408565	2.010779839	2.163498732	2.17951105	1.959770155	1.589763487	1.608809243
chr6:151701402-151703569	1.454175893	1.769771739	2.63691458	3.257010618	2.851998837	3.171527106	2.724650272	2.965322548	2.10433666	1.871843649	2.432959407	1.948600847
chr6:151745806-151746067	0.839959587	0.807354922	1.280956314	2.160274831	0.855989697	0.839959587	0.807354922	0.86393845	0.910732662	1.459431619	0.807354922	0.807354922
chr22:24422280-24422733	1.14404637	0.970853654	1.773996325	1.201633861	2.028569152	1.599317794	2.250961574	2.046141782	1.361768359	1.163498732	1.63691458	1.682573297
chr22:24460520-24461100	1.941106311	1.59454855	2.992768431	3.145677455	2.408711861	2.5360529	1.89917563	2.324810603	2.748461233	2.792855352	1.90303827	2.150559677
chr6:127397512-127398900	0.948600847	0.970853654	2.117695043	2.3950628	1.028569152	1.049630768	0.86393845	1	2.462052319	2.5360529	1.189033824	0.855989697
chr14:51082396-51083112	0.918386234	0.895302621	0.963474124	0.90303827	1.752748591	2.214124805	1.056583528	1.361768359	1.378511623	1.298658316	1.339137385	1.097610797
chr3:112538390-112538613	0.807354922	0.807354922	0.918386234	1.021479727	1.752748591	2.250961574	0.86393845	1.021479727	1.007195501	1.201633861	0.992768431	0.933572638
chr3:112538988-112541316	1.475084883	1.298658316	2.942983598	3.145677455	3.826802684	4.048759312	2.40599236	2.61117238	3.464668267	3.176322773	3.080657663	2.272023189
chr3:112546220-112547228	1.189033824	0.970853654	2.084064265	2	2.140778656	2.056583528	1.545968369	1.298658316	1.5360529	1.765534746	1.570462931	1.3950628
chr2:60104243-60106129	1.769771739	1.855989697	3.27351589	3.165107985	3.587364991	3.684818738	3.29130886	3.378511623	3.102658131	3.056583528	2.757023247	2.419538892
chr2:222308322-222308560	0.970853654	0.970853654	1.220329955	1.176322773	2.007195501	1.906890596	1.687060688	1.565597176	1.321928095	1.35614381	1.339137385	1.464668267
chr11:122687220-122687435	1.49057013	1.416839742	1.361768359	1.495695163	2.510961919	2.815575429	2.280956314	2.443606651	1.344828497	1.263034406	1.367371066	1.097610797
chr13:24056023-24056874	1.117695043	1.117695043	1.641546029	1.627606838	1.560714954	1.970853654	1.480265122	1.887525271	1.361768359	1.280956314	1.589763487	1.372952098
chr13:24089901-24092368	1.021479727	0.86393845	1.910732662	2.13422094	2.272023189	2.275007047	2.3305584	2.584962501	1.879705766	1.589763487	2.817623258	2.140778656
chr6:37149508-37150990	1.454175893	1.871843649	2.62058641	2.87774425	2.87774425	3.030336078	3.061776198	2.998195503	2.137503524	2.289834465	2.914564523	2.310340121
chr9:112094881-112096606	1.726831217	1.378511623	2.596935142	2.64385619	3.257010618	3.311793718	2.788685711	2.709290636	2.869871406	2.673556424	2.807354922	2.601696516
chr10:103500045-103501097	0.86393845	0.86393845	1.871843649	1.432959407	1.480265122	1.304511042	1.545968369	1.214124805	1.378511623	1.280956314	1.744161096	1.937344392
chr10:103563900-103565124	1.169925001	1.070389328	2.217230716	1.627606838	3.017921908	2.575312331	2.560714954	2.443606651	1.500802053	1.589763487	2.114367025	2.454175893
chr17:31112152-31112572	1.021479727	1.232660757	1.40053793	1.454175893	1.859969548	1.843983844	1.333423734	1.695993813	1.007195501	1.117695043	1.063502942	0.956056652
chr17:31197863-31198917	0.970853654	1.117695043	1.063502942	1.097610797	1.589763487	2.084064265	1.627606838	1.454175893	1.378511623	1.339137385	1.570462931	1.372952098
chr11:134638897-134642034	1.510961919	1.646162657	2.992768431	2.6622055	3.906890596	4.11353382	3.084064265	2.918386234	3.592158002	3.851998837	4.08491466	3.952333566
chr16:50656378-50658229	1.695993813	1.691534165	2.339137385	2.042644337	3.085764554	2.799087306	2.731183242	2.761285273	2.232660757	2.372952098	2.97819563	2.622930351
chr16:50688915-50689370	1.339137385	1.14404637	3.427606173	3.857980995	2.981852653	3.215678597	1.580145484	2.150559677	3.789729251	4.023255352	1.570462931	1.028569152
chr19:17618346-17619731	1.117695043	1.49057013	2.424922088	1.835924074	2.799087306	2.575312331	2.855989697	2.799087306	2.963474124	2.845991771	2.931683057	2.495695163
chr21:42473790-42475015	1.070389328	0.970853654	1.641546029	0.933572638	1.709290636	1.3950628	1.790772038	1.526068812	1.464668267	1.339137385	1.765534746	1.847996907
chr17:50696269-50697172	0.948600847	0.839959587	1.687060688	1.970853654	0.910732662	1.077242999	1.014355293	0.970853654	1.744161096	1.443606651	1.220329955	0.956056652
chr9:36346256-36347334	0.918386234	1.163498732	1.815575429	1.627606838	1.933572638	2.310340121	1.687060688	1.646162657	2.049630768	2.073820233	2.080657663	1.59454855
chr9:94648303-94648410	1.726831217	1.541019153	2.039138394	1.956056652	2.659924558	3.0721058	2.618238656	2.584962501	1.599317794	1.459431619	1.310340121	1.339137385
chr1:201400817-201402173	1.378511623	1.416839742	2.801158656	2.847996907	3.786596362	3.972692654	3.744161096	3.771885579	3.277984747	3.14404637	3.508428653	3.121015401
chr1:201403897-201405863	1.952333566	2.160274831	3.973611276	4.045268215	4.997292408	5.017476563	4.875288598	4.83541884	4.427606173	4.680886921	4.133399125	4.307428525
chr1:201408285-201408440	1.021479727	1.021479727	1.416839742	1.321928095	1.622930351	1.618238656	1.790772038	1.887525271	1.361768359	1.752748591	1.521050737	1.695993813
chr15:72737181-72737353	0.807354922	0.918386234	0.86393845	0.90303827	1.220329955	1.925999419	1.150559677	1.124328135	0.963474124	0.831877241	0.925999419	0.956056652
chr15:72739412-72741561	2.61117238	2.137503524	3.030336078	3.557042415	3.748461233	4.130107179	3.014355293	3.297191417	3.835924074	3.94673086	3.604071324	2.419538892
chr15:72757947-72758772	1.214124805	1.117695043	1.280956314	1.454175893	2.695993813	3.030336078	2.056583528	2.250961574	1.378511623	1.372952098	1.250961574	1.280956314
chr15:72763813-72765470	0.970853654	0.948600847	2.310340121	2.49057013	1.545968369	1.599317794	1.056583528	1.257010618	3.568032105	3.473786912	1.959770155	1.63691458
chr15:72790275-72791064	2.150559677	2.545968369	2.713695815	3.165107985	4.280213996	4.61176256	3.685940148	4.171527106	3.150559677	3.266036894	2.924099886	2.121015401
chr15:72792536-72792742	1.021479727	1	1.201633861	1.176322773	2.62058641	2.782408565	2.250961574	2.364572432	1.378511623	1.201633861	1.3950628	1.427606173
chr15:72793546-72794072	1.416839742	1.316145742	1.344828497	1.432959407	2.469885976	2.695993813	2.414135533	2.140778656	1.485426827	1.298658316	1.941106311	1.622930351
chr15:38391275-38391483	0.970853654	1.189033824	1.49057013	1.298658316	1.847996907	1.956056652	1.495695163	1.613531653	0.933572638	0.98550043	1.097610797	0.910732662
chr9:98925170-98925820	0.970853654	1.070389328	1.176322773	1.049630768	1.883620816	1.560714954	1.803227036	1.726831217	0.831877241	0.933572638	2.22342255	2.140778656
chr3:69011043-69011583	0.970853654	1.14404637	1.344828497	1.627606838	2.528571319	2.378511623	2.386810946	2.304511042	1.22650853	0.956056652	1.310340121	1.280956314
chr12:54521849-54522606	1.117695043	1.070389328	1.063502942	1.344828497	1.859969548	2.545968369	1.169925001	1.613531653	1.879705766	2.160274831	1.310340121	0.855989697
chr12:54555545-54556009	1.097610797	1.189033824	1.89917563	1.819668183	1.316145742	1.077242999	1.13093087	1.070389328	1.3950628	1.575312331	1.367371066	1.427606173
chr7:130012065-130012492	0.895302621	0.86393845	1.89917563	2.13422094	1.316145742	1.13093087	1.03562391	0.970853654	2.748461233	2.510961919	1.163498732	0.956056652
chr7:130021424-130021755	0.918386234	0.970853654	1.859969548	1.66448284	0.887525271	0.963474124	0.963474124	0.948600847	3.053111336	3.078951341	1.063502942	0.887525271
chr4:144114942-144116004	0.86393845	0.807354922	2.025028794	2.350497247	1.137503524	1.15704371	0.963474124	0.970853654	2.488000771	2.5360529	1.250961574	0.910732662
chr1:226545787-226546136	0.895302621	0.86393845	1.344828497	1.176322773	1.589763487	1.63691458	1.641546029	1.773996325	1.22650853	1.163498732	1.097610797	1.495695163
chr7:44737125-44739419	2.283921772	2.147306699	4.010779839	3.725741157	3.77925972	3.363171077	3.339137385	3.353323291	4.547203025	4.348374075	3.161887682	2.924099886
chr7:151321795-151323493	0.918386234	0.86393845	2.765534746	3.119356177	2.965322548	3.428946345	2.570462931	2.778208576	3.599317794	3.559491813	2.797012978	2.192194165
chr7:151335756-151336673	1.646162657	1.752748591	2.916476644	3.244887059	3.139142019	3.486714373	2.625270489	2.731183242	2.419538892	2.017921908	2.250961574	1.782408565
chr7:151342421-151342546	0.948600847	0.86393845	1.40053793	2.097610797	1.298658316	1.63691458	1.13093087	1.124328135	1.599317794	1.608809243	1.028569152	0.933572638
chr7:151346017-151346694	1.097610797	1.021479727	1.744161096	1.570462931	3.498250868	3.950468414	2.147306699	2.198494154	1.891419187	1.859969548	1.922197848	1.63691458
chr22:39466456-39467574	1.815575429	1.50589093	4.61999983	4.244125943	3.414135533	3.317593505	2.608809243	2.675815931	4.311067102	4.139142019	2.885574364	3.10433666
chr12:15497569-15498382	1.275007047	1.14404637	2.13093087	2.147306699	1.992768431	1.956056652	1.59454855	1.646162657	1.879705766	2.140778656	2.266036894	1.739848103
chr2:99867712-99867983	1.214124805	1.097610797	2.049630768	1.941106311	2.666756592	2.86393845	2.66448284	2.488000771	1.641546029	2.007195501	1.3950628	1.835924074
chr2:99880206-99880535	0.970853654	0.839959587	1.201633861	1.097610797	1.682573297	1.599317794	1.996388746	1.803227036	0.86393845	1.007195501	1.220329955	1.007195501
chr15:92636680-92637976	0.807354922	0.895302621	2	1.86393845	1.298658316	0.992768431	1.084064265	0.807354922	3.140778656	3.217230716	1.682573297	1.220329955
chr17:31593953-31594220	1.526068812	1.541019153	2.488000771	1.970853654	2.976363636	2.948600847	3.061776198	2.778208576	1.687060688	1.883620816	1.807354922	2.244887059
chr14:21504985-21505443	0.970853654	0.86393845	1.859969548	1.956056652	1.622930351	1.580145484	1.292781749	1.257010618	1.827819025	2.211012193	1.469885976	1.201633861
chr1:213070334-213072430	2.650764559	2.014355293	3.62058641	4.059182199	3.806324057	4.440952198	3.624100895	3.957914599	2.895302621	3.09085343	2.704871964	2.173127433
chrX:65664835-65665858	0.970853654	1.117695043	1.744161096	1.201633861	2.897240426	3.203201156	2.648465443	2.560714954	1.464668267	1.372952098	1.765534746	1.669026766
chr2:207993184-207993706	1.871843649	1.782408565	1.871843649	2.160274831	3.068670811	3.455491621	2.780310099	2.724650272	2.137503524	2.280956314	1.704871964	1.280956314
chr2:207994193-207998329	2.731183242	2.726831217	2.924099886	3.244887059	4.454833907	4.776630423	4.086613947	4.171527106	3.966245873	3.691534165	4.0721058	3.363171077
chr3:56764805-56765629	1.526068812	1.257010618	3.053111336	3.482848283	2.927896454	3.19061486	1.922197848	1.90303827	3.61117238	3.59454855	2.176322773	1.98550043
chr17:35251277-35251381	1.14404637	1.049630768	1.321928095	1.321928095	1.63691458	1.859969548	1.495695163	1.361768359	1.097610797	1.028569152	1.13093087	1.049630768
chr11:2140126-2141102	0.918386234	1.163498732	1.718087584	1.475084883	1.819668183	1.232660757	1.922197848	1.914564523	2.084064265	2.347665656	1.90303827	2.560714954
chr4:156476077-156476756	0.895302621	1.070389328	1.13093087	1.275007047	2.007195501	2.23878686	1.495695163	1.40053793	0.910732662	0.910732662	1.495695163	1.097610797
chr14:35068385-35069146	0.918386234	0.839959587	2.247927513	2.350497247	2.451540833	2.565597176	1.922197848	1.914564523	2.220329955	2.220329955	2.014355293	1.531069493
chr1:40538785-40540674	1.189033824	1.070389328	1.555816155	1.86393845	2.845991771	3.085764554	2.459431619	2.414135533	2.189033824	2.416839742	2.432959407	1.922197848
chr7:36733481-36733577	0.86393845	0.918386234	0.887525271	1.201633861	1.910732662	2.163498732	1.169925001	1.070389328	1.097610797	1.137503524	0.925999419	0.831877241
chr1:146446389-146446684	0.970853654	0.918386234	1.40053793	1.250961574	1.545968369	1.98550043	1.257010618	1.565597176	0.86393845	0.807354922	0.992768431	0.910732662
chr4:6773931-6774584	1.40053793	1.189033824	2.713695815	2.95419631	2.084064265	2.084064265	1.871843649	1.580145484	3.340562269	3.59454855	1.726831217	1.887525271
chr11:741334-741858	1.257010618	1.070389328	2.280956314	2.939226578	1.097610797	1.15704371	1.084064265	0.970853654	2.260025656	2.310340121	0.887525271	0.956056652
chr17:48913559-48913935	1.35614381	1.070389328	2.378511623	2.49057013	1.709290636	1.599317794	1.718087584	1.803227036	3.203201156	3.073820233	1.704871964	1.807354922
chr16:11458020-11458919	1.815575429	1.189033824	2.397802962	2.831877241	2.680324357	2.831877241	2.137503524	2.424922088	3.214124805	3.426264755	2.44625623	2.538538164
chr10:96923133-96923532	1.070389328	0.918386234	1.15704371	1.298658316	1.669026766	1.970853654	1.516015147	1.565597176	1.263034406	1.049630768	1.570462931	1.077242999
chr15:62772780-62773977	1.257010618	0.970853654	2.173127433	1.803227036	0.956056652	1.049630768	0.910732662	0.970853654	2.44625623	2.613531653	1.443606651	1.280956314
chr4:183449347-183449947	1.580145484	1.871843649	1.655351829	2.438292852	2.833902077	3.288358562	2.835924074	2.891419187	2.232660757	1.819668183	1.97819563	1.427606173
chr4:94690834-94692033	1.070389328	1.070389328	1.13093087	0.933572638	1.411426246	1.875780063	1.773996325	1.981852653	1.077242999	0.956056652	2.310340121	1.807354922
chr16:55477044-55477558	1.189033824	1.189033824	1.925999419	1.700439718	2.039138394	1.941106311	2.321928095	1.992768431	1.448900951	1.372952098	1.613531653	1.443606651
chr15:69518925-69519106	0.895302621	0.918386234	0.941106311	0.992768431	1.263034406	1.891419187	1.214124805	1.416839742	0.98550043	1.077242999	1.097610797	0.933572638
chr4:158948437-158949828	2.114367025	1.432959407	2.924099886	3.472487771	2.568032105	3.119356177	2.521050737	2.778208576	3.182692298	3.360364277	1.726831217	1.480265122
chr3:143051281-143052207	0.970853654	0.807354922	1.49057013	2.042644337	1.137503524	0.933572638	0.807354922	0.970853654	1.815575429	1.910732662	1.416839742	1.263034406
chr3:143060861-143061404	1.021479727	0.807354922	1.744161096	2.548436625	1.682573297	2.137503524	1.257010618	1.40053793	1.263034406	1.339137385	1.220329955	0.910732662
chr17_KI270857v1_alt:389386-389638	1.021479727	1.097610797	1.608809243	1.321928095	2.182692298	2.111031312	2.137503524	1.956056652	0.910732662	0.910732662	0.925999419	0.956056652
chr5:172530105-172532276	1.14404637	1.257010618	2.097610797	2.247927513	2.260025656	2.310340121	1.883620816	1.726831217	2.790772038	3	3.317593505	2.438292852
chr5:172533705-172535030	0.970853654	1.097610797	1.40053793	1.432959407	2.201633861	2.422233001	1.883620816	1.646162657	2.339137385	2.310340121	2.266036894	2.087462841
chr10:5723153-5724071	0.86393845	0.807354922	1.304511042	1.475084883	1.575312331	1.875780063	1.014355293	1.021479727	2.889473543	3.017921908	1.189033824	1.443606651
chr10:5730641-5733278	1.117695043	0.918386234	1.669026766	1.752748591	2.40053793	2.137503524	1.232660757	1.454175893	3.377123749	3.117695043	3.766595162	2.904965719
chr10:5782315-5782500	1.214124805	1.275007047	1.23878686	1.150559677	2.250961574	2.790772038	1.333423734	1.803227036	0.963474124	1.244887059	1.189033824	0.910732662
chr15:52067202-52067920	1.070389328	0.918386234	1.454175893	1.956056652	0.98550043	1.207892852	0.910732662	1.124328135	1.815575429	2.039138394	1.310340121	1.480265122
chr15:52091572-52091693	1.097610797	1.163498732	1.063502942	1.531069493	1.807354922	2.163498732	1.959770155	2.032100843	1.244887059	1.220329955	1.028569152	0.98550043
chr7:90584128-90584974	0.970853654	1.163498732	1.589763487	1.86393845	2.40053793	2.584962501	2.553360503	2.414135533	1.500802053	1.608809243	1.521050737	1.480265122
chr5:77750812-77752093	1.169925001	1.070389328	1.887525271	1.956056652	1.182692298	0.992768431	1.292781749	1.14404637	1.613531653	1.682573297	1.589763487	1.3950628
chr5:77770372-77771204	1.097610797	1.275007047	2.014355293	2.260025656	2.169925001	2.422233001	1.996388746	2.241840184	3.187451054	2.87774425	2.495695163	1.752748591
chr1:169494788-169495722	1.049630768	1.232660757	1.063502942	1.250961574	2.017921908	2.214124805	1.922197848	1.871843649	1.244887059	1.097610797	2.063502942	1.321928095
chr19:1175317-1175629	1.339137385	1.432959407	3.15704371	3.119356177	4.09592442	4.156234798	3.682573297	3.634593268	2.531069493	2.408711861	1.887525271	1.752748591
chr19:1183778-1184110	1.189033824	1.14404637	2.207892852	1.682573297	1.910732662	1.521050737	1.843983844	1.859969548	3.053111336	3.005399988	1.339137385	2.121015401
chr19:1185326-1185860	1.14404637	1.298658316	2.049630768	2.070389328	1.752748591	1.304511042	1.443606651	1.510961919	2.895302621	2.5360529	1.659924558	1.726831217
chr11:17230064-17231174	0.970853654	1	1.887525271	2.056583528	1.589763487	1.761285273	1.275007047	1.214124805	2.014355293	2.201633861	1.682573297	1.695993813
chr11:17256473-17257561	2.09085343	1.97819563	2.195347598	2.350497247	3.270528942	3.792855352	2.794935663	3.201633861	2.10433666	1.831877241	2.568032105	1.847996907
chr18:35454777-35454916	0.895302621	0.86393845	1.555816155	1.786596362	1.007195501	1.049630768	1.056583528	0.970853654	0.98550043	1.077242999	0.956056652	0.831877241
chr2:44142566-44144261	1.049630768	1.163498732	1.438292852	1.550900665	2.169925001	2.124328135	1.910732662	2.163498732	1.485426827	1.545968369	1.867896464	1.35614381
chr7:73214584-73215055	1.021479727	1.275007047	2.319039816	2.247927513	2.372952098	2.722466024	2.350497247	2.304511042	1.3950628	1.970853654	1.220329955	1.321928095
chr1:212500978-212501209	1.416839742	1.469885976	1.608809243	1.646162657	2.799087306	2.86393845	1.959770155	2.056583528	2.472487771	2.372952098	1.367371066	1.321928095
chr5:134603188-134606048	0.918386234	0.807354922	2.350497247	2.961623328	2.427606173	2.584962501	0.910732662	1.124328135	4.019701914	3.976363636	2.13093087	1.669026766
chr10:122418874-122419449	1.859969548	1.691534165	2.488000771	2.869871406	3.270528942	3.615887074	2.746312766	2.912649865	2.339137385	2.435628594	2.682573297	1.948600847
chr12:38868982-38869766	1.232660757	1.097610797	1.687060688	1.769771739	2.220329955	2.632268215	1.831877241	2.046141782	1.659924558	1.695993813	1.867896464	1.411426246
chrX:32448217-32448781	1.070389328	0.86393845	1.761285273	2.22342255	1.922197848	1.956056652	1.718087584	1.709290636	1.641546029	1.831877241	1.744161096	1.35614381
chr12:92417465-92417718	0.918386234	0.839959587	1.176322773	1.454175893	1.739848103	1.98550043	1.389566812	1.316145742	1.124328135	1.077242999	0.992768431	0.910732662
chr12:92421561-92422164	1.339137385	1.646162657	1.655351829	1.941106311	2.408711861	2.965322548	2.3305584	2.451540833	1.207892852	1.244887059	1.682573297	1.244887059
chr12:92485563-92486225	1.117695043	1.117695043	1.871843649	2.23572706	1.280956314	0.933572638	1.257010618	1.049630768	1.5360529	1.722466024	1.3950628	1.263034406
chr3:36954806-36955161	1.214124805	1.097610797	1.344828497	1.627606838	2.462052319	2.739848103	2.641546029	2.769771739	1.906890596	1.819668183	1.339137385	1.622930351
chr3:36956715-36958991	2.97819563	2.726831217	4.21023299	4.247168	4.66618849	4.799605422	4.635754391	4.547203025	4.658211483	4.66618849	3.688180359	3.513490746
chr7:22255154-22256989	1.316145742	1.117695043	2.163498732	2.319039816	1.411426246	1.3950628	1.014355293	1.214124805	3.819668183	3.864928972	1.807354922	1.280956314
chr15:44632695-44634658	1.89917563	1.963474124	3.211012193	3.321928095	3.313245852	3.639232163	3.50589093	3.426264755	3.77925972	3.839959587	3.260025656	2.545968369
chr6:25046980-25047371	1.941106311	1.469885976	2.987320866	3.304511042	4.377817853	4.678635348	4.520422249	4.631686366	1.056583528	1.097610797	1.220329955	1.575312331
chr3:14460520-14461949	1.117695043	1.232660757	3.09423607	2.807354922	2.5360529	1.875780063	1.843983844	1.709290636	3	3.300123725	2.495695163	2.50589093
chrX:57905260-57905413	1.275007047	0.970853654	1.263034406	1.718087584	1.883620816	1.891419187	1.545968369	1.510961919	1.448900951	1.765534746	1.220329955	1.049630768
chr15:99090116-99091384	1.021479727	1.070389328	1.378511623	1.454175893	1.739848103	2.250961574	1.443606651	1.580145484	1.718087584	1.883620816	1.589763487	1.163498732
chr9:107825751-107826712	1.169925001	0.918386234	2.350497247	2.64385619	2.084064265	2.286881148	2.15704371	2.198494154	1.263034406	1.765534746	1.310340121	1.117695043
chr9:107827237-107829162	1.914564523	1.709290636	3.221877081	3.695993813	2.994579724	3.390942773	2.94673086	3.017921908	1.967168608	2.280956314	1.941106311	1.427606173
chr13:71378612-71380638	2.3950628	1.883620816	3.173127433	3.721372659	3.456806149	3.935459748	3.037382222	3.307428525	3.426264755	3.40053793	3.703765179	2.480265122
chr7:148939432-148939711	1.257010618	1.275007047	1.687060688	2.577730931	1.280956314	1.459431619	1.232660757	1.316145742	1.500802053	1.35614381	1.097610797	0.933572638
chr9:133619747-133621535	1.169925001	1.207892852	2.63691458	2.831877241	1.316145742	1.304511042	1.150559677	1.214124805	3.456806149	3.408711861	2.746312766	2.097610797
chr1:46062319-46063953	1.49057013	1.021479727	2.794935663	3.139142019	2.150559677	1.906890596	1.761285273	1.871843649	4.139142019	4.005399988	1.827819025	1.372952098
chr4:122321426-122323975	1.070389328	0.970853654	2.722466024	3.152183419	1.992768431	2.344828497	1.761285273	1.565597176	4.199279721	4.109360559	2.924099886	1.560714954
chr12:132392756-132394551	1.021479727	1.021479727	1.50589093	1.510961919	1.948600847	1.875780063	1.773996325	1.695993813	2.070389328	2.150559677	2.543495883	2.13093087
chr15:41804348-41804777	0.895302621	1	1.014355293	0.871843649	1.560714954	1.280956314	1.659924558	1.599317794	0.887525271	0.887525271	1.163498732	1.182692298
chr15:41833947-41836454	0.918386234	1.070389328	1.608809243	1.298658316	3.57167681	3.707082992	3.50589093	3.353323291	2.963474124	3.040892431	3.945794957	3.771885579
chr14:72637883-72638595	2.272023189	2.411426246	2.780310099	2.831877241	3.810443104	4.069530325	3.958842675	4.084064265	3.519793486	3.590961241	2.827819025	2.682573297
chr2:96495948-96496423	0.807354922	0.918386234	1.344828497	1.201633861	1.722466024	1.691534165	1.10433666	1.232660757	1.22650853	1.097610797	1.13093087	1.077242999
chr11:74412447-74413065	0.807354922	0.839959587	0.86393845	0.992768431	1.389566812	1.794935663	1.316145742	1.510961919	1.028569152	0.910732662	1.367371066	1.117695043
chr8:27579274-27580915	1.021479727	1.454175893	1.50589093	1.150559677	2.12763328	2.298658316	1.948600847	1.803227036	1.416839742	1.137503524	2.176322773	1.63691458
chr17_GL000205v2_random:67855-69601	2.333423734	2.23878686	4.49441561	4.448900951	4.573495715	4.628190335	4.765534746	4.782408565	3.97819563	4	4.448240225	3.799087306
chr13:41802257-41803102	1.339137385	1.257010618	1.49057013	1.550900665	2.443606651	2.23878686	2.459431619	2.462052319	1.124328135	1.007195501	1.545968369	1.339137385
chr13:41812901-41813262	1.35614381	1.541019153	2.386810946	2.689299161	1.794935663	1.859969548	1.687060688	1.859969548	1.464668267	1.709290636	1.220329955	1.263034406
chr5:111517733-111519023	1.169925001	1.189033824	1.871843649	1.700439718	2.606442228	2.847996907	2.737686761	2.939226578	1.416839742	1.752748591	2.22342255	1.695993813
chr3:172467154-172467654	0.970853654	0.918386234	1.014355293	1.077242999	2.140778656	1.859969548	1.443606651	1.709290636	1.163498732	1.182692298	1.469885976	1.201633861
chr1:72432912-72434060	1.169925001	0.86393845	1.321928095	1.097610797	1.871843649	2	1.974529312	1.887525271	1.007195501	1.097610797	2.063502942	1.163498732
chr21:39020804-39021529	1.49057013	1.49057013	2.424922088	1.570462931	2.765534746	2.565597176	2.263034406	2.163498732	1.97819563	2.260025656	2.250961574	2.430285273
chr2:6855356-6857713	2.364572432	2.301587647	2.580145484	2.704871964	3.90303827	4.408711861	3.974529312	3.910732662	4.672990994	4.313971371	3.85698569	3.253989266
chr2:6858460-6858779	1.070389328	1.257010618	2.414135533	2.577730931	3.510961919	3.809414444	3.037382222	3.109360559	3.207892852	3.452858965	1.682573297	1.669026766
chr2:6860409-6860554	0.918386234	0.807354922	1.263034406	1.298658316	2.160274831	2.475084883	1.627606838	1.49057013	1.815575429	2.017921908	1.250961574	1.028569152
chr21:34798001-34798164	1	0.918386234	1.622930351	1.510961919	2.232660757	2.59454855	1.910732662	2.198494154	1.263034406	1.339137385	1.063502942	1.007195501
chr3:25768617-25769308	1.049630768	0.807354922	1.731183242	1.510961919	1.028569152	1.207892852	1.014355293	0.970853654	1.416839742	1.545968369	1.367371066	1.280956314
chr17:72710333-72713051	1.257010618	1.378511623	1.744161096	1.608809243	3.201633861	3.428946345	2.584962501	2.746312766	2.957914599	2.550900665	3.275007047	2.608809243
chr17:72714179-72715052	0.86393845	0.918386234	1.655351829	1.344828497	1.859969548	1.63691458	1.316145742	1.378511623	1.967168608	1.859969548	2.063502942	2.017921908
chr11:103028295-103028698	0.86393845	0.839959587	2.269033146	2.319039816	1.709290636	2.137503524	0.910732662	1.169925001	1.613531653	2.097610797	0.992768431	0.956056652
chr19:8591774-8593163	1.454175893	1.59454855	2.386810946	1.769771739	2.702657543	2.545968369	2.292781749	2.316145742	3.27351589	3.655351829	3.310340121	4.376429311
chr3:42369132-42369462	1.117695043	0.970853654	1.321928095	1.925999419	1.097610797	0.933572638	0.963474124	1.021479727	0.933572638	1.007195501	0.992768431	0.887525271
chr9:123574223-123575452	1.59454855	1.339137385	2.948600847	3.339137385	2.017921908	2.275007047	1.773996325	1.871843649	3.460742564	3.632268215	2.13093087	1.910732662
chr2:175359733-175360225	0.970853654	0.807354922	1.608809243	2.056583528	0.910732662	1.15704371	1.084064265	1.124328135	1.773996325	1.739848103	1.13093087	0.910732662
chr1:108000575-108001109	1.117695043	1.14404637	1.280956314	1.097610797	2.073820233	2.097610797	1.843983844	2.017921908	1.163498732	1.298658316	1.310340121	1.298658316
chr1:108042723-108042824	1.049630768	1.070389328	1.263034406	1.367371066	1.847996907	2.189033824	1.565597176	1.646162657	1.097610797	0.98550043	0.925999419	0.807354922
chr1:178252362-178252662	0.807354922	0.807354922	1.526068812	2.173127433	1.007195501	1.077242999	0.807354922	0.918386234	0.910732662	1.028569152	0.887525271	0.855989697
chr7:138466125-138466405	1.097610797	1.049630768	1.608809243	1.847996907	1.682573297	1.3950628	1.389566812	1.169925001	1.361768359	1.263034406	1.13093087	1.220329955
chr5:150236466-150236681	0.948600847	1	1.790772038	1.970853654	1.63691458	1.726831217	1.372952098	1.169925001	1.304511042	1.137503524	1.163498732	1.137503524
chr5:150244885-150246037	1.214124805	1.163498732	2.060047384	1.589763487	2.150559677	2.124328135	2.263034406	2.007195501	3.046141782	2.845991771	2.310340121	2.669026766
chr16:69097338-69098138	0.970853654	1.049630768	1.952333566	1.454175893	1.545968369	1.207892852	1.748461233	1.454175893	1.799087306	1.89917563	1.339137385	1.35614381
chr12:74490490-74491838	0.807354922	0.970853654	1.761285273	2	0.98550043	0.992768431	0.86393845	0.86393845	2.347665656	2.589763487	1.189033824	0.855989697
chrX:44006130-44006434	1.35614381	1	1.761285273	2.121015401	2.970853654	3.374343989	2.5360529	2.709290636	1.263034406	1.316145742	1.310340121	1.007195501
chr1:26032741-26033229	1.169925001	1.454175893	1.871843649	1.819668183	2.336283388	2.432959407	2.250961574	2.09423607	1.718087584	2.007195501	2.063502942	1.937344392
chr15:57751907-57753786	0.918386234	0.918386234	1.843983844	1.718087584	0.910732662	0.807354922	0.86393845	0.86393845	3.71918344	3.694880193	1.589763487	1.220329955
chr15:57796639-57798012	1.378511623	1.298658316	2.513490746	2.40599236	1.695993813	1.13093087	1.459431619	1.438292852	2.014355293	1.933572638	2.482848283	2.053111336
chr3:53114676-53115031	1.298658316	1.454175893	1.669026766	1.570462931	2.528571319	2.214124805	2.378511623	2.533563348	1.941106311	1.859969548	1.443606651	1.263034406
chr12:68442259-68443286	1.214124805	1.257010618	1.575312331	1.682573297	2.575312331	2.782408565	2.773996325	2.754887502	2.790772038	2.384049807	1.887525271	1.782408565
chr20:37403679-37404763	1.275007047	1.049630768	2.195347598	1.718087584	2.028569152	1.618238656	2.056583528	2.032100843	2.10433666	2.097610797	1.744161096	2.310340121
chr18:48197597-48200075	1.14404637	1.207892852	2.014355293	2.121015401	2.160274831	2.5360529	2.137503524	2.375734539	2.59454855	2.384049807	2.959770155	2.042644337
chr20:38834941-38835524	1.021479727	0.86393845	0.963474124	1.344828497	1.510961919	2.097610797	1.704871964	1.726831217	0.86393845	1.007195501	1.659924558	1.182692298
chr6:70819699-70820679	1.097610797	0.86393845	1.555816155	1.718087584	2.140778656	2.485426827	1.316145742	1.646162657	1.500802053	1.608809243	1.827819025	1.3950628
chr9:79934487-79935385	0.918386234	0.918386234	0.918386234	0.871843649	1.722466024	1.891419187	1.13093087	1.298658316	0.98550043	0.910732662	1.922197848	1.220329955
chr5:96770020-96772022	1.859969548	1.416839742	2.780310099	3.868884273	2.160274831	2.176322773	1.495695163	1.613531653	3.005399988	2.680324357	2.432959407	1.608809243
chr11:80165859-80166017	0.807354922	0.895302621	0.831877241	0.871843649	1.794935663	1.906890596	0.963474124	1.124328135	0.887525271	0.933572638	1.280956314	0.933572638
chr11:80167763-80169380	1.560714954	1.454175893	2.229587923	2.680324357	3.894332742	4.110196178	2.3305584	2.739848103	2.319039816	2.560714954	3.43162296	2.454175893
chr9:38400134-38401035	1.14404637	1.070389328	1.744161096	1.682573297	1.622930351	1.891419187	1.459431619	1.613531653	1.687060688	1.794935663	1.941106311	1.847996907
chr6:106194596-106195858	1.189033824	1.117695043	1.469885976	2.272023189	1.739848103	1.843983844	1.389566812	1.232660757	2.655351829	2.737686761	1.521050737	1.263034406
chr2:203849087-203849510	0.807354922	0.918386234	0.807354922	1.021479727	1.739848103	2.084064265	1.169925001	1.14404637	0.807354922	0.910732662	1.220329955	1.097610797
chr2:203867572-203868386	1.275007047	1.646162657	3.047887329	3.552131108	1.622930351	1.3950628	1.389566812	1.526068812	2.817623258	2.976363636	1.704871964	1.63691458
chr2:17823489-17824013	1.49057013	1.454175893	1.952333566	2.283921772	2.560714954	3.023255352	2.301587647	2.627606838	1.432959407	1.831877241	1.97819563	1.427606173
chr4:84747217-84748153	1.049630768	0.970853654	1.49057013	1.22650853	1.89917563	2.111031312	1.641546029	1.438292852	1.077242999	0.855989697	0.925999419	0.910732662
chr22:27872999-27874416	0.918386234	1.021479727	2.039138394	2.173127433	1.049630768	1.327687364	1.056583528	0.970853654	3.532316959	3.694880193	1.097610797	1.137503524
chr3:4849340-4851428	1.560714954	1.752748591	2.56315813	3.010779839	2.976363636	3.502075956	2.875780063	2.97819563	2.584962501	2.384049807	2.568032105	1.835924074
chr9:110101354-110104665	2.353323291	2.192194165	4.040892431	3.876762491	4.193771743	4.165911939	3.858975614	4.099295204	3.583759754	3.460742564	3.574101508	3.163498732
chr9:110114124-110114378	0.948600847	0.86393845	1.220329955	1.077242999	2.503348735	2.40053793	1.937344392	1.709290636	0.933572638	0.98550043	0.956056652	0.855989697
chr9:110115010-110117526	2.207892852	2.538538164	3.761285273	3.849999259	4.435628594	4.687620632	4.100977648	4.165911939	3.097610797	2.807354922	2.865918815	2.841973119
chr9:110141195-110141733	1.40053793	1.339137385	1.89917563	2.028569152	2.140778656	2.475084883	1.98550043	2.070389328	1.704871964	2.039138394	2.028569152	1.510961919
chr9:110168420-110168968	0.839959587	0.86393845	2.629939409	2.577730931	2.298658316	2.310340121	0.910732662	1.275007047	2.655351829	2.792855352	1.189033824	1.280956314
chr9:110170760-110171306	1.339137385	1.298658316	2.13093087	2.295723025	2.211012193	2.526068812	1.641546029	1.695993813	1.659924558	1.89917563	1.189033824	1.280956314
chr14:67481264-67482876	1.646162657	1.782408565	3.852997588	3.404630684	3.555816155	3.460742564	3.580145484	3.473786912	3.27351589	2.994579724	2.63691458	2.669026766
chr14:67483428-67484197	1.169925001	1.021479727	2.513490746	2.438292852	2.232660757	2.070389328	2.414135533	2.032100843	2.857980995	2.5360529	2.014355293	2.358958826
chr14:67487924-67489112	2.451540833	2.475084883	4.657068301	4.059182199	3.590961241	3.537296067	3.612352499	3.491853096	4.645009884	4.675251386	3.918386234	4.186659017
chrX:20270658-20270830	1.021479727	0.807354922	0.941106311	1.097610797	1.459431619	2.097610797	1.443606651	1.475084883	0.933572638	0.910732662	1.063502942	0.807354922
chr16:12166954-12168638	1.438292852	1.560714954	2.289834465	2.097610797	2.62058641	2.847996907	3.140778656	2.821710215	1.992768431	2.053111336	2.44625623	2.263034406
chr3:152742857-152743308	0.918386234	0.807354922	2.117695043	1.941106311	1.847996907	2.250961574	1.316145742	1.416839742	1.321928095	1.316145742	1.189033824	0.887525271
chr10:870332-872670	2.272023189	2.411426246	3.27351589	3.275007047	3.925049965	4.027684877	3.363171077	3.545968369	4.265286858	4.173127433	4.382667253	3.596935142
chr3:185289992-185290945	0.86393845	0.918386234	1.541019153	1.910732662	1.859969548	2.137503524	1.10433666	1.049630768	1.378511623	1.526068812	1.545968369	1.007195501
chr17:45239839-45240305	1.232660757	1.298658316	1.89917563	2.211012193	2.90303827	2.86393845	2.82984956	2.925999419	2.438292852	2.250961574	1.310340121	1.220329955
chr6:161830868-161832060	1.169925001	0.970853654	1.361768359	1.956056652	1.510961919	1.599317794	1.389566812	1.124328135	2.280956314	2.107687869	2.521050737	1.910732662
chr6:105977962-105978660	1.232660757	1.189033824	1.361768359	2.121015401	2.107687869	2.35614381	1.731183242	1.599317794	1.361768359	1.137503524	1.589763487	1.244887059
chr8:11123737-11125479	2.007195501	2.169925001	3.768713657	3.888499736	2.780310099	2.918386234	2.477677328	2.10433666	3.544732656	3.890446693	3.476381688	2.669026766
chr8:11130530-11132633	1.438292852	1.021479727	3.010779839	3.695993813	2.419538892	2.641546029	1.443606651	1.580145484	3.77925972	3.559491813	2.495695163	1.739848103
chr8:11133230-11134254	1.021479727	1.070389328	2	1.752748591	0.956056652	1.182692298	0.86393845	0.948600847	2.060047384	1.831877241	1.220329955	1.097610797
chr6:16460451-16462792	1.769771739	1.722466024	2.386810946	2.384049807	3.176322773	3.288358562	3.008988783	3.155425432	3.229587923	2.981852653	3.244887059	2.794935663
chr20:32987682-32988448	1.070389328	1.070389328	1.526068812	1.250961574	1.847996907	1.726831217	1.531069493	1.454175893	1.182692298	1.495695163	1.570462931	1.807354922
chr11:63564131-63564387	1.049630768	0.918386234	2.049630768	2.070389328	1.220329955	1.232660757	1.03562391	1.14404637	1.906890596	2.347665656	1.469885976	1.028569152
chr11:63582173-63584026	0.970853654	1.070389328	2.713695815	2.99095486	1.220329955	1.438292852	1.10433666	1.257010618	2.691534165	2.606442228	1.495695163	1.263034406
chr4:110229362-110230842	1.339137385	1.3950628	1.731183242	1.589763487	2.485426827	2.526068812	2.201633861	2.295723025	1.613531653	1.427606173	2.533563348	1.622930351
chr19:10007370-10010739	1.316145742	1.257010618	1.641546029	1.344828497	2.384049807	2.495695163	2.560714954	2.498250868	1.97819563	2.518535139	3.379898164	3.177917792
chr16:55621601-55623556	1.769771739	1.526068812	2.646162657	3.292781749	3.578938713	3.746312766	3.084064265	3.14404637	3.15704371	3.364572432	2.904965719	2.3950628
chr5:56649647-56650909	1	1.339137385	2.117695043	1.627606838	2.408711861	2.378511623	2.414135533	2.498250868	1.673556424	1.89917563	2.114367025	1.887525271
chr8:20915190-20916887	1.14404637	1.163498732	1.50589093	1.275007047	2.272023189	2.443606651	1.843983844	1.726831217	1.941106311	2.017921908	3.080657663	2.163498732
chr1:12424437-12425122	1.257010618	1.070389328	1.815575429	1.98550043	1.097610797	1.480265122	1.150559677	1.339137385	1.839959587	2.140778656	1.726831217	1.510961919
chr7:155188912-155189404	1.021479727	1	1.526068812	1.176322773	1.739848103	1.859969548	1.565597176	1.475084883	1.207892852	1.028569152	1.220329955	1.097610797
chr18:51236255-51236472	0.948600847	0.918386234	1.23878686	1.021479727	1.922197848	2.056583528	1.580145484	1.40053793	0.86393845	0.910732662	1.163498732	0.807354922
chr7:138170475-138171810	1.475084883	1.49057013	2.992768431	3.003602237	2.689299161	2.831877241	1.974529312	2.241840184	3.564378169	3.308885057	2.627606838	2.053111336
chr17:18718316-18719668	1.049630768	1.021479727	1.469885976	1.475084883	2.182692298	2.137503524	2.386810946	2.140778656	1.867896464	1.608809243	2.364572432	2.077242999
chr11:82919775-82920976	1.257010618	1	2.269033146	2.283921772	1.933572638	1.778208576	1.59454855	1.632268215	2.17951105	2.518535139	2.580145484	1.695993813
chr11:82924565-82925576	1	0.807354922	1.89917563	2.147306699	1.280956314	1.350497247	1.03562391	1.124328135	2.778208576	2.813524689	1.310340121	1.220329955
chr11:82994682-82997214	0.970853654	0.86393845	2.86393845	3.343407822	3.22650853	3.572889668	2.451540833	2.424922088	3.316145742	3.582556003	3.112700133	2.077242999
chr13:28641337-28642328	1.475084883	1.3950628	3.023255352	2.996388746	3.452858965	3.671293372	3.358958826	3.527320608	3.012568674	2.845991771	2.207892852	2.321928095
chr1:92977613-92977790	1.316145742	1.378511623	2.153805336	3.032100843	1.933572638	2.632268215	1.761285273	1.454175893	1.263034406	1.201633861	1.704871964	1.117695043
chr6:88641000-88642177	1.49057013	1.021479727	1.89917563	2.056583528	2.310340121	2.650764559	1.389566812	1.438292852	2.084064265	1.970853654	2.855989697	1.807354922
chr4:24965790-24967509	1.117695043	1.021479727	2.014355293	1.86393845	1.117695043	0.871843649	1.195347598	0.948600847	2.989139007	3.12763328	1.339137385	1.007195501
chr8:113684871-113685763	1.416839742	1.14404637	2.140778656	2.500802053	1.682573297	1.673556424	1.316145742	1.709290636	1.967168608	2.053111336	2.392317423	1.713695815
chr20:25313668-25314032	2.469885976	2.114367025	4.125155131	4.3652726	3.582556003	3.935459748	2.94673086	3.125981654	4.296457407	4.359661722	1.807354922	1.98550043
chr17:66729942-66731600	1.021479727	0.86393845	1.744161096	1.879705766	1.117695043	1.049630768	1.014355293	1.124328135	2.538538164	2.908812908	1.495695163	1.321928095
chr13:95250817-95251936	1.214124805	0.970853654	3.042644337	3.365972428	2.891419187	2.9800253	1.427606173	1.416839742	2.310340121	2.469885976	2.364572432	1.835924074
chr13:95279465-95282373	2.459431619	2.475084883	4.313245852	4.229587923	4.032100843	3.771885579	2.99095486	3.166715445	3.460742564	3.211012193	3.244887059	2.929790998
chr10:17685354-17685741	0.86393845	1	1.176322773	1.411426246	1.695993813	1.891419187	1.659924558	1.90303827	1.14404637	1.244887059	1.63691458	1.339137385
chr1:109974329-109974625	0.807354922	0.807354922	1.201633861	1.321928095	1.709290636	1.709290636	1.516015147	1.678071905	0.963474124	0.933572638	0.992768431	0.933572638
chr7:92776923-92777577	1.169925001	0.918386234	1.622930351	2.107687869	1.220329955	1.15704371	1.169925001	1.454175893	1.580145484	1.510961919	1.189033824	1.443606651
chr17:14453527-14455311	1.786596362	1.541019153	2.691534165	2.568032105	3.03562391	3.099295204	2.875780063	2.871843649	1.687060688	2.241840184	2.192194165	1.510961919
chr17:30926161-30927036	2.897240426	2.865918815	4.144862143	4.128458384	4.475733431	4.649040566	4.19298317	4.050501697	3.253989266	3.117695043	2.941106311	2.95419631
chr12:51087296-51088138	1.632268215	1.469885976	3.173127433	3.605257263	1.722466024	1.859969548	1.350497247	1.298658316	3.386810946	3.386810946	1.744161096	1.531069493
chr12:51088828-51089539	1.859969548	1.659924558	2.815575429	3.316145742	1.922197848	1.941106311	1.531069493	1.599317794	3.399171094	3.100977648	2.028569152	1.752748591
chr9:99178951-99179345	1.097610797	1	2.014355293	1.411426246	1.709290636	1.304511042	2.17951105	1.941106311	1.344828497	1.443606651	1.570462931	1.859969548
chr3:122299095-122300148	1.695993813	1.782408565	2.014355293	2.634593268	3.341985747	3.865918815	2.114367025	2.560714954	1.007195501	1.182692298	1.570462931	1.427606173
chr14:71020941-71023268	1.169925001	1.163498732	3.106013238	3.841973119	1.959770155	2.275007047	0.910732662	1.298658316	3.568032105	3.443606651	2.310340121	1.575312331
chr5:124934838-124936592	1.843983844	1.752748591	3.117695043	3.152183419	3.452858965	3.557042415	2.983677695	3.030336078	2.347665656	2.073820233	2.176322773	1.922197848
chr17:42361927-42362102	1.14404637	1.021479727	1.438292852	1.344828497	1.765534746	1.98550043	2.056583528	2.09423607	1.124328135	1.480265122	1.416839742	1.575312331
chr16:19121716-19122101	1.378511623	1.339137385	1.803227036	1.510961919	2.451540833	2.40053793	2.124328135	2.35614381	2.769771739	2.759155834	2.014355293	2.22342255
chr16:19177073-19177776	2.313245852	2.214124805	3.117695043	3.184280294	4.224194664	4.009884589	3.964398632	3.931683057	2.014355293	1.807354922	2.817623258	2.733354341
chr3:101861422-101861849	1.316145742	1.117695043	1.687060688	1.925999419	2.528571319	2.847996907	1.859969548	2.488000771	1.992768431	1.910732662	1.367371066	1.182692298
chr12:47197928-47198123	0.839959587	0.839959587	1.201633861	1.925999419	0.887525271	0.933572638	0.963474124	0.86393845	0.910732662	0.887525271	0.887525271	0.855989697
chr7:106639147-106641000	1.769771739	1.963474124	2.750606505	3.080657663	3.531069493	3.684818738	3.29130886	3.488000771	3.49057013	3.196921734	3.229587923	2.592158002
chr7:106641947-106642158	0.86393845	0.86393845	1.063502942	1.077242999	1.722466024	1.372952098	1.150559677	1.189033824	1.163498732	0.98550043	1.416839742	1.117695043
chr7:24917532-24918376	1.257010618	1.298658316	1.910732662	2.056583528	2.469885976	2.799087306	2.459431619	2.384049807	1.5360529	1.389566812	1.90303827	1.545968369
chr17:15645502-15646218	1.510961919	1.526068812	2.350497247	2.121015401	2.765534746	2.807354922	2.577730931	2.684818738	2.392317423	2.443606651	2.704871964	2.430285273
chr17:15646778-15647019	1	0.895302621	1.438292852	1.344828497	1.819668183	2.298658316	1.531069493	1.773996325	1.613531653	1.933572638	1.570462931	1.298658316
chr7:25117260-25118714	1.526068812	1.3950628	2.488000771	2.615887074	2.107687869	2.298658316	1.996388746	1.981852653	3.340562269	3.237257771	3.62058641	3.008988783
chr2:62059630-62060322	0.895302621	0.918386234	1.622930351	1.98550043	1.137503524	0.871843649	0.963474124	0.86393845	2.147306699	2.12763328	1.063502942	1.117695043
chr3:16507272-16507567	1.510961919	1.416839742	1.469885976	1.700439718	2.724650272	3.106013238	2.211012193	2.140778656	1.827819025	1.682573297	1.495695163	1.220329955
chr3:16509813-16510517	1.831877241	1.709290636	3	3.165107985	3.786596362	4.225737653	3.450221496	3.601696516	2.632268215	2.443606651	1.827819025	1.948600847
chr14:75518846-75518986	1.339137385	1.316145742	2	1.735522177	2.107687869	2.35614381	1.59454855	1.709290636	1.344828497	1.244887059	1.189033824	2.007195501
chr14:75519937-75520277	1.070389328	1.117695043	1.416839742	1.835924074	2.310340121	2.084064265	1.748461233	1.510961919	1.906890596	1.622930351	1.220329955	1.182692298
chr14:75533190-75534712	1.925999419	1.627606838	3.49057013	3.743084056	4.060047384	4.60940039	3.255500733	3.50589093	2.994579724	3.028569152	3.089159132	2.615887074
chr14:75539672-75540401	1.232660757	1.097610797	3.423578171	3.09423607	4.028569152	3.873813198	3.584962501	3.397802962	1.641546029	1.807354922	2.160274831	2.339137385
chr14:75547869-75549831	2.601696516	2.765534746	4.375734539	3.864928972	4.418189948	4.289096702	4.046141782	3.914564523	3.412781525	3.382667253	4	4.008988783
chr14:75558467-75558730	0.86393845	0.839959587	0.86393845	1.097610797	2.443606651	2.545968369	1.731183242	1.580145484	0.86393845	0.855989697	0.847996907	1.007195501
chr14:75562099-75562336	1.298658316	1.117695043	1.15704371	1.049630768	2.419538892	2.250961574	2.211012193	2.046141782	1.704871964	1.859969548	1.250961574	1.752748591
chr2:134953501-134954532	1.257010618	1.097610797	2.207892852	2.070389328	1.443606651	1.521050737	1.350497247	1.361768359	2.831877241	2.891419187	1.922197848	1.411426246
chr3:185770025-185770857	1.021479727	0.918386234	2.780310099	2.908812908	1.480265122	1.15704371	0.86393845	0.918386234	3.09085343	2.599317794	1.310340121	1.117695043
chr3:185794705-185795389	1.339137385	0.970853654	2.23878686	2.671293372	2.582556003	2.994579724	1.659924558	1.815575429	2.298658316	2.427606173	1.90303827	1.495695163
chr2:202134903-202136948	1.214124805	1.097610797	1.669026766	1.550900665	2.435628594	2.411426246	1.687060688	2.007195501	1.956056652	1.739848103	3.252476214	2.754887502
chrX:138743951-138745446	0.918386234	1.117695043	2.289834465	2.13422094	1.495695163	1.521050737	1.13093087	1.169925001	2.025028794	2.272023189	1.682573297	1.35614381
chr7:38273370-38273535	1.070389328	1.021479727	1.378511623	1.124328135	1.622930351	2.084064265	1.350497247	1.40053793	0.933572638	1.137503524	0.925999419	0.956056652
chr14:95136715-95136869	1	1	1.220329955	1.150559677	2.097610797	2.650764559	1.350497247	1.49057013	0.963474124	1.049630768	1.097610797	1.028569152
chr17:75417177-75417458	1.454175893	1.580145484	2.56315813	2.773996325	2.028569152	1.891419187	1.613531653	1.956056652	1.906890596	2.364572432	1.028569152	1.321928095
chr20:2520846-2521980	1.510961919	1.316145742	2.538538164	2.606442228	1.722466024	1.560714954	1.516015147	1.678071905	3.61117238	3.523561956	2.324810603	2.007195501
chr2:201218724-201221359	2.469885976	2.192194165	4.300123725	4.551516018	2.792855352	2.799087306	2.655351829	2.526068812	5.054414388	4.952333566	3.080657663	2.867896464
chr2:201223243-201223551	1.049630768	0.839959587	1.989139007	2.028569152	1.163498732	0.871843649	0.98550043	0.948600847	2.419538892	2.220329955	0.925999419	1.028569152
chr2:201227088-201229151	2.333423734	1.989139007	4.105175192	4.450881315	3.792855352	3.988230223	3.285402219	3.228049048	4.561326136	4.391630262	3.0721058	3.070389328
chr2:241363460-241363970	1.169925001	0.895302621	2.707082992	2.480265122	1.495695163	1.257010618	1.275007047	1	2.669026766	2.941106311	1.310340121	1.372952098
chr2:241374506-241375151	1.189033824	0.970853654	2.163498732	2.042644337	0.956056652	1.182692298	1.275007047	1.070389328	2.201633861	2.560714954	1.570462931	1.682573297
chr20:4435742-4436758	1.298658316	1.378511623	2.684818738	2.438292852	2.680324357	2.40053793	2.378511623	2.821710215	2.811471031	2.786596362	3.030336078	2.454175893
chr1:235802911-235803257	0.807354922	0.86393845	0.918386234	0.933572638	1.007195501	2	1.169925001	1.257010618	0.933572638	1.201633861	1.189033824	0.933572638
chr1:235817341-235817790	1.169925001	1.021479727	1.469885976	1.86393845	1.669026766	1.98550043	1.627606838	1.526068812	2.014355293	1.765534746	1.063502942	1.028569152
chr19:45016049-45017320	1.275007047	1.207892852	1.773996325	2.042644337	2.666756592	2.847996907	2.414135533	2.432959407	2.577730931	2.392317423	2.114367025	2.182692298
chr7:1521608-1521737	1.232660757	1.117695043	1.526068812	1.531069493	1.794935663	2.028569152	1.40599236	1.695993813	1.056583528	1.244887059	0.887525271	1.077242999
chr6:137305822-137305950	1.14404637	1.097610797	1.454175893	1.646162657	2.039138394	2.310340121	1.627606838	1.887525271	0.963474124	1.077242999	0.956056652	0.887525271
chr15:74038664-74041170	1.89917563	1.722466024	3.347665656	3.158660175	3.738767837	3.351910961	3.711494907	3.655351829	2.025028794	1.778208576	3.153805336	3.014355293
chr5:6827651-6828505	0.918386234	0.970853654	2.589763487	2.634593268	2.90303827	3.044394119	1.545968369	1.49057013	1.799087306	1.739848103	1.765534746	1.427606173
chr5:6828764-6830166	1.070389328	1.049630768	3.49441561	3.730096466	3.313245852	3.517275693	1.910732662	1.887525271	2.220329955	2.327687364	2.028569152	1.63691458
chr15:92800563-92800657	1.021479727	1.232660757	1.815575429	1.682573297	2.073820233	2.411426246	1.718087584	1.815575429	1.718087584	1.608809243	1.443606651	1.049630768
chr10:96692119-96692251	0.948600847	1	0.887525271	1.021479727	1.443606651	2.097610797	1.427606173	1.599317794	0.910732662	0.887525271	0.925999419	0.855989697
chr1:27896840-27897445	1.049630768	1	1.454175893	1.454175893	1.709290636	1.843983844	1.275007047	1.526068812	1.077242999	1.163498732	1.367371066	1.163498732
chr10:11564711-11565055	1.14404637	1.021479727	1.13093087	1.021479727	1.63691458	2.028569152	1.10433666	1.316145742	1.718087584	1.526068812	1.250961574	1.077242999
chr5:17249147-17250155	1.632268215	1.021479727	1.49057013	1.608809243	2.613531653	2.847996907	2.414135533	2.659924558	1.799087306	1.695993813	2.13093087	2.292781749
chr5:17257639-17258113	1.613531653	1.646162657	2.653060017	2.689299161	4.253989266	4.543495883	4.031218731	3.883620816	2.521050737	2.589763487	2.392317423	2.032100843
chr2:46530677-46530968	1.316145742	1.454175893	2.759155834	2.908812908	2.845991771	3.252476214	2.493134922	2.769771739	2.003602237	2.485426827	0.992768431	0.910732662
chr2:46556961-46557199	1.275007047	1.232660757	2.195347598	2.839959587	2.063502942	2.925999419	1.565597176	1.438292852	1.941106311	1.831877241	1.280956314	1.097610797
chr5:89350952-89351585	1.049630768	1.163498732	0.963474124	0.90303827	1.545968369	2.070389328	1.333423734	1.378511623	0.887525271	0.98550043	1.189033824	0.910732662
chr1:93991211-93991849	1.454175893	1.526068812	2.443606651	2.558267634	2.851998837	3.158660175	2.485426827	2.584962501	2.147306699	2.310340121	2.160274831	1.922197848
chr10:23656923-23659003	1.117695043	1.257010618	2.319039816	2.13422094	1.650764559	1.691534165	1.627606838	1.757023247	2.691534165	2.780310099	2.280956314	1.510961919
chr3:39172271-39172852	1.021479727	1.163498732	2.247927513	2.307428525	3.443606651	3.374343989	2.321928095	2.488000771	2.211012193	1.959770155	2.014355293	1.782408565
chr3:39190698-39193237	1.214124805	1.163498732	2.117695043	2.014355293	2.5360529	1.906890596	2.201633861	1.967168608	2.843983844	2.327687364	2.160274831	2.053111336
chr7:111085473-111085693	1.049630768	0.895302621	1.469885976	1.98550043	1.244887059	1.280956314	1.13093087	1.257010618	1.464668267	1.709290636	1.13093087	1.220329955
chr5:5523337-5524729	0.918386234	0.970853654	1.344828497	1.250961574	1.959770155	2.367371066	1.014355293	1.169925001	1.028569152	1.220329955	2.160274831	1.443606651
chr1:173669168-173671618	1.021479727	1	1.40053793	1.150559677	1.859969548	2.35614381	1.232660757	1.49057013	2.014355293	1.63691458	2.895302621	2.592158002
chr6:107124796-107126371	0.86393845	0.970853654	1.50589093	1.510961919	2.613531653	2.613531653	2.032100843	2.344828497	1.773996325	1.709290636	2.533563348	2.150559677
chr8:81218316-81218787	0.895302621	0.895302621	1.641546029	2.070389328	0.887525271	0.933572638	0.910732662	0.948600847	1.416839742	2.097610797	1.13093087	0.887525271
chr6:41572198-41573045	1.580145484	1.541019153	2.987320866	2.901108243	1.883620816	1.521050737	2.10433666	1.843983844	1.97819563	1.739848103	1.786596362	1.713695815
chr3:134916579-134919641	1.843983844	1.59454855	3.793895883	3.884597921	2.613531653	2.731183242	1.98550043	2.017921908	4.339137385	4.512858954	3.184280294	2.733354341
chr9:5436041-5436258	0.948600847	1.189033824	1.526068812	1.367371066	1.778208576	2.286881148	1.910732662	1.803227036	1.378511623	1.545968369	1.416839742	1.263034406
chr15:34043206-34044333	0.970853654	0.970853654	1.655351829	1.250961574	1.669026766	1.906890596	0.910732662	1.189033824	1.941106311	2.220329955	1.807354922	1.321928095
chr20:45061400-45061556	1.117695043	0.895302621	0.807354922	1.124328135	1.739848103	1.811471031	1.150559677	1.40053793	0.831877241	0.910732662	0.925999419	0.855989697
chr20:45071123-45072344	1.049630768	1.298658316	1.263034406	1.049630768	2.097610797	2.411426246	1.910732662	1.929790998	1.641546029	1.560714954	2.250961574	2.077242999
chr11:122112226-122114914	1.275007047	1.339137385	3.140778656	3.632268215	3.211012193	3.639232163	2.914564523	3.102658131	3.641546029	3.443606651	3.730096466	2.592158002
chr6:45843658-45846458	2.229587923	2.014355293	2.62058641	2.653060017	3.578938713	3.901108243	3.107687869	3.132576843	3	3.033863452	3.688180359	2.488000771
chr12:96719622-96720986	1.339137385	1.232660757	1.989139007	1.895302621	2.5360529	2.422233001	2.724650272	2.40599236	2.488000771	2.40053793	3.021479727	2.053111336
chr8:115447801-115448031	1.580145484	1.560714954	2.684818738	3.837943242	2.192194165	2.516015147	1.427606173	1.803227036	1.773996325	1.722466024	1.063502942	0.855989697
chr13:30927334-30927851	1.097610797	1.070389328	1.15704371	1.321928095	2.028569152	1.811471031	1.659924558	1.981852653	1.207892852	1.097610797	1.367371066	1.117695043
chr14:68210387-68211420	3.053111336	2.680324357	4.750070486	5.023698917	4.649615459	4.866907978	4.196134881	4.200064862	4.56924803	4.791293149	3.169925001	2.855989697
chr14:68212471-68212638	0.895302621	0.839959587	2.140778656	2.416839742	2.117695043	2.575312331	1.275007047	1.316145742	1.827819025	1.622930351	0.887525271	0.887525271
chr14:68229694-68230565	2.017921908	1.811471031	3.44625623	4.009884589	3.051372102	3.396433531	2.66448284	3.121015401	3.61117238	3.575312331	2.432959407	1.794935663
chr3:142265746-142265978	0.970853654	1.097610797	1.280956314	0.90303827	1.883620816	1.925999419	1.613531653	1.803227036	0.963474124	0.855989697	1.220329955	1.007195501
chr10:13115932-13119463	2.99095486	2.927896454	3.776103988	4.256255873	4.525442506	4.791293149	3.655351829	3.925049965	3.74092756	3.59812696	4.234194723	3.173127433
chr12:123283211-123284339	0.970853654	1.207892852	1.871843649	1.941106311	1.263034406	1.10433666	1.10433666	1.169925001	2.857980995	2.392317423	1.416839742	1.339137385
chr15:79009355-79010238	2.353323291	2.214124805	3.869871406	3.884597921	2.518535139	2.575312331	2.341985747	2.560714954	3.839959587	3.934516502	2.615887074	2.646162657
chr1:32900072-32901686	1.070389328	1.049630768	1.89917563	1.250961574	1.622930351	1.3950628	1.214124805	1.378511623	1.718087584	1.944858446	1.521050737	2.063502942
chr1:32937968-32938116	1.475084883	1.35614381	2.185866545	2.869871406	1.669026766	1.709290636	1.659924558	1.580145484	1.815575429	1.959770155	1.367371066	0.956056652
chr9:104882693-104882942	1	1.049630768	1.063502942	0.871843649	1.722466024	1.906890596	1.773996325	1.726831217	0.933572638	0.831877241	1.416839742	1.280956314
chr9:104892829-104892997	0.839959587	0.918386234	0.918386234	1.150559677	1.443606651	2.137503524	1.40599236	1.232660757	1.077242999	0.956056652	1.063502942	0.855989697
chr13:47511323-47513505	1.021479727	0.918386234	1.49057013	1.718087584	2.298658316	2.485426827	1.59454855	1.565597176	2.272023189	2.017921908	2.987320866	2.301587647
chr7:81296731-81297818	0.918386234	0.807354922	1.014355293	1.150559677	1.948600847	1.970853654	1.613531653	1.646162657	1.361768359	1.575312331	2.160274831	1.59454855
chr7:81298832-81299914	0.948600847	1.070389328	1.655351829	1.735522177	2.35614381	3.099295204	2.545968369	2.86393845	1.867896464	2.169925001	2.807354922	1.847996907
chr9:137148739-137151728	1.726831217	1.59454855	2.50589093	2.295723025	2.965322548	3.288358562	2.553360503	2.627606838	2.17951105	2.280956314	2.392317423	2.419538892
chr7:5541602-5541987	0.86393845	1.021479727	2.117695043	1.589763487	2.680324357	2.604071324	2.66448284	2.414135533	1.321928095	1.389566812	1.827819025	2.097610797
chr7:5581263-5584018	1.298658316	1.163498732	3.129283017	2.748461233	3.073820233	3.19061486	2.341985747	2.715893371	3.263034406	2.981852653	2.757023247	2.182692298
chr2:156538121-156540407	0.895302621	0.86393845	2.217230716	2.384049807	1.981852653	1.794935663	1.59454855	1.526068812	2.735522177	2.568032105	2.757023247	1.82374936
chrX:30646392-30646831	1.475084883	1.469885976	2.629939409	2.815575429	1.682573297	1.655351829	1.627606838	1.66448284	2.908812908	3	1.469885976	1.655351829
chrX:30680375-30682039	1.097610797	1.070389328	2.117695043	2.653060017	2.117695043	2.443606651	1.257010618	1.49057013	2.232660757	2.336283388	2.13093087	1.495695163
chr12:4142496-4143317	1.981852653	1.925999419	3.56315813	3.404630684	2.560714954	2.584962501	2.618238656	2.62058641	3.544732656	3.813524689	2.22342255	2.669026766
chr12:4152633-4153915	2.140778656	2.456806149	4.798569004	4.842978832	4.139142019	4.175524601	3.715893371	3.737686761	5.202809492	5.169123281	3.153805336	2.972692654
chr12:57784257-57784358	1.049630768	1	1.541019153	1.298658316	1.695993813	1.726831217	1.372952098	1.40053793	1.361768359	1.163498732	1.189033824	1.244887059
chr12:57792329-57792459	0.895302621	0.807354922	1.700439718	2.260025656	1.589763487	2.201633861	1.084064265	0.918386234	1.207892852	1.35614381	0.807354922	0.910732662
chr1:89666008-89666213	1.298658316	1.021479727	1.49057013	1.627606838	2.592158002	2.678071905	1.910732662	1.967168608	2.09423607	1.992768431	1.097610797	1.182692298
chr16:53727516-53727982	1	0.948600847	2.025028794	2.160274831	1.117695043	1.10433666	0.910732662	1	1.361768359	1.244887059	1.097610797	1.097610797
chr10:5985563-5986705	1.416839742	1.432959407	2.488000771	2.931683057	2.503348735	2.790772038	2.272023189	2.241840184	2.757023247	2.64385619	2.378511623	2.3305584
chr10:5987304-5988548	1.169925001	1.3950628	2.310340121	2.469885976	2.336283388	2.201633861	1.922197848	2.229587923	2.44625623	2.845991771	2.693765712	2.310340121
chr3:127286353-127287508	1.510961919	1.678071905	2.937344392	2.983677695	3.241840184	3.412781525	2.996388746	3.066950244	2.480265122	3.148934105	2.250961574	1.545968369
chr7:157297152-157297470	1.257010618	1.35614381	2.039138394	2.107687869	2.819668183	2.807354922	2.40599236	2.508428653	2.084064265	2.63691458	1.545968369	1.752748591
chr14:72154600-72156995	1.416839742	1.257010618	1.40053793	1.389566812	2.568032105	2.443606651	2.17951105	2.185866545	1.485426827	1.66448284	2.671293372	2.007195501
chr12:121912097-121912996	0.807354922	0.807354922	2.153805336	2.121015401	1.201633861	0.933572638	1.056583528	0.86393845	1.641546029	1.847996907	0.992768431	1.049630768
chr3:194893250-194894040	1.257010618	1.257010618	1.815575429	2.384049807	1.63691458	1.875780063	1.232660757	1.298658316	1.321928095	1.682573297	0.807354922	1.049630768
chr8:66747650-66748627	1.298658316	1.189033824	1.589763487	1.646162657	1.948600847	2.176322773	1.659924558	2.10433666	1.761285273	1.63691458	1.028569152	1.339137385
chr8:122921365-122923086	2.488000771	2.361768359	4.025914699	4.390254956	3.748461233	3.606442228	2.521050737	2.792855352	4.522934561	4.51916445	3.358958826	2.776103988
chr8:122924132-122924484	1.232660757	1.070389328	2.310340121	2.097610797	1.589763487	1.560714954	1.257010618	1.416839742	1.956056652	2.028569152	1.570462931	1.443606651
chr8:122929451-122930396	0.895302621	0.970853654	1.014355293	1.250961574	1.545968369	1.859969548	1.316145742	1.438292852	1.673556424	1.859969548	1.613531653	1.464668267
chrX:136731317-136731708	1.189033824	0.948600847	1.15704371	1.432959407	1.819668183	2.111031312	1.459431619	1.66448284	1.028569152	1.049630768	1.097610797	0.831877241
chr12:7580362-7584407	1.613531653	1.339137385	3.0721058	3.462052319	2.786596362	2.948600847	1.996388746	1.941106311	4.800641097	4.642123916	2.746312766	2.803227036
chr9:5072988-5075403	0.918386234	0.86393845	2.185866545	2.319039816	1.280956314	1.232660757	0.86393845	0.918386234	2.922197848	2.952333566	1.521050737	1.263034406
chr2:108452101-108452941	1.298658316	0.918386234	1.989139007	2.3305584	1.459431619	1.541019153	1.257010618	1.189033824	2.691534165	2.384049807	1.887525271	1.545968369
chr2:108459983-108461646	1.257010618	1.3950628	2.459431619	2.698218478	1.575312331	1.599317794	1.275007047	1.416839742	2.763411574	3.09592442	1.941106311	1.63691458
chr3:122421161-122421528	0.807354922	1.021479727	0.86393845	1.176322773	1.622930351	2.111031312	1.333423734	1.257010618	1.028569152	1.389566812	0.992768431	0.933572638
chr14:20844869-20845007	0.895302621	0.918386234	1.09085343	1.22650853	1.495695163	1.98550043	1.565597176	1.49057013	0.831877241	0.956056652	0.887525271	0.887525271
chr22:28607692-28608901	0.970853654	0.948600847	1.541019153	1.803227036	1.589763487	1.778208576	1.014355293	1.189033824	1.867896464	2.117695043	1.63691458	1.321928095
chr20:48024958-48027175	0.970853654	0.970853654	1.843983844	1.786596362	2.510961919	2.263034406	1.459431619	1.378511623	2.981852653	2.90303827	2.627606838	1.910732662
chr9:89613094-89615319	1.49057013	1.163498732	3.545968369	3.442280035	3.005399988	3.001802243	2.397802962	2.568032105	4.344118335	4.098453246	2.924099886	2.720278465
chr7:26158501-26158870	1.14404637	1.163498732	2.289834465	2.042644337	2.927896454	2.790772038	2.709290636	2.769771739	2.049630768	1.910732662	1.97819563	2.032100843
chr7:26160933-26161182	1.021479727	1.097610797	1.416839742	0.992768431	2.140778656	2.432959407	1.974529312	2.070389328	1.263034406	1.35614381	1.367371066	1.411426246
chr7:26165994-26167761	1.560714954	1.691534165	2.531069493	2.247927513	2.910732662	2.972692654	3.150559677	2.827819025	3.040892431	2.659924558	2.987320866	2.419538892
chr7:26185254-26185970	1.189033824	0.918386234	1.910732662	2.521050737	1.752748591	2.22650853	1.659924558	1.831877241	2.495695163	2.232660757	1.613531653	1.655351829
chr2:144995368-144996459	1.021479727	0.970853654	1.014355293	1.344828497	1.298658316	1.906890596	1.10433666	1.214124805	1.5360529	1.819668183	1.726831217	0.956056652
chr3:134309554-134310644	1.40053793	1.541019153	2.613531653	2.350497247	2.503348735	2.887525271	1.996388746	1.914564523	3.283921772	3.372952098	3.021479727	2.622930351
chr3:134387943-134389767	0.807354922	0.807354922	2.117695043	2	2.007195501	2.464668267	0.910732662	0.970853654	3.340562269	3.169925001	2.324810603	1.937344392
chr16:10382096-10383479	1.454175893	1.627606838	2.13093087	2.014355293	2.689299161	2.895302621	2.386810946	2.61117238	1.97819563	2.280956314	2.604071324	1.859969548
chr4:71004305-71006886	2.568032105	2.370164281	4.023255352	4.055716264	4.389566812	4.604664415	3.46727948	3.584962501	4.186659017	4.224194664	3.671293372	3.367371066
chr4:71009887-71010225	1.049630768	1.257010618	1.13093087	1.510961919	1.933572638	2.286881148	1.580145484	1.416839742	1.244887059	1.298658316	1.250961574	1.077242999
chr8:125821904-125822781	1.726831217	1.752748591	2.629939409	2.996388746	3.129283017	3.196921734	1.937344392	2.09423607	2.488000771	2.680324357	2.568032105	2.182692298
chr5:16655020-16655231	0.918386234	0.86393845	1.13093087	0.933572638	1.650764559	1.925999419	1.531069493	1.454175893	1.378511623	1.389566812	0.956056652	1.117695043
chr1:111496445-111496668	0.970853654	0.86393845	1.589763487	2	1.752748591	2.111031312	1.056583528	1.361768359	1.007195501	1.137503524	1.250961574	0.855989697
chr9:129558597-129561530	2.516015147	2.066950244	4.040892431	3.725741157	4.060047384	3.780310099	3.240314329	3.276496666	4.551516018	4.59454855	3.580145484	3.754887502
chr10:96702078-96702330	1.726831217	1.883620816	3.129283017	3.280956314	2.606442228	2.815575429	2.09085343	2.117695043	2.232660757	1.944858446	1.443606651	1.427606173
chr10:96752531-96752658	1.189033824	1.339137385	1.700439718	1.646162657	2.150559677	2.176322773	1.948600847	1.66448284	1.361768359	1.63691458	1.220329955	0.98550043
chr18:58212365-58212722	1.35614381	1.298658316	1.910732662	1.819668183	2.510961919	2.604071324	2.5360529	2.799087306	1.659924558	1.560714954	1.786596362	1.464668267
chr18:58233408-58233541	1.021479727	0.86393845	1.014355293	1.176322773	1.722466024	2.111031312	1.480265122	1.361768359	0.910732662	0.98550043	0.887525271	0.910732662
chr18:45874471-45875203	0.918386234	0.86393845	1.910732662	2.121015401	3.250961574	3.496973581	2.608809243	2.543495883	1.304511042	1.220329955	1.786596362	1.59454855
chr2:201197463-201198106	1.316145742	1.416839742	2.117695043	2.568032105	1.622930351	1.691534165	1.531069493	1.526068812	1.827819025	1.495695163	1.250961574	1.049630768
chr3:156136246-156137591	0.948600847	1.163498732	1.220329955	1.298658316	2.182692298	2.189033824	1.843983844	1.726831217	1.867896464	1.722466024	1.90303827	1.321928095
chr3:149445840-149445960	1.021479727	0.839959587	1.361768359	1.910732662	1.049630768	1.049630768	0.86393845	0.970853654	0.933572638	0.910732662	0.887525271	0.887525271
chr18:45302862-45303534	1.117695043	1.097610797	0.86393845	1.176322773	1.970853654	1.599317794	1.731183242	1.803227036	1.007195501	1.097610797	1.189033824	0.98550043
chr10:50538336-50539401	2.017921908	2.100977648	3.793895883	3.687060688	3.979110755	3.950468414	3.295723025	3.339137385	4.736063628	4.533563348	3.097610797	2.937344392
chr5:80516694-80517234	1.189033824	1.35614381	1.803227036	1.682573297	2.582556003	2.839959587	2.648465443	2.669026766	1.918386234	2.462052319	1.310340121	1.35614381
chr10:51380662-51382421	0.970853654	1.070389328	1.541019153	1.941106311	3.040892431	3.351910961	1.389566812	1.66448284	1.244887059	1.201633861	2.160274831	1.480265122
chr18:50188959-50191142	1.454175893	1.49057013	2.173127433	2.558267634	2.560714954	2.815575429	2.056583528	2.344828497	3.49057013	3.327687364	3.121015401	2.632268215
chr6:117607419-117608274	1.49057013	1.378511623	2.596935142	2.49057013	2.592158002	2.516015147	2.301587647	2.516015147	3.297191417	3.270528942	3.054848477	2.488000771
chr3:138873339-138874056	1.454175893	1.232660757	1.925999419	2.615887074	2.017921908	2.35614381	1.748461233	1.526068812	2.364572432	2.495695163	1.682573297	1.713695815
chr6:145742386-145744251	1.275007047	1.378511623	2.82984956	2.95419631	1.545968369	1.560714954	1.427606173	1.565597176	2.843983844	3.221877081	2.014355293	1.495695163
chr1:160083217-160084615	1	1.070389328	2.084064265	1.411426246	1.819668183	1.541019153	1.731183242	1.545968369	1.867896464	2.097610797	1.786596362	2.310340121
chr8:18733373-18733614	0.948600847	1.14404637	1.263034406	1.049630768	1.765534746	1.859969548	1.773996325	1.580145484	1.361768359	1.263034406	1.545968369	1.35614381
chr6:111975448-111975623	1.14404637	1.097610797	2.310340121	2.713695815	1.89917563	1.827819025	1.516015147	1.580145484	2.10433666	2.117695043	1.280956314	1.244887059
chr1:39161914-39162287	1.021479727	1.049630768	3.583759754	3.646162657	3.005399988	3.119356177	2.451540833	2.344828497	4.178714641	4.308885057	1.220329955	1.480265122
chr1:39171339-39171494	1.021479727	1	1.280956314	1.389566812	2.017921908	2.286881148	1.565597176	1.232660757	0.887525271	0.956056652	1.163498732	0.887525271
chr1:224719533-224719894	1.339137385	1.298658316	2.56315813	3.321928095	1.669026766	2.443606651	1.084064265	1.298658316	1.673556424	1.560714954	1.495695163	1.411426246
chr3:196205528-196205891	1.169925001	0.86393845	2.13093087	2.361768359	1.372952098	1.618238656	1.056583528	1.14404637	2.648465443	2.680324357	1.659924558	1.372952098
chr3:196238775-196239126	0.807354922	0.807354922	1.925999419	2.22342255	2.250961574	2.575312331	1.531069493	1.613531653	1.304511042	1.244887059	1.028569152	1.007195501
chr3:196273643-196274942	1.914564523	1.526068812	3.472487771	3.738767837	2.807354922	2.748461233	2.424922088	2.451540833	4.462052319	4.344118335	2.568032105	2.347665656
chr2:152599896-152601271	1.339137385	1.070389328	1.344828497	1.531069493	1.933572638	2.111031312	1.613531653	1.929790998	1.286881148	1.411426246	2.482848283	1.922197848
chr2:28552098-28552633	1.021479727	0.86393845	2.039138394	2	2.211012193	2.189033824	1.545968369	1.416839742	1.516015147	1.970853654	1.310340121	1.201633861
chrX:9324233-9325042	1.275007047	1.316145742	1.655351829	1.608809243	2.140778656	2.565597176	1.910732662	2.272023189	1.815575429	1.575312331	1.189033824	1.182692298
chr22:31651621-31651941	1.049630768	1.021479727	1.843983844	1.970853654	1.280956314	1.372952098	1.195347598	1.070389328	1.344828497	1.526068812	1.310340121	1.007195501
chr2:1990150-1991086	0.895302621	1.070389328	1.925999419	1.646162657	1.137503524	0.933572638	1.084064265	0.918386234	2.933572638	2.589763487	2.353323291	1.531069493
chr3:142040987-142041730	0.970853654	0.86393845	1.111031312	1.150559677	2.220329955	2.50589093	1.98550043	2.046141782	1.304511042	1.372952098	1.682573297	1.201633861
chr15:25405346-25406703	2.217230716	2.100977648	2.613531653	3.813524689	2.957914599	4.156234798	2.40599236	2.715893371	3.426264755	3.221877081	2.23878686	1.835924074
chr6:56048111-56048550	1.232660757	1.117695043	2.260025656	2.577730931	1.545968369	1.350497247	1.056583528	1.097610797	1.5360529	1.622930351	1.189033824	1.097610797
chr2:128437019-128437708	0.86393845	0.86393845	2.397802962	1.98550043	0.98550043	0.807354922	0.963474124	0.807354922	3.297191417	3.531069493	1.339137385	1.117695043
chr2:128446201-128446979	1.14404637	1.117695043	2.049630768	1.786596362	1.097610797	0.963474124	1.150559677	1.124328135	3.507160349	3.547203025	1.339137385	1.655351829
chr12:112932666-112933399	1.316145742	1.526068812	1.669026766	1.895302621	2.613531653	2.59454855	2.046141782	2.543495883	2.869871406	2.871843649	2.23878686	1.959770155
chr12:112985733-112987859	1.560714954	1.678071905	1.910732662	1.700439718	2.933572638	2.613531653	2.632268215	2.198494154	2.655351829	2.62058641	3.464668267	3.403267722
chr12:112988301-112990147	1.871843649	1.613531653	2.443606651	2.615887074	3.976363636	4.207111961	3.568032105	3.554588852	2.831877241	2.989139007	3.063502942	2.150559677
chr12:112992755-112993084	1.298658316	1.298658316	1.89917563	1.608809243	2.084064265	2.443606651	1.859969548	1.695993813	1.3950628	1.765534746	1.63691458	1.948600847
chr6:130965701-130965991	1.049630768	1.298658316	1.321928095	1.910732662	2.702657543	3.112700133	2.010779839	2.017921908	1.97819563	1.933572638	1.63691458	1.339137385
chr5:150563990-150564168	0.86393845	0.895302621	1.49057013	2.056583528	0.98550043	1.021479727	0.941106311	0.948600847	1.007195501	1.201633861	0.925999419	0.831877241
chr5:150566963-150569831	1.815575429	1.49057013	3.735522177	3.777156666	2.759155834	2.485426827	2.341985747	2.250961574	4.224966365	4.272769732	3.267535798	2.513490746
chr1:246705079-246705664	1.214124805	1.189033824	1.541019153	2.107687869	1.847996907	2.555816155	1.883620816	1.967168608	1.3950628	1.650764559	1.443606651	1.117695043
chr18:51053613-51054259	1.021479727	0.970853654	1.378511623	1.495695163	1.959770155	2.275007047	1.443606651	1.66448284	1.448900951	1.575312331	1.867896464	1.298658316
chr11:35357752-35358960	2.495695163	2.632268215	3.855989697	4.527320608	4.500802053	4.945794957	4.360364277	4.549053029	4.348374075	4.133399125	3.097610797	2.454175893
chr11:35360082-35360497	1.726831217	1.910732662	2.3305584	2.587364991	3.5360529	3.904965719	3.480265122	3.658782734	3.71918344	3.768713657	1.726831217	2.053111336
chr11:35387971-35388286	1.097610797	1.275007047	1.438292852	1.275007047	1.871843649	2.443606651	1.495695163	1.871843649	1.744161096	1.560714954	1.189033824	0.910732662
chr17:14762460-14763826	1.214124805	1.117695043	1.761285273	2.185866545	2.053111336	2.150559677	1.761285273	1.599317794	2.189033824	2.192194165	2.266036894	1.163498732
chr3:69562098-69562250	1.378511623	1.316145742	1.843983844	2.084064265	2.336283388	2.790772038	2.370164281	2.488000771	1.799087306	1.752748591	1.416839742	1.298658316
chr5:16789734-16791994	1.275007047	1	1.952333566	2.147306699	2.007195501	2	1.531069493	1.613531653	2.298658316	2.182692298	2.392317423	1.63691458
chr8:133117403-133117754	0.948600847	0.839959587	1.201633861	1.124328135	1.709290636	1.673556424	1.372952098	1.378511623	1.028569152	1.049630768	0.956056652	1.298658316
chr8:133136081-133136339	1.475084883	1.298658316	1.803227036	2.319039816	2.695993813	2.871843649	2.241840184	2.584962501	2.084064265	1.794935663	1.339137385	1.220329955
chr1:33655561-33658051	1.298658316	1.298658316	1.669026766	1.589763487	2.364572432	2.40053793	1.948600847	1.871843649	2.707082992	2.752748591	3.451540833	2.584962501
chr5:135164361-135164931	0.918386234	0.918386234	1.575312331	1.86393845	1.049630768	0.933572638	0.98550043	0.948600847	1.485426827	1.298658316	0.925999419	1.028569152
chr18:24659977-24661307	1.232660757	1.275007047	2.097610797	2.121015401	1.752748591	1.709290636	1.59454855	1.773996325	2.707082992	2.689299161	2.682573297	2.042644337
chr20:5164876-5165321	1.438292852	1.163498732	1.744161096	2.107687869	2.807354922	3.119356177	2.59454855	2.807354922	2.601696516	2.241840184	1.922197848	1.82374936
chr17:17378975-17380593	0.918386234	0.86393845	2.737686761	2.372952098	1.682573297	1.778208576	1.372952098	1.124328135	4.648465443	4.600507645	2.192194165	2.097610797
chr18:62777852-62778215	1.049630768	1.070389328	1.13093087	1.411426246	1.89917563	2.124328135	1.613531653	1.695993813	1.361768359	1.35614381	1.063502942	0.956056652
chr12:107336946-107337746	1.757023247	1.646162657	2.319039816	2.056583528	3.246408087	3.19061486	2.959770155	3.03562391	1.786596362	1.847996907	1.545968369	1.669026766
chr12:107368441-107370473	1.560714954	1.59454855	4.025914699	4.46662712	3.769771739	3.957914599	2.584962501	2.769771739	4.022367813	4.100977648	3.419538892	2.682573297
chr12:107378079-107378845	1.189033824	1.207892852	1.541019153	1.454175893	2.073820233	1.925999419	1.627606838	1.843983844	1.124328135	1.201633861	1.443606651	1.339137385
chr22:24513522-24515440	2.97819563	2.632268215	4.831877241	5.040892431	5.268284667	5.461070114	4.995032192	4.950934928	4.489928219	4.377817853	3.851998837	3.593353771
chr22:24516097-24516939	2.805292456	2.655351829	4.079804755	3.919340082	4.411426246	4.438292852	4.188242656	4.078097423	4.050501697	3.949534933	3.145677455	3.152183419
chr6:83085889-83088518	1.298658316	1.070389328	3.288358562	3.845991771	3.107687869	3.311793718	1.922197848	2.080657663	4.322649262	4.311067102	3.476381688	2.553360503
chr1:52330117-52331332	1.14404637	1.070389328	2.173127433	2.416839742	1.871843649	1.709290636	1.580145484	1.565597176	2.169925001	1.944858446	1.659924558	1.201633861
chr1:52331824-52333113	1.14404637	0.918386234	1.963474124	2.097610797	1.443606651	1.744161096	1.333423734	1.510961919	2.17951105	1.944858446	1.887525271	1.321928095
chr16:10628698-10630023	1.695993813	1.207892852	1.952333566	1.819668183	2.64385619	2.731183242	2.570462931	2.462052319	2.084064265	2.582556003	3.106013238	3.152183419
chr1:155389895-155390381	1.214124805	1.189033824	1.321928095	1.367371066	1.970853654	2.111031312	1.731183242	1.843983844	1.182692298	1.220329955	1.339137385	1.049630768
chr4:168577073-168578546	1.275007047	1.049630768	2.948600847	3.250961574	3.63343121	4.01346226	2.709290636	2.933572638	2.713695815	3.010779839	2.22342255	1.794935663
chr4:168585472-168585905	1.189033824	1.070389328	1.49057013	1.432959407	1.807354922	1.970853654	1.910732662	1.956056652	1.321928095	1.807354922	1.682573297	1.59454855
chr4:168587408-168588139	1.097610797	0.948600847	1.014355293	1.150559677	1.739848103	1.599317794	1.659924558	1.744161096	1.097610797	1.049630768	1.659924558	1.220329955
chr11:77107449-77108593	1.021479727	1.070389328	1.438292852	1.298658316	1.63691458	1.599317794	1.748461233	1.416839742	1.416839742	1.411426246	1.97819563	2.063502942
chr4:56006865-56008555	0.918386234	1.163498732	1.063502942	1.298658316	1.981852653	2.613531653	2.241840184	2.462052319	1.378511623	1.298658316	2.364572432	1.655351829
chr18:62418917-62419279	1.14404637	0.86393845	1.989139007	2.384049807	1.89917563	2.286881148	1.641546029	1.454175893	1.879705766	1.981852653	1.097610797	1.263034406
chr5:35626002-35626927	0.918386234	0.970853654	1.063502942	0.933572638	1.495695163	2.23878686	1.056583528	0.970853654	1.028569152	0.956056652	1.90303827	1.280956314
chr2:181607561-181608576	1.097610797	1.097610797	1.541019153	1.98550043	1.182692298	1.257010618	0.98550043	1.214124805	1.704871964	1.545968369	1.545968369	1.411426246
chr2:181626701-181628308	1.545968369	1.316145742	1.859969548	2.185866545	2.575312331	2.650764559	2.313245852	2.185866545	2.220329955	2.039138394	2.482848283	1.682573297
chr2:181632534-181633912	2.163498732	2.147306699	3.909773104	4.265286858	3.734438666	3.908812908	3.193771743	3.22342255	3.66106548	3.582556003	3.192194165	2.584962501
chr1:236020383-236020758	1.416839742	1.752748591	1.541019153	1.570462931	2.613531653	2.972692654	2.746312766	2.912649865	1.485426827	1.682573297	1.589763487	1.495695163
chr20:60011183-60011318	0.895302621	0.86393845	1.321928095	1.097610797	1.63691458	1.843983844	1.257010618	1.257010618	1.14404637	0.887525271	1.028569152	0.98550043
chr20:60043471-60043767	0.948600847	0.895302621	1.687060688	2.160274831	1.459431619	2.097610797	1.150559677	1.316145742	1.244887059	1.831877241	0.992768431	0.855989697
chr12:110384063-110385358	1.871843649	1.070389328	3.177917792	3.073820233	2.799087306	2.565597176	2.292781749	2.080657663	4.294253136	4.270528942	2.693765712	2.513490746
chr2:200383073-200384052	2.263034406	1.739848103	2.974529312	3.687060688	3.691534165	4.143230135	3.189033824	3.339137385	2.90303827	2.989139007	2.533563348	2.347665656
chr2:200398735-200399410	1.992768431	2.003602237	2.669026766	3.046141782	3.839959587	3.991861931	3.489286023	3.541019153	1.744161096	1.778208576	1.827819025	1.669026766
chr1:201307189-201308148	1.214124805	1.070389328	2.073820233	1.700439718	3.169925001	2.82374936	2.843983844	2.577730931	2.310340121	2.241840184	2.778208576	2.924099886
chr1:201310460-201312506	2.032100843	1.709290636	3.319039816	2.976363636	4.09085343	3.965322548	4.086613947	3.921245889	4.244887059	4.294988268	4.303050085	3.87774425
chr1:201348221-201349333	0.918386234	1.207892852	1.89917563	1.627606838	2.298658316	1.541019153	1.748461233	1.646162657	1.718087584	1.981852653	1.443606651	1.608809243
chr1:201383050-201385846	1.021479727	0.918386234	2.613531653	2.427606173	1.959770155	1.811471031	1.831877241	1.981852653	3.653060017	3.308885057	3.030336078	2.480265122
chr1:201391534-201392661	1.021479727	1.049630768	1.416839742	1.097610797	1.948600847	1.941106311	2.263034406	2.12763328	2.375734539	2.201633861	2.568032105	2.528571319
chr1:201394119-201395435	1.117695043	1.117695043	1.454175893	1.475084883	2.063502942	1.970853654	2.570462931	2.414135533	2.049630768	2.097610797	2.924099886	2.592158002
chr1:201399418-201400774	1.070389328	1.339137385	2.424922088	1.956056652	2.62058641	2.201633861	2.570462931	2.62058641	2.939226578	3.073820233	3.003602237	3.363171077
chr2:239454616-239454841	0.807354922	0.807354922	1.304511042	1.786596362	0.910732662	0.90303827	0.807354922	0.86393845	1.028569152	1.280956314	0.847996907	0.807354922
chr2:191479268-191480289	1.40053793	1.232660757	1.744161096	1.389566812	2.724650272	2.545968369	2.709290636	2.715893371	1.786596362	1.739848103	2.63691458	1.655351829
chr22:37162249-37163274	1.070389328	1.021479727	1.89917563	1.700439718	1.389566812	1.3950628	1.275007047	1.214124805	3.675815931	3.539779192	2.324810603	1.996388746
chr10:76310803-76310912	1.169925001	0.970853654	1.555816155	2.042644337	1.244887059	1.372952098	1.13093087	1.097610797	1.077242999	1.077242999	0.847996907	0.855989697
chr10:76375639-76376389	1.021479727	0.918386234	1.718087584	2.185866545	1.459431619	1.350497247	1.014355293	1.070389328	1.731183242	1.807354922	1.469885976	0.855989697
chr4:121167150-121167416	1.560714954	1.416839742	2.948600847	3.365972428	3.03562391	3.374343989	2.386810946	2.731183242	1.891419187	1.859969548	1.220329955	1.049630768
chr4:121171578-121171792	1.14404637	1	2.521050737	2.969012308	1.807354922	2.35614381	1.443606651	1.169925001	1.448900951	1.682573297	1.189033824	1.137503524
chr3:32992647-32993506	0.948600847	1	1.09085343	0.933572638	1.545968369	1.438292852	1.687060688	1.914564523	1.097610797	1.137503524	1.280956314	1.682573297
chr1:76268463-76270965	2.114367025	2.137503524	3.450221496	3.764473551	3.169925001	3.132576843	2.17951105	2.414135533	4.336997417	4.218781168	3.161887682	2.411426246
chr11:35905223-35906093	1.257010618	1.35614381	2.675815931	3.132576843	2.140778656	2.214124805	1.687060688	1.757023247	2.003602237	1.682573297	2.014355293	1.244887059
chr11:35980761-35981996	1.799087306	1.97819563	3.168321116	3.060047384	3.308885057	3.258518925	2.625270489	2.568032105	2.851998837	3.155425432	2.924099886	2.711494907
chr1:172700597-172701421	1.189033824	0.918386234	1.815575429	2.448900951	3.068670811	3.767654798	1.790772038	2.046141782	1.580145484	1.316145742	1.922197848	1.244887059
chr1:172713642-172714197	0.918386234	0.86393845	0.86393845	0.992768431	1.794935663	1.98550043	1.773996325	1.695993813	0.910732662	0.887525271	1.13093087	1.007195501
chr4:110001638-110004225	1.021479727	1.021479727	2.737686761	2.901108243	1.443606651	1.438292852	1.214124805	1.070389328	3.435628594	3.250961574	1.959770155	1.411426246
chr11:18710344-18712132	1.214124805	0.970853654	2.163498732	2.121015401	1.443606651	1.521050737	1.389566812	1.416839742	3.218781168	3.100977648	2.469885976	1.794935663
chr7:105022066-105022221	1.298658316	1.232660757	1.263034406	1.627606838	1.859969548	2.321928095	1.333423734	1.599317794	1.416839742	1.163498732	1.189033824	1.097610797
chr7:39685942-39686794	1.510961919	1.50589093	2.653060017	3.184280294	2.211012193	2.310340121	2.032100843	2.12763328	2.584962501	2.336283388	1.744161096	1.726831217
chr3:111301299-111303782	0.970853654	1.14404637	2.367371066	2.748461233	2.017921908	2.214124805	1.13093087	1.298658316	3.35473424	3.304511042	2.23878686	1.443606651
chr8:89989150-89989958	1.815575429	1.560714954	3.042644337	3.039138394	1.910732662	2.097610797	1.959770155	1.773996325	3.363171077	3.666756592	2.080657663	1.859969548
chr16:47069166-47070051	1.070389328	1.070389328	2.229587923	2.198494154	1.220329955	1.257010618	1.195347598	1.070389328	3.218781168	3.231125158	2.097610797	1.560714954
chr2:171971887-171973262	1.580145484	1.117695043	2.319039816	2.350497247	1.389566812	1.049630768	1.232660757	1.298658316	3.377123749	3.559491813	1.570462931	1.608809243
chr10:24382664-24384647	1.021479727	1.378511623	2.025028794	2.198494154	2.833902077	2.956056652	2.843983844	2.813524689	1.704871964	1.722466024	2.693765712	2.007195501
chr1:13645815-13647316	1.454175893	1.526068812	2.084064265	2.307428525	2.916476644	3.119356177	2.86393845	2.925999419	2.608809243	2.659924558	2.114367025	2.253989266
chr1:13651036-13652973	1.021479727	1.855989697	1.361768359	1.835924074	2.372952098	2.86393845	2.241840184	2.627606838	1.416839742	1.220329955	2.080657663	2.077242999
chr9:112248552-112249627	1.169925001	1.117695043	1.887525271	2.361768359	2.182692298	2.565597176	1.718087584	1.871843649	1.879705766	1.871843649	1.570462931	1.077242999
chr9:112281407-112283170	1.021479727	0.807354922	1.589763487	1.803227036	1.097610797	1.207892852	1.014355293	0.918386234	1.941106311	2.028569152	1.90303827	1.35614381
chr13:28597577-28597964	0.970853654	1	1.201633861	1.321928095	2.063502942	2.286881148	1.627606838	1.992768431	0.910732662	0.956056652	1.163498732	1.028569152
chr11:18657362-18658043	1.298658316	0.918386234	1.608809243	2.121015401	1.007195501	0.992768431	0.941106311	0.918386234	1.731183242	1.560714954	0.992768431	0.831877241
chr3:143307414-143308756	2.140778656	2.40053793	4.076388069	4.18030702	4.549669171	4.565597176	4.265286858	4.430954271	4.222650022	4.216454865	2.931683057	3.10433666
chr3:143310777-143311553	1.378511623	1.339137385	1.655351829	1.510961919	3.181102551	3.720278465	3.145677455	3.455491621	2.601696516	2.731183242	2.693765712	1.996388746
chrX:127546641-127547998	0.918386234	0.86393845	1.974529312	2.319039816	1.201633861	1.438292852	0.887525271	1.257010618	1.565597176	1.510961919	1.807354922	1.077242999
chr12:3073508-3075374	1.257010618	1.432959407	2.613531653	2.173127433	2.12763328	1.891419187	1.748461233	2.080657663	3.901108243	3.816599707	3.344828497	2.929790998
chr4:122211489-122213328	1.454175893	1.378511623	1.555816155	1.66448284	2.503348735	2.790772038	2.010779839	1.941106311	1.929790998	2.039138394	2.295723025	1.726831217
chr17:31820562-31821514	1.097610797	1.163498732	1.23878686	1.201633861	1.859969548	2.028569152	1.922197848	1.981852653	1.056583528	0.956056652	2.028569152	1.695993813
chr2:63784023-63785369	1.316145742	0.86393845	1.555816155	2.198494154	2.201633861	2.333423734	1.659924558	1.843983844	1.929790998	1.682573297	2.280956314	1.35614381
chr2:63788135-63788361	1.275007047	0.970853654	1.280956314	1.700439718	2.689299161	3.294253136	2.189033824	2.480265122	1.263034406	1.077242999	1.13093087	0.910732662
chr2:63789388-63791701	2.541019153	2.704871964	3.838951767	4.551516018	4.339137385	4.572889668	3.881664619	4.022367813	3.555816155	3.49441561	4.218781168	3.27351589
chr7:111762291-111762976	1.214124805	0.970853654	1.773996325	2.211012193	1.526068812	1.618238656	1.10433666	1.316145742	1.500802053	1.526068812	1.3950628	1.097610797
chr14:61177509-61179660	1.887525271	1.89917563	2.773996325	2.901108243	4.539779192	4.550900665	4.393004257	4.299391206	2.310340121	2.280956314	3.746312766	2.99095486
chr14:61187011-61189593	1.925999419	1.541019153	2.289834465	1.735522177	3.246408087	3.152183419	3.450221496	3.276496666	2.411426246	2.40053793	3.244887059	2.835924074
chr5:151079844-151080125	1.646162657	1.49057013	1.937344392	1.718087584	3.040892431	3.351910961	2.424922088	2.64385619	1.918386234	1.89917563	1.545968369	1.560714954
chr8:22701555-22701795	1.632268215	1.580145484	2.969012308	2.847996907	2.673556424	2.632268215	2.292781749	2.375734539	2.10433666	1.959770155	1.807354922	2.017921908
chr8:22735678-22736636	1.070389328	1.163498732	1.469885976	1.454175893	2.053111336	1.859969548	1.565597176	1.831877241	2.6622055	2.568032105	1.704871964	1.752748591
chr8:22780506-22782211	1.189033824	1.021479727	2.801158656	2.028569152	2.495695163	2.50589093	2.82984956	2.918386234	1.891419187	2.160274831	2.13093087	2.017921908
chr18:35825889-35828096	2.333423734	2.260025656	2.897240426	2.815575429	3.919340082	4.165911939	4.117695043	4.086613947	2.531069493	2.35614381	3.372952098	3.114367025
chr18:35852755-35853789	0.970853654	1.049630768	1.063502942	1.150559677	1.722466024	1.560714954	2.397802962	2.080657663	1.182692298	1.028569152	1.3950628	1.298658316
chr2:184890087-184891177	0.970853654	0.895302621	2.247927513	2.596935142	1.510961919	1.906890596	0.963474124	1.021479727	2.241840184	2.462052319	2.014355293	1.007195501
chr7:150734328-150734596	1.070389328	1.275007047	1.773996325	1.895302621	2.327687364	2.5360529	2.169925001	1.695993813	1.516015147	1.608809243	1.416839742	1.480265122
chr7:150791987-150792614	1.59454855	1.659924558	3.161887682	2.885574364	1.959770155	1.560714954	1.910732662	1.526068812	3.053111336	3.017921908	2.495695163	2.358958826
chr6:2937631-2938245	0.918386234	1.021479727	2.107687869	2.107687869	1.480265122	1.327687364	1.195347598	1.613531653	1.839959587	1.622930351	1.3950628	1.372952098
chr6:2940260-2941087	2.114367025	1.827819025	3.3950628	3.557042415	2.813524689	2.871843649	2.032100843	2.316145742	2.790772038	2.976363636	1.827819025	1.59454855
chr17:21191502-21192961	1.189033824	1.163498732	2.014355293	2.3305584	1.495695163	1.232660757	1.40599236	1.316145742	3.012568674	3.285402219	2.469885976	2.253989266
chr8:21962540-21962765	1.416839742	1.14404637	1.700439718	2.49057013	1.807354922	2.475084883	1.516015147	1.695993813	1.244887059	1.695993813	1.469885976	1.007195501
chr4:38098998-38100609	1.378511623	1.378511623	2.495695163	2.931683057	3.727920455	4.126807703	3.100977648	3.44625623	3.604071324	3.372952098	3.012568674	2.704871964
chr21:31195792-31196056	1.117695043	1.189033824	1.555816155	2.416839742	1.339137385	1.811471031	1.056583528	1.14404637	1.14404637	1.263034406	1.028569152	0.807354922
chr17:59357884-59358482	1.560714954	1.580145484	1.669026766	1.570462931	3.046141782	3.023255352	2.767654798	2.715893371	2.014355293	2.097610797	1.867896464	1.937344392
chr19:42105085-42105841	1.613531653	1.454175893	2.691534165	2.831877241	2.528571319	2.799087306	2.414135533	2.568032105	3.207892852	2.799087306	1.570462931	1.35614381
chr1:150321100-150323502	2.3950628	1.952333566	3.361768359	3.609991295	3.613531653	3.809414444	3.316145742	3.464668267	3.682573297	3.937344392	3.275007047	3.114367025
chr3:146511429-146512052	1.232660757	1.049630768	2.025028794	2.606442228	2.12763328	2.839959587	2.358958826	2.163498732	2.59454855	2.568032105	2.13093087	2.097610797
chr17:4086051-4087025	1.757023247	1.855989697	3.08236197	3.09423607	3.422233001	3.270528942	3.543495883	3.730096466	2.805292456	2.941106311	2.931683057	2.948600847
chr17:4088403-4088866	1.214124805	1.232660757	2.13093087	1.819668183	2.427606173	2.575312331	2.632268215	2.229587923	1.124328135	1.427606173	1.570462931	1.752748591
chr17:50510797-50511907	1.214124805	1.163498732	2.014355293	2.272023189	2.182692298	2.464668267	2.032100843	2.229587923	4.111865964	3.868884273	2.482848283	2.017921908
chr22:30347207-30349851	1.560714954	2.053111336	2.857980995	2.790772038	3.285402219	3.634593268	2.883620816	3.177917792	4.065227623	3.590961241	3.365972428	2.754887502
chr20:35818372-35819790	1.097610797	1.070389328	2.060047384	2.173127433	1.526068812	1.480265122	1.169925001	1.214124805	2.669026766	2.702657543	1.682573297	1.752748591
chr2:12705106-12705540	1.070389328	0.86393845	2.025028794	2.173127433	1.695993813	1.580145484	1.056583528	1.232660757	1.182692298	1.298658316	1.250961574	0.933572638
chr20:41504785-41506423	1.021479727	0.86393845	1.469885976	2.13422094	1.871843649	2.35614381	1.748461233	1.843983844	2.784503983	2.819668183	3.192194165	2.053111336
chr1:225855722-225857123	1.757023247	1.49057013	2.698218478	2.568032105	2.927896454	2.739848103	1.803227036	2.046141782	3.234194723	3.443606651	3.344828497	2.996388746
chrX:74263971-74264393	0.918386234	0.86393845	1.859969548	2.198494154	2.039138394	2.50589093	1.427606173	1.454175893	2.12763328	2.201633861	1.163498732	0.855989697
chrX:74280491-74283198	1.739848103	1.59454855	3.010779839	3.107687869	3.439623138	3.552131108	2.94673086	2.998195503	3.017921908	2.87774425	3.184280294	2.495695163
chr8:8860143-8860874	1.189033824	1.14404637	1.608809243	1.700439718	2.752748591	2.695993813	1.910732662	1.66448284	2.049630768	1.883620816	1.3950628	1.510961919
chr8:8861698-8862952	1.941106311	1.627606838	3.432959407	3.768713657	3.206330648	3.801158656	2.521050737	2.675815931	2.298658316	2.845991771	2.495695163	2.097610797
chrX:40871369-40872774	1.117695043	1.189033824	2.084064265	2.3305584	3.341985747	3.639232163	2.835924074	3.261530815	1.744161096	1.910732662	2.324810603	1.510961919
chr9:97889941-97891261	1.843983844	1.432959407	3.200064862	2.916476644	2.989139007	2.333423734	2.849999259	2.675815931	3.881664619	4.224194664	3.161887682	2.821710215
chr12:52415859-52417267	1.257010618	0.970853654	1.15704371	1.150559677	2.568032105	2.526068812	1.627606838	1.941106311	1.097610797	1.220329955	2.659924558	1.835924074
chr19:18377745-18377950	1.843983844	1.752748591	2.916476644	3.107687869	2.970853654	3.629939409	3.100977648	2.959770155	2.289834465	2.280956314	1.765534746	2.173127433
chr19:18396201-18396905	1.378511623	1.855989697	2.722466024	1.86393845	3.185866545	2.731183242	3.193771743	2.885574364	3.71918344	3.185866545	2.627606838	3.593353771
chr7:108245857-108246782	0.918386234	1.163498732	1.321928095	1.097610797	1.831877241	1.521050737	1.831877241	1.992768431	1.744161096	1.63691458	1.887525271	1.63691458
chr9:7405643-7406969	1.298658316	1.257010618	1.974529312	2.107687869	2.211012193	2.411426246	1.531069493	1.510961919	1.867896464	1.739848103	2.378511623	1.480265122
chr15:89316755-89319383	1.40053793	1.416839742	2.691534165	2.606442228	2.851998837	2.695993813	2.693765712	2.827819025	2.220329955	2.063502942	2.704871964	2.639232163
chr16:1480404-1481539	1.843983844	1.432959407	3.200064862	3.343407822	2.550900665	2.82374936	2.169925001	2.046141782	3.878725341	3.539779192	2.671293372	2.480265122
chr10:11710771-11711112	2.080657663	1.989139007	3.347665656	3.904002316	2.336283388	2.659924558	1.883620816	2.185866545	2.784503983	2.94673086	1.63691458	1.887525271
chr10:11718023-11718462	2.313245852	1.925999419	4.285402219	4.608809243	3.319039816	3.853995647	2.996388746	2.939226578	4.01346226	4.280213996	2.114367025	2.748461233
chr10:11723513-11723632	0.948600847	0.86393845	1.731183242	1.531069493	2.419538892	2.678071905	1.790772038	1.40053793	1.182692298	1.263034406	1.063502942	0.887525271
chr17:66984536-66986931	2.568032105	2.845991771	3.701549057	3.503348735	4.502712486	4.495695163	4.292781749	4.332707934	3.682573297	3.452858965	4.623515741	3.893362211
chr18:56448804-56449020	0.86393845	1	0.86393845	0.933572638	1.981852653	2.070389328	1.704871964	1.438292852	1.207892852	1.163498732	1.028569152	0.933572638
chr18:56455242-56455655	1.070389328	1.298658316	1.063502942	1.589763487	2.063502942	2.50589093	1.883620816	1.90303827	1.432959407	1.339137385	1.189033824	1.097610797
chr1:244435660-244436796	1.695993813	2.003602237	2.173127433	2.22342255	3.206330648	3.276496666	2.922197848	3.085764554	1.855989697	1.316145742	1.63691458	1.321928095
chr18:47163220-47164023	1.117695043	1.117695043	2.386810946	2.799087306	2.673556424	3.311793718	1.948600847	2.295723025	2.976363636	3.255500733	2.555816155	1.970853654
chr18:47182206-47182723	1.021479727	1.14404637	1.687060688	1.735522177	1.722466024	1.859969548	1.731183242	1.709290636	1.879705766	1.831877241	1.545968369	1.59454855
chr3:144272563-144273039	1.560714954	1.232660757	1.416839742	1.389566812	2.485426827	2.855989697	1.974529312	1.992768431	1.244887059	1.220329955	1.220329955	1.117695043
chr10:992487-993763	2.541019153	2.555816155	2.9800253	3.209453366	4.093391153	4.339137385	3.835924074	3.910732662	4.165911939	4.248686627	3.995484519	3.476381688
chr1:151174544-151176820	2.163498732	1.89917563	3.659924558	3.371558863	2.327687364	2.189033824	2.124328135	2.12763328	3.615887074	3.64731451	3.521050737	3.001802243
chr3:188133294-188133842	1.021479727	1.070389328	1.220329955	1.367371066	1.819668183	2.028569152	1.195347598	1.40053793	1.097610797	1.097610797	1.163498732	1.117695043
chr6:105606824-105607182	1.646162657	1.59454855	1.555816155	1.819668183	2.90303827	3.329123596	2.99095486	3.042644337	1.867896464	2.140778656	1.744161096	1.807354922
chr2:173101563-173102203	1.66448284	1.580145484	2.260025656	2.839959587	2.94673086	3.270528942	2.292781749	2.344828497	1.761285273	1.819668183	1.704871964	1.495695163
chr2:173133279-173133420	1.14404637	1	1.454175893	1.941106311	1.244887059	1.459431619	1.014355293	1.169925001	0.98550043	1.028569152	1.13093087	0.933572638
chr2:173153395-173153598	1.49057013	1.722466024	1.608809243	2.185866545	2.839959587	3.252476214	2.147306699	2.604071324	1.056583528	1.137503524	1.339137385	1.097610797
chr7:32593063-32594472	1.378511623	1.117695043	1.378511623	1.925999419	2.220329955	2.056583528	1.790772038	1.871843649	2.513490746	2.443606651	2.533563348	2.173127433
chr6:111289518-111289976	1.275007047	1.207892852	2.56315813	2.782408565	1.883620816	1.480265122	1.673556424	1.545968369	2.060047384	1.883620816	1.545968369	1.244887059
chr21:31296580-31296941	0.918386234	1	1.669026766	1.910732662	1.220329955	1.3950628	1.084064265	1.070389328	2.232660757	2.384049807	1.13093087	1.182692298
chr11:107681952-107684022	2.523561956	2.289834465	3.521050737	3.809414444	4.260778432	4.306699707	3.748461233	3.679198571	3.615887074	3.534808661	3.986410935	2.95419631
chr11:73152933-73153124	1.632268215	1.3950628	2.794935663	2.510961919	1.910732662	1.541019153	1.815575429	1.744161096	1.855989697	2.084064265	1.659924558	1.695993813
chr11:73171056-73172180	1.454175893	1.3950628	3.371558863	3.025028794	2.528571319	2.464668267	1.673556424	1.831877241	2.939226578	3.028569152	1.367371066	1.752748591
chr22:32020145-32020569	1.097610797	1.232660757	1.201633861	0.992768431	2.039138394	2.378511623	1.687060688	1.967168608	1.22650853	1.427606173	1.469885976	1.182692298
chr7:127417210-127417845	0.839959587	0.807354922	1.622930351	1.752748591	1.807354922	1.941106311	0.807354922	1.070389328	1.929790998	1.970853654	1.744161096	1.263034406
chr1:148426999-148427232	1	0.948600847	1.454175893	1.201633861	1.682573297	1.811471031	1.516015147	1.709290636	0.887525271	1.049630768	1.028569152	1.007195501
chr18:103962-104549	0.807354922	0.86393845	1.361768359	1.495695163	1.819668183	2.056583528	1.427606173	1.454175893	1.028569152	1.077242999	1.163498732	1.077242999
chr10:45848504-45848996	1.117695043	0.970853654	1.063502942	0.992768431	1.526068812	2.028569152	1.687060688	1.526068812	1.673556424	1.480265122	1.220329955	0.910732662
chr1:185406266-185406803	1.646162657	1.232660757	1.831877241	2	2.485426827	2.613531653	2.424922088	2.584962501	1.485426827	1.560714954	1.570462931	1.443606651
chr17:50735353-50735797	0.918386234	0.948600847	1.815575429	1.847996907	1.137503524	1.182692298	0.910732662	0.918386234	1.599317794	1.028569152	1.3950628	1.117695043
chr11:277659-277973	1.214124805	1.049630768	2.185866545	2.107687869	1.263034406	1.15704371	1.40599236	1.169925001	1.580145484	1.752748591	1.028569152	1.117695043
chr13:80054923-80055180	1	1.021479727	0.887525271	0.963474124	1.765534746	2.201633861	1.495695163	1.726831217	0.910732662	0.910732662	1.063502942	0.910732662
chr10:119285428-119286278	1.189033824	0.970853654	1.761285273	1.735522177	1.298658316	1.257010618	1.316145742	1.14404637	2.160274831	2.12763328	2.080657663	1.495695163
chr2:112976867-112978950	0.970853654	1.049630768	2.207892852	1.835924074	2.819668183	2.713695815	2.895302621	2.925999419	1.5360529	1.545968369	2.604071324	1.910732662
chr1:58924932-58925085	0.918386234	0.807354922	1.014355293	1.124328135	1.959770155	2.201633861	1.232660757	1.275007047	1.14404637	1.339137385	0.992768431	0.887525271
chr1:58999716-58999959	0.895302621	0.895302621	1.09085343	1.22650853	1.883620816	2.214124805	1.292781749	1.257010618	0.98550043	1.117695043	1.028569152	1.007195501
chr3:168134948-168135464	1.298658316	1.163498732	1.220329955	1.275007047	1.959770155	2.344828497	1.59454855	1.981852653	0.933572638	1.163498732	1.310340121	1.097610797
chr7:47326376-47327061	0.948600847	1.117695043	1.280956314	1.097610797	1.970853654	1.956056652	2.424922088	2.12763328	1.361768359	1.35614381	1.189033824	1.298658316
chr7:47340322-47341420	0.86393845	1.049630768	1.23878686	1.321928095	2.392317423	2.084064265	1.773996325	2.070389328	1.839959587	1.765534746	1.589763487	1.163498732
chr7:92414502-92415754	1.189033824	0.86393845	1.416839742	1.550900665	1.970853654	2.150559677	1.10433666	1.378511623	1.448900951	1.575312331	2.028569152	1.545968369
chr11:117089763-117090192	1.298658316	1.14404637	2.195347598	2.839959587	1.389566812	1.15704371	1.150559677	1.298658316	2.419538892	2.319039816	0.956056652	0.98550043
chr11:117092883-117093439	1.815575429	1.678071905	3.122672719	3.853995647	2.192194165	2.815575429	1.704871964	2.220329955	3.075532631	3.181102551	2.046141782	1.622930351
chr7:50068233-50070304	1.632268215	1.691534165	3.047887329	2.908812908	1.933572638	1.691534165	1.910732662	1.929790998	2.933572638	3.139142019	2.895302621	2.163498732
chr2:60312557-60313702	0.86393845	0.807354922	1.655351829	1.847996907	1.316145742	1.480265122	0.807354922	0.970853654	1.879705766	2.117695043	1.250961574	1.480265122
chr20:34643826-34644493	1.475084883	1.117695043	1.589763487	1.700439718	2.592158002	2.790772038	2.313245852	2.3950628	2.260025656	2.543495883	2.014355293	1.948600847
chr17:58949262-58949424	0.970853654	0.86393845	1.963474124	2.568032105	1.201633861	1.232660757	1.03562391	0.895302621	1.3950628	1.389566812	0.847996907	0.807354922
chr1:202642188-202644836	1.298658316	1.163498732	2.548436625	1.718087584	2.140778656	1.560714954	2.560714954	2.272023189	3.422233001	2.970853654	3.837943242	3.632268215
chr9:77690072-77690514	0.918386234	0.970853654	1.042644337	1.201633861	1.752748591	2.137503524	1.427606173	1.378511623	1.163498732	1.201633861	1.163498732	1.049630768
chr12:120828787-120829470	1.021479727	1.163498732	1.641546029	1.98550043	1.495695163	1.3950628	1.169925001	1.169925001	2.117695043	1.89917563	1.469885976	1.220329955
chr13:23321137-23323334	1.454175893	1.49057013	2.869871406	3.017921908	1.389566812	1.327687364	1.316145742	1.275007047	4.718635616	4.64038956	1.959770155	1.752748591
chr13:23384209-23384437	0.86393845	1.049630768	0.963474124	1.097610797	1.669026766	1.500802053	1.257010618	1.257010618	0.910732662	1.007195501	0.887525271	0.807354922
chr15:101578324-101580232	1.169925001	1.070389328	1.589763487	1.097610797	1.695993813	1.970853654	1.89917563	1.695993813	1.613531653	1.765534746	2.207892852	2.042644337
chr17:29653039-29653286	1	0.948600847	1.201633861	1.321928095	2.347665656	2.669026766	1.545968369	1.773996325	1.028569152	0.956056652	1.097610797	0.933572638
chr20:49272730-49273005	0.970853654	0.86393845	2.424922088	2.739848103	1.201633861	1.655351829	1.014355293	1.189033824	1.786596362	1.765534746	1.3950628	0.910732662
chr3:151132946-151134869	1.526068812	1.526068812	2.72900887	3.080657663	3.012568674	3.051372102	2.292781749	2.516015147	3.187451054	3.073820233	3.310340121	2.182692298
chr19:35710669-35711643	0.807354922	1	1.50589093	1.250961574	2.097610797	1.970853654	1.687060688	1.956056652	1.378511623	1.049630768	1.847996907	1.695993813
chr19:35773026-35773690	1.214124805	1.049630768	1.304511042	1.589763487	1.910732662	2.070389328	1.731183242	1.678071905	1.182692298	1.280956314	1.250961574	1.097610797
chr4:182491845-182493572	1.298658316	0.918386234	1.655351829	1.941106311	1.831877241	2.526068812	1.316145742	1.49057013	2.211012193	2.007195501	2.482848283	1.575312331
chr11:109996032-109996462	1.59454855	1.257010618	2.097610797	2.931683057	1.752748591	1.778208576	1.372952098	1.475084883	1.967168608	2.12763328	1.367371066	1.372952098
chr7:111927001-111929142	1.378511623	1.189033824	1.700439718	2.3305584	2.503348735	3.044394119	2.147306699	2.414135533	1.879705766	2.097610797	3.039138394	1.89917563
chr18:76418097-76419753	1.021479727	1.117695043	1.40053793	1.250961574	1.778208576	1.480265122	1.516015147	1.695993813	1.378511623	1.459431619	1.570462931	1.922197848
chr3:40745437-40745865	1.049630768	1.049630768	1.655351829	1.367371066	1.933572638	1.891419187	2.10433666	1.967168608	1.378511623	1.339137385	1.310340121	1.280956314
chrX:154823606-154823753	1.097610797	1.117695043	1.608809243	1.98550043	1.097610797	1.438292852	1.13093087	1.214124805	1.432959407	1.622930351	0.956056652	1.117695043
chrX:154827289-154828448	2.344828497	1.871843649	3.753818443	3.849999259	3.139142019	3.051372102	3.032100843	3.005399988	4.10433666	4.087462841	2.924099886	2.841973119
chr2:44615861-44617412	1.475084883	1.378511623	1.952333566	2.283921772	2.528571319	2.722466024	2.056583528	2.295723025	2.769771739	2.933572638	2.914564523	1.807354922
chr18:68854734-68856655	1.914564523	1.722466024	2.63691458	3.586164246	2.150559677	2.367371066	1.831877241	2.272023189	2.513490746	2.241840184	2.735522177	1.887525271
chr9:113125085-113127230	3.22650853	2.599317794	4.502712486	4.899659026	4.006298024	4.052241981	2.965322548	3.44625623	4.859969548	4.882643049	3.955126781	3.761285273
chr9:113129707-113132504	2.983677695	2.615887074	5.181500152	5.574101508	4.14974712	4.403267722	3.117695043	3.195347598	5.304511042	5.037382222	3.746312766	3.529820947
chr9:113179936-113180043	1.454175893	1.189033824	2.060047384	2.49057013	1.495695163	1.63691458	1.150559677	1.438292852	1.580145484	1.560714954	1.163498732	1.028569152
chr6:62146730-62147313	0.970853654	0.970853654	0.86393845	1.097610797	1.575312331	1.925999419	1.195347598	1.169925001	1.077242999	1.201633861	1.786596362	1.028569152
chr7:17843036-17844192	1.049630768	0.970853654	1.438292852	2	0.910732662	1.077242999	0.807354922	0.918386234	2.50589093	2.392317423	1.682573297	1.163498732
chr6:235050-237045	2.469885976	1.799087306	4.341985747	4.362469889	4.535430915	4.599912842	3.3950628	3.621758857	4.275007047	3.997292408	2.97819563	2.767654798
chr6:250686-250799	1.070389328	1.021479727	1.773996325	2.538538164	1.443606651	1.875780063	0.941106311	1.021479727	1.207892852	1.163498732	1.063502942	0.98550043
chr6:259962-260196	1.316145742	1.14404637	1.843983844	2.339137385	1.695993813	2.111031312	1.389566812	1.526068812	1.879705766	1.819668183	1.416839742	1.077242999
chr22:25084893-25086840	1.257010618	1.021479727	2.653060017	2.459431619	1.933572638	1.778208576	1.673556424	1.510961919	2.713695815	3.160274831	1.996388746	1.807354922
chr9:3256596-3257740	1.316145742	1.163498732	1.50589093	1.589763487	2.319039816	2.189033824	1.98550043	1.887525271	1.286881148	1.389566812	2.392317423	1.495695163
chr15:59074269-59075051	0.86393845	0.807354922	2	1.98550043	1.575312331	1.438292852	0.807354922	0.918386234	2.601696516	2.550900665	1.339137385	1.049630768
chr20:302541-302739	1	0.918386234	1.773996325	1.941106311	1.526068812	1.280956314	0.98550043	0.895302621	1.941106311	1.765534746	1.163498732	1.137503524
chr2:162327275-162329130	1.378511623	1.416839742	2.72900887	2.790772038	2.462052319	2.263034406	1.996388746	2.032100843	4.136683578	3.786596362	2.508428653	2.726831217
chr3:9008227-9009043	0.807354922	0.86393845	1.454175893	1.589763487	1.992768431	2.189033824	1.292781749	0.970853654	1.464668267	1.66448284	1.163498732	1.531069493
chr19:6115431-6115948	1.117695043	0.948600847	2.62058641	2.861955364	2.201633861	1.875780063	1.580145484	1.580145484	2.927896454	2.64385619	1.867896464	1.280956314
chr19:6116761-6117095	1.14404637	1.097610797	2.025028794	1.531069493	1.682573297	1.541019153	1.427606173	1.914564523	2.232660757	2.117695043	1.521050737	1.372952098
chr3:15094149-15094451	1.275007047	1.070389328	1.687060688	2.107687869	2.073820233	2.124328135	1.40599236	1.678071905	2.817623258	3.19061486	1.163498732	1.3950628
chr17:57466323-57466478	0.948600847	1.316145742	1.641546029	1.752748591	2.364572432	2.659924558	2.358958826	2.462052319	1.22650853	1.077242999	1.339137385	1.163498732
chr10:129101331-129103778	0.918386234	0.918386234	1.15704371	0.90303827	1.959770155	2	1.10433666	1.021479727	1.580145484	1.859969548	2.592158002	2.053111336
chr10:129160906-129161628	1.14404637	1.257010618	1.201633861	1.201633861	1.959770155	2.111031312	1.641546029	2.12763328	0.933572638	1.007195501	1.807354922	1.35614381
chr9:110752113-110754098	2.776103988	3.073820233	3.951401292	4.489928219	4.465321514	4.793375711	4.252476214	4.309612772	3.901108243	4.08236197	3.521050737	2.948600847
chr1:10522289-10522638	1.049630768	1.097610797	1.555816155	1.752748591	2.12763328	2.321928095	1.98550043	1.831877241	1.464668267	1.137503524	1.310340121	1.411426246
chr2:231172048-231172432	2.10433666	2.204766751	2.13093087	2.339137385	3.934516502	4.271276259	3.612352499	3.566815154	3.058316496	3.13422094	2.014355293	1.859969548
chrX:111687129-111687609	0.86393845	0.86393845	1.454175893	1.847996907	1.049630768	1.232660757	1.056583528	0.918386234	2.039138394	1.847996907	1.097610797	0.933572638
chr7:47605943-47606344	0.895302621	0.918386234	1.526068812	1.910732662	1.765534746	2.310340121	1.40599236	1.66448284	1.879705766	1.859969548	1.704871964	1.726831217
chr3:36477784-36477901	1.169925001	1	0.86393845	1.124328135	1.622930351	1.891419187	1.427606173	1.316145742	0.98550043	1.097610797	0.925999419	0.887525271
chr22:42758203-42758436	1.097610797	1.14404637	1.263034406	1.531069493	2.319039816	2.713695815	2.232660757	2.220329955	1.361768359	1.263034406	1.220329955	1.201633861
chr3:72945456-72946558	1.232660757	1.3950628	1.469885976	1.475084883	2.12763328	2.422233001	2.432959407	2.241840184	1.565597176	1.182692298	1.807354922	1.411426246
chr3:72972881-72973790	1.070389328	0.970853654	2.280956314	2.014355293	3.443606651	3.379898164	3.682573297	3.634593268	2.160274831	1.765534746	2.627606838	1.89917563
chr3:72975975-72977768	2.384049807	2.927896454	3.459431619	4.106013238	4.772941338	5.308885057	4.645586386	4.706530553	4.503984704	4.553360503	3.568032105	2.653060017
chr7:132390653-132391796	1.070389328	1.257010618	2.956056652	2.6622055	2.989139007	2.847996907	2.169925001	2.185866545	1.918386234	2.272023189	2.592158002	2.063502942
chr3:171125145-171125314	1.049630768	0.970853654	1.042644337	1.077242999	1.510961919	1.970853654	1.613531653	1.646162657	0.910732662	0.887525271	1.13093087	0.887525271
chr20:34559409-34560005	0.86393845	0.86393845	1.304511042	1.021479727	1.794935663	1.372952098	2.301587647	1.815575429	1.687060688	1.389566812	1.807354922	1.807354922
chr20:34562273-34562907	1.169925001	1.257010618	1.815575429	1.367371066	2.746312766	2.622930351	2.86393845	2.807354922	2.220329955	2.384049807	2.419538892	2.570462931
chr20:34564755-34567572	1.678071905	1.843983844	3.909773104	3.44625623	5.304145941	5.161484639	5.323009711	5.158256229	4.289096702	4.294988268	4.671293372	4.678635348
chr20:34573978-34574162	0.918386234	0.807354922	1.014355293	0.871843649	2.451540833	2.575312331	1.996388746	1.859969548	0.86393845	0.956056652	1.310340121	0.98550043
chr20:34576780-34577343	1.097610797	1.14404637	2.269033146	2.548436625	3.017921908	3.407352751	3.09592442	2.933572638	2.211012193	2.117695043	1.97819563	1.682573297
chr20:34577885-34582320	3.513490746	3.412781525	5.312519967	5.331275267	5.827310944	5.888743249	5.66987716	5.607626221	5.242221395	5.114783447	5.215290306	5.010332283
chr3:36757936-36758649	0.918386234	1.163498732	1.321928095	1.22650853	1.819668183	1.98550043	1.748461233	1.871843649	1.3950628	1.545968369	1.63691458	1.495695163
chr3:36761025-36765020	1.632268215	1.739848103	3.08236197	2.680324357	4.115199749	4.188242656	4.329123596	4.312519967	3.548436625	3.155425432	4.051372102	3.687060688
chr8:11890341-11890509	1.613531653	1.432959407	2.298658316	2.731183242	2.94673086	3.008988783	2.15704371	2.432959407	2.003602237	1.933572638	1.570462931	1.182692298
chr9:84284387-84286371	0.918386234	0.895302621	1.773996325	2.097610797	1.097610797	1.15704371	1.056583528	1.169925001	2.784503983	2.709290636	1.726831217	1.077242999
chr7:93980571-93981988	0.918386234	0.86393845	2.073820233	2.521050737	1.510961919	1.794935663	1.150559677	1.361768359	2.59454855	2.759155834	1.867896464	1.560714954
chr1:157359036-157360450	1.695993813	1.432959407	2.247927513	2.185866545	2.970853654	3.106013238	2.459431619	2.451540833	1.891419187	2.12763328	3.003602237	2.292781749
chr1:157399469-157400340	1.981852653	1.541019153	3.408711861	3.228049048	3.527320608	3.340562269	3.280956314	3.139142019	2.700439718	2.825785627	2.682573297	2.675815931
chr3:23457550-23458617	1.169925001	0.970853654	2.488000771	2.427606173	1.443606651	1.15704371	1.13093087	1.214124805	2.570462931	2.752748591	1.786596362	1.608809243
chr17:9008998-9011142	1.257010618	1.257010618	1.952333566	1.941106311	2.910732662	3.044394119	2.724650272	2.724650272	2.462052319	2.485426827	2.280956314	2.367371066
chr10:126171404-126172109	1.545968369	1.275007047	2.451540833	2.634593268	1.981852653	2.111031312	1.495695163	1.599317794	3.177917792	3.390942773	1.613531653	1.339137385
chr10:109889431-109890298	3.171527106	3.080657663	4.454175893	4.882153917	4.619413011	5.097189387	4.016139703	4.125981654	4.244887059	4.486070744	2.592158002	2.761285273
chr10:109890660-109891024	1.40053793	1.117695043	2.531069493	2.869871406	2.232660757	2.641546029	1.389566812	1.773996325	2.584962501	2.606442228	1.469885976	1.35614381
chrX:45068613-45068960	1	1.021479727	2.378511623	2.625270489	2.007195501	2.201633861	2.232660757	2.344828497	2.50589093	2.771885579	1.3950628	1.137503524
chrX:45069786-45073056	2.776103988	2.521050737	3.724650272	4.280213996	4.402585758	4.766065051	3.9800253	4.101818134	4.269781238	4.306699707	3.782408565	3.263034406
chrX:45074397-45074783	1.070389328	0.970853654	1.09085343	1.389566812	1.682573297	2.084064265	1.333423734	1.361768359	1.500802053	1.63691458	2.097610797	1.117695043
chrX:45077470-45078269	1.275007047	1.021479727	2.765534746	3.107687869	3.266036894	3.742006211	2.577730931	2.526068812	2.707082992	2.851998837	2.555816155	1.682573297
chr21:37354937-37359104	1.49057013	1.59454855	1.718087584	1.589763487	3.056583528	3.016139703	2.752748591	2.89917563	2.327687364	1.739848103	3.379898164	2.803227036
chr15:44595336-44596886	1.169925001	0.895302621	2.217230716	2.893362211	1.695993813	1.618238656	1.372952098	1.40053793	3.311793718	3.464668267	2.746312766	1.655351829
chr8:123254266-123254852	1.117695043	1.316145742	1.49057013	1.454175893	2.336283388	2.526068812	2.066950244	1.709290636	1.815575429	1.807354922	1.847996907	1.3950628
chr8:123282271-123283255	1.257010618	1.070389328	2.56315813	2.558267634	1.220329955	1.207892852	1.084064265	1.070389328	2.50589093	2.64385619	1.416839742	1.3950628
chr2:85396887-85397393	1.049630768	1.097610797	2.229587923	2.13422094	1.389566812	1.599317794	1.169925001	1.275007047	1.565597176	1.89917563	1.726831217	1.575312331
chr15:49730825-49732957	1.709290636	1.560714954	3.010779839	2.748461233	3.280956314	3.379898164	3.320484678	3.276496666	2.50589093	2.182692298	3.003602237	2.782408565
chr2:126322018-126323629	0.86393845	0.918386234	1.608809243	1.475084883	1.389566812	1.794935663	1.10433666	1.049630768	2.298658316	2.117695043	2.13093087	1.411426246
chr2:126356376-126358333	0.86393845	0.918386234	1.761285273	1.86393845	2.560714954	2.773996325	2.397802962	2.516015147	2.310340121	2.169925001	2.014355293	1.201633861
chr5:111926042-111926442	1.316145742	1.469885976	2.195347598	2.23572706	2.408711861	2.411426246	2.211012193	2.295723025	2.10433666	2.160274831	1.847996907	1.531069493
chr5:111983970-111984431	1.097610797	1.163498732	1.361768359	1.475084883	2.169925001	1.827819025	1.773996325	1.914564523	1.244887059	1.316145742	1.744161096	1.464668267
chr8:42024909-42025073	1	1	1.622930351	2.319039816	1.220329955	1.3950628	0.887525271	1.316145742	1.448900951	1.220329955	1.063502942	0.855989697
chr3:45487291-45488037	0.807354922	0.918386234	1.111031312	1.150559677	2.232660757	2.422233001	2.137503524	2.140778656	1.378511623	1.244887059	1.521050737	1.480265122
chr8:100257393-100257509	0.86393845	0.839959587	1.13093087	1.847996907	0.956056652	1.021479727	0.941106311	0.948600847	1.163498732	1.007195501	0.925999419	0.933572638
chr8:100278057-100278712	1.298658316	1.097610797	1.378511623	2.173127433	2.117695043	2.790772038	1.859969548	2.344828497	1.286881148	1.007195501	1.682573297	1.049630768
chr8:100279208-100279931	1.097610797	1.070389328	1.304511042	1.627606838	1.871843649	1.541019153	1.443606651	1.66448284	1.673556424	1.66448284	1.570462931	2.053111336
chr5:59130550-59130772	0.86393845	0.839959587	0.992768431	0.963474124	1.575312331	2.084064265	1.673556424	1.510961919	1.028569152	1.201633861	1.545968369	1.321928095
chr1:100237064-100237432	1.117695043	0.86393845	1.49057013	1.176322773	1.765534746	2.124328135	1.731183242	1.49057013	0.963474124	0.910732662	1.220329955	1.137503524
chr19:51668190-51669881	3.008988783	3.049630768	3.682573297	4.085764554	4.657068301	4.995484519	4.369466484	4.600507645	3.399171094	3.498250868	2.757023247	2.967168608
chr19:51681272-51681573	1.021479727	1.117695043	0.887525271	1.097610797	1.722466024	2	1.531069493	1.454175893	1.028569152	1.077242999	0.956056652	1.3950628
chr11:86442013-86443667	1.40053793	1.50589093	2.956056652	2.634593268	3.720278465	3.720278465	3.955126781	3.951401292	2.720278465	2.477677328	3.331991778	2.653060017
chr17:20067851-20068224	1.275007047	1.232660757	2.759155834	2.939226578	3.046141782	3.258518925	2.687060688	3.047887329	2.933572638	3.327687364	2.310340121	2.384049807
chr12:59415149-59416571	1.189033824	0.86393845	1.831877241	2.121015401	1.608809243	1.350497247	1.257010618	1.316145742	2.084064265	1.739848103	2.432959407	1.220329955
chr2:191003243-191004479	1.339137385	1.021479727	2.185866545	1.879705766	1.622930351	1.599317794	1.761285273	1.66448284	4.078951341	3.819668183	2.266036894	2.358958826
chr1:204578034-204579922	1.35614381	1.189033824	3.150559677	2.99095486	2.543495883	2.584962501	1.831877241	1.744161096	4.240314329	4.221103725	3.489286023	2.912649865
chr2:55550516-55550748	0.86393845	0.807354922	0.963474124	0.992768431	1.650764559	2.028569152	1.98550043	1.831877241	0.86393845	0.887525271	0.992768431	0.933572638
chr2:55581595-55584506	2.09085343	1.952333566	2.469885976	3.196921734	3.19061486	3.942983598	3.458119481	3.537296067	2.375734539	2.689299161	3.295723025	2.283921772
chr2:55585525-55586306	2.250961574	1.925999419	2.548436625	3.215678597	3.341985747	3.865918815	3.266036894	3.455491621	1.992768431	2.182692298	2.080657663	1.82374936
chr7:106262160-106263796	1.169925001	1.163498732	1.622930351	1.956056652	2.039138394	1.98550043	1.790772038	1.887525271	2.56315813	2.435628594	2.746312766	1.910732662
chr9:111057400-111058872	1.257010618	1.454175893	2.750606505	3.060047384	2.169925001	2.367371066	1.673556424	2.263034406	3.193771743	3.185866545	1.765534746	1.531069493
chr9:120726589-120726922	0.948600847	0.895302621	2.531069493	2.6622055	1.411426246	1.257010618	1.084064265	1.021479727	2.025028794	1.695993813	1.13093087	1.182692298
chr3:138691291-138693373	1.59454855	1.659924558	2.613531653	2.839959587	3.129283017	3.390942773	3.489286023	3.206330648	2.707082992	2.606442228	2.97819563	2.182692298
chr9:79564231-79564342	0.86393845	0.86393845	1.321928095	1.769771739	0.831877241	0.839959587	0.910732662	0.86393845	1.432959407	1.389566812	0.887525271	0.831877241
chr9:79565160-79565576	1.35614381	1.378511623	2.521050737	2.350497247	1.459431619	1.304511042	1.292781749	1.438292852	2.298658316	2.543495883	1.339137385	1.480265122
chrX:40126781-40127748	2.150559677	1.89917563	2.3305584	2.384049807	3.75595577	3.833902077	3.50589093	3.496973581	2.44625623	2.408711861	1.659924558	2.140778656
chr4:183059479-183061323	1.117695043	1.117695043	1.790772038	1.98550043	1.097610797	1.10433666	1.13093087	1.070389328	2.003602237	1.992768431	1.589763487	1.137503524
chr4:183063949-183065535	1.14404637	0.918386234	2.580145484	2.548436625	1.049630768	1.10433666	1.056583528	1.070389328	2.957914599	2.871843649	1.570462931	1.077242999
chrX:49012737-49013747	1.214124805	1.207892852	1.50589093	1.847996907	1.970853654	2.286881148	1.731183242	1.66448284	2.220329955	2.435628594	1.469885976	1.427606173
chr12:24659086-24659307	1.35614381	1.257010618	1.526068812	1.752748591	2.582556003	2.956056652	2.432959407	2.443606651	1.163498732	1.049630768	1.521050737	0.956056652
chr10:31100909-31101854	1.117695043	1.097610797	1.871843649	1.475084883	1.910732662	1.875780063	2.09085343	2.070389328	1.304511042	1.560714954	2.310340121	1.970853654
chr14:103422972-103424442	2.495695163	2.370164281	3.771885579	3.721372659	4.373648211	4.595145568	4.06608919	4.207892852	4.468583317	4.046141782	3.176322773	2.570462931
chr16:4243479-4244351	0.948600847	0.918386234	1.952333566	1.895302621	1.427606173	1.207892852	0.98550043	1.361768359	3.161887682	3.201633861	1.90303827	1.427606173
chr12:48965223-48966943	2.344828497	2.589763487	4.247168	4.131754091	4.404630684	4.488000771	4.109360559	4.194559886	3.92314918	3.709290636	3.344828497	3.353323291
chr19:42528167-42529689	1.475084883	1.526068812	2.815575429	2.295723025	2.408711861	2	2.080657663	2.12763328	3.35473424	3.270528942	3.47118746	3.334854269
chr21:43664310-43664749	1.35614381	1.021479727	1.963474124	2.084064265	1.526068812	1.709290636	1.214124805	1.275007047	1.516015147	1.560714954	1.521050737	1.244887059
chr5:165163698-165164371	0.948600847	1.049630768	1.220329955	1.367371066	1.871843649	2.189033824	1.333423734	1.339137385	1.744161096	1.589763487	1.416839742	1.244887059
chr11:3844924-3846073	1.992768431	1.843983844	3.761285273	3.967168608	3.894332742	4.162693432	3.543495883	3.650764559	3.722466024	3.694880193	2.682573297	2.691534165
chr10:45056921-45057274	1.580145484	1.232660757	1.641546029	1.941106311	2.5360529	2.799087306	2.272023189	2.263034406	1.580145484	1.411426246	1.521050737	1.545968369
chr17:27460968-27461712	0.970853654	1.117695043	2.163498732	1.66448284	1.220329955	1.049630768	1.372952098	1.169925001	1.731183242	1.910732662	1.220329955	0.933572638
chr13:102699069-102699916	0.86393845	0.918386234	0.963474124	0.871843649	1.871843649	1.673556424	1.687060688	2.032100843	1.028569152	0.855989697	1.90303827	1.220329955
chr5:131671208-131672011	1.021479727	0.807354922	2.195347598	2.528571319	1.028569152	1.3950628	0.963474124	0.970853654	1.815575429	2.211012193	1.3950628	0.887525271
chr5:131675691-131676238	1.117695043	0.86393845	1.831877241	1.389566812	1.028569152	1.077242999	1.014355293	0.970853654	1.007195501	1.137503524	1.189033824	1.201633861
chr2:197203867-197204030	1.049630768	0.918386234	1.952333566	2.528571319	1.137503524	1.372952098	1.03562391	1.416839742	2.462052319	2.752748591	0.925999419	0.956056652
chr2:197263811-197264194	1.298658316	1.021479727	1.831877241	2.042644337	1.182692298	1.257010618	1.372952098	1.438292852	2.347665656	2.150559677	1.189033824	1.220329955
chr8:80996553-80997091	0.918386234	0.970853654	2.217230716	1.803227036	2.364572432	2.23878686	1.89917563	1.786596362	1.097610797	1.220329955	1.280956314	1.480265122
chr6:12586827-12588016	1.117695043	1.021479727	2.62058641	2.983677695	2.220329955	2.495695163	2.189033824	1.956056652	2.364572432	2.485426827	2.13093087	1.63691458
chr6:12588936-12589146	0.895302621	0.839959587	0.941106311	1.367371066	1.137503524	1.843983844	0.98550043	1.124328135	0.86393845	0.933572638	0.887525271	0.855989697
chr6:12591045-12591157	1.14404637	1.097610797	1.843983844	2.372952098	1.510961919	1.98550043	1.748461233	1.695993813	1.163498732	1.280956314	0.956056652	1.028569152
chr6:12592720-12593249	0.918386234	1.070389328	2.56315813	2.893362211	2.865918815	3.132576843	3.066950244	2.912649865	1.718087584	1.859969548	1.786596362	1.220329955
chr6:12593794-12595883	2.983677695	2.794935663	4.705425039	5.105175192	3.997292408	4.172327492	3.871843649	3.851998837	4.341274184	4.362469889	4.021479727	3.533563348
chr17:68091656-68091805	1.021479727	1.070389328	1.687060688	2.121015401	0.956056652	0.992768431	0.963474124	1	1.500802053	1.298658316	1.13093087	0.831877241
chr12:128791810-128792380	1.887525271	1.89917563	3.15704371	2.893362211	3.337711092	3.455491621	2.90303827	2.99095486	2.632268215	2.731183242	1.97819563	1.996388746
chr13:71942353-71944068	1.14404637	1.097610797	2.153805336	2.765534746	1.35614381	1.182692298	1.495695163	1.339137385	2.618238656	2.372952098	1.887525271	1.608809243
chr1:24276898-24278559	1.117695043	0.970853654	1.831877241	1.66448284	1.778208576	2.422233001	1.214124805	1.361768359	3.028569152	3.017921908	2.456806149	2.042644337
chr14:34826727-34827063	1.021479727	1.117695043	1.13093087	1.275007047	1.859969548	2.176322773	1.627606838	1.454175893	1.077242999	0.956056652	1.097610797	1.182692298
chr20:16321376-16321595	1.169925001	1.189033824	1.304511042	1.786596362	1.992768431	2.150559677	1.195347598	1.378511623	1.321928095	1.66448284	1.220329955	1.137503524
chr9:114817976-114819056	2.250961574	2.3305584	3.970853654	4.116031993	3.481557281	3.363171077	3.061776198	3.109360559	3.516015147	3.56315813	2.931683057	2.472487771
chr6:149704216-149705077	1.021479727	1.14404637	1.416839742	1.150559677	1.981852653	2.137503524	1.790772038	2.007195501	1.500802053	1.981852653	1.495695163	1.35614381
chr6:89012393-89012613	1	0.970853654	1.790772038	1.803227036	1.545968369	1.827819025	1.214124805	1.378511623	1.361768359	1.316145742	1.163498732	1.182692298
chr6:89013561-89013817	0.86393845	0.86393845	1.014355293	0.871843649	1.650764559	2.163498732	1.333423734	1.214124805	1.244887059	1.182692298	1.13093087	1.007195501
chr6:89029567-89030171	1.438292852	1.855989697	2.521050737	2.185866545	3.655351829	3.733354341	2.801158656	2.827819025	2.438292852	2.169925001	1.996388746	2.464668267
chr5:160627147-160630442	1.560714954	1.117695043	2.629939409	2.469885976	3.621758857	3.9202933	3.689299161	3.768713657	3.390942773	3.237257771	4.0721058	3.224966365
chr7:106740693-106741122	1.169925001	1.189033824	1.361768359	1.367371066	2.028569152	2.084064265	1.761285273	1.646162657	1.599317794	1.739848103	1.220329955	1.137503524
chr16:68174941-68175357	0.918386234	0.895302621	1.843983844	2.372952098	1.389566812	1.3950628	1.084064265	1.169925001	1.704871964	1.910732662	1.13093087	0.855989697
chr9:98883088-98883840	1.189033824	1.070389328	1.871843649	2.13422094	2.94673086	2.678071905	2.147306699	2.324810603	1.485426827	1.752748591	2.295723025	2.032100843
chr16:84615977-84616120	0.895302621	0.948600847	1.304511042	1.454175893	1.89917563	2.344828497	1.480265122	1.678071905	1.550900665	1.411426246	1.028569152	1.117695043
chr8:70180686-70181463	1.232660757	1.232660757	2.589763487	2.671293372	2.63691458	2.933572638	1.831877241	1.859969548	2.545968369	2.90303827	1.416839742	1.263034406
chr8:70184028-70185754	1.416839742	1.049630768	2.675815931	2.861955364	2.220329955	2.137503524	1.704871964	1.565597176	2.981852653	2.845991771	2.097610797	1.682573297
chr14:53213827-53214733	0.86393845	0.970853654	0.918386234	0.807354922	2.039138394	1.541019153	1.843983844	1.773996325	1.344828497	1.137503524	2.22342255	1.769771739
chr6:18407384-18407605	1.117695043	1.207892852	1.761285273	2.713695815	2.543495883	3.423578171	2.124328135	2.3950628	1.599317794	1.298658316	1.339137385	0.910732662
chr6:18426356-18426610	1.189033824	1.163498732	2.060047384	2.23572706	1.722466024	2	1.316145742	1.545968369	1.641546029	1.411426246	1.3950628	1.372952098
chr6:18457023-18458673	1.316145742	1.257010618	2.469885976	2.689299161	2.310340121	2.475084883	1.718087584	2.032100843	2.319039816	2.575312331	2.22342255	2.283921772
chr11:11020348-11021105	1.021479727	0.895302621	1.871843649	1.627606838	1.137503524	1.15704371	1.275007047	1.339137385	1.416839742	1.372952098	1.063502942	1.411426246
chr4:146132158-146132807	1.214124805	1.163498732	1.744161096	1.879705766	2.150559677	2.111031312	2.080657663	2.176322773	1.550900665	1.589763487	1.827819025	1.495695163
chr3:177733704-177735039	1.117695043	1.049630768	2.217230716	2.587364991	1.220329955	1.280956314	0.910732662	0.918386234	1.929790998	1.944858446	1.3950628	1.244887059
chr18:10310343-10311018	0.970853654	0.86393845	1.40053793	1.432959407	1.910732662	1.3950628	2.080657663	2.176322773	1.056583528	1.028569152	1.443606651	1.443606651
chr18:10391452-10392342	1	1.117695043	1.815575429	2.160274831	1.411426246	1.744161096	1.014355293	1.49057013	2.060047384	2.443606651	1.367371066	1.163498732
chr5:61347059-61347540	2.682573297	2.742006211	2.629939409	2.689299161	4.480265122	4.560714954	4.232660757	4.099295204	2.778208576	3.547203025	2.392317423	2.601696516
chr10:86290901-86292235	0.970853654	1.35614381	1.700439718	1.389566812	2.347665656	2.097610797	2.09085343	2.241840184	1.448900951	1.427606173	2.280956314	2.384049807
chr19:48978867-48979622	1.189033824	0.918386234	1.744161096	1.510961919	2.462052319	2.713695815	2.080657663	2.117695043	1.416839742	1.608809243	1.443606651	1.411426246
chrX:17654276-17657171	1.454175893	1.021479727	1.831877241	1.627606838	2.12763328	2.35614381	2.370164281	2.056583528	2.86393845	2.933572638	3.358958826	3.476381688
chr10:113039521-113040083	1.275007047	1.14404637	2.548436625	2.853995647	1.883620816	1.970853654	1.333423734	1.815575429	2.570462931	2.462052319	1.13093087	1.510961919
chr10:113041255-113041575	1.726831217	1.50589093	2.310340121	2.22342255	2.599317794	3.058316496	2.521050737	2.550900665	2.339137385	2.298658316	1.613531653	1.464668267
chr11:95516801-95517909	0.918386234	1.049630768	1.111031312	1.150559677	1.526068812	2.014355293	1.718087584	1.815575429	1.077242999	1.220329955	2.14404637	1.464668267
chr11:95530906-95531758	1.169925001	1.163498732	2.414135533	2.577730931	1.819668183	2.084064265	1.495695163	1.378511623	2.189033824	2.495695163	1.827819025	1.339137385
chr11:95533097-95534672	1.117695043	1.163498732	2.173127433	2.680324357	1.819668183	1.970853654	1.275007047	1.510961919	2.327687364	2.310340121	1.589763487	1.137503524
chr18:49481460-49481590	1.070389328	0.918386234	1.042644337	1.176322773	1.752748591	1.941106311	1.169925001	1.438292852	0.98550043	0.887525271	1.189033824	1.028569152
chr10:114518985-114520858	1.739848103	1.752748591	2.319039816	2.528571319	3.456806149	3.552131108	3.066950244	3.132576843	3.528571319	3.527320608	3.080657663	2.821710215
chr11:95245054-95245394	2.384049807	2.214124805	2.948600847	2.893362211	3.803227036	3.865918815	3.576522138	3.816599707	1.550900665	1.695993813	1.682573297	1.807354922
chr11:95283737-95284039	1.189033824	1.097610797	1.111031312	1.049630768	1.622930351	2.056583528	1.731183242	1.773996325	1.007195501	1.097610797	1.416839742	1.117695043
chr11:44594468-44595197	1.232660757	1.275007047	2.310340121	2.13422094	2.819668183	2.367371066	2.671293372	2.543495883	2.531069493	2.5360529	2.176322773	2.560714954
chr6:25177561-25177856	2.042644337	1.799087306	3.381283373	4.331991778	2.90303827	3.657640005	2.451540833	2.746312766	2.748461233	2.650764559	1.545968369	1.35614381
chr17:51275075-51275633	1.14404637	1.163498732	1.718087584	2.13422094	1.63691458	1.541019153	1.275007047	1.097610797	1.786596362	1.89917563	1.13093087	0.98550043
chr9:90822742-90823149	1.510961919	1.163498732	1.718087584	1.941106311	2.560714954	2.604071324	2.321928095	2.241840184	1.659924558	1.411426246	1.495695163	1.480265122
chr5:164650182-164653578	1.815575429	1.855989697	3.655351829	4.00270252	3.498250868	3.587364991	2.815575429	2.918386234	4.120186028	4.170726276	3.871843649	2.358958826
chr13:50053785-50054495	0.807354922	0.839959587	1.761285273	1.879705766	1.049630768	0.871843649	0.807354922	0.970853654	1.344828497	1.182692298	0.847996907	0.807354922
chr13:50055543-50057039	0.918386234	0.918386234	2.50589093	3.171527106	1.049630768	1.077242999	0.86393845	1.257010618	2.678071905	2.771885579	1.867896464	1.321928095
chr8:101448260-101451050	1.257010618	1.117695043	1.50589093	1.097610797	2.053111336	2.056583528	1.959770155	2.150559677	2.201633861	2.336283388	3.56315813	3.099295204
chr2:216031042-216034892	2.114367025	2.147306699	3.303050085	3.523561956	3.724650272	4.045268215	2.883620816	2.918386234	2.684818738	2.462052319	3.608809243	2.560714954
chr9:123753682-123754342	1.786596362	1.49057013	3.679198571	3.472487771	2.724650272	2.613531653	1.843983844	1.859969548	3.839959587	3.979110755	2.847996907	2.653060017
chr2:200252527-200253898	1.14404637	1.097610797	1.416839742	1.510961919	2.289834465	2.35614381	1.831877241	2.241840184	2.211012193	2.560714954	2.807354922	2.283921772
chr2:200258838-200259506	1.14404637	1	1.790772038	1.803227036	2.097610797	2.298658316	2.09085343	1.803227036	2.298658316	2.289834465	2.568032105	2.042644337
chr6:137822507-137822959	1.021479727	1.021479727	1.790772038	2.185866545	1.372952098	1.350497247	1.372952098	1.257010618	1.613531653	1.722466024	1.189033824	1.201633861
chr6:137832200-137832443	1.59454855	1.659924558	1.843983844	2.147306699	3.14404637	3.572889668	2.889473543	3.228049048	1.613531653	2.073820233	1.163498732	1.097610797
chr6:137849493-137850106	1.967168608	1.871843649	3.408711861	3.627606838	3.346247774	3.750606505	2.86393845	2.959770155	1.731183242	1.752748591	1.786596362	1.464668267
chr1:53901121-53901266	0.839959587	0.839959587	2.107687869	1.718087584	1.007195501	1.372952098	0.887525271	0.948600847	1.432959407	1.933572638	0.992768431	1.049630768
chr9:36559046-36561824	1.726831217	1.613531653	3.106013238	3.066950244	1.933572638	1.859969548	1.748461233	1.757023247	4.279471296	4.120186028	2.682573297	2.13093087
chr13:99285138-99285291	1.510961919	1.339137385	2.531069493	3.073820233	1.480265122	1.859969548	1.014355293	1.40053793	1.163498732	1.389566812	1.13093087	1.117695043
chr10:103989516-103990427	1.021479727	1.163498732	2.107687869	2.713695815	1.545968369	1.618238656	1.232660757	1.070389328	1.941106311	2.063502942	1.189033824	1.220329955
chr19:18639686-18639954	1.189033824	1	1.925999419	2.361768359	1.752748591	1.691534165	1.687060688	1.914564523	1.786596362	1.819668183	1.682573297	1.464668267
chr4:37973533-37973782	0.948600847	1.14404637	1.361768359	1.201633861	1.765534746	1.372952098	1.718087584	1.831877241	0.807354922	1.049630768	0.956056652	1.097610797
chr17:16985749-16985951	1.632268215	1.298658316	2.897240426	2.839959587	1.495695163	1.541019153	1.232660757	1.475084883	1.687060688	1.722466024	1.521050737	1.298658316
chr3:196377710-196378749	1.49057013	1.339137385	3.023255352	3.107687869	1.752748591	1.673556424	1.427606173	1.678071905	3.349082146	3.59454855	1.163498732	1.220329955
chr6:53338249-53338640	1.189033824	1.378511623	2.780310099	2.99095486	1.608809243	1.541019153	1.372952098	1.599317794	1.773996325	1.992768431	1.545968369	1.411426246
chr7:6580784-6582671	1.214124805	0.970853654	2.857980995	3.119356177	1.910732662	1.906890596	1.613531653	1.526068812	3.715893371	3.559491813	2.028569152	1.531069493
chr9:115105909-115107454	1.117695043	1.189033824	2.280956314	2.558267634	1.244887059	1.438292852	1.169925001	1	3.166715445	3.231125158	1.63691458	1.077242999
chr11:96049547-96049714	1.316145742	1.117695043	1.176322773	1.510961919	2.160274831	2.432959407	1.959770155	1.786596362	1.263034406	1.007195501	1.280956314	1.137503524
chr20:32342371-32342850	1.726831217	2.003602237	2.217230716	2.028569152	3.160274831	3.486714373	2.855989697	2.739848103	1.967168608	1.970853654	1.659924558	1.655351829
chr20:32343430-32343749	1.914564523	1.782408565	1.49057013	1.752748591	3.040892431	3.311793718	2.451540833	2.918386234	1.744161096	1.510961919	1.280956314	1.339137385
chr7:135993780-135994986	1.378511623	1.782408565	2.691534165	3.132576843	2.169925001	2.111031312	2.056583528	2.032100843	3.657640005	3.955126781	2.615887074	2.513490746
chr2:144364512-144365384	0.918386234	1.097610797	1.910732662	1.700439718	2.910732662	3.357552005	2.528571319	2.61117238	1.565597176	1.316145742	1.765534746	1.560714954
chr19:19052544-19053406	0.807354922	0.918386234	1.15704371	0.839959587	1.372952098	1.3950628	1.883620816	1.815575429	0.933572638	1.117695043	1.469885976	1.137503524
chr16:3032456-3033025	1.214124805	1.049630768	3.308885057	3.43162296	1.922197848	2.042644337	1.459431619	1.339137385	2.939226578	3.266036894	1.765534746	1.372952098
chr16:3064631-3067422	1.632268215	1.752748591	3.776103988	3.388189537	3.040892431	2.650764559	2.809414444	2.778208576	5.255878353	5.061344188	3.703765179	4.165911939
chr5:36377190-36377436	1.049630768	1.021479727	2.025028794	2.3305584	1.495695163	1.941106311	1.056583528	0.970853654	1.344828497	1.137503524	1.63691458	1.137503524
chr1:206730742-206731147	1.021479727	1.14404637	1.263034406	1.250961574	2.12763328	2.137503524	2.648465443	2.198494154	1.207892852	1.163498732	1.570462931	2.13093087
chr1:206733004-206733439	1.416839742	1.416839742	2.280956314	1.389566812	3.327687364	3.125981654	3.666756592	3.687060688	1.613531653	1.443606651	2.014355293	2.419538892
chr1:206787342-206788309	1.843983844	2.169925001	2.50589093	2.49057013	4.147306699	4.09000653	3.605257263	3.87282876	2.220329955	2.427606173	2.904965719	2.809414444
chr1:206791912-206792313	1.35614381	1.49057013	1.803227036	1.66448284	3.231125158	3.557042415	2.601696516	2.965322548	1.485426827	1.201633861	1.682573297	1.59454855
chr1:206792823-206793595	1.378511623	1.257010618	2.961623328	2.757023247	4.173127433	4.059182199	3.858975614	3.450221496	2.014355293	1.807354922	2.310340121	2.347665656
chr19:41804386-41804700	1.709290636	1.722466024	2.580145484	2.969012308	3.201633861	3.680324357	2.767654798	2.972692654	1.761285273	1.682573297	1.941106311	1.655351829
chr13:31066744-31068791	1.580145484	1.691534165	2.773996325	2.427606173	3.323370069	2.987320866	2.601696516	2.959770155	2.495695163	2.364572432	2.580145484	2.521050737
chr1:32307142-32309293	1.070389328	1.097610797	1.655351829	1.432959407	3.017921908	3.240314329	2.503348735	2.424922088	1.500802053	1.280956314	2.63691458	1.713695815
chr1:32342026-32342634	1.89917563	1.646162657	3.499527024	3.100977648	3.257010618	3.401903472	2.94673086	3.030336078	3.776103988	3.800123353	2.280956314	2.042644337
chr2:88693688-88694398	1.275007047	1.232660757	1.859969548	1.646162657	2.107687869	2.40053793	2.211012193	2.304511042	1.786596362	1.959770155	2.615887074	2.032100843
chr14:20409064-20409583	1.40053793	1.207892852	1.761285273	1.454175893	2.62058641	2.748461233	2.671293372	2.304511042	1.321928095	1.097610797	1.416839742	1.280956314
chr7:20154042-20154279	1.070389328	1.117695043	1.13093087	1.298658316	1.859969548	2.310340121	1.257010618	1.361768359	1.077242999	1.077242999	1.13093087	0.887525271
chr2:11239358-11240269	1.049630768	1.189033824	1.111031312	1.66448284	1.922197848	1.98550043	1.773996325	1.956056652	1.007195501	1.117695043	1.220329955	1.411426246
chr4:71265263-71267231	1.678071905	1.855989697	3.49057013	4.078951341	3.552131108	3.995484519	3.3950628	3.482848283	3.592158002	3.386810946	3.557042415	2.384049807
chr16:11232884-11234273	2.627606838	2.40053793	4.83541884	4.601696516	3.257010618	3.112700133	3.014355293	2.925999419	4.222650022	4.460742564	2.895302621	3.042644337
chr16:11240641-11241227	0.86393845	0.807354922	2.097610797	2.014355293	1.028569152	0.992768431	1.014355293	1.070389328	3.080657663	2.759155834	0.925999419	1.137503524
chr16:11245973-11247170	0.918386234	0.948600847	2.397802962	2.49057013	1.263034406	1.207892852	1.257010618	0.918386234	3.477677328	3.386810946	1.220329955	1.182692298
chr16:11258501-11259489	1.678071905	1.50589093	4.61999983	4.464014725	4.193771743	3.931683057	2.952333566	2.885574364	4.451540833	4.673556424	2.924099886	3.173127433
chr16:11296758-11298532	3.0721058	2.289834465	4.833396134	4.539779192	3.806324057	3.379898164	3.061776198	3.166715445	5.186262836	5.211401637	3.654206378	4.077242999
chr9:130408726-130411752	1.757023247	1.627606838	2.596935142	2.056583528	3.22650853	3.209453366	3.878725341	3.691534165	2.462052319	2.347665656	3.945794957	3.601696516
chr2:39225693-39226023	0.970853654	0.807354922	1.687060688	1.956056652	1.883620816	2.454175893	1.214124805	1.316145742	1.956056652	1.847996907	1.659924558	0.956056652
chr4:48133774-48134356	0.839959587	0.839959587	1.622930351	2.014355293	1.220329955	1.304511042	0.963474124	0.86393845	1.956056652	2.408711861	1.310340121	0.956056652
chr4:48153245-48154455	0.918386234	0.918386234	3.624100895	3.825785627	1.794935663	2.201633861	0.963474124	0.86393845	3.017921908	3.404630684	1.280956314	0.956056652
chr16:87556362-87557551	1.739848103	1.163498732	3.521050737	3.228049048	2.364572432	2.042644337	2.114367025	1.914564523	4.396433531	4.216454865	3.532316959	3.428946345
chr16:87560596-87561201	1.117695043	1.021479727	2.025028794	1.718087584	1.765534746	1.560714954	1.350497247	1.298658316	2.82374936	3.19061486	1.570462931	1.996388746
chr3:101389932-101390741	0.918386234	0.86393845	2.073820233	2.3305584	1.948600847	2.176322773	1.292781749	1.49057013	2.784503983	2.62058641	1.786596362	1.163498732
chr18:6359258-6360730	1.14404637	1.070389328	2.217230716	2.014355293	2.140778656	1.875780063	1.687060688	1.613531653	2.538538164	2.518535139	2.807354922	2.244887059
chr19:8340493-8341024	0.807354922	1.163498732	1.416839742	1.176322773	1.739848103	1.521050737	1.350497247	1.599317794	1.599317794	1.495695163	1.280956314	1.871843649
chr7:24789087-24789181	0.970853654	0.807354922	0.941106311	1.097610797	1.739848103	2.275007047	1.613531653	1.843983844	0.831877241	0.933572638	0.956056652	0.956056652
chr2:56136660-56136945	1.021479727	0.918386234	0.887525271	1.049630768	1.510961919	2.042644337	1.13093087	1.049630768	0.807354922	0.855989697	1.028569152	0.910732662
chr3:49240165-49240375	1.510961919	1.659924558	2.765534746	3.221877081	2.384049807	2.250961574	1.974529312	2.344828497	2.86393845	2.845991771	1.90303827	1.510961919
chr6:167079651-167080649	1.275007047	1.070389328	2.72900887	2.469885976	2.260025656	2.111031312	2.201633861	1.773996325	2.375734539	2.007195501	2.23878686	2.107687869
chr6:167098497-167099161	1.232660757	0.970853654	1.344828497	1.298658316	2.150559677	2.028569152	1.996388746	1.757023247	1.941106311	1.794935663	2.063502942	2.204766751
chr18:9736370-9736590	1.454175893	1.189033824	2.060047384	1.570462931	2.94673086	2.918386234	2.570462931	2.498250868	1.378511623	1.411426246	1.367371066	1.298658316
chr18:9753941-9754233	2.516015147	2.750606505	3.679198571	4.192194165	4.141596278	4.568032105	4.022367813	4.160274831	3.336283388	3.64038956	2.392317423	3.253989266
chr2:62221168-62221595	3.060047384	2.66448284	4.505255801	4.84899843	3.99095486	4.306699707	3.5360529	3.621758857	3.849999259	3.99095486	2.419538892	2.22342255
chr5:72559761-72560226	0.895302621	1.14404637	0.963474124	1.250961574	1.545968369	1.541019153	1.480265122	1.859969548	0.933572638	0.807354922	1.13093087	0.933572638
chr5:131375355-131375699	1.613531653	1.35614381	2.443606651	2.87774425	1.739848103	1.875780063	1.257010618	1.361768359	2.298658316	2.528571319	1.959770155	1.480265122
chr13:47480230-47480392	1.021479727	0.895302621	1.201633861	1.275007047	1.682573297	1.761285273	1.333423734	1.021479727	0.98550043	0.910732662	1.097610797	0.855989697
chr9:21576052-21577071	1.560714954	1.627606838	2.722466024	2.861955364	2.272023189	2.485426827	2.137503524	2.117695043	3.999098034	3.961623328	2.735522177	2.232660757
chr9:21578773-21579317	0.86393845	0.918386234	1.50589093	1.847996907	1.220329955	1.257010618	1.10433666	1	1.929790998	1.778208576	1.469885976	1.077242999
chr15:77208265-77208525	0.895302621	0.807354922	0.963474124	1.049630768	1.510961919	1.859969548	1.014355293	1	0.887525271	0.98550043	0.992768431	0.98550043
chr1:204420584-204420910	1.454175893	1.678071905	2.596935142	2.901108243	3.613531653	4.110196178	3.363171077	3.349082146	1.815575429	1.89917563	1.827819025	1.622930351
chr3:43107785-43108331	0.86393845	0.86393845	0.918386234	0.933572638	1.526068812	2.137503524	0.98550043	1.214124805	0.807354922	0.956056652	0.992768431	1.049630768
chr3:47117441-47118601	0.918386234	0.918386234	1.555816155	1.970853654	1.117695043	1.372952098	0.963474124	1.169925001	2.117695043	1.981852653	1.250961574	1.339137385
chr12:68641055-68641388	1.678071905	1.207892852	2.513490746	2.634593268	1.89917563	2.163498732	1.959770155	1.786596362	2.35614381	2.575312331	1.589763487	2.017921908
chr12:68670809-68671783	1.070389328	1.163498732	1.608809243	2.056583528	1.480265122	1.257010618	1.59454855	1.545968369	2.35614381	2.160274831	1.028569152	1.411426246
chr8:70229578-70230361	1.298658316	1	1.700439718	2.097610797	1.575312331	1.207892852	1.389566812	1.695993813	2.220329955	2.298658316	1.847996907	1.59454855
chr8:70276493-70276803	1.117695043	1.378511623	1.687060688	1.627606838	1.992768431	2.250961574	1.580145484	1.757023247	1.007195501	1.244887059	1.028569152	0.98550043
chrX:44795722-44796506	1.117695043	1.117695043	2.014355293	1.847996907	1.794935663	2.35614381	1.673556424	1.565597176	1.22650853	1.372952098	1.682573297	1.443606651
chr15:38548453-38550123	1.214124805	1.316145742	1.40053793	1.432959407	2.599317794	2.807354922	2.965322548	2.841973119	1.500802053	1.480265122	2.097610797	1.575312331
chr15:38586952-38588137	0.918386234	0.918386234	2.039138394	1.803227036	1.35614381	1.794935663	1.495695163	1.257010618	2.347665656	2.327687364	1.704871964	1.201633861
chr17:10264472-10265376	0.948600847	0.918386234	1.438292852	1.344828497	2.028569152	1.956056652	2.147306699	2.220329955	1.263034406	1.695993813	1.63691458	1.443606651
chr17:10266174-10266870	1.526068812	1.117695043	2.207892852	2.319039816	2.897240426	2.895302621	2.5360529	2.62058641	1.941106311	1.695993813	1.97819563	1.510961919
chr12:7601009-7602514	1.992768431	1.937344392	3.648465443	4.22650853	3.803227036	4.303780748	2.553360503	2.715893371	3.49057013	3.731183242	2.543495883	1.948600847
chr12:7606221-7606389	1	1.070389328	1.263034406	1.495695163	1.883620816	2.344828497	1.084064265	1.416839742	1.344828497	1.201633861	1.028569152	0.933572638
chr5:159366704-159367434	1.169925001	0.918386234	3.408711861	3.244887059	2.280956314	2.097610797	1.580145484	1.773996325	3.080657663	3.300123725	1.996388746	1.622930351
chr5:159385514-159386389	1.169925001	0.86393845	1.589763487	2.070389328	1.933572638	2.59454855	1.687060688	2.017921908	1.416839742	1.510961919	0.807354922	0.98550043
chr5:159398858-159399496	1.815575429	1.883620816	2.857980995	3.184280294	3.414135533	3.407352751	3.084064265	3.323370069	2.392317423	2.298658316	2.432959407	1.859969548
chr3:37576630-37577583	0.86393845	0.918386234	2.684818738	2.49057013	2.408711861	2.124328135	2.114367025	2.283921772	2.211012193	2.260025656	1.521050737	1.59454855
chr3:37580330-37580573	0.970853654	1.049630768	1.304511042	1.124328135	1.752748591	1.875780063	1.580145484	1.646162657	1.464668267	1.608809243	0.925999419	1.049630768
chr3:31173002-31173530	1.021479727	0.918386234	1.831877241	1.66448284	0.855989697	0.933572638	0.941106311	0.807354922	1.207892852	1.526068812	1.028569152	1.007195501
chr2:62939594-62940399	0.895302621	0.807354922	0.918386234	0.933572638	1.480265122	1.941106311	0.98550043	1.316145742	0.910732662	1.201633861	1.765534746	1.201633861
chr15:98903002-98903905	1.14404637	1.049630768	1.589763487	1.752748591	2.813524689	3.152183419	2.341985747	2.604071324	2.039138394	1.589763487	2.097610797	1.35614381
chr15:65666307-65667142	0.86393845	0.86393845	1.042644337	1.176322773	1.739848103	1.794935663	2.066950244	1.941106311	1.827819025	1.871843649	1.744161096	1.201633861
chr12:25365143-25365524	0.807354922	0.86393845	1.541019153	2	1.117695043	1.13093087	0.963474124	1.14404637	1.5360529	1.389566812	1.339137385	1.028569152
chr12:112347453-112348001	0.918386234	1	1.15704371	0.992768431	1.847996907	1.827819025	1.495695163	1.757023247	1.028569152	1.097610797	1.545968369	1.298658316
chr11:110081381-110082249	2.344828497	2.555816155	2.737686761	3.388189537	3.772941338	4.256255873	3.408711861	3.339137385	2.488000771	2.477677328	2.080657663	1.937344392
chr9:94803755-94804095	0.86393845	0.895302621	1.063502942	1.847996907	0.98550043	1.021479727	0.86393845	0.918386234	1.550900665	1.765534746	0.925999419	0.910732662
chr9:94806957-94808238	1	1.070389328	1.831877241	1.550900665	2.063502942	2.189033824	1.937344392	2.09423607	2.169925001	1.89917563	2.627606838	1.713695815
chr4:183729464-183730354	1.049630768	1.117695043	1.438292852	1.454175893	2.443606651	2.286881148	2.201633861	2.163498732	2.570462931	2.673556424	2.028569152	1.910732662
chr18:58963806-58966881	1.214124805	1.257010618	3.319039816	3.849999259	2.825785627	3.099295204	2.40599236	2.516015147	3.615887074	3.63691458	3.021479727	2.601696516
chr1:157103939-157104055	1.14404637	1	1.220329955	1.321928095	2.017921908	2.5360529	1.641546029	1.438292852	1.124328135	1.049630768	1.13093087	0.98550043
chr1:157104814-157104908	1.169925001	1.298658316	1.263034406	1.411426246	2.220329955	2.321928095	2.189033824	1.914564523	1.028569152	0.98550043	1.163498732	1.077242999
chr1:34789943-34790997	0.807354922	0.86393845	1.641546029	1.150559677	2.028569152	2.150559677	0.98550043	1	1.321928095	1.739848103	1.367371066	1.280956314
chr6:71138842-71139959	1.545968369	1.541019153	2.451540833	2.121015401	3.270528942	3.099295204	3.140778656	3.102658131	2.025028794	1.871843649	2.659924558	2.488000771
chr4:119002536-119003464	1.871843649	1.855989697	2.974529312	3.228049048	3.129283017	3.587364991	2.821710215	2.841973119	1.613531653	1.89917563	1.416839742	1.887525271
chr15:93265025-93265542	1.275007047	1.298658316	1.280956314	1.049630768	2.241840184	2.475084883	1.871843649	2.117695043	1.263034406	1.244887059	1.339137385	1.464668267
chr15:93267857-93268481	1.021479727	0.895302621	1.280956314	1.021479727	1.859969548	1.925999419	1.659924558	1.803227036	1.416839742	1.575312331	1.659924558	1.545968369
chr4:26139538-26139774	1.021479727	0.970853654	1.910732662	1.835924074	1.411426246	1.049630768	1.316145742	1.097610797	1.007195501	1.077242999	1.367371066	1.427606173
chr14:95479619-95481102	2.575312331	2.648465443	4.029452886	3.641546029	4.477677328	4.475084883	4.355439197	4.317593505	3.715893371	3.930737338	3.521050737	3.554588852
chr4:7745310-7745702	1.887525271	1.855989697	3.786596362	3.456806149	3.294253136	3.340562269	3.089159132	3.121015401	2.137503524	1.859969548	2.543495883	2.99095486
chr4:7749531-7749739	1.580145484	1.378511623	1.761285273	2.22342255	2.40053793	2.918386234	2.560714954	2.424922088	1.867896464	2.007195501	1.521050737	1.713695815
chr9:97386991-97389405	1.815575429	1.883620816	3.667892125	3.025028794	3.997292408	3.873813198	4.080657663	3.841973119	3.085764554	3.481557281	3.438292852	3.389566812
chr6:125794057-125794264	1.275007047	1.416839742	2.039138394	3.087462841	1.831877241	2.22650853	1.333423734	1.545968369	1.485426827	1.316145742	1.220329955	1.163498732
chr11:129886428-129887396	0.807354922	0.918386234	1.887525271	2.070389328	0.855989697	0.933572638	0.910732662	0.918386234	2.608809243	2.908812908	1.097610797	0.98550043
chr2:161966027-161966341	1.232660757	1.378511623	1.09085343	1.495695163	2.107687869	2.713695815	1.627606838	1.859969548	0.910732662	0.807354922	0.956056652	0.98550043
chr9:107961983-107962174	1.049630768	1	1.687060688	1.970853654	1.182692298	1.077242999	1.084064265	1.169925001	1.14404637	1.280956314	0.887525271	1.007195501
chr2:24615446-24617174	1.14404637	1.378511623	2.163498732	2.361768359	1.389566812	1.327687364	1.195347598	1.339137385	2.160274831	2.007195501	1.744161096	1.59454855
chr18:12392658-12393327	1.117695043	1.35614381	2.153805336	2.319039816	1.560714954	1.521050737	1.59454855	1.646162657	1.967168608	2.063502942	1.097610797	1.280956314
chr14:73217413-73217747	0.895302621	0.86393845	0.918386234	0.933572638	1.709290636	1.3950628	1.516015147	1.298658316	0.910732662	0.855989697	1.250961574	0.98550043
chr14:73225156-73225810	1.580145484	1.799087306	1.925999419	1.970853654	3.046141782	3.171527106	2.965322548	2.912649865	3.516015147	3.539779192	2.627606838	2.182692298
chr15:64265240-64265538	0.918386234	1.049630768	1.731183242	1.847996907	1.883620816	2.321928095	1.480265122	1.510961919	1.244887059	0.956056652	1.13093087	1.007195501
chr15:64288702-64289358	1.316145742	1.378511623	1.541019153	1.735522177	2.5360529	2.925999419	2.169925001	2.046141782	1.5360529	1.411426246	1.310340121	1.411426246
chr5:143653386-143653583	0.86393845	1.257010618	1.416839742	1.531069493	1.765534746	1.580145484	1.316145742	1.599317794	1.182692298	1.298658316	1.13093087	1.220329955
chr10:7313396-7314935	2.185866545	2.22650853	3.905928478	4.362469889	3.75595577	3.94673086	3.066950244	3.060047384	3.987320866	3.822730148	2.693765712	2.367371066
chr2:42916869-42918074	1.526068812	1.560714954	3.173127433	3.165107985	3.040892431	2.773996325	2.321928095	2.316145742	3.704871964	3.874796966	2.432959407	2.244887059
chr2:42924155-42925504	0.918386234	0.970853654	2.107687869	1.910732662	1.560714954	1.15704371	1.443606651	1.510961919	2.160274831	2.140778656	1.847996907	1.669026766
chr1:151739504-151740098	1.117695043	1.163498732	2.289834465	1.970853654	1.608809243	1.691534165	1.150559677	1.339137385	1.659924558	1.650764559	1.469885976	1.3950628
chr1:151786386-151786625	1.438292852	1.298658316	2.280956314	2.731183242	1.35614381	1.811471031	1.613531653	1.49057013	2.025028794	2.384049807	1.367371066	1.263034406
chr7:22716155-22716470	1.070389328	1.163498732	1.063502942	1.389566812	1.622930351	2.201633861	1.545968369	1.580145484	0.910732662	1.028569152	1.028569152	1.028569152
chr7:22732540-22732929	0.839959587	0.86393845	1.541019153	1.495695163	1.495695163	2.250961574	1.459431619	1.871843649	0.933572638	0.910732662	1.028569152	1.007195501
chr5:126359614-126361102	1.992768431	2.014355293	3.060047384	3.228049048	3.691534165	4.106850796	3.543495883	3.206330648	3.507160349	3.319039816	3.56315813	2.632268215
chr5:126363709-126364683	1.35614381	1.49057013	1.669026766	2.3305584	2.347665656	2.731183242	2.080657663	2.35614381	2.025028794	2.298658316	1.887525271	1.807354922
chr4:40827721-40828053	1.275007047	1.207892852	1.655351829	1.66448284	2.485426827	2.422233001	1.790772038	1.831877241	1.304511042	1.316145742	1.280956314	1.298658316
chr4:40836830-40837648	1.070389328	1.097610797	1.280956314	0.992768431	1.650764559	1.778208576	1.389566812	1.580145484	0.98550043	1.411426246	2.014355293	2.053111336
chr16:21721184-21721490	0.86393845	1.021479727	1.23878686	0.992768431	1.752748591	1.843983844	1.659924558	1.815575429	0.933572638	0.910732662	1.13093087	1.007195501
chr1:206800808-206801724	1.298658316	1.526068812	2.386810946	2.097610797	3.378511623	3.282439805	2.821710215	2.684818738	3.053111336	2.737686761	2.160274831	2.121015401
chr6:137683871-137685119	1.871843649	1.691534165	2.40599236	3.073820233	2.989139007	3.351910961	2.510961919	2.604071324	2.797012978	2.518535139	2.392317423	1.545968369
chr6:137688708-137688854	1.070389328	1.049630768	1.263034406	1.201633861	2.017921908	2.389566812	1.761285273	2.070389328	1.14404637	1.137503524	0.925999419	0.887525271
chr7:74101157-74101261	0.895302621	1	1.263034406	1.097610797	1.589763487	1.891419187	1.545968369	1.726831217	1.163498732	1.028569152	1.097610797	0.933572638
chr3:122583714-122584117	1.049630768	0.918386234	1.280956314	1.682573297	3.300123725	3.481557281	2.066950244	2.070389328	2.59454855	2.718087584	1.521050737	1.560714954
chr4:184882850-184883621	1.316145742	1.049630768	1.555816155	1.454175893	2.759155834	2.286881148	2.843983844	2.87774425	1.14404637	1.244887059	2.097610797	2.321928095
chr4:184891873-184892087	1.214124805	1.049630768	1.589763487	1.941106311	3.100977648	3.300123725	2.46727948	2.163498732	1.124328135	1.077242999	1.097610797	0.98550043
chr7:80725149-80725556	2.353323291	2.493134922	3.404630684	4.0721058	4	4.454175893	3.145677455	3.054848477	2.843983844	2.813524689	2.13093087	1.669026766
chr15:59189153-59189609	1.580145484	1.097610797	2.794935663	2.908812908	2.364572432	2.321928095	2.17951105	2.12763328	3.097610797	3.13422094	1.744161096	1.769771739
chr15:59191871-59192225	1.59454855	1.678071905	1.815575429	2.028569152	2.970853654	3.294253136	2.737686761	2.560714954	2.831877241	2.759155834	1.280956314	1.35614381
chr16:30660805-30661419	1.952333566	1.709290636	2.572889668	2.3950628	3.217230716	3.145677455	2.767654798	2.918386234	2.957914599	3.073820233	2.817623258	3.060047384
chr21:33514045-33515996	1.214124805	0.807354922	2.269033146	2.6622055	2.408711861	2.622930351	1.427606173	1.40053793	4.59275601	4.675251386	2.959770155	2.553360503
chrX:24154507-24154738	1.021479727	1.070389328	1.669026766	2.350497247	1.244887059	1.350497247	0.98550043	1.097610797	2.211012193	2.150559677	1.028569152	1.077242999
chr1:172120199-172120815	1.097610797	1.021479727	1.220329955	1.250961574	1.695993813	1.778208576	2.032100843	1.454175893	0.831877241	0.910732662	1.443606651	0.831877241
chr13:45544901-45546708	1.952333566	1.871843649	2.207892852	1.752748591	3.270528942	3.240314329	3.15704371	3.166715445	1.786596362	1.608809243	3.703765179	3.209453366
chr3:39289857-39290813	0.918386234	0.918386234	3.100977648	3.275007047	1.819668183	1.778208576	1.10433666	1.070389328	3.693765712	3.602884409	1.416839742	0.98550043
chr1:87587303-87589033	1.769771739	1.50589093	2.942983598	3.196921734	2.192194165	2.23878686	1.948600847	2.10433666	2.438292852	2.606442228	2.837943242	2.272023189
chr13:49301106-49301579	1.070389328	1.163498732	1.887525271	1.682573297	1.922197848	1.875780063	1.773996325	1.831877241	1.286881148	1.66448284	1.765534746	1.372952098
chr15:85595888-85596199	1.378511623	1.469885976	1.974529312	2.831877241	1.495695163	1.521050737	1.333423734	1.361768359	1.244887059	1.137503524	1.13093087	0.933572638
chr4:83349988-83350481	1	1.189033824	1.526068812	2.13422094	1.933572638	2.042644337	1.350497247	1.475084883	2.070389328	2.169925001	1.469885976	1.280956314
chr13:24632311-24632992	1.257010618	1.298658316	1.887525271	1.752748591	2.510961919	2.298658316	2.09085343	1.956056652	2.272023189	2.435628594	1.744161096	1.695993813
chr13:24670359-24672072	1.339137385	1.339137385	2.744161096	2.969012308	1.739848103	1.843983844	1.687060688	1.786596362	3.27351589	3.289834465	2.028569152	2.192194165
chr1:11563320-11564576	0.86393845	1.021479727	1.526068812	1.627606838	2.063502942	1.906890596	1.959770155	1.66448284	1.659924558	1.495695163	3.106013238	2.3950628
chr5:16937873-16938062	1.117695043	1.526068812	1.887525271	1.879705766	2.289834465	2.378511623	1.59454855	1.90303827	1.906890596	1.819668183	1.495695163	1.3950628
chr15:78880291-78880422	0.970853654	1.021479727	1.042644337	1.150559677	1.339137385	1.906890596	1.214124805	1.378511623	0.98550043	0.887525271	1.063502942	0.910732662
chr6:26464064-26464516	1.316145742	1.378511623	2.117695043	2.350497247	2.550900665	2.613531653	2.350497247	2.424922088	1.627606838	1.847996907	1.659924558	1.510961919
chr6:99011144-99011645	0.895302621	1	1.201633861	1.389566812	1.794935663	2.137503524	1.150559677	1.545968369	1.500802053	1.443606651	1.97819563	1.137503524
chr22:36201487-36202412	2.140778656	1.937344392	3.764473551	3.442280035	2.319039816	1.655351829	1.910732662	1.992768431	4.357552005	4.14404637	2.23878686	2.3950628
chr22:36257636-36258184	1.257010618	1.232660757	2.386810946	1.646162657	1.819668183	1.350497247	1.516015147	1.339137385	2.933572638	2.518535139	1.996388746	2.173127433
chr22:36271395-36272498	1.021479727	0.86393845	2.049630768	1.66448284	1.89917563	1.941106311	2.021479727	1.726831217	3.012568674	2.94673086	2.378511623	2.121015401
chr8:78757789-78758817	0.86393845	0.895302621	1.454175893	1.66448284	1.695993813	1.98550043	1.316145742	1.438292852	1.906890596	2.117695043	1.495695163	1.298658316
chr15:65571921-65572414	0.970853654	0.807354922	1.378511623	2.070389328	1.608809243	2	1.10433666	1.070389328	1.286881148	1.389566812	1.545968369	1.182692298
chr17:41551520-41551635	0.86393845	1.070389328	1.15704371	0.933572638	1.526068812	1.182692298	1.443606651	1.744161096	1.263034406	1.372952098	1.028569152	1.028569152
chr2:100949806-100951797	0.970853654	0.86393845	2.229587923	1.910732662	0.956056652	0.992768431	1.13093087	0.918386234	3.187451054	3.160274831	1.659924558	1.263034406
chr2:215933237-215933809	0.970853654	0.970853654	1.15704371	1.124328135	2.63691458	2.704871964	2.080657663	2.272023189	1.007195501	1.201633861	1.339137385	1.3950628
chr7:134786685-134788466	1.510961919	1.232660757	2.039138394	2.272023189	2.272023189	2.713695815	2.114367025	1.929790998	1.891419187	1.981852653	2.693765712	1.464668267
chr7:134790206-134790792	1.021479727	0.970853654	1.831877241	1.589763487	1.35614381	1.778208576	1.10433666	1.298658316	1.956056652	1.608809243	1.807354922	1.137503524
chr3:23812033-23812210	1.378511623	1.049630768	1.989139007	2.538538164	1.339137385	1.843983844	1.195347598	1.298658316	1.448900951	1.480265122	1.097610797	0.956056652
chr4:137691583-137692247	1.416839742	1.678071905	2	2.416839742	2.528571319	2.933572638	2.232660757	1.914564523	1.580145484	1.608809243	2.13093087	1.59454855
chr11:34300539-34303309	1.799087306	1.739848103	2.713695815	3.039138394	4.332707934	4.543495883	2.577730931	2.939226578	2.250961574	2.35614381	3.337711092	2.767654798
chr11:34316153-34317512	1.757023247	2.09085343	2.713695815	2.713695815	3.967168608	3.916476644	3.463360886	3.541019153	2.521050737	2.451540833	3.451540833	3.476381688
chr11:34318396-34319561	1.914564523	1.855989697	2.060047384	1.786596362	3.448900951	3.671293372	3.124328135	2.99095486	1.992768431	1.831877241	3.714795011	3.581351247
chr11:34335196-34335607	0.807354922	0.839959587	0.963474124	0.933572638	1.765534746	2.40053793	0.86393845	1.049630768	0.910732662	0.807354922	1.063502942	0.887525271
chr2:55344354-55346224	0.918386234	0.970853654	2.659924558	3.371558863	1.739848103	1.891419187	0.910732662	1.169925001	2.538538164	2.372952098	1.704871964	1.163498732
chr2:60414566-60415024	1.14404637	1.207892852	1.23878686	1.646162657	1.948600847	2.333423734	1.443606651	1.726831217	1.464668267	1.427606173	1.682573297	1.077242999
chr2:60463137-60463577	0.970853654	0.970853654	1.871843649	1.847996907	1.137503524	1.416839742	1.232660757	1.070389328	1.613531653	1.650764559	1.367371066	1.3950628
chr2:60468384-60470315	2.09085343	1.739848103	3.57167681	3.926948248	3.810443104	3.904965719	3.266036894	3.440952198	3.277984747	3.033863452	2.969012308	2.776103988
chr1:33445260-33445449	1.070389328	1.049630768	2.13093087	2.070389328	1.372952098	1.3950628	1.084064265	1.214124805	1.007195501	1.280956314	1.13093087	1.117695043
chr9:87463613-87465206	1.709290636	1.691534165	2.513490746	2.773996325	2.87774425	3.215678597	2.687060688	2.754887502	2.94673086	2.807354922	2.778208576	1.622930351
chr14:89826025-89827667	1.632268215	1.782408565	3.030336078	2.893362211	1.608809243	2.056583528	1.831877241	1.695993813	2.757023247	3.033863452	2.22342255	1.794935663
chr3:192848947-192849146	1.214124805	0.895302621	2.298658316	2.713695815	2.528571319	2.739848103	1.459431619	1.257010618	1.286881148	1.427606173	1.063502942	1.077242999
chr6:18125681-18126587	0.918386234	0.948600847	2.025028794	2.295723025	1.244887059	0.933572638	1.084064265	1.021479727	2.577730931	2.599317794	1.827819025	1.137503524
chr6:18160968-18161728	1.378511623	1.298658316	1.361768359	1.176322773	2.201633861	2.333423734	1.959770155	1.992768431	2.060047384	2.220329955	1.443606651	1.263034406
chr6:137256300-137256981	1.097610797	1	1.042644337	2.160274831	1.372952098	1.794935663	1.350497247	1.40053793	1.14404637	1.201633861	1.807354922	1.182692298
chr1:53173721-53176409	1.438292852	1.298658316	1.843983844	1.752748591	2.408711861	2.40053793	2.746312766	2.40599236	2.232660757	2.028569152	2.797012978	2.077242999
chr2:26757923-26758376	1.021479727	1.117695043	1.589763487	1.970853654	0.98550043	0.933572638	0.963474124	1.097610797	2.538538164	2.695993813	1.250961574	1.443606651
chr22:31340880-31341048	1.14404637	1.097610797	1.831877241	1.879705766	1.35614381	1.304511042	1.084064265	0.948600847	1.659924558	1.765534746	1.13093087	1.298658316
chr1:203197717-203197914	1.510961919	1.416839742	1.541019153	1.298658316	2.443606651	2.687060688	2.485426827	2.59454855	2.495695163	2.786596362	2.014355293	2.053111336
chr9:96553042-96553680	1.14404637	0.918386234	1.042644337	1.298658316	2.117695043	2.163498732	1.718087584	1.859969548	1.641546029	1.480265122	1.922197848	1.298658316
chr11:34213413-34215522	1.378511623	1.416839742	2	2.121015401	4.575312331	4.85698569	4.287620044	4.13422094	1.761285273	1.709290636	3.021479727	2.691534165
chr11:34219476-34220607	1.097610797	1.021479727	0.992768431	0.933572638	2.097610797	2.056583528	1.704871964	1.815575429	1.941106311	1.859969548	2.14404637	1.739848103
chr11:34231762-34234799	3.215678597	3.042644337	3.628773595	3.44625623	5.031659854	5.098874287	4.917431755	4.865423978	3.404630684	3.473786912	3.720278465	3.545968369
chr11:34242031-34244697	2.163498732	2.321928095	3.838951767	3.700439718	4.59454855	4.639810978	4.247927513	4.09592442	4.139142019	4.020591095	4.06436554	3.635754391
chr10:77629833-77631573	1.967168608	1.952333566	4.21800615	4.177120503	3.94016675	3.837943242	3.617063344	3.459431619	4.743622676	4.772413555	3.671293372	3.538538164
chr10:77680007-77681560	0.970853654	0.918386234	1.887525271	1.510961919	1.049630768	0.839959587	0.910732662	0.948600847	2.545968369	2.462052319	1.495695163	1.321928095
chr11:74954340-74954538	1.097610797	1	1.871843649	1.752748591	1.948600847	1.599317794	1.883620816	1.803227036	1.500802053	1.622930351	1.469885976	1.427606173
chrX:109685568-109686260	0.895302621	1.257010618	1.378511623	1.298658316	2.241840184	2.344828497	1.731183242	1.929790998	1.565597176	1.117695043	1.545968369	1.244887059
chr14:92582914-92583407	2.384049807	2.341985747	3.64385619	3.488000771	4.10433666	4.055716264	3.921245889	3.934516502	2.538538164	2.780310099	2.353323291	2.754887502
chr2:86393274-86394434	1.117695043	1.59454855	2.572889668	2.698218478	2.053111336	1.941106311	1.803227036	1.815575429	2.56315813	2.659924558	2.847996907	1.959770155
chr5:95949994-95950178	0.970853654	1.049630768	1.361768359	2.185866545	1.182692298	1.541019153	0.941106311	1	1.124328135	1.263034406	0.925999419	0.956056652
chr18:14208639-14209984	0.918386234	0.86393845	1.526068812	2.339137385	1.650764559	1.906890596	0.831877241	0.918386234	2.577730931	2.780310099	1.570462931	1.077242999
chr6:45558909-45561033	1.275007047	1.207892852	1.843983844	1.66448284	2.702657543	2.713695815	2.292781749	2.304511042	1.929790998	2.097610797	2.604071324	1.464668267
chr6:45589801-45591414	1.613531653	1.646162657	1.718087584	1.847996907	2.680324357	2.994579724	2.625270489	2.792855352	1.906890596	2.053111336	2.580145484	1.655351829
chr18:62637481-62638628	1.545968369	1.416839742	2.794935663	3.060047384	2.097610797	2.344828497	1.613531653	1.757023247	3.150559677	3.068670811	2.14404637	1.794935663
chrX:81390073-81392964	2.592158002	2.22650853	3.357552005	3.54225805	3.816599707	4.22881869	3.089159132	3.412781525	3.523561956	3.806324057	3.792855352	2.861955364
chr9:5591130-5591335	1.510961919	1.378511623	1.952333566	2.64385619	2.192194165	2.918386234	1.859969548	2.283921772	0.963474124	1.007195501	0.992768431	1.220329955
chr9:5598511-5598923	0.948600847	1.097610797	2.173127433	2.924099886	2.364572432	2.411426246	1.13093087	1.316145742	2.735522177	2.865918815	1.744161096	1.028569152
chr5:180466586-180469618	1.021479727	0.918386234	2.40599236	1.847996907	2.606442228	2.35614381	2.693765712	2.627606838	3.053111336	2.891419187	3.145677455	2.82984956
chr6:39688268-39689108	1.257010618	0.918386234	1.063502942	1.298658316	1.545968369	2.042644337	1.659924558	1.773996325	1.077242999	1.280956314	2.046141782	1.163498732
chr6:39696916-39699583	0.86393845	1.021479727	1.49057013	1.718087584	2.462052319	2.847996907	2.601696516	2.462052319	2.480265122	2.347665656	3.538538164	2.301587647
chr4:153472453-153473541	1.339137385	1.454175893	3.09423607	2.893362211	3.09592442	2.613531653	2.577730931	2.61117238	2.327687364	2.063502942	1.765534746	2.063502942
chr1:185398244-185399405	1.35614381	1.207892852	1.989139007	2.653060017	0.910732662	1.438292852	1.084064265	1.232660757	1.827819025	1.545968369	1.063502942	0.933572638
chr2:25725711-25727420	1.257010618	1.163498732	1.608809243	1.98550043	2.201633861	2.056583528	1.883620816	1.887525271	2.241840184	2.12763328	2.046141782	1.859969548
chr15:98600195-98601386	1.257010618	1.117695043	2.477677328	2.247927513	1.695993813	1.875780063	1.871843649	1.678071905	2.678071905	2.709290636	2.580145484	2.263034406
chr1:87230652-87232500	1.967168608	1.722466024	3.459431619	3.523561956	2.260025656	1.941106311	2.232660757	2.150559677	3.443606651	3.255500733	2.659924558	2.310340121
chr4:105360448-105361730	0.970853654	0.918386234	1.790772038	2.283921772	0.910732662	0.992768431	0.963474124	0.86393845	2.427606173	2.280956314	1.13093087	0.855989697
chr10:12178274-12178764	1.510961919	1.14404637	2.451540833	2.448900951	2.028569152	1.673556424	1.580145484	1.438292852	2.797012978	2.833902077	2.080657663	1.713695815
chr8:21844148-21845136	1.021479727	0.839959587	1.23878686	0.871843649	1.847996907	1.811471031	1.443606651	1.709290636	1.500802053	1.510961919	1.90303827	1.411426246
chr3:3255579-3256031	1	1.021479727	1.176322773	1.531069493	1.933572638	1.794935663	2.358958826	2.117695043	1.361768359	1.163498732	1.469885976	1.443606651
chr3:3260226-3262047	1.189033824	1.416839742	1.89917563	1.589763487	2.310340121	2.124328135	2.521050737	2.684818738	1.786596362	1.459431619	3.495695163	2.454175893
chr6:46010904-46012038	1.40053793	1.189033824	2.107687869	2.272023189	1.411426246	1.500802053	1.580145484	1.678071905	2.757023247	2.724650272	2.097610797	1.510961919
chr6:46054630-46054817	1.049630768	1.021479727	1.718087584	2.283921772	1.263034406	0.992768431	0.98550043	1.097610797	1.263034406	1.372952098	1.097610797	0.933572638
chr1:168348314-168348784	1.021479727	0.918386234	1.416839742	1.970853654	1.263034406	1.207892852	1.195347598	1.070389328	1.879705766	1.933572638	1.097610797	0.887525271
chr2:165587265-165587999	0.970853654	0.970853654	1.622930351	1.66448284	1.608809243	2.150559677	1.316145742	1.416839742	1.687060688	1.752748591	2.295723025	1.669026766
chr1:183180370-183181379	0.970853654	1.070389328	1.744161096	1.646162657	2.927896454	2.82374936	2.94673086	2.754887502	1.891419187	2.107687869	2.310340121	1.89917563
chr1:183191911-183192192	0.807354922	0.86393845	0.86393845	1.077242999	1.545968369	1.709290636	1.59454855	1.929790998	0.86393845	0.807354922	0.992768431	0.910732662
chr1:183194889-183195777	1.316145742	1.257010618	1.40053793	1.344828497	2.107687869	2.411426246	2.632268215	2.709290636	1.321928095	1.182692298	2.250961574	2.150559677
chr13:49021171-49022204	1.070389328	1.097610797	1.304511042	1.411426246	1.807354922	1.521050737	1.10433666	1.454175893	1.163498732	0.98550043	1.469885976	1.182692298
chr13:49026469-49027561	0.807354922	0.918386234	2.049630768	2.339137385	2.160274831	2.765534746	1.659924558	1.90303827	2.070389328	2.073820233	1.807354922	1.372952098
chr13:49044310-49045392	0.86393845	0.839959587	1.718087584	2.042644337	1.669026766	1.480265122	1.937344392	1.815575429	1.3950628	1.372952098	1.416839742	0.910732662
chr8:71973663-71974533	1.871843649	1.739848103	2.073820233	2.070389328	3.510961919	3.615887074	3.145677455	3.060047384	2.169925001	2.117695043	1.63691458	1.560714954
chr8:71980705-71981802	1.739848103	2.247927513	2.40599236	2.885574364	3.713695815	4.191404729	3.349082146	3.609991295	2.17951105	1.831877241	2.827819025	2.538538164
chr8:71983716-71983938	1.169925001	1.49057013	1.49057013	1.803227036	2.550900665	2.632268215	1.996388746	2.324810603	1.286881148	1.182692298	1.469885976	1.298658316
chr8:71998786-72001271	2.195347598	2.269033146	3.418189948	3.523561956	4.234194723	4.435628594	3.588564737	3.455491621	3.349082146	3.59454855	3.280956314	2.948600847
chr12:31001837-31004228	1.117695043	1.021479727	1.280956314	1.097610797	2.451540833	2.163498732	2.746312766	2.584962501	2.12763328	2.107687869	3.003602237	2.480265122
chr18:63602688-63604397	1.786596362	1.526068812	3.764473551	4.549053029	4.079804755	4.513490746	3.663344619	3.655351829	3.944858446	3.952333566	3.351910961	2.809414444
chr8:97928495-97930030	1.526068812	1.49057013	2.929790998	3.003602237	3.09592442	3.044394119	2.59454855	2.653060017	3.372952098	3.575312331	3.112700133	2.150559677
chr2:27859851-27860497	0.948600847	1.070389328	1.15704371	1.250961574	1.608809243	1.98550043	1.659924558	1.526068812	0.887525271	0.855989697	1.063502942	1.028569152
chr7:139752434-139753344	1.214124805	1.560714954	2.521050737	2.319039816	2.746312766	2.422233001	2.397802962	2.577730931	2.014355293	1.959770155	2.207892852	2.310340121
chr7:135668338-135668524	1.214124805	1.298658316	2.13093087	2.160274831	2.63691458	2.790772038	2.301587647	2.032100843	2.17951105	2.709290636	1.416839742	1.3950628
chr2:143401981-143402815	1.275007047	1.257010618	2.849999259	3.451540833	3.49441561	4.120186028	3.150559677	3.353323291	2.632268215	2.807354922	2.295723025	2.140778656
chr2:143426060-143426608	1.14404637	1.070389328	1.15704371	1.298658316	1.922197848	2.137503524	1.731183242	1.90303827	1.077242999	1.049630768	1.250961574	1.117695043
chr9:19664764-19666294	0.970853654	1.021479727	2.495695163	2.3305584	1.510961919	1.560714954	1.427606173	1.632268215	4.275007047	4.43496176	2.080657663	1.560714954
chr22:33022966-33024220	1.169925001	1.021479727	1.469885976	1.250961574	2.280956314	2.411426246	2.301587647	2.364572432	1.361768359	1.622930351	2.353323291	1.35614381
chr20:37090512-37091079	0.970853654	1.097610797	0.963474124	1.201633861	2.053111336	2.35614381	1.659924558	1.941106311	1.028569152	1.117695043	1.339137385	1.049630768
chr6:142912551-142915661	3.275007047	3.286881148	4.855491443	4.808899839	5.253611152	5.467931546	4.87036472	4.79753184	4.522934561	4.806324057	4.181102551	3.933572638
chr6:142948796-142949336	1.117695043	0.970853654	1.925999419	1.786596362	2.64385619	2.378511623	1.531069493	1.599317794	1.432959407	1.35614381	1.416839742	1.007195501
chr6:142952515-142953060	1.739848103	1.232660757	2.538538164	2.384049807	2.695993813	2.847996907	2.521050737	2.176322773	2.462052319	2.028569152	2.23878686	2.150559677
chr11:76620028-76620882	1.169925001	1.117695043	1.50589093	1.847996907	2.107687869	2.411426246	2.211012193	2.176322773	1.464668267	1.443606651	1.887525271	1.427606173
chr5:159782158-159782765	1.189033824	1.097610797	1.925999419	1.970853654	1.298658316	1.304511042	1.613531653	1.454175893	2.319039816	2.613531653	1.63691458	1.411426246
chr1:93710968-93711475	1.378511623	1.189033824	2.386810946	2.459431619	1.510961919	1.459431619	1.389566812	1.580145484	2.805292456	3.107687869	1.827819025	1.427606173
chr1:93743900-93745305	1	1.257010618	3.486714373	3.462052319	2.12763328	2.189033824	1.659924558	1.831877241	3.852997588	3.720278465	2.543495883	2.263034406
chrX:118619714-118620010	0.948600847	0.918386234	0.941106311	1.176322773	1.722466024	1.709290636	1.13093087	1.232660757	0.831877241	0.831877241	0.956056652	0.910732662
chrX:118620715-118621858	1.632268215	1.416839742	2.289834465	2.416839742	3.206330648	3.64385619	2.996388746	3.177917792	2.025028794	1.981852653	1.996388746	1.3950628
chrX:118695941-118696295	1.339137385	1.232660757	2.386810946	2.634593268	1.608809243	1.794935663	1.59454855	1.298658316	1.432959407	1.459431619	1.280956314	0.98550043
chr6:43032883-43034696	0.918386234	0.948600847	2.891419187	2.893362211	2.737686761	2.713695815	2.40599236	2.533563348	2.09423607	2.039138394	2.767654798	1.782408565
chr3:196154864-196155407	1.257010618	1.298658316	1.937344392	2.671293372	1.669026766	1.618238656	1.389566812	1.454175893	2.784503983	2.927896454	2.192194165	1.752748591
chr13:24574510-24575661	1.859969548	1.432959407	2.910732662	3.56193706	2.752748591	3.0721058	2.124328135	2.032100843	2.347665656	2.211012193	2.364572432	1.608809243
chr10:6120699-6121446	1.475084883	1.722466024	2	2.361768359	3.19061486	3.396433531	2.959770155	2.807354922	2.720278465	2.799087306	2.13093087	2.214124805
chr11:117962934-117963317	0.948600847	0.86393845	2.117695043	2.885574364	2.150559677	2.378511623	1.480265122	1.298658316	2.392317423	1.859969548	1.163498732	1.049630768
chr11:117982738-117983036	1.632268215	1.432959407	2.060047384	1.941106311	3.112700133	3.512226887	2.584962501	2.550900665	2.003602237	1.778208576	1.570462931	1.695993813
chr13:45348943-45349748	1.232660757	1.560714954	1.23878686	1.475084883	2.384049807	2.695993813	2.241840184	2.533563348	1.839959587	2.289834465	1.959770155	1.948600847
chr10:70579721-70580086	1.786596362	1.454175893	2.82984956	2.893362211	2.550900665	2.604071324	2.056583528	2.117695043	2.618238656	2.833902077	1.443606651	1.655351829
chr10:70589538-70590439	1.438292852	1.275007047	2.247927513	2.500802053	2.140778656	1.875780063	1.843983844	1.803227036	1.448900951	1.280956314	1.310340121	1.411426246
chr8:132925756-132926453	1.117695043	0.895302621	2.097610797	2.260025656	2.63691458	2.731183242	1.883620816	1.992768431	2.025028794	1.859969548	1.887525271	1.682573297
chr8:132959905-132960074	0.807354922	0.970853654	1.731183242	1.970853654	1.182692298	1.500802053	1.084064265	0.895302621	1.22650853	1.66448284	0.925999419	1.117695043
chr4:158527599-158527870	0.807354922	1.021479727	2.269033146	3.152183419	1.883620816	2.807354922	0.910732662	1.257010618	1.599317794	1.695993813	1.13093087	1.028569152
chr4:158589923-158591062	1.454175893	0.918386234	1.201633861	1.321928095	2.039138394	2.432959407	1.790772038	1.941106311	1.448900951	1.244887059	2.266036894	1.510961919
chr3:5205014-5206297	1.169925001	1.070389328	2.163498732	2.510961919	2.117695043	1.811471031	1.773996325	2.080657663	2.669026766	2.629939409	2.797012978	2.669026766
chr3:5227235-5228746	1.117695043	1	1.15704371	1.570462931	2.140778656	2.028569152	1.704871964	1.438292852	2.319039816	2.073820233	2.028569152	1.443606651
chr5:57242802-57244412	1.378511623	1.416839742	2.786596362	2.653060017	3.84899843	4.14974712	3.100977648	3.286881148	3.040892431	3.266036894	3.012568674	2.403267722
chr5:57262408-57262982	0.918386234	1.097610797	0.887525271	1.049630768	1.922197848	2.454175893	1.427606173	1.454175893	1.416839742	1.63691458	1.495695163	0.98550043
chr1:199758431-199759571	1.454175893	1.339137385	1.622930351	1.803227036	2.451540833	2.555816155	2.220329955	2.604071324	1.550900665	1.480265122	2.778208576	1.871843649
chr1:199793754-199794725	1.526068812	1.275007047	1.321928095	1.700439718	2.599317794	2.933572638	2.709290636	2.746312766	1.263034406	1.220329955	1.807354922	1.137503524
chr3:59558410-59558577	0.895302621	1.257010618	1.09085343	1.411426246	1.807354922	2.250961574	1.59454855	1.786596362	0.887525271	1.201633861	1.163498732	1.077242999
chr14:102980034-102981427	1.021479727	0.918386234	1.871843649	1.786596362	1.682573297	1.599317794	1.169925001	1.361768359	3.944858446	3.768713657	1.682573297	1.510961919
chr6:144853482-144853976	1.097610797	0.895302621	1.718087584	2.042644337	0.933572638	1.049630768	0.941106311	0.918386234	1.5360529	2.220329955	1.13093087	0.956056652
chr9:121368759-121369006	1.416839742	1.163498732	2.13093087	2.283921772	1.575312331	1.709290636	1.531069493	2.163498732	2.160274831	2.599317794	1.469885976	1.531069493
chr10:34282110-34282829	1	0.918386234	1.815575429	2.704871964	1.752748591	1.956056652	1.275007047	1.378511623	1.704871964	1.589763487	1.310340121	0.956056652
chr7:90617510-90617884	1.169925001	1.207892852	2.90303827	3.503348735	3.368768349	3.801158656	2.693765712	2.89917563	3.258518925	3.319039816	1.521050737	1.35614381
chr21:43850746-43850962	1	0.918386234	1.15704371	1.389566812	1.443606651	1.970853654	1.014355293	1.40053793	1.244887059	1.443606651	0.956056652	0.933572638
chr1:115170984-115171380	1.070389328	1.021479727	1.744161096	1.389566812	2.053111336	2.310340121	1.859969548	1.646162657	0.963474124	1.007195501	1.189033824	1.028569152
chr1:211833101-211833946	1.117695043	1.070389328	3.237257771	3.523561956	1.480265122	1.726831217	1.03562391	1.275007047	3.316145742	3.382667253	1.3950628	1.263034406
chr1:10610979-10611651	1.257010618	1.207892852	1.887525271	1.941106311	1.910732662	2.201633861	1.150559677	1.339137385	1.891419187	1.63691458	1.682573297	1.220329955
chrX:130115298-130115495	1.169925001	0.948600847	1.790772038	1.86393845	2.017921908	1.98550043	2.211012193	2.241840184	1.891419187	1.66448284	1.163498732	1.182692298
chr1:31688704-31690991	1.378511623	1.378511623	2.173127433	1.98550043	2.718087584	2.454175893	2.432959407	2.263034406	2.220329955	1.992768431	2.895302621	2.821710215
chr7:47762835-47763613	2.09085343	1.89917563	3.529820947	3.451540833	2.550900665	2.214124805	2.414135533	2.229587923	4.242602506	4.482202926	2.865918815	3.054848477
chr7:47784427-47784544	0.970853654	0.839959587	0.941106311	1.150559677	1.201633861	1.827819025	1.084064265	1.169925001	1.077242999	1.097610797	0.956056652	0.831877241
chr7:47785966-47786967	2.007195501	2.204766751	2.90303827	3.060047384	3.731183242	3.841973119	3.458119481	3.201633861	2.039138394	2.35614381	2.671293372	2.6622055
chr8:58167281-58167862	1.117695043	1.275007047	2.350497247	2.307428525	1.263034406	1.257010618	1.40599236	1.257010618	1.992768431	2.084064265	1.847996907	1.959770155
chr8:58195526-58197093	0.970853654	0.970853654	1.555816155	1.344828497	1.722466024	2.163498732	2.124328135	1.843983844	1.516015147	1.575312331	2.63691458	1.713695815
chr16:4173984-4174147	1.232660757	1.189033824	1.937344392	2.097610797	1.263034406	1.480265122	1.40599236	1.298658316	1.956056652	1.933572638	1.339137385	1.182692298
chr10:49157209-49157567	1.169925001	0.918386234	1.910732662	1.956056652	1.280956314	1.416839742	1.195347598	1.275007047	1.599317794	1.765534746	1.097610797	1.427606173
chr5:116158958-116161798	1.941106311	1.937344392	3.15704371	3.482848283	2.211012193	2.028569152	1.974529312	2.056583528	3.012568674	2.897240426	2.895302621	2.204766751
chr6:2826167-2826812	0.918386234	0.807354922	1.111031312	1.049630768	2.140778656	2.432959407	1.580145484	1.887525271	1.14404637	1.097610797	1.3950628	1.117695043
chr6:2872530-2872784	1.169925001	1.59454855	2.350497247	2.416839742	2.792855352	3.0721058	2.451540833	2.59454855	1.097610797	1.35614381	0.887525271	1.263034406
chr6:2880360-2880507	1.070389328	0.948600847	1.669026766	2.427606173	1.220329955	1.580145484	1.13093087	1.275007047	1.378511623	1.372952098	1.063502942	1.028569152
chr6:2885916-2886755	2.263034406	1.883620816	2.916476644	3.321928095	3.313245852	3.942983598	3.061776198	3.195347598	1.416839742	1.459431619	1.847996907	1.622930351
chr7:156866362-156866981	1.021479727	1.070389328	0.918386234	1.298658316	1.981852653	2.275007047	1.531069493	1.599317794	1.097610797	1.298658316	1.310340121	1.339137385
chr15:101396202-101398475	1.169925001	1.117695043	2.153805336	1.835924074	1.411426246	1.15704371	1.687060688	1.49057013	3.311793718	3.241840184	2.746312766	2.682573297
chr9:4674879-4675082	1.189033824	1.163498732	1.655351829	1.803227036	1.778208576	2.163498732	1.195347598	1.40053793	1.207892852	1.389566812	1.367371066	1.220329955
chr1:235240012-235242042	1.298658316	1.021479727	1.974529312	2.839959587	1.948600847	2.310340121	1.565597176	1.815575429	2.250961574	1.831877241	2.364572432	1.63691458
chr3:105364265-105364409	1.275007047	1.232660757	2	2.272023189	2.107687869	2.555816155	1.773996325	1.981852653	1.464668267	1.526068812	1.028569152	0.956056652
chr9:82236419-82236686	0.807354922	0.807354922	1.700439718	1.432959407	0.807354922	0.871843649	0.831877241	0.807354922	1.028569152	1.389566812	0.925999419	0.807354922
chr3:55157406-55157996	1.189033824	1.14404637	1.220329955	1.495695163	1.859969548	2.422233001	1.627606838	1.695993813	1.14404637	0.910732662	1.028569152	1.028569152
chr20:32074389-32074558	1.049630768	1.163498732	1.622930351	1.454175893	2.250961574	1.98550043	1.937344392	1.871843649	1.182692298	1.049630768	1.163498732	1.280956314
chr15:49415371-49416780	1.339137385	1.35614381	1.469885976	1.201633861	2.260025656	2.847996907	1.843983844	1.992768431	1.077242999	1.427606173	1.996388746	1.263034406
chr15:49492875-49493163	0.918386234	1.070389328	1.13093087	1.176322773	1.847996907	2.111031312	1.427606173	1.646162657	1.182692298	1.117695043	0.956056652	0.831877241
chr4:26964044-26966387	1.117695043	0.948600847	2.691534165	2.976363636	1.182692298	1.15704371	1.10433666	1.070389328	2.922197848	2.833902077	1.807354922	1.117695043
chr12:108832261-108832429	1	0.807354922	1.361768359	1.835924074	1.526068812	1.459431619	1.056583528	1.097610797	1.815575429	1.883620816	1.028569152	1.182692298
chr12:108849097-108849189	0.970853654	0.918386234	1.280956314	1.454175893	1.981852653	2.176322773	1.922197848	2.056583528	1.077242999	1.007195501	1.189033824	1.028569152
chr3:18036235-18036861	0.86393845	1.257010618	1.541019153	2.121015401	1.739848103	2.150559677	1.673556424	1.941106311	1.565597176	1.372952098	1.659924558	1.049630768
chr1:206429395-206430843	1.799087306	1.678071905	2.929790998	3.23878686	3.169925001	3.374343989	2.752748591	2.731183242	4.378511623	4.514753498	2.568032105	2.272023189
chr1:206474747-206475604	1.257010618	1.3950628	3.687060688	3.687060688	2.957914599	3.008988783	2.40599236	2.480265122	3.956985925	3.864928972	1.682573297	2.017921908
chr1:206497672-206498039	1.021479727	1.097610797	3.106013238	2.839959587	3.63691458	3.512226887	3.344828497	3.161887682	1.659924558	1.372952098	1.704871964	1.495695163
chr8:116571503-116571869	0.970853654	1.14404637	1.111031312	1.097610797	1.933572638	1.925999419	1.673556424	1.565597176	0.933572638	0.910732662	1.310340121	1.182692298
chr8:116574697-116575544	1.298658316	1.454175893	1.111031312	1.432959407	2.419538892	2.275007047	2.211012193	2.10433666	1.097610797	1.117695043	1.786596362	1.35614381
chr3:151267125-151267253	1.169925001	0.970853654	1.416839742	2.056583528	1.097610797	1.15704371	0.910732662	1	1.22650853	1.163498732	1.063502942	0.887525271
chr3:151268362-151268526	1.316145742	1.378511623	2.084064265	2.853995647	1.263034406	1.63691458	1.056583528	1.257010618	1.378511623	1.722466024	1.028569152	1.007195501
chr3:151276319-151277144	1.232660757	1.659924558	3.112700133	3.304511042	1.819668183	1.673556424	1.718087584	1.66448284	3.572889668	3.360364277	1.97819563	1.713695815
chr15:101236213-101236519	1.510961919	1.50589093	2.646162657	2.757023247	1.89917563	1.438292852	1.531069493	1.992768431	1.5360529	1.63691458	1.339137385	1.531069493
chr15:101274873-101275510	0.895302621	0.918386234	2.073820233	2.185866545	1.028569152	1.021479727	1.056583528	1.169925001	1.641546029	1.650764559	1.250961574	1.049630768
chr8:29633519-29633611	1.021479727	1.163498732	1.09085343	1.077242999	1.695993813	1.970853654	1.565597176	1.695993813	1.077242999	1.007195501	1.028569152	0.855989697
chr8:29681067-29681377	0.86393845	0.86393845	1.989139007	2.198494154	1.201633861	1.480265122	0.963474124	1.169925001	1.207892852	1.411426246	0.992768431	0.910732662
chr8:104244756-104245232	1.117695043	1.416839742	2.084064265	2.307428525	1.389566812	1.304511042	1.195347598	1.339137385	2.260025656	2.952333566	1.280956314	1.575312331
chr6:5702356-5702573	0.86393845	0.918386234	1.09085343	1.956056652	0.98550043	1.327687364	0.887525271	1.021479727	1.361768359	1.201633861	0.992768431	0.807354922
chr12:88185644-88186341	1.475084883	1.432959407	1.378511623	1.570462931	2.443606651	2.871843649	2.292781749	2.488000771	0.98550043	0.910732662	1.339137385	1.137503524
chr4:83145944-83146188	0.918386234	0.895302621	0.918386234	1.097610797	1.526068812	2.056583528	1.333423734	1.510961919	1.028569152	1.007195501	1.250961574	0.887525271
chr4:83179654-83181017	1.89917563	1.871843649	3.277984747	3.590961241	4.214124805	4.528571319	3.828834649	4.044394119	2.648465443	2.160274831	2.495695163	1.859969548
chr8:85854379-85854984	1.097610797	1.097610797	1.263034406	1.250961574	2.084064265	1.941106311	1.773996325	1.565597176	1.485426827	1.117695043	1.469885976	1.137503524
chr18:49174401-49174862	1.339137385	1.416839742	2.117695043	2.577730931	2.859969548	3.390942773	2.189033824	2.659924558	2.87774425	2.859969548	1.682573297	1.339137385
chr2:150690710-150691160	1.021479727	1.049630768	0.941106311	1.049630768	1.372952098	1.859969548	1.10433666	1.275007047	1.028569152	1.077242999	1.028569152	1.028569152
chr10:4939833-4940116	0.86393845	1.117695043	1.201633861	0.992768431	1.669026766	1.778208576	1.910732662	1.941106311	0.933572638	0.910732662	1.163498732	1.049630768
chr2:195467870-195469153	1.14404637	0.948600847	2.289834465	2.653060017	1.117695043	0.933572638	0.98550043	1.097610797	1.516015147	1.847996907	1.3950628	1.049630768
chr2:195473866-195474373	1.454175893	1.339137385	2.40599236	2.689299161	1.389566812	1.372952098	1.459431619	1.786596362	2.147306699	2.336283388	1.521050737	1.63691458
chr22:17471797-17472487	1.169925001	1.275007047	1.201633861	1.510961919	2.107687869	2.028569152	2.147306699	2.316145742	1.361768359	1.526068812	1.97819563	1.510961919
chr1:48201010-48202936	1.887525271	2.124328135	3.053111336	3.244887059	3.43162296	3.780310099	3.798050515	3.683696454	2.438292852	2.392317423	3.145677455	2.419538892
chr11:36440460-36440971	1.189033824	1.097610797	1.555816155	1.925999419	1.819668183	1.859969548	1.350497247	1.757023247	1.599317794	1.097610797	1.280956314	1.163498732
chr11:36462430-36463766	1.275007047	1.14404637	2.451540833	2.272023189	1.765534746	1.599317794	1.292781749	1.070389328	2.790772038	3.185866545	2.22342255	2.339137385
chr6:39452365-39452936	0.918386234	0.839959587	1.063502942	1.097610797	1.63691458	2.028569152	1.443606651	1.298658316	0.963474124	0.887525271	1.682573297	1.201633861
chr12:65660945-65661211	0.970853654	0.970853654	1.176322773	1.531069493	1.910732662	2.298658316	1.516015147	1.744161096	0.910732662	0.831877241	1.063502942	0.887525271
chr7:131522322-131523042	1.070389328	0.918386234	1.641546029	1.86393845	1.831877241	1.599317794	1.056583528	1.070389328	1.956056652	2.443606651	2.028569152	1.480265122
chr7:131545536-131546855	0.970853654	0.86393845	1.50589093	1.454175893	2.451540833	2.014355293	1.659924558	1.887525271	2.070389328	2.250961574	1.682573297	1.443606651
chr1:150612678-150612855	1.475084883	1.275007047	2.097610797	2.198494154	2.933572638	3.051372102	2.59454855	2.64385619	2.10433666	1.910732662	1.589763487	1.298658316
chr1:150624441-150624957	1.871843649	1.827819025	3.807354922	4.464014725	3.206330648	3.481557281	2.232660757	2.316145742	2.857980995	2.629939409	2.207892852	1.545968369
chr1:150626062-150626390	1.189033824	0.948600847	2.801158656	3.280956314	1.510961919	1.521050737	1.731183242	1.646162657	1.761285273	1.560714954	1.13093087	1.097610797
chr15:74784850-74785344	1.981852653	1.782408565	3.294253136	3.63691458	3.699329526	3.999098034	3.310340121	3.412781525	4.353323291	4.214124805	2.648465443	2.007195501
chr3:100521191-100522296	1.815575429	2.003602237	2.857980995	2.283921772	3.331991778	3.19061486	3.280956314	3.184280294	3.249445341	3.331991778	3.275007047	3.025028794
chr2:31427669-31430380	1.169925001	1.117695043	1.641546029	1.627606838	2.084064265	2.042644337	1.761285273	2.007195501	2.939226578	2.90303827	2.482848283	1.847996907
chr3:159938678-159939344	1.560714954	1.560714954	2.014355293	2.070389328	2.90303827	2.782408565	2.655351829	2.724650272	1.704871964	1.871843649	1.704871964	1.575312331
chr3:159964114-159964999	1.695993813	1.50589093	1.700439718	2.147306699	2.518535139	3.016139703	2.451540833	2.207892852	1.516015147	1.220329955	1.589763487	1.163498732
chr1:65267227-65267624	1	1	1.469885976	2.042644337	1.137503524	1.794935663	0.98550043	1.189033824	1.007195501	1.137503524	1.339137385	0.887525271
chr5:40521098-40522385	1.871843649	1.752748591	3.381283373	4.009884589	4.120186028	4.587964989	3.970853654	3.970853654	3.539779192	4.068670811	2.615887074	2.321928095
chr5:40559471-40559600	0.895302621	1	1.014355293	1.250961574	1.778208576	2	1.13093087	1.599317794	0.933572638	0.887525271	0.956056652	0.910732662
chr5:40560795-40561205	1.416839742	1.298658316	2.163498732	2.307428525	2.759155834	3.125981654	2.3305584	2.150559677	1.22650853	1.510961919	1.097610797	0.98550043
chr2:172964520-172964963	1.545968369	1.469885976	1.589763487	1.344828497	3.09592442	2.918386234	2.570462931	2.754887502	1.207892852	1.495695163	1.613531653	1.622930351
chr17:74597457-74597642	1.169925001	1.070389328	1.526068812	1.495695163	2.298658316	2.704871964	2.201633861	2.263034406	0.933572638	0.887525271	0.956056652	1.049630768
chr22:26532503-26532938	1.214124805	1.021479727	1.731183242	2.084064265	2.718087584	2.9800253	2.731183242	2.769771739	1.550900665	1.89917563	1.827819025	1.427606173
chr6:43812924-43814168	1.232660757	1.097610797	2.117695043	1.879705766	1.339137385	1.327687364	1.350497247	1.214124805	2.513490746	3.085764554	1.922197848	1.575312331
chr10:74542003-74542563	0.918386234	1	1.655351829	1.550900665	1.778208576	2.056583528	1.232660757	1.40053793	1.416839742	1.389566812	1.280956314	1.137503524
chr10:74543311-74545345	1.316145742	1.207892852	1.871843649	2.350497247	2.419538892	2.35614381	1.748461233	2.070389328	1.5360529	1.545968369	2.266036894	1.339137385
chr10:74583987-74586624	1.475084883	1.378511623	3.060047384	3.537296067	2.347665656	2.879705766	1.40599236	1.545968369	3.085764554	3.010779839	3.275007047	2.053111336
chr16:21224391-21225598	0.918386234	0.918386234	2.140778656	2.173127433	0.956056652	1.049630768	1.014355293	0.948600847	3.263034406	3.185866545	1.189033824	0.956056652
chr1:161340902-161342899	1.117695043	0.807354922	1.925999419	2.319039816	0.910732662	0.933572638	0.910732662	0.918386234	3.439623138	3.408711861	0.807354922	0.807354922
chr1:161357590-161357878	1.214124805	1.049630768	1.687060688	2.028569152	1.339137385	0.933572638	1.056583528	1	1.5360529	2.028569152	1.280956314	1.049630768
chr1:161386454-161386874	1.678071905	0.895302621	3.09423607	3.817623258	2.94673086	3.407352751	1.232660757	1.339137385	3.386810946	3.323370069	2.063502942	1.560714954
chr1:171371781-171373230	1.070389328	1.070389328	1.416839742	1.682573297	1.883620816	2.163498732	1.748461233	1.887525271	1.879705766	2.028569152	2.419538892	1.752748591
chr3:124650682-124652166	1.298658316	1.339137385	2.443606651	2.042644337	1.948600847	2.176322773	1.687060688	1.599317794	2.553360503	2.347665656	2.693765712	1.794935663
chr3:16904763-16905962	1.189033824	1.339137385	1.718087584	1.454175893	2.12763328	2.286881148	1.910732662	2.10433666	1.918386234	1.959770155	1.613531653	1.372952098
chr3:16978339-16978580	0.895302621	0.948600847	1.541019153	1.835924074	1.137503524	1.049630768	1.03562391	1	1.182692298	1.182692298	1.063502942	1.049630768
chr22:28727978-28730605	0.918386234	0.970853654	3.559491813	3.552131108	3.765534746	4.027684877	3.733354341	3.675815931	3.855989697	3.912649865	2.778208576	2.545968369
chr22:28787755-28788865	0.948600847	0.86393845	1.744161096	2.427606173	1.049630768	0.992768431	0.807354922	0.970853654	2.003602237	2.107687869	0.847996907	0.855989697
chr2:38036231-38039938	3.689299161	3.657640005	4.507160349	4.585563498	5.573192724	5.64587455	5.165107985	5.28169825	5.017031081	4.935459748	4.395748328	3.912649865
chr19:39675681-39676570	1.070389328	1.207892852	2.432959407	2.680324357	1.622930351	1.372952098	1.443606651	1.189033824	3.005399988	3.085764554	2.580145484	1.545968369
chr19:39677819-39680284	1.560714954	1.339137385	4.744161096	4.657068301	2.839959587	2.565597176	1.531069493	1.454175893	5.711770204	5.686220365	3.709290636	2.861955364
chr1:108154381-108154524	0.86393845	0.970853654	1.304511042	1.275007047	1.650764559	1.560714954	1.565597176	1.316145742	0.98550043	0.807354922	0.956056652	0.807354922
chr8:133362664-133363552	1.298658316	1.117695043	1.280956314	1.201633861	2.107687869	2.163498732	1.718087584	1.90303827	1.891419187	2.12763328	1.545968369	1.411426246
chr8:133368787-133370174	1.871843649	1.752748591	3.303050085	2.6622055	3.783456654	3.64385619	3.300123725	3.121015401	3.173127433	3.100977648	2.592158002	2.675815931
chr3:71045322-71046250	1.117695043	0.918386234	1.790772038	2.416839742	1.316145742	1.232660757	1.40599236	1.275007047	2.003602237	2.372952098	1.416839742	1.220329955
chr3:71083640-71084093	0.918386234	0.807354922	1.014355293	1.077242999	2.063502942	1.778208576	1.974529312	2.056583528	0.887525271	0.98550043	1.250961574	1.201633861
chrX:13009339-13009538	1.454175893	1.541019153	2.72900887	2.500802053	2.695993813	3.001802243	2.432959407	2.283921772	1.344828497	1.831877241	1.495695163	1.427606173
chrX:13037630-13038039	0.86393845	0.86393845	1.669026766	2.070389328	1.097610797	1.207892852	0.941106311	0.86393845	1.163498732	0.855989697	0.807354922	0.807354922
chr10:102193315-102193490	0.807354922	0.807354922	1.042644337	0.839959587	1.510961919	1.875780063	0.86393845	0.807354922	1.028569152	0.98550043	1.189033824	0.956056652
chr10:102195365-102195839	1.757023247	1.339137385	2.229587923	2.384049807	2.799087306	2.895302621	2.189033824	2.163498732	2.241840184	2.182692298	1.545968369	1.82374936
chr10:102196538-102197414	1.214124805	1.416839742	2.659924558	2.847996907	3.122672719	3.165107985	2.601696516	2.59454855	3.503348735	3.280956314	2.521050737	1.859969548
chr5:76830171-76831806	1.560714954	1.613531653	2.386810946	2.097610797	2.994579724	2.831877241	3.044394119	3.195347598	2.060047384	1.992768431	2.353323291	2.263034406
chr2:111507113-111507955	1.049630768	0.895302621	2.014355293	2.22342255	1.427606173	1.350497247	1.292781749	1.545968369	1.879705766	2.160274831	1.280956314	1.510961919
chr6:143596793-143597433	1.316145742	1.35614381	2.195347598	2.319039816	3.012568674	3.065227623	2.032100843	1.956056652	2.375734539	2.469885976	1.90303827	2.121015401
chr7:130186661-130187084	0.918386234	1.257010618	1.263034406	1.589763487	1.669026766	1.843983844	1.495695163	1.786596362	1.3950628	1.298658316	1.13093087	0.855989697
chr8:23501568-23502857	1.859969548	1.526068812	2.835924074	3.393690764	2.192194165	2.263034406	1.773996325	1.871843649	4.056583528	4.246408087	2.324810603	1.922197848
chr8:23524049-23524219	1	0.918386234	1.280956314	1.367371066	1.959770155	2.097610797	1.531069493	1.786596362	1.244887059	1.510961919	1.250961574	1.280956314
chr8:23535724-23535919	1.14404637	1.298658316	2.025028794	2.173127433	2.833902077	3.240314329	2.46727948	2.761285273	1.731183242	1.752748591	1.13093087	1.117695043
chr8:23544254-23545446	1.952333566	1.811471031	2.843983844	2.3305584	4.559491813	4.459431619	4.406672716	4.125981654	2.531069493	1.933572638	2.837943242	2.761285273
chr12:3834070-3835371	1.438292852	1.298658316	1.641546029	1.66448284	2.845991771	2.748461233	2.032100843	2.056583528	1.855989697	2.017921908	2.555816155	2.032100843
chr1:89200787-89201612	1.169925001	1.339137385	2.883620816	2.95419631	2.063502942	2.310340121	2.147306699	1.695993813	2.817623258	2.933572638	2.339137385	1.859969548
chr1:89256910-89257446	0.86393845	1.021479727	2.163498732	2.295723025	2.241840184	2.411426246	1.718087584	1.941106311	2.44625623	2.731183242	1.250961574	1.137503524
chr1:89272365-89273529	1.981852653	2.192194165	3.821710215	4.038260575	3.221877081	3.517275693	2.914564523	3.023255352	4.693208149	4.809928866	2.941106311	2.942983598
chr1:89274154-89274907	1.799087306	1.541019153	3.831877241	4.411426246	3.839959587	4.069530325	3.3305584	3.56315813	4.587364991	4.561326136	2.648465443	2.464668267
chr1:89277751-89278159	0.86393845	0.86393845	2.280956314	2.869871406	2.327687364	2.790772038	1.516015147	1.526068812	4.610581958	4.583158004	1.163498732	1.163498732
chr1:89279148-89280281	1.214124805	0.948600847	3.77925972	4.430285273	2.666756592	3.351910961	1.531069493	2.007195501	4.477029653	4.341274184	2.207892852	1.545968369
chr1:89280849-89281672	0.970853654	0.807354922	2.580145484	3.54225805	2.201633861	2.815575429	1.292781749	1.632268215	3.842978832	3.765534746	1.682573297	1.35614381
chr1:89286553-89287750	2.634593268	2.014355293	3.612352499	4.256255873	2.813524689	3.065227623	2.220329955	2.627606838	4.444932049	4.236492618	2.895302621	2.204766751
chr1:89297942-89300527	1.169925001	0.970853654	3.663344619	4.177120503	1.722466024	2.163498732	1.232660757	1.214124805	4.795455272	4.721919446	1.682573297	1.531069493
chrX:19675222-19676239	1.992768431	1.691534165	2.90303827	3.590961241	3.552131108	3.999098034	2.849999259	3.206330648	2.817623258	2.94673086	1.97819563	1.847996907
chr3:40960629-40962529	1.232660757	1.097610797	2.684818738	3.382667253	3.473786912	3.857980995	2.386810946	2.40599236	2.220329955	2.650764559	2.23878686	1.655351829
chr18:28485570-28486563	0.970853654	0.86393845	1.469885976	2	1.510961919	1.673556424	1.056583528	0.948600847	1.718087584	1.560714954	1.887525271	1.097610797
chr2:102479063-102480959	1.070389328	1.189033824	1.555816155	1.510961919	2.084064265	2.464668267	1.815575429	1.914564523	2.427606173	2.435628594	2.295723025	1.89917563
chr21:45874775-45875740	1.35614381	1.070389328	1.790772038	1.275007047	2.201633861	2	1.718087584	1.526068812	1.673556424	1.575312331	2.266036894	2.560714954
chr7:50632638-50633175	0.807354922	0.86393845	1.815575429	1.646162657	1.589763487	1.63691458	1.627606838	1.744161096	1.416839742	1.495695163	1.280956314	1.531069493
chr5:116271572-116271893	0.807354922	0.807354922	1.111031312	1.201633861	1.389566812	1.956056652	1.169925001	1.169925001	0.963474124	0.807354922	0.925999419	0.807354922
chr22:25433479-25434242	1.316145742	1.339137385	1.622930351	1.298658316	2.408711861	2.189033824	2.066950244	1.90303827	1.773996325	1.794935663	2.280956314	2.163498732
chr9:93146738-93147041	1.416839742	1.613531653	2.319039816	2.295723025	2.35614381	2.972692654	2.056583528	2.432959407	1.286881148	1.89917563	1.163498732	1.321928095
chr3:157151264-157152728	1.475084883	1.378511623	2.13093087	2.587364991	2.666756592	3.030336078	2.241840184	2.324810603	2.59454855	2.211012193	2.339137385	1.835924074
chr10:93238304-93238971	0.86393845	0.86393845	1.454175893	1.367371066	1.411426246	1.691534165	1.803227036	1.646162657	1.244887059	1.280956314	2.176322773	1.464668267
chr20:44614980-44616580	1.021479727	0.970853654	2.432959407	1.769771739	2.833902077	2.333423734	3.555816155	2.99095486	2.298658316	2.336283388	2.724650272	2.50589093
chr20:44660479-44661162	1.952333566	2.214124805	3.559491813	3.590961241	4.391630262	4.555816155	4.074676686	4.289096702	3.82984956	4.040015679	1.613531653	2.163498732
chr5:17012300-17013872	2.666756592	2.521050737	2.653060017	3.209453366	4.09592442	4.727375939	3.608809243	3.887525271	2.480265122	2.994579724	2.40599236	1.835924074
chr2:102148004-102148314	0.839959587	0.86393845	1.014355293	0.807354922	1.608809243	1.811471031	1.333423734	1.438292852	1.028569152	1.316145742	0.992768431	0.887525271
chr7:7705468-7707199	1.545968369	1.070389328	3.22650853	3.805292456	1.765534746	2.250961574	1.350497247	1.454175893	2.691534165	2.839959587	2.378511623	1.531069493
chr7:7713027-7714313	1.021479727	1.070389328	1.89917563	2.22342255	1.339137385	1.207892852	1.056583528	1.438292852	1.827819025	1.981852653	1.922197848	1.220329955
chr17:68705123-68707417	2.185866545	1.937344392	3.992768431	4.131754091	4.948133578	5.085339669	3.632268215	3.566815154	5.200457271	5.135042286	4.544732656	4.09085343
chr3:185340794-185341041	1.021479727	0.948600847	1.15704371	1.150559677	1.669026766	2.042644337	1.316145742	1.438292852	1.659924558	1.480265122	1.310340121	1.049630768
chr19:51375444-51376201	1.695993813	1.378511623	2.469885976	2.384049807	2.709290636	2.765534746	2.553360503	2.488000771	2.90303827	3.09592442	2.482848283	2.464668267
chr19:51385455-51385955	1.097610797	1.189033824	1.761285273	1.454175893	1.794935663	1.859969548	1.883620816	1.726831217	1.550900665	1.244887059	1.613531653	1.682573297
chr19:51392635-51393037	1.59454855	1.50589093	2.378511623	2.893362211	3.313245852	4.024142346	3.209453366	3.397802962	2.735522177	2.575312331	1.765534746	1.713695815
chr5:172102987-172103294	0.918386234	1.070389328	1.687060688	1.049630768	1.443606651	1.599317794	1.718087584	1.49057013	1.687060688	1.526068812	1.250961574	1.411426246
chr12:110494402-110494945	0.918386234	1.021479727	1.910732662	1.495695163	2.289834465	2.310340121	1.641546029	1.786596362	2.220329955	2.192194165	1.189033824	1.117695043
chr21:15559625-15561404	0.807354922	0.86393845	1.641546029	2.070389328	1.201633861	1.15704371	0.86393845	1.070389328	2.531069493	2.435628594	2.114367025	1.339137385
chr13:77016255-77017451	2.140778656	1.722466024	2.773996325	3.436961338	3.241840184	3.865918815	3.166715445	3.266036894	2.811471031	2.503348735	2.615887074	2.192194165
chr13:98489783-98490222	1.14404637	1.14404637	2.207892852	2.173127433	1.545968369	1.304511042	1.350497247	1.545968369	2.211012193	2.550900665	1.310340121	1.263034406
chr1:178118689-178118794	1.097610797	1.163498732	1.344828497	1.769771739	1.794935663	1.98550043	1.056583528	1.475084883	1.641546029	1.427606173	0.992768431	0.887525271
chr1:178145749-178145908	1.14404637	1.189033824	1.526068812	1.682573297	1.883620816	1.906890596	1.871843649	1.914564523	1.744161096	1.847996907	1.163498732	1.35614381
chr10:90964267-90966025	1	1.070389328	1.416839742	1.150559677	1.922197848	2.163498732	2.397802962	2.176322773	1.786596362	1.695993813	3.054848477	1.726831217
chr9:129761256-129763713	2.627606838	2.475084883	3.49057013	3.339137385	4.224194664	4.197708158	3.995484519	4.119356177	4.937815169	4.718635616	3.730096466	3.768713657
chr9:129781209-129781343	0.86393845	0.86393845	0.887525271	0.90303827	1.765534746	1.891419187	1.687060688	2.032100843	1.286881148	1.339137385	1.220329955	1.097610797
chr6:33738898-33740738	1.709290636	1.855989697	2.750606505	1.98550043	3.842978832	3.577730931	4.247927513	4.044394119	2.648465443	2.813524689	3.604071324	3.691534165
chr5:143341902-143342115	1.475084883	1.580145484	1.925999419	2.372952098	2.408711861	2.918386234	2.350497247	2.198494154	2.12763328	2.408711861	1.163498732	1.117695043
chr11:43906985-43907861	0.86393845	0.807354922	1.910732662	2.173127433	1.263034406	1.257010618	1.084064265	1.097610797	1.967168608	1.89917563	1.339137385	1.263034406
chr11:43920051-43922365	2.217230716	2.381283373	3.49057013	3.655351829	3.813524689	4.21023299	3.868884273	3.938285792	4.645009884	4.906409617	3.69265037	3.243364426
chr11:43935837-43938544	1.952333566	1.883620816	2.87774425	2.528571319	3.241840184	3.282439805	3.129283017	3.397802962	3.422233001	3.300123725	3.508428653	3.434294618
chr7:74333460-74335042	1.316145742	1.298658316	2.23878686	1.589763487	2.807354922	2.713695815	2.767654798	2.675815931	1.929790998	1.959770155	2.419538892	1.996388746
chr8:61616340-61617380	1.695993813	1.3950628	1.89917563	1.627606838	3.396433531	3.537296067	3.145677455	3.121015401	1.321928095	1.049630768	1.786596362	1.655351829
chr8:61635967-61637224	0.86393845	0.918386234	1.859969548	2.014355293	1.992768431	1.794935663	0.98550043	1.169925001	2.220329955	2.392317423	1.469885976	1.411426246
chr8:39083045-39084245	1.070389328	1.097610797	1.859969548	2.339137385	1.970853654	2.321928095	1.773996325	1.859969548	1.613531653	1.847996907	1.613531653	1.372952098
chr4:38306450-38307073	1	1.117695043	1.89917563	2.22342255	1.819668183	2.22650853	1.195347598	1.526068812	1.704871964	1.695993813	1.659924558	1.263034406
chr3:172760481-172760959	0.86393845	0.970853654	1.50589093	1.646162657	1.933572638	2.35614381	1.641546029	1.843983844	2.10433666	2.298658316	1.280956314	1.049630768
chr3:172778107-172778755	0.970853654	0.807354922	0.887525271	0.992768431	1.695993813	1.794935663	0.910732662	0.86393845	1.500802053	1.66448284	1.280956314	1.007195501
chr15:90148657-90149815	1.416839742	1.275007047	2.63691458	2.64385619	2.40053793	2.910732662	1.883620816	1.914564523	3.23878686	3.112700133	1.807354922	1.752748591
chr12:47396058-47396451	1.070389328	1.35614381	1.416839742	1.367371066	2.073820233	2.411426246	1.996388746	2.080657663	1.077242999	0.887525271	1.250961574	0.887525271
chr3:188341093-188341725	1.275007047	1.070389328	2.185866545	2.671293372	1.411426246	1.761285273	1.372952098	1.40053793	1.704871964	1.372952098	1.280956314	1.163498732
chr3:188394693-188394895	1.316145742	1.189033824	2.319039816	3.132576843	1.859969548	2.35614381	1.333423734	1.565597176	1.5360529	1.608809243	1.097610797	0.910732662
chr2:156396110-156396456	1.378511623	1.35614381	2.722466024	3.269033146	1.883620816	2.084064265	1.659924558	1.378511623	2.137503524	2.799087306	1.765534746	1.63691458
chr8:101316982-101319501	1.021479727	1.070389328	1.790772038	1.895302621	1.298658316	1.280956314	0.963474124	1.416839742	4.322649262	4.325530332	1.996388746	1.807354922
chr4:88223466-88223844	1.378511623	1.316145742	1.344828497	1.389566812	2.582556003	3.058316496	2.451540833	2.432959407	1.344828497	1.443606651	0.925999419	1.028569152
chr4:88225205-88226041	1.070389328	1.14404637	1.201633861	1.22650853	1.959770155	2.150559677	1.815575429	1.941106311	0.831877241	0.98550043	1.570462931	1.007195501
chr7:151108459-151108858	1.049630768	1.021479727	1.575312331	1.344828497	1.778208576	1.599317794	1.613531653	1.378511623	1.344828497	1.280956314	1.63691458	1.835924074
chr20:46368797-46369020	1.070389328	1	1.23878686	1.495695163	1.819668183	1.691534165	1.659924558	1.526068812	2.060047384	1.443606651	1.063502942	1.137503524
chr2:158776958-158777351	1.097610797	1.35614381	2.163498732	2.283921772	1.560714954	1.459431619	1.214124805	1.361768359	1.867896464	1.992768431	1.3950628	1.077242999
chr2:158782715-158782974	1.416839742	1.14404637	2.049630768	2.160274831	2.182692298	2.263034406	1.704871964	1.815575429	1.744161096	1.871843649	1.367371066	1.163498732
chr7:141557454-141558881	0.970853654	1.070389328	2.857980995	2.931683057	2.117695043	2.584962501	1.531069493	1.632268215	2.577730931	2.613531653	2.114367025	1.464668267
chr7:141560002-141560750	1	0.807354922	1.220329955	1.344828497	1.883620816	2.189033824	1.480265122	1.475084883	1.244887059	1.480265122	1.13093087	0.910732662
chr7:141564240-141564642	1.021479727	0.970853654	1.718087584	1.879705766	2.12763328	2.378511623	1.718087584	1.66448284	1.304511042	1.480265122	1.250961574	1.117695043
chr15:79903274-79903423	0.948600847	1.049630768	1.09085343	1.077242999	1.778208576	1.891419187	1.495695163	1.298658316	1.007195501	1.007195501	0.925999419	1.007195501
chr8:54771763-54772017	0.918386234	1.14404637	0.992768431	1.22650853	1.459431619	2.201633861	1.613531653	1.613531653	1.077242999	1.339137385	1.028569152	0.956056652
chr3:122978666-122980097	1.257010618	1.298658316	2.247927513	2.014355293	2.150559677	2.070389328	1.257010618	1.316145742	2.280956314	2.550900665	2.176322773	1.63691458
chr1:156959522-156959796	1	0.86393845	2.247927513	2.070389328	2.053111336	1.98550043	0.910732662	1.14404637	1.286881148	1.049630768	1.310340121	1.263034406
chr1:44268929-44270810	2.272023189	2.204766751	3.90014226	3.821710215	3.776103988	3.527320608	3.539779192	3.440952198	3.080657663	3	3.047887329	2.726831217
chr4:2662683-2662961	1.257010618	1.163498732	1.063502942	1.411426246	2.028569152	2.250961574	1.761285273	1.646162657	1.687060688	2.12763328	1.189033824	1.117695043
chr1:11667356-11667788	0.948600847	1.049630768	2.097610797	1.735522177	2.028569152	1.691534165	1.565597176	1.49057013	2.117695043	1.794935663	1.97819563	1.713695815
chr11:13209469-13209655	1.097610797	1.298658316	1.744161096	1.925999419	1.794935663	2.201633861	1.718087584	1.90303827	1.550900665	1.510961919	1.367371066	1.220329955
chr11:13288484-13288658	0.970853654	1.049630768	1.361768359	1.769771739	1.933572638	2.454175893	1.443606651	1.632268215	1.077242999	1.220329955	1.063502942	1.007195501
chr14_GL000194v1_random:70896-71060	0.895302621	0.895302621	1.687060688	2.459431619	1.427606173	1.709290636	1.056583528	1.475084883	1.485426827	1.339137385	0.992768431	0.831877241
chr20:37218014-37218774	0.918386234	1.021479727	2.414135533	2.3305584	2.933572638	3.418189948	2.693765712	2.778208576	2.538538164	3.112700133	2.508428653	1.922197848
chr20:37219986-37221267	1.709290636	1.416839742	2	2.042644337	2.702657543	2.773996325	2.414135533	2.63691458	3.344828497	3.068670811	3.237257771	2.570462931
chr11:6626853-6628224	1.378511623	1.541019153	2.459431619	2.765534746	2.211012193	2.124328135	1.910732662	2.12763328	3.249445341	3.231125158	2.280956314	2.244887059
chr22:35658080-35658384	1.14404637	1.070389328	1.50589093	1.367371066	1.847996907	1.811471031	1.59454855	1.786596362	2.060047384	1.709290636	1.495695163	1.028569152
chr18:76962891-76964498	1.510961919	1.163498732	2.140778656	2.847996907	2.336283388	2.367371066	1.459431619	1.526068812	2.280956314	2.599317794	2.786596362	1.769771739
chr16:87674212-87675582	1.454175893	1.3950628	2.969012308	3.184280294	1.831877241	1.744161096	1.718087584	1.613531653	3.326249701	3.341985747	2.192194165	2.063502942
chr5:76690854-76692408	1.117695043	1.021479727	1.89917563	1.86393845	2.039138394	1.875780063	1.659924558	1.66448284	2.241840184	2.160274831	2.250961574	1.622930351
chr7:17316083-17316747	1.169925001	1.163498732	1.89917563	2.147306699	1.859969548	2.042644337	1.495695163	1.632268215	2.10433666	2.443606651	1.589763487	1.910732662
chr15:80704291-80705347	0.918386234	0.970853654	1.700439718	1.98550043	1.097610797	1.10433666	1.275007047	1.214124805	2.319039816	2.560714954	1.786596362	1.339137385
chr6:135920905-135922855	1.560714954	1.163498732	1.871843649	2.147306699	2.160274831	2.632268215	2.080657663	2.046141782	1.687060688	1.871843649	2.456806149	1.739848103
chr14:34018574-34019403	1.117695043	1.021479727	1.843983844	1.86393845	1.495695163	1.580145484	1.443606651	1.257010618	1.855989697	1.883620816	1.545968369	1.427606173
chr14:34054958-34056212	0.970853654	0.948600847	2.684818738	3.488000771	2.084064265	2.378511623	1.516015147	1.871843649	4.073820233	3.937344392	2.969012308	2.140778656
chr9:137286249-137287249	1.59454855	1.709290636	2.956056652	3.039138394	1.765534746	1.843983844	1.613531653	1.956056652	2.957914599	2.839959587	1.90303827	2.140778656
chr8:128543244-128543784	1.070389328	1.232660757	1.655351829	1.646162657	1.794935663	2.124328135	1.815575429	1.956056652	1.344828497	1.622930351	1.959770155	1.298658316
chr1:228687595-228688126	1.232660757	1.189033824	3.09423607	3.017921908	2.408711861	2.111031312	1.40599236	1.66448284	2.851998837	3.255500733	1.280956314	1.510961919
chr11:131693793-131695284	1.35614381	1.378511623	2.117695043	1.895302621	2.592158002	2.321928095	1.959770155	2.12763328	2.72900887	3.033863452	2.895302621	2.776103988
chr5:56435567-56436820	0.918386234	0.839959587	1.859969548	1.735522177	0.98550043	0.992768431	0.910732662	0.970853654	2.327687364	2.310340121	1.250961574	1.220329955
chr18:69978576-69979726	1.831877241	1.678071905	3.327687364	3.669026766	2.117695043	2.097610797	1.937344392	2.263034406	2.632268215	2.680324357	2.508428653	2.042644337
chr20:46107189-46107351	0.948600847	1.275007047	1.910732662	2.731183242	1.411426246	1.480265122	1.10433666	1.298658316	1.641546029	1.807354922	1.028569152	0.98550043
chr3:129243892-129244067	0.86393845	0.839959587	1.15704371	1.321928095	1.608809243	2.163498732	1.13093087	1.257010618	2.720278465	2.891419187	1.028569152	0.956056652
chr8:100155737-100156491	1.49057013	1.50589093	3.03562391	3.100977648	2.469885976	2.443606651	2.010779839	2.272023189	3.040892431	3.068670811	1.90303827	1.411426246
chr5:56875572-56875735	1.021479727	1.021479727	1.321928095	2.147306699	1.117695043	1.280956314	1.316145742	1.021479727	1.028569152	1.201633861	1.063502942	0.933572638
chr20:38123012-38123539	1.169925001	1.070389328	2.786596362	2.548436625	1.443606651	1.541019153	1.292781749	1.169925001	2.160274831	2.053111336	1.250961574	1.372952098
chr12:14267074-14268191	1.871843649	1.627606838	2.910732662	2.95419631	3.699329526	4.069530325	3.502075956	3.518535139	2.895302621	2.908812908	2.778208576	2.140778656
chr9:22026160-22027131	1.981852653	1.843983844	3.739848103	3.518535139	3.949534933	3.64385619	3.84899843	3.786596362	4.053980168	4.173127433	3.153805336	2.867896464
chr9:22079432-22080657	1.298658316	1.378511623	1.989139007	2.084064265	2.792855352	2.956056652	2.459431619	2.516015147	2.117695043	2.160274831	2.23878686	1.807354922
chr1:230326966-230329424	1.510961919	1.752748591	2.765534746	2.680324357	3.539779192	3.527320608	3.161887682	3.261530815	2.851998837	3.017921908	3.40599236	2.835924074
chr4:4490141-4490323	0.970853654	0.807354922	1.831877241	2.459431619	1.970853654	2.659924558	1.169925001	1.475084883	1.967168608	2.327687364	1.097610797	1.097610797
chr4:14830993-14832508	1.257010618	1.14404637	2.280956314	1.98550043	2.435628594	2.659924558	2.40599236	2.498250868	2.790772038	2.659924558	3.85698569	2.835924074
chr4:14834755-14835963	1.378511623	1.469885976	2.521050737	2.272023189	2.599317794	2.731183242	1.761285273	1.744161096	2.232660757	2.220329955	2.786596362	1.752748591
chr2:48116528-48116803	1.843983844	1.560714954	3.288358562	3.841973119	3.176322773	3.657640005	2.655351829	2.807354922	2.707082992	2.724650272	1.97819563	1.887525271
chr12:62562924-62563226	0.807354922	0.807354922	0.963474124	1.077242999	2.232660757	2.422233001	1.531069493	1.526068812	0.807354922	0.910732662	1.163498732	0.831877241
chr2:28292553-28293812	1.454175893	1.50589093	1.622930351	1.718087584	3.073820233	2.90303827	2.959770155	2.693765712	1.14404637	1.097610797	2.22342255	2.077242999
chr2:28296294-28297241	1.510961919	1.769771739	1.843983844	1.682573297	3.331991778	3.648465443	3.339137385	3.412781525	1.286881148	1.097610797	1.704871964	1.63691458
chr17:42512853-42513019	0.807354922	1	1.280956314	1.344828497	2.140778656	2.097610797	1.731183242	2.080657663	1.007195501	1.028569152	0.992768431	1.007195501
chr17:42547927-42549600	1.378511623	1.432959407	2.974529312	2.722466024	1.981852653	1.618238656	1.871843649	1.475084883	3.634593268	3.606442228	2.724650272	3.13093087
chr17:42590632-42591538	0.839959587	0.86393845	1.555816155	2.014355293	1.819668183	1.709290636	1.03562391	1.124328135	2.632268215	2.673556424	2.207892852	1.59454855
chr9:114603069-114603719	1.14404637	1.613531653	2.247927513	2.713695815	3.19061486	3.476381688	2.972692654	3.097610797	3.102658131	2.952333566	1.545968369	1.280956314
chr9:114604278-114605102	1.454175893	1.59454855	2.942983598	3.234194723	3.469885976	3.6622055	3.246408087	3.297191417	3.173127433	3	2.580145484	2.545968369
chr9:114664276-114664412	0.948600847	1.049630768	1.304511042	2.014355293	1.097610797	1.372952098	0.941106311	1.049630768	1.304511042	1.480265122	1.13093087	0.831877241
chr9:114696983-114698060	1.678071905	1.275007047	3.337711092	3.528571319	3.323370069	3.439623138	2.752748591	2.700439718	3.229587923	3.139142019	2.568032105	2.042644337
chrX:123917145-123917850	1.070389328	0.807354922	1.111031312	1.22650853	2.319039816	2.59454855	1.214124805	1.257010618	1.416839742	1.459431619	1.367371066	1.117695043
chr3:148822685-148823626	1.117695043	1.021479727	2.207892852	2.528571319	1.575312331	1.859969548	1.389566812	1.378511623	2.169925001	2.250961574	1.807354922	1.280956314
chr12:9644919-9645372	1.298658316	1.50589093	2.097610797	2.295723025	3.063502942	3.340562269	2.641546029	2.669026766	1.321928095	1.622930351	1.250961574	0.98550043
chr12:9666855-9668291	1.021479727	1.070389328	1.859969548	2.815575429	3.59812696	4.231893162	2.648465443	2.746312766	1.550900665	1.575312331	2.482848283	1.937344392
chr12:9671989-9672166	1.049630768	1.049630768	0.992768431	0.992768431	2.192194165	2.310340121	1.480265122	1.361768359	0.887525271	0.807354922	1.163498732	0.956056652
chr2:58038614-58039740	2.432959407	1.691534165	3.308885057	4.128458384	2.550900665	3.092545742	2.169925001	2.384049807	3.456806149	3.64731451	2.295723025	2.007195501
chr12:15855666-15856595	1.169925001	1.021479727	1.541019153	1.700439718	1.575312331	1.875780063	1.10433666	1.49057013	2.472487771	2.298658316	1.367371066	1.201633861
chr21:45039329-45042101	2.737686761	2.95419631	4.463360886	3.821710215	4.716990894	4.651338766	4.234961095	4.196921734	4.147306699	4.183486514	5.032541697	5.025914699
chr13:99679458-99679740	1.049630768	0.970853654	0.963474124	0.871843649	1.752748591	2.250961574	1.627606838	1.967168608	0.807354922	0.807354922	1.163498732	0.98550043
chr1:23337331-23337795	1	0.970853654	1.790772038	1.608809243	1.427606173	1.304511042	1.214124805	1.14404637	2.117695043	2.12763328	1.545968369	1.263034406
chr1:157413694-157416024	1.232660757	1.070389328	1.641546029	0.871843649	2.922197848	2.799087306	2.883620816	2.813524689	1.304511042	1.339137385	2.807354922	2.553360503
chr1:157428434-157430814	1.117695043	1.117695043	2.50589093	2.528571319	3.609991295	3.715893371	4.043519494	3.894332742	1.799087306	1.722466024	3.275007047	2.464668267
chr1:157490495-157490816	1	0.970853654	1.23878686	1.124328135	1.389566812	1.438292852	1.40599236	1.757023247	1.056583528	1.028569152	1.310340121	1.3950628
chr1:109375783-109376020	0.918386234	1.070389328	2.397802962	3.100977648	1.510961919	1.794935663	1.10433666	1.169925001	2.684818738	2.702657543	1.028569152	0.910732662
chr3:13149096-13150824	1.169925001	0.918386234	1.761285273	1.475084883	1.495695163	1.560714954	1.40599236	1.646162657	2.817623258	2.582556003	2.671293372	1.847996907
chr11:35858945-35861163	1.59454855	1.207892852	3.353323291	3.488000771	3.658782734	4.09000653	3.305970521	3.416839742	2.805292456	2.780310099	1.996388746	1.89917563
chr5:120382836-120383213	1.214124805	1.070389328	1.280956314	1.66448284	2.169925001	2.650764559	1.803227036	2.080657663	1.244887059	1.117695043	1.613531653	1.244887059
chr11:107967044-107967784	1.169925001	1.097610797	1.50589093	1.66448284	1.622930351	2.042644337	1.565597176	1.49057013	2.86393845	3.112700133	1.545968369	1.531069493
chr11:66055852-66056915	0.895302621	0.895302621	2.269033146	2.260025656	2.528571319	2.526068812	2.570462931	2.584962501	2.883620816	2.63691458	1.941106311	1.59454855
chr2:100742221-100743607	1.526068812	1.163498732	2.432959407	2.538538164	3.765534746	3.893362211	3.523561956	3.545968369	2.632268215	2.408711861	3.267535798	2.321928095
chr2:100744254-100745087	1	0.86393845	1.803227036	1.879705766	1.89917563	1.843983844	1.545968369	1.914564523	1.744161096	1.695993813	1.827819025	1.495695163
chr2:100749862-100750062	1.257010618	1.35614381	1.575312331	1.819668183	2.140778656	2.378511623	1.871843649	2.007195501	1.007195501	1.495695163	1.189033824	1.007195501
chr11:2257979-2259389	0.86393845	0.86393845	2.13093087	1.66448284	0.956056652	0.992768431	0.963474124	0.86393845	2.957914599	3.181102551	1.220329955	1.097610797
chr11:2265412-2268343	3.077242999	2.786596362	5.06436554	4.778208576	4.289834465	4.321928095	3.780310099	3.50589093	5.6622055	5.51412226	4.042644337	4.234194723
chr1:119838221-119839748	1.378511623	1.560714954	3.533563348	3.700439718	3.465974465	3.547203025	2.432959407	2.498250868	3.447579197	3.776103988	3.021479727	2.754887502
chr1:119842412-119843735	2.09085343	2.014355293	3.423578171	3.442280035	3.49441561	3.720278465	2.510961919	2.526068812	2.994579724	3.09592442	3.288358562	2.835924074
chr16:85948803-85949133	1.189033824	1.021479727	0.963474124	1.275007047	1.807354922	2	1.580145484	1.815575429	1.097610797	1.077242999	1.339137385	1.280956314
chr16:85986719-85987694	2.592158002	1.989139007	3.973611276	3.788685711	3.185866545	3.132576843	3.044394119	2.724650272	4.502075956	4.422233001	3.030336078	3.282439805
chr16:85994990-85996511	1.871843649	1.526068812	3.559491813	3.477677328	2.327687364	2.565597176	2.272023189	2.198494154	3.234194723	3.688180359	2.627606838	2.720278465
chr16:85998435-85999582	1.117695043	1.207892852	2.72900887	2.469885976	2.160274831	1.970853654	1.545968369	1.510961919	2.784503983	2.792855352	1.545968369	2.063502942
chr1:1135849-1138256	1.169925001	1.257010618	2.513490746	1.769771739	1.097610797	1.480265122	1.531069493	1.66448284	3.3305584	3.346247774	2.324810603	2.472487771
chr1:1199659-1201792	1.981852653	2.23878686	3.957914599	3.114367025	3.456806149	3.085764554	3.62058641	3.307428525	2.869871406	3.206330648	2.482848283	3.282439805
chr10:103120837-103122074	1.117695043	1.049630768	1.014355293	1.150559677	1.831877241	1.956056652	1.257010618	1.169925001	1.485426827	1.575312331	1.744161096	1.480265122
chr10:103132852-103133566	1.298658316	1.316145742	1.815575429	1.475084883	2.336283388	2.214124805	1.627606838	1.956056652	1.378511623	1.765534746	1.887525271	1.443606651
chr10:103139876-103140155	1.021479727	0.918386234	1.13093087	0.992768431	1.709290636	1.3950628	1.13093087	1.298658316	1.207892852	1.263034406	1.13093087	0.98550043
chr9:110099510-110099697	1.189033824	1.163498732	1.111031312	1.150559677	2.063502942	2.124328135	1.627606838	1.66448284	0.963474124	1.007195501	1.367371066	1.263034406
chr16:50201636-50202178	1.40053793	1.3950628	2.195347598	2.722466024	2.160274831	2.485426827	1.545968369	1.613531653	2.720278465	2.495695163	1.867896464	1.545968369
chr8:125115862-125116125	1.257010618	1.232660757	1.589763487	1.682573297	2.169925001	2.485426827	2.10433666	2.056583528	1.056583528	1.163498732	1.13093087	1.163498732
chr8:125184245-125184498	1.40053793	1.35614381	1.622930351	2.568032105	1.883620816	2.839959587	1.389566812	1.454175893	0.933572638	0.807354922	1.250961574	0.831877241
chr1:222489219-222490075	1.316145742	1.207892852	1.608809243	1.98550043	2.007195501	2.201633861	2.010779839	1.678071905	2.678071905	2.859969548	1.682573297	1.480265122
chr7:107118474-107119764	1.992768431	1.871843649	2.378511623	2.773996325	3.555816155	3.507160349	3.014355293	3.228049048	2.684818738	2.568032105	2.648465443	2.097610797
chr7:107172324-107172562	1	0.970853654	1.589763487	2.548436625	1.589763487	2.150559677	1.056583528	1.124328135	1.799087306	1.847996907	1.189033824	0.910732662
chr17:47753969-47754594	1.070389328	1.021479727	2.675815931	3.298658316	1.244887059	1.3950628	1.169925001	1.339137385	2.384049807	2.550900665	1.163498732	0.910732662
chr7:77573403-77573904	1.66448284	1.580145484	2.801158656	3.171527106	2.201633861	1.956056652	1.687060688	1.815575429	2.939226578	2.759155834	1.521050737	1.59454855
chr11:114291222-114292102	0.918386234	0.970853654	1.700439718	1.495695163	1.117695043	1.15704371	0.910732662	1.070389328	2.769771739	2.718087584	0.887525271	1.049630768
chr11:114294900-114295379	0.918386234	1.070389328	1.280956314	1.176322773	1.778208576	1.726831217	1.333423734	1.257010618	2.025028794	2.250961574	1.367371066	1.280956314
chr1:84953190-84954606	1.378511623	1.117695043	1.608809243	1.682573297	2.503348735	2.378511623	1.531069493	1.545968369	1.744161096	1.560714954	2.392317423	1.996388746
chr1:84960227-84961737	1.169925001	1.163498732	1.469885976	1.627606838	2.495695163	2.831877241	1.565597176	1.831877241	1.304511042	1.339137385	3.030336078	2.263034406
chr1:84972473-84975466	2.715893371	2.726831217	4.322649262	4.376429311	4.517275693	4.531069493	4.06091205	3.980939266	4.43162296	4.362469889	4.544732656	4.13093087
chr13:51955114-51956589	1.070389328	0.970853654	1.744161096	1.321928095	1.117695043	1.15704371	1.084064265	1.070389328	2.12763328	2.160274831	1.847996907	1.560714954
chr9:113345634-113345834	1	0.86393845	1.700439718	2.173127433	1.077242999	1.350497247	0.807354922	0.918386234	0.933572638	0.956056652	0.807354922	0.933572638
chr9:113347905-113348246	0.918386234	0.970853654	2.780310099	2.839959587	1.495695163	1.500802053	1.13093087	0.918386234	1.718087584	1.575312331	1.416839742	1.321928095
chr10:27126315-27127131	0.86393845	0.807354922	1.201633861	1.682573297	1.682573297	2.137503524	1.13093087	1.049630768	0.831877241	1.028569152	1.220329955	0.910732662
chr3:11784280-11786010	1.070389328	1.14404637	1.641546029	1.925999419	1.35614381	1.10433666	1.316145742	1.070389328	2.684818738	2.416839742	2.160274831	1.372952098
chr6:34851344-34853469	1.049630768	0.86393845	1.063502942	1.049630768	1.722466024	1.673556424	1.333423734	1.275007047	1.056583528	1.163498732	2.353323291	1.89917563
chr7:17709171-17710577	0.807354922	0.970853654	1.887525271	1.752748591	1.049630768	0.871843649	0.941106311	1.021479727	2.12763328	2.140778656	1.495695163	1.117695043
chr2:151423115-151424069	0.918386234	0.86393845	1.641546029	1.895302621	1.049630768	1.10433666	0.941106311	0.86393845	1.867896464	2.336283388	1.028569152	0.887525271
chr1:51726173-51728869	2.722466024	2.389566812	3.883620816	4.659353759	4.334854269	4.894332742	3.29130886	3.726831217	3.82984956	3.473786912	3.56315813	2.711494907
chr2:110804840-110807376	1.339137385	1.378511623	2.073820233	1.627606838	2.260025656	2.35614381	2.625270489	2.480265122	1.565597176	1.970853654	3.112700133	2.601696516
chr2:110846437-110847409	0.948600847	0.948600847	1.526068812	1.389566812	1.778208576	1.744161096	1.790772038	1.815575429	1.516015147	1.443606651	1.744161096	1.560714954
chr2:110848606-110849123	0.895302621	0.807354922	1.201633861	1.097610797	1.669026766	1.3950628	1.659924558	1.786596362	1.163498732	1.459431619	1.545968369	1.560714954
chr2:207702838-207703061	1.049630768	1	1.589763487	1.411426246	2.780310099	3.065227623	1.937344392	2.140778656	1.918386234	1.859969548	1.280956314	1.244887059
chr2:207772010-207772763	1.831877241	1.580145484	2.794935663	3.119356177	1.859969548	1.875780063	1.316145742	1.316145742	2.735522177	2.845991771	1.163498732	1.545968369
chr2:207798640-207798906	1.40053793	1.14404637	2.289834465	2.634593268	1.097610797	1.63691458	1.014355293	1	1.5360529	1.722466024	0.992768431	1.097610797
chr22:22999550-23001974	1.967168608	2.028569152	3.418189948	3.619413011	2.799087306	3.171527106	2.965322548	2.835924074	2.56315813	2.599317794	2.847996907	2.087462841
chr1:183096897-183098185	0.970853654	0.970853654	1.23878686	1.344828497	1.752748591	2.028569152	1.214124805	1.454175893	1.744161096	1.411426246	2.456806149	1.922197848
chr6:73734139-73735932	1.189033824	1.454175893	2.397802962	2.3305584	3.720278465	3.841973119	2.201633861	2.462052319	3.560714954	3.531069493	2.827819025	2.182692298
chr7:148620611-148622111	2.032100843	2.310340121	4.053111336	4.422233001	4.236492618	4.40599236	3.377123749	3.509695842	4.786596362	4.878234879	3.280956314	3.367371066
chr19:14395727-14396757	1.021479727	0.918386234	1.831877241	1.201633861	1.372952098	1.049630768	1.495695163	1.232660757	2.137503524	2.063502942	1.495695163	1.669026766
chr12:108224305-108226099	1.021479727	0.948600847	1.361768359	1.250961574	1.992768431	2.163498732	1.673556424	1.773996325	1.580145484	1.372952098	2.295723025	1.859969548
chrX:18958615-18958868	1.786596362	1.50589093	2.691534165	2.916476644	3.250961574	3.323370069	2.737686761	3.109360559	2.869871406	3.181102551	1.744161096	1.959770155
chr22:31238097-31238364	1.378511623	1.416839742	2.50589093	3.165107985	2.182692298	2.622930351	1.427606173	1.803227036	2.201633861	2.427606173	1.469885976	1.137503524
chr2:61659020-61659895	1.117695043	0.918386234	1.111031312	0.933572638	1.859969548	2.111031312	2.09085343	2.272023189	0.910732662	1.007195501	1.726831217	1.443606651
chr2:61670377-61672269	1.981852653	1.937344392	2.596935142	2.939226578	3.422233001	3.792855352	3.320484678	3.43162296	2.994579724	2.813524689	3.399171094	2.358958826
chr2:61688748-61690584	1.757023247	1.613531653	3.215678597	3.404630684	3.956056652	4.265286858	3.808385051	3.752748591	3.218781168	3.005399988	2.713695815	2.310340121
chr15:40263058-40263569	1.117695043	0.918386234	1.622930351	1.531069493	1.722466024	1.655351829	1.480265122	1.40053793	1.641546029	1.66448284	1.589763487	1.411426246
chr8:26638528-26639068	1.298658316	1	1.469885976	1.201633861	1.948600847	1.744161096	1.718087584	1.831877241	1.761285273	2.169925001	1.097610797	1.007195501
chr13:21315720-21317228	0.807354922	0.918386234	1.887525271	2.173127433	1.739848103	2.485426827	1.389566812	1.378511623	2.40053793	2.629939409	1.90303827	1.411426246
chr6:163455617-163455801	1.709290636	1.454175893	1.555816155	1.847996907	2.666756592	3.037382222	2.521050737	2.653060017	1.3950628	1.201633861	1.367371066	1.339137385
chr6:163467108-163468067	1.843983844	1.50589093	2.629939409	3.269033146	2.336283388	2.807354922	2.032100843	2.324810603	3.482848283	3.447579197	2.339137385	1.726831217
chr1:39272265-39272435	1.097610797	0.948600847	2.014355293	1.819668183	1.372952098	1.13093087	1.056583528	1.021479727	1.304511042	1.526068812	1.163498732	1.201633861
chr11:72088539-72088773	0.970853654	1.163498732	1.40053793	1.389566812	2.709290636	3.246408087	1.459431619	1.361768359	1.077242999	1.163498732	1.189033824	1.35614381
chr9:136900518-136903021	2.558267634	2.711494907	4.721919446	4.23572706	4.561326136	4.253232939	4.312519967	4.257010618	5.787118983	5.731726323	4.657640005	4.907852072
chr10:17344980-17346536	0.839959587	0.807354922	1.063502942	0.933572638	1.575312331	2.014355293	1.316145742	1.070389328	1.263034406	1.389566812	1.887525271	1.510961919
chr8:64802002-64804189	2.207892852	1.752748591	2.937344392	3.09423607	3.676944359	3.512226887	3.3950628	3.459431619	2.939226578	2.771885579	3.550900665	2.615887074
chr8:64818963-64820206	1.097610797	1.189033824	1.887525271	1.847996907	1.575312331	1.560714954	1.13093087	1.339137385	1.500802053	1.608809243	1.163498732	1.263034406
chr3:191290296-191291684	1.967168608	2.077242999	3.333423734	3.605257263	3.13422094	3.486714373	2.46727948	2.746312766	2.513490746	2.871843649	2.353323291	1.910732662
chr20:51411950-51413284	1.021479727	1.207892852	2.443606651	2.13422094	1.831877241	1.541019153	1.815575429	1.526068812	2.922197848	2.839959587	2.097610797	2.358958826
chr20:51414467-51415562	1.021479727	0.918386234	2.269033146	1.769771739	1.411426246	1.3950628	0.963474124	1.416839742	2.049630768	2.150559677	1.3950628	1.35614381
chr10:97323457-97323802	1.545968369	1.752748591	2.358958826	2.23572706	3.051372102	3.311793718	3.078951341	2.821710215	2.10433666	2.007195501	1.613531653	1.427606173
chr14:54704182-54704300	0.918386234	0.86393845	0.918386234	1.201633861	1.560714954	1.925999419	1.014355293	1.097610797	1.097610797	1.097610797	1.063502942	1.049630768
chr15:28859951-28862344	1.214124805	1.070389328	1.469885976	1.550900665	2.994579724	2.925999419	2.46727948	2.384049807	2.545968369	2.90303827	3.757023247	3.173127433
chr1:116352062-116353426	1.510961919	1.659924558	2.86393845	3.44625623	2.435628594	2.815575429	2.17951105	2.316145742	3.075532631	3.068670811	1.786596362	1.807354922
chr12:121059512-121062094	1.632268215	1.722466024	2.646162657	2.748461233	3.724650272	3.680324357	2.895302621	3.060047384	2.963474124	3.023255352	2.786596362	2.592158002
chr15:43514258-43514387	1.14404637	1.207892852	1.859969548	2.028569152	1.622930351	1.480265122	1.084064265	1.097610797	1.464668267	1.244887059	0.956056652	0.98550043
chr2:54629459-54630421	1.097610797	1.257010618	1.89917563	1.589763487	2.097610797	1.906890596	1.996388746	1.929790998	3.161887682	3.519793486	1.310340121	1.871843649
chr10:7218333-7219514	0.86393845	0.839959587	1.13093087	1.321928095	1.794935663	2.137503524	1.10433666	1.070389328	1.918386234	1.831877241	1.416839742	1.263034406
chr10:7290819-7292050	1.275007047	1.454175893	2.659924558	2.3305584	2.94673086	3.264536431	2.477677328	2.61117238	2.720278465	2.518535139	2.482848283	2.3950628
chr8:117933950-117934776	1.49057013	1.316145742	2.722466024	2.3305584	3.169925001	3.099295204	2.715893371	2.550900665	2.989139007	3.017921908	2.735522177	2.513490746
chr8:117946424-117947192	0.918386234	0.918386234	2.097610797	1.925999419	2.63691458	2.839959587	1.580145484	1.786596362	2.347665656	2.786596362	1.867896464	1.948600847
chr8:117998203-117999215	1.510961919	1.275007047	2.773996325	2.839959587	2.40053793	2.839959587	1.910732662	2.207892852	3.218781168	3.176322773	2.22342255	1.622930351
chr3:113062923-113064101	1.454175893	1.526068812	2.780310099	2.722466024	3.319039816	3.491853096	2.693765712	2.700439718	1.839959587	2.220329955	2.310340121	1.669026766
chrX:41451162-41451616	0.970853654	1.097610797	1.454175893	1.941106311	1.389566812	1.560714954	1.613531653	1.454175893	0.910732662	1.280956314	1.3950628	1.3950628
chr9:121975775-121977283	1.070389328	1.021479727	2.358958826	1.895302621	2.017921908	2.23878686	1.150559677	1.214124805	2.908812908	3.246408087	2.250961574	1.321928095
chr2:45903968-45904814	1.097610797	1.070389328	2.459431619	2.615887074	1.007195501	1.049630768	1.169925001	1.14404637	3.124328135	3.19061486	1.189033824	1.263034406
chr13:32968983-32970893	2.250961574	2.137503524	2.606442228	3.132576843	3.523561956	3.845991771	2.94673086	3.010779839	2.691534165	2.560714954	2.941106311	1.996388746
chr2:26020254-26021049	1.786596362	1.298658316	2.40599236	2.3305584	2.952333566	2.687060688	2.908812908	3.017921908	3.150559677	3.107687869	2.959770155	3.001802243
chr8:40118236-40121110	2.516015147	2.565597176	4.01346226	4.387500406	4.922197848	5.212569339	5.019257119	4.869377924	4.779785005	4.831370588	4.635173947	3.812498225
chr1:183880641-183881114	2.283921772	2.114367025	3.017921908	3.377123749	3.414135533	3.904965719	2.941106311	2.972692654	3.023255352	2.702657543	2.014355293	1.794935663
chr1:183899565-183899962	2.007195501	2.114367025	2.260025656	2.82374936	3.63691458	3.825785627	2.737686761	2.952333566	1.744161096	1.765534746	1.847996907	1.464668267
chr6:170003859-170004062	1.049630768	1.416839742	1.655351829	1.835924074	2.017921908	2.321928095	2.137503524	1.941106311	1.432959407	1.695993813	1.097610797	1.321928095
chr1:172492077-172492493	0.86393845	0.918386234	0.941106311	1.344828497	1.752748591	1.925999419	2.032100843	2.117695043	1.056583528	1.137503524	1.63691458	1.321928095
chr7:30231997-30232776	1.214124805	1.298658316	2.40599236	2.939226578	3.337711092	3.801158656	2.263034406	2.35614381	2.319039816	2.582556003	2.14404637	1.794935663
chr17:32123206-32124357	1.646162657	1.613531653	2.140778656	2.247927513	3.327687364	3.444932049	2.759155834	2.659924558	1.827819025	1.831877241	1.97819563	1.922197848
chr11:57414723-57414932	1.169925001	1.049630768	1.669026766	1.510961919	2.017921908	1.744161096	1.959770155	1.773996325	1.077242999	1.028569152	1.220329955	1.263034406
chrX:78922915-78924112	1.786596362	1.49057013	2.759155834	2.916476644	3.139142019	3.300123725	2.952333566	2.98550043	2.472487771	2.666756592	3.063502942	2.253989266
chr10:1062999-1064399	2.23878686	2.214124805	2.722466024	2.713695815	3.738767837	3.702657543	3.334854269	3.353323291	3.568032105	3.621758857	3.275007047	3.297191417
chr6:38130877-38132939	1.613531653	1.691534165	3.566815154	3.760220946	3.75595577	4.006298024	3.818646083	4.016139703	2.669026766	2.752748591	3.112700133	2.310340121
chr4:158234740-158236021	1.257010618	1.189033824	2.084064265	2.028569152	1.372952098	1.560714954	1.350497247	1.169925001	1.929790998	1.981852653	2.097610797	1.495695163
chr12:26469708-26470161	2.618238656	2.735522177	3.499527024	4.031218731	4.178714641	4.498250868	3.814550423	3.941106311	3.74092756	3.835924074	2.295723025	2.150559677
chr8:67692676-67693253	1.786596362	1.722466024	3.089159132	3.107687869	3.165107985	3.396433531	3.001802243	3.261530815	1.627606838	1.622930351	1.704871964	1.411426246
chr2:43010997-43011412	1	1.097610797	1.803227036	1.786596362	1.097610797	1.049630768	1.150559677	1.169925001	1.786596362	1.63691458	1.250961574	1.077242999
chr2:43088206-43088382	1.169925001	1.275007047	1.608809243	1.432959407	2.260025656	2.275007047	1.641546029	1.981852653	1.244887059	1.339137385	1.097610797	1.280956314
chr9:115004633-115004879	2.263034406	2.361768359	2.891419187	3.228049048	3.742006211	3.950468414	3.769771739	3.901108243	1.761285273	1.739848103	1.443606651	1.049630768
chr14:61619682-61621036	1.887525271	1.691534165	3.503348735	3.764473551	3.404630684	3.61117238	2.493134922	2.684818738	2.895302621	2.825785627	2.63691458	2.22342255
chr14:61625279-61625447	1	1.049630768	0.963474124	1.150559677	1.682573297	1.794935663	1.443606651	1.545968369	0.963474124	1.028569152	0.925999419	1.007195501
chr14:61627501-61629040	1.709290636	1.316145742	1.744161096	1.956056652	2.528571319	2.807354922	2.046141782	2.375734539	1.673556424	1.722466024	2.339137385	1.726831217
chr2:209505242-209505963	1.070389328	1.021479727	1.40053793	2.22342255	0.855989697	0.933572638	0.963474124	0.895302621	1.5360529	1.765534746	1.163498732	0.807354922
chr14:50308448-50308830	1	0.807354922	1.608809243	2	2.220329955	2.815575429	0.910732662	1.169925001	1.077242999	1.097610797	1.3950628	1.007195501
chr14:50319241-50321637	3.534808661	3.625270489	4.449561375	4.71259578	5.368069877	5.596637034	4.742545234	4.891905188	4.555202634	4.716990894	3.771885579	3.489286023
chr8:129261860-129262725	0.807354922	0.970853654	2.432959407	2.908812908	1.560714954	1.655351829	1.275007047	1.378511623	1.799087306	2.053111336	1.521050737	1.163498732
chr12:131979013-131979438	0.918386234	0.86393845	1.201633861	1.367371066	1.526068812	2.056583528	0.831877241	1.021479727	1.14404637	1.137503524	1.189033824	1.007195501
chrX:50806140-50806489	1.049630768	1.049630768	1.042644337	1.176322773	1.669026766	1.521050737	1.718087584	1.361768359	0.98550043	1.007195501	1.220329955	0.887525271
chr8:54105247-54106560	1.117695043	0.918386234	1.859969548	2.070389328	1.097610797	1.232660757	1.10433666	1.124328135	2.454175893	2.12763328	1.220329955	1.263034406
chrX:15293095-15293794	1.35614381	1.207892852	1.280956314	1.275007047	2.150559677	2.310340121	2.17951105	2.12763328	1.207892852	0.956056652	1.028569152	1.220329955
chr18:59959230-59960926	1.021479727	1.021479727	1.718087584	2.295723025	1.372952098	1.416839742	0.963474124	1.214124805	2.070389328	1.89917563	1.3950628	0.956056652
chr6:17980427-17980629	1.257010618	1.117695043	1.438292852	1.367371066	1.819668183	2.163498732	1.516015147	1.859969548	1.244887059	1.443606651	1.310340121	1.280956314
chr6:108639970-108641133	2.324810603	2.40053793	3.377123749	3.377123749	3.90303827	3.991861931	3.715893371	3.786596362	3.028569152	3.346247774	2.568032105	2.669026766
chr12:28542999-28543584	0.86393845	0.86393845	1.641546029	1.700439718	1.89917563	2.163498732	1.03562391	1.378511623	1.855989697	2.347665656	1.280956314	1.339137385
chr2:113054182-113054382	0.839959587	0.895302621	1.15704371	1.475084883	1.859969548	2.042644337	1.843983844	1.526068812	0.887525271	0.910732662	0.925999419	0.887525271
chr2:113081549-113081894	2.017921908	2.341985747	2.073820233	2.704871964	3.713695815	3.935459748	3.377123749	3.23878686	2.384049807	2.053111336	1.613531653	1.560714954
chr17:9346074-9346955	1.786596362	1.691534165	2.857980995	3.158660175	2.825785627	3.023255352	2.59454855	2.283921772	2.748461233	2.650764559	2.432959407	2.017921908
chr17:9372826-9373680	0.86393845	0.807354922	2.107687869	2.731183242	1.819668183	1.673556424	1.195347598	1.361768359	2.601696516	1.970853654	1.469885976	1.117695043
chr17:9389038-9390137	1.416839742	1.275007047	3.739848103	4.247168	3.90014226	4.500802053	3.246408087	3.584962501	3.058316496	3.49057013	2.432959407	1.98550043
chr11:108161013-108164774	1.214124805	1.298658316	3.583759754	4.045268215	2.289834465	2.310340121	1.673556424	1.843983844	4.985955755	4.943452539	3.089159132	2.244887059
chr8:37786163-37786882	1.40053793	1.49057013	2.646162657	2.448900951	2.073820233	1.761285273	1.790772038	1.815575429	3.22342255	3.304511042	2.22342255	2.50589093
chr12:1322375-1323287	1.952333566	1.722466024	2.477677328	3.171527106	3.056583528	3.61117238	2.280956314	2.627606838	2.347665656	2.427606173	2.339137385	1.63691458
chr1:64826796-64830182	2.23878686	1.782408565	4.079804755	4.297191417	3.816599707	3.9800253	2.625270489	2.709290636	4.468583317	4.409390936	3.649615459	2.669026766
chr19:14608287-14609383	0.970853654	1.163498732	1.526068812	1.454175893	1.709290636	2.214124805	2.17951105	2.316145742	1.432959407	1.244887059	2.724650272	2.528571319
chr7:73691881-73692612	1.232660757	1.097610797	2.107687869	2.042644337	1.280956314	1.207892852	1.150559677	1.232660757	1.673556424	1.545968369	1.189033824	1.201633861
chr4:168622272-168622873	0.807354922	0.807354922	0.86393845	0.933572638	1.459431619	1.906890596	1.232660757	1.275007047	0.887525271	0.855989697	1.765534746	1.163498732
chr19:10728120-10728395	1.526068812	1.659924558	2.90303827	2.99095486	2.606442228	2.555816155	2.09085343	2.229587923	2.757023247	2.737686761	1.339137385	1.887525271
chr19:10758034-10758174	0.918386234	1.049630768	1.555816155	1.956056652	1.280956314	1.350497247	0.98550043	1.097610797	1.891419187	2.117695043	0.956056652	0.910732662
chr11:57642408-57642856	1.339137385	1.298658316	2.289834465	2.339137385	1.495695163	1.891419187	1.372952098	1.475084883	1.761285273	1.89917563	1.495695163	1.321928095
chr11:57679376-57681017	2.272023189	1.937344392	3.200064862	3.152183419	3.655351829	3.666756592	2.752748591	2.63691458	3.269033146	3.231125158	3.22342255	2.748461233
chr15:41413110-41413273	1.070389328	1.097610797	1.469885976	1.432959407	2.12763328	2.263034406	1.948600847	2.117695043	1.827819025	1.807354922	1.220329955	1.220329955
chr15:41423980-41424891	0.918386234	1.070389328	1.687060688	2.350497247	1.910732662	2.028569152	1.257010618	1.298658316	2.763411574	2.952333566	2.097610797	1.794935663
chr15:41428761-41430234	1.070389328	0.948600847	2	1.879705766	1.669026766	1.438292852	1.150559677	1.316145742	3.161887682	2.883620816	2.192194165	1.63691458
chr15:41481340-41481977	0.86393845	0.86393845	1.831877241	2.22342255	1.389566812	1.15704371	1.350497247	1.124328135	3.66106548	3.531069493	1.545968369	1.35614381
chr15:41482789-41484292	1.275007047	1.163498732	2.750606505	2.961623328	2.372952098	2.286881148	2.201633861	2.117695043	4.136683578	4.183486514	3.399171094	2.776103988
chr15:41490420-41490662	1.49057013	1.49057013	1.843983844	1.847996907	2.613531653	2.773996325	2.46727948	2.516015147	2.310340121	2.372952098	1.220329955	1.220329955
chrX:11364873-11365353	1.117695043	1.14404637	2.548436625	2.6622055	1.459431619	1.207892852	1.10433666	1.613531653	2.014355293	2.298658316	1.13093087	1.163498732
chr3:23699993-23701236	1.169925001	0.918386234	1.773996325	2.361768359	1.682573297	1.778208576	1.275007047	1.40053793	2.970853654	3.068670811	1.521050737	1.263034406
chr15:52236022-52236469	1.475084883	1.3950628	1.974529312	1.735522177	2.709290636	2.632268215	2.321928095	2.40599236	2.049630768	1.794935663	1.521050737	1.769771739
chr21:43193556-43195875	2.292781749	2.341985747	3.716990894	2.99095486	4.154615611	3.995484519	4.319762428	3.993674362	3.381283373	3.510961919	4.348374075	4.440287821
chr4:74768995-74770681	0.918386234	0.970853654	1.761285273	2.014355293	2.63691458	2.941106311	1.773996325	1.815575429	1.182692298	1.389566812	2.280956314	1.531069493
chr1:219988367-219990902	1.59454855	1.59454855	2.247927513	2.831877241	2.673556424	2.887525271	2.414135533	2.627606838	1.855989697	1.722466024	3.184280294	2.087462841
chr6:121748061-121749389	1.378511623	1.070389328	1.40053793	1.432959407	1.819668183	2.310340121	1.883620816	2.414135533	1.929790998	2.073820233	2.604071324	2.232660757
chr2:159895383-159895683	1.189033824	1.298658316	1.575312331	1.847996907	2.084064265	2.757023247	2.032100843	2.451540833	1.304511042	1.049630768	1.613531653	1.443606651
chr20:41432268-41433455	0.895302621	0.807354922	2.737686761	2.939226578	2.272023189	2.464668267	1.10433666	1.275007047	2.375734539	2.319039816	1.887525271	1.280956314
chr8:71622046-71625363	1.117695043	1.163498732	2.521050737	2.698218478	2.786596362	3.357552005	2.641546029	2.724650272	2.963474124	2.613531653	3.837943242	2.528571319
chr12:4943155-4944430	1.214124805	0.918386234	1.831877241	2.042644337	1.201633861	1.3950628	1.169925001	1.124328135	2.060047384	2.12763328	1.744161096	1.495695163
chr7:99513836-99514637	0.807354922	0.807354922	1.622930351	1.86393845	1.89917563	2.40053793	1.275007047	1.232660757	2.211012193	2.35614381	1.469885976	1.117695043
chr7:99515735-99516777	1.021479727	0.807354922	2.025028794	1.786596362	1.545968369	1.10433666	1.10433666	1.070389328	2.601696516	2.568032105	1.495695163	1.495695163
chr8:132835183-132835733	1.339137385	1.257010618	2.185866545	2.361768359	2.659924558	2.9800253	2.521050737	2.375734539	1.263034406	1.182692298	1.469885976	1.163498732
chr4:88446773-88447930	1.316145742	1.097610797	1.23878686	1.049630768	2.232660757	2.695993813	1.98550043	2.10433666	1.432959407	1.480265122	2.364572432	1.835924074
chr3:58073525-58075434	1.757023247	1.691534165	3.215678597	3.650764559	2.310340121	1.811471031	1.627606838	1.956056652	3.150559677	3.237257771	1.867896464	1.531069493
chr12:128801507-128802548	1.275007047	1.416839742	2.163498732	1.879705766	3.100977648	2.965322548	3.285402219	2.959770155	1.5360529	1.35614381	2.13093087	1.887525271
chr6:36236442-36237413	1	1.049630768	1.687060688	1.150559677	1.807354922	1.859969548	1.761285273	1.786596362	1.3950628	1.480265122	1.704871964	1.464668267
chr20:50324441-50324741	1.189033824	1.257010618	2.750606505	3.215678597	2.298658316	2.50589093	1.748461233	1.695993813	2.531069493	2.891419187	1.220329955	1.35614381
chr13:47932866-47934302	1.613531653	1.378511623	2.084064265	2.014355293	2.689299161	3.132576843	2.189033824	2.176322773	2.117695043	2.039138394	3.288358562	2.140778656
chr6:43701172-43701576	1.799087306	1.416839742	2.56315813	2.908812908	2.560714954	3.078951341	2.220329955	2.220329955	2.211012193	2.384049807	1.97819563	1.480265122
chr12:98410421-98410630	1.189033824	1.021479727	1.111031312	1.097610797	1.752748591	1.98550043	1.565597176	1.859969548	0.933572638	0.98550043	0.925999419	0.855989697
chr6:44314525-44315018	1.14404637	1.163498732	2.185866545	2.014355293	2.650764559	2.584962501	1.922197848	2.007195501	1.773996325	1.622930351	1.521050737	1.163498732
chr7:20352654-20353309	1.799087306	1.843983844	2.765534746	3.025028794	4.344118335	4.676380255	3.968090752	4.116863758	3.005399988	2.922197848	1.887525271	1.948600847
chr7:20364734-20365875	0.970853654	0.970853654	0.992768431	1.201633861	2.260025656	2.321928095	1.89917563	2.007195501	1.263034406	1.263034406	2.080657663	1.510961919
chr7:20394693-20395566	1.859969548	1.752748591	1.859969548	2.260025656	3.280956314	3.537296067	3.008988783	3.173127433	1.815575429	1.650764559	1.867896464	1.411426246
chr18:3456231-3456472	1.14404637	1.163498732	1.575312331	1.321928095	2.053111336	2.150559677	1.922197848	1.956056652	2.375734539	2.201633861	1.613531653	1.510961919
chr18:3473269-3473568	1.097610797	1.021479727	1.608809243	2.014355293	1.049630768	0.992768431	1.056583528	1.049630768	1.967168608	2.053111336	1.13093087	1.321928095
chr11:126328446-126329789	1.169925001	1.021479727	1.40053793	1.22650853	1.910732662	1.599317794	1.803227036	1.526068812	1.815575429	1.859969548	2.875780063	2.794935663
chr11:126332254-126332624	1.316145742	1.59454855	1.952333566	1.646162657	2.916476644	3.119356177	2.451540833	2.40599236	1.731183242	1.778208576	1.659924558	1.98550043
chr11:126336374-126339952	2.827819025	2.655351829	4.621758857	4.048759312	5.698218478	5.579542225	5.081936082	4.898692073	4.407352751	4.193771743	4.849498932	5.056149961
chr1:198205605-198206322	0.970853654	1	0.963474124	1.298658316	1.526068812	1.98550043	1.316145742	1.14404637	1.124328135	1.097610797	2.063502942	1.137503524
chr1:198258044-198258919	1.097610797	1.14404637	1.15704371	1.367371066	1.765534746	2.084064265	1.333423734	1.316145742	0.910732662	1.220329955	1.726831217	1.372952098
chr1:112360191-112361320	1.189033824	1.021479727	2.039138394	2.247927513	1.959770155	1.560714954	1.316145742	1.257010618	2.147306699	2.589763487	1.90303827	1.794935663
chr1:112388692-112388960	1.097610797	1.049630768	1.989139007	1.786596362	1.63691458	1.599317794	1.275007047	1.454175893	0.86393845	0.933572638	1.13093087	1.117695043
chr8:22358280-22359076	1.66448284	1.469885976	2.207892852	2.014355293	2.752748591	2.855989697	2.169925001	2.336283388	1.941106311	1.970853654	2.295723025	1.464668267
chr8:22392257-22394042	1.560714954	1.580145484	1.952333566	1.910732662	4.128458384	4.116863758	3.693765712	3.752748591	2.648465443	2.477677328	3.275007047	2.809414444
chr4:77488957-77489187	1	1.070389328	0.992768431	1.021479727	1.752748591	1.438292852	1.214124805	1.40053793	1.124328135	1.049630768	1.545968369	1.411426246
chr4:77490725-77490891	0.86393845	0.895302621	0.887525271	1.077242999	1.739848103	1.794935663	1.056583528	1.298658316	1.077242999	1.137503524	1.250961574	1.244887059
chr4:77492852-77494948	2.698218478	2.887525271	3.651912745	3.82984956	4.816599707	5.244887059	4.268284667	4.390254956	3.672425342	3.498250868	4.550900665	3.838951767
chr1:247218220-247218673	1.070389328	0.970853654	1.263034406	1.298658316	2.097610797	2.443606651	1.169925001	1.545968369	1.244887059	1.220329955	1.847996907	1.545968369
chr9:32344366-32345413	0.970853654	1	1.344828497	1.250961574	1.807354922	1.941106311	1.214124805	1.454175893	1.799087306	1.89917563	1.867896464	1.560714954
chrX:48558172-48558620	1.35614381	1.339137385	1.622930351	1.879705766	2.650764559	2.565597176	2.272023189	2.40599236	1.263034406	1.411426246	1.189033824	1.028569152
chr8:102286860-102287842	1.232660757	1.189033824	2.117695043	2.097610797	2.028569152	1.925999419	1.627606838	1.632268215	2.869871406	3.294253136	2.114367025	1.835924074
chr8:102291848-102293795	1.378511623	1.070389328	1.378511623	2.014355293	2.419538892	2.659924558	1.40599236	1.49057013	1.22650853	1.411426246	2.266036894	1.464668267
chr2:171420989-171421775	1.117695043	1.021479727	1.831877241	2.056583528	1.922197848	1.941106311	1.871843649	1.992768431	1.815575429	1.794935663	1.495695163	1.220329955
chr1:156720541-156721870	1.117695043	1.163498732	2.897240426	2.901108243	2.169925001	2.485426827	1.443606651	1.361768359	3.564378169	3.456806149	1.521050737	1.510961919
chr2:26503128-26504161	1.214124805	1.070389328	2.084064265	1.510961919	2.053111336	1.63691458	1.748461233	1.757023247	2.327687364	2.364572432	2.568032105	2.495695163
chr12:25292698-25294691	1.526068812	1.627606838	2.269033146	2.361768359	2.765534746	2.847996907	2.843983844	3.054848477	1.906890596	1.778208576	2.648465443	1.575312331
chr8:100428705-100429438	1.786596362	1.469885976	2.653060017	3.080657663	2.891419187	2.748461233	2.17951105	2.229587923	3.187451054	3.09085343	1.589763487	1.937344392
chr8:42177501-42178049	2.23878686	2.077242999	3.49057013	3.801158656	2.771885579	2.565597176	2.3305584	2.432959407	3.932628157	3.918386234	2.419538892	2.22342255
chr14:85411309-85411467	1.049630768	0.918386234	1.40053793	2.22342255	1.007195501	1.3950628	0.941106311	0.970853654	1.464668267	1.427606173	0.925999419	0.855989697
chr14:85426569-85427041	1.298658316	1.117695043	2.117695043	2.028569152	1.316145742	1.10433666	1.150559677	1.298658316	1.077242999	1.298658316	1.220329955	1.201633861
chr5:169631270-169631714	1.275007047	1.207892852	1.280956314	1.321928095	2.169925001	2.378511623	1.59454855	1.786596362	1.432959407	1.244887059	1.744161096	1.575312331
chr1:207179011-207179680	1.232660757	0.970853654	1.655351829	1.819668183	1.89917563	2.137503524	2.201633861	2.250961574	0.933572638	1.117695043	1.765534746	1.201633861
chr17:30244971-30245289	1.316145742	1.117695043	1.201633861	1.201633861	2.298658316	2.545968369	2.09085343	1.981852653	0.887525271	1.117695043	1.163498732	1.201633861
chr2:156030276-156031371	1.169925001	1.097610797	1.575312331	1.752748591	1.682573297	2.111031312	1.316145742	1.416839742	1.077242999	1.280956314	2.014355293	1.244887059
chr21:38408090-38408825	1	0.895302621	1.687060688	1.321928095	1.427606173	1.021479727	1.531069493	1.189033824	1.580145484	1.389566812	1.416839742	1.35614381
chrX:13257486-13258414	0.918386234	1.021479727	1.378511623	1.847996907	2.280956314	2.641546029	2.10433666	1.695993813	1.627606838	1.883620816	1.545968369	1.3950628
chr4:36351212-36351490	1.316145742	1.378511623	2.319039816	2.3950628	1.871843649	2.263034406	1.531069493	1.726831217	1.992768431	2.384049807	1.682573297	1.695993813
chr7:149559384-149560962	1.378511623	0.970853654	1.687060688	1.589763487	1.959770155	2.163498732	1.40599236	1.757023247	3.292781749	3.176322773	2.160274831	2.192194165
chr8:125330691-125330972	0.86393845	0.839959587	2.432959407	2.577730931	0.956056652	1.021479727	0.807354922	1.021479727	1.786596362	2.107687869	0.847996907	0.956056652
chr1:59046642-59047203	1.580145484	1.35614381	3.150559677	3.125981654	3.13422094	3.008988783	2.459431619	2.533563348	3.555816155	3.655351829	2.22342255	2.411426246
chr13:109479686-109481572	2.032100843	1.97819563	2.722466024	2.625270489	3.57167681	3.423578171	3.001802243	3.323370069	3.675815931	3.702657543	4.042644337	3.13093087
chr11:46228898-46229515	0.918386234	0.86393845	1.641546029	1.956056652	1.263034406	1.63691458	1.03562391	1.169925001	1.704871964	1.695993813	1.163498732	1.077242999
chr21:35682463-35684015	1.214124805	1.207892852	2.049630768	2.64385619	2.097610797	2.286881148	1.659924558	1.475084883	2.280956314	2.280956314	2.97819563	2.077242999
chr1:156342198-156342814	1.021479727	1.189033824	2.107687869	2.587364991	1.739848103	1.726831217	1.350497247	1.580145484	1.641546029	1.372952098	1.613531653	1.201633861
chr2:38472887-38475357	1.378511623	1.469885976	3.042644337	3.203201156	3.117695043	2.895302621	2.292781749	2.272023189	2.669026766	2.64385619	2.817623258	1.996388746
chr4:102987061-102989235	1.14404637	0.86393845	3.537296067	3.989139007	2.007195501	2.422233001	0.86393845	0.918386234	3.950468414	3.6622055	2.160274831	1.220329955
chr14:68466406-68466894	2.516015147	2.22650853	3.814550423	4.18030702	3.261530815	3.264536431	2.358958826	2.577730931	4.078951341	4.193771743	1.97819563	1.937344392
chr1:59180620-59181457	0.970853654	1.070389328	1.790772038	2.107687869	1.859969548	2.189033824	1.831877241	1.744161096	1.827819025	2.017921908	2.160274831	1.3950628
chr3:189048451-189050137	2.12763328	1.799087306	2.653060017	2.577730931	3.456806149	3.639232163	2.759155834	2.451540833	3.503348735	3.464668267	3.080657663	2.937344392
chr3:189052473-189053947	1.815575429	1.963474124	2.432959407	2.722466024	3.64038956	3.54225805	2.746312766	2.462052319	3.288358562	3.206330648	3.030336078	2.384049807
chr3:189054669-189054946	0.970853654	0.918386234	1.014355293	1.097610797	1.650764559	2.070389328	1.03562391	0.970853654	1.344828497	1.117695043	1.097610797	1.182692298
chr1:180360106-180360576	1	0.807354922	1.622930351	1.879705766	1.752748591	1.827819025	1.150559677	1.169925001	1.827819025	1.831877241	1.250961574	1.220329955
chr8:103135021-103136009	1.117695043	1.339137385	1.280956314	1.66448284	3.217230716	3.517275693	2.032100843	2.185866545	0.98550043	0.98550043	1.847996907	1.339137385
chr1:9206783-9207763	1.831877241	2.22650853	2.684818738	3.032100843	3.49057013	3.853995647	3.231125158	3.329123596	3.085764554	3.221877081	1.807354922	1.89917563
chr1:9228563-9229032	1.049630768	1.257010618	2.163498732	2.698218478	2.871843649	2.918386234	2.114367025	2.324810603	2.201633861	2.007195501	1.495695163	1.298658316
chr1:9231006-9231137	0.970853654	1	1.608809243	2	1.807354922	2.111031312	1.687060688	1.992768431	1.416839742	1.220329955	1.13093087	0.98550043
chr15:87954856-87955616	1.021479727	1.232660757	1.608809243	1.752748591	1.722466024	1.970853654	1.761285273	1.613531653	1.659924558	1.778208576	1.744161096	1.560714954
chr12:6742982-6743607	1.049630768	1.316145742	1.859969548	2.23572706	2.87774425	3.346247774	2.746312766	2.98550043	1.815575429	1.807354922	1.827819025	1.339137385
chr2:143732944-143733145	0.895302621	1	1.344828497	1.495695163	1.263034406	2.189033824	1.275007047	1.695993813	0.910732662	1.263034406	1.189033824	1.097610797
chrX:20143401-20143909	1.232660757	1.049630768	2.916476644	3.462052319	2.319039816	2.641546029	1.937344392	2.080657663	3.277984747	3.390942773	1.726831217	1.3950628
chr17:58617327-58617997	1.169925001	1.257010618	1.263034406	1.176322773	2.182692298	2.150559677	1.350497247	1.744161096	1.5360529	1.372952098	1.704871964	1.560714954
chr17:29185178-29185630	1.070389328	1.298658316	3.017921908	3.119356177	1.182692298	1.372952098	1.169925001	1.14404637	2.17951105	2.319039816	1.367371066	1.163498732
chr2:64222876-64223564	2.250961574	2.09085343	3.758089934	3.98550043	4.275752049	4.427606173	3.961623328	4.006298024	3.795974694	4.053980168	2.904965719	2.776103988
chr2:64225588-64225853	1.695993813	1.722466024	1.831877241	2.319039816	3.289834465	3.527320608	3.285402219	3.276496666	2.17951105	2.150559677	1.367371066	1.049630768
chr2:64243165-64245002	1.214124805	1.257010618	1.925999419	1.941106311	2.575312331	2.731183242	2.358958826	2.516015147	1.992768431	2.097610797	2.097610797	1.910732662
chr2:64258604-64258890	1.416839742	1.275007047	2.3305584	2.847996907	1.695993813	1.827819025	1.565597176	1.757023247	1.744161096	1.63691458	1.495695163	1.244887059
chr10:89412335-89412525	1.14404637	1.35614381	1.361768359	1.367371066	2.107687869	2.042644337	1.718087584	1.956056652	1.22650853	1.495695163	1.310340121	1.163498732
chr7:157657965-157659191	1.117695043	1.021479727	1.887525271	1.495695163	1.007195501	1.10433666	1.13093087	1.124328135	2.220329955	2.211012193	1.416839742	1.510961919
chrX:9978470-9978636	1.14404637	1.298658316	1.669026766	1.970853654	1.922197848	2.298658316	1.859969548	1.803227036	1.3950628	1.63691458	1.443606651	1.263034406
chr20:36720235-36721519	1.632268215	1.811471031	2.801158656	2.916476644	2.927896454	3.374343989	2.641546029	2.746312766	3.214124805	3.408711861	2.568032105	2.107687869
chr10:112828003-112828245	1.14404637	0.895302621	1.09085343	1.321928095	1.695993813	1.925999419	1.480265122	1.613531653	1.14404637	1.35614381	0.925999419	1.007195501
chr10:112861657-112862636	1.438292852	1.257010618	2.310340121	2.528571319	1.459431619	1.304511042	1.495695163	1.580145484	2.137503524	2.028569152	1.339137385	1.097610797
chr12:8613948-8614172	1.097610797	1.117695043	1.541019153	1.321928095	1.63691458	1.956056652	1.883620816	1.757023247	1.077242999	1.049630768	0.992768431	1.049630768
chr12:8622486-8623026	1.510961919	1.298658316	2.298658316	2.596935142	1.709290636	2.056583528	1.613531653	1.709290636	2.419538892	2.613531653	2.046141782	1.669026766
chr13:33145749-33147472	1	1.232660757	2.310340121	2.469885976	2.922197848	3.428946345	2.788685711	2.516015147	1.941106311	2.053111336	2.592158002	2.521050737
chr11:119051651-119052231	0.970853654	0.918386234	1.438292852	1.150559677	1.778208576	1.98550043	2.010779839	1.992768431	1.761285273	1.709290636	1.807354922	1.807354922
chr12:118314803-118316068	1.454175893	1.709290636	2.580145484	3.010779839	2.117695043	2.464668267	1.815575429	1.831877241	2.735522177	2.589763487	1.659924558	1.669026766
chr3:189966503-189967466	0.86393845	0.86393845	1.718087584	2.084064265	1.182692298	1.10433666	0.910732662	1.070389328	2.09423607	2.169925001	1.028569152	0.807354922
chr20:59428576-59429816	1.169925001	0.970853654	1.608809243	1.910732662	1.575312331	1.182692298	1.257010618	1.339137385	2.049630768	1.944858446	2.495695163	1.835924074
chr10:89355574-89355705	1.097610797	0.948600847	1.40053793	1.432959407	1.883620816	2.23878686	1.731183242	1.773996325	0.963474124	1.049630768	0.887525271	0.831877241
chr10:89363599-89364955	2.451540833	2.247927513	3.801158656	4.305970521	3.578938713	3.833902077	2.959770155	2.959770155	2.50589093	2.260025656	2.280956314	2.232660757
chr13:53124671-53125622	0.918386234	0.86393845	2.531069493	2.689299161	1.097610797	1.077242999	0.963474124	0.895302621	3.349082146	3.651912745	1.443606651	1.137503524
chr13:53144870-53145775	1.021479727	1.021479727	2.548436625	2.372952098	0.910732662	0.933572638	0.887525271	0.970853654	2.700439718	3.246408087	1.310340121	1.163498732
chr4:155628863-155629860	1.097610797	1.207892852	1.280956314	1.124328135	1.847996907	1.843983844	1.803227036	1.678071905	1.485426827	1.427606173	1.827819025	1.3950628
chr4:155642116-155642267	0.807354922	0.839959587	1.790772038	2.459431619	1.077242999	1.541019153	0.98550043	1.124328135	1.056583528	1.526068812	0.887525271	0.831877241
chr4:155645715-155646487	0.948600847	0.839959587	1.526068812	2.13422094	2.319039816	2.994579724	1.687060688	1.871843649	1.344828497	1.220329955	1.280956314	1.137503524
chr1:12137375-12137472	0.970853654	1.117695043	1.23878686	1.411426246	1.622930351	1.811471031	1.459431619	1.298658316	1.097610797	0.933572638	0.847996907	1.049630768
chr14:59823188-59823774	0.918386234	0.948600847	1.974529312	2.295723025	1.339137385	1.580145484	1.169925001	1.049630768	1.321928095	1.298658316	1.163498732	1.049630768
chr2:217438837-217440443	1.257010618	1.070389328	2.247927513	2.339137385	1.622930351	1.560714954	0.98550043	1.361768359	2.419538892	2.35614381	2.392317423	1.59454855
chr8:102634994-102637776	1.580145484	1.454175893	2.358958826	2.272023189	2.851998837	2.659924558	2.5360529	2.604071324	3.938285792	3.768713657	2.63691458	2.669026766
chr7:143509372-143509496	1.049630768	1	1.761285273	2.107687869	1.137503524	1.580145484	1.014355293	1.14404637	1.077242999	1.097610797	1.220329955	0.831877241
chr20:38418610-38421074	2.229587923	2.214124805	3.612352499	3.687060688	4.625270489	4.822730148	4.410748128	4.243364426	5.166715445	4.946262984	3.861955364	3.605257263
chr20:38445378-38445569	0.970853654	0.970853654	1.15704371	1.344828497	1.589763487	1.761285273	1.257010618	1.545968369	1.22650853	1.35614381	0.956056652	0.98550043
chr2:111413019-111413512	1.49057013	1.298658316	2.163498732	2.307428525	2.518535139	2.831877241	2.032100843	2.250961574	2.50589093	2.737686761	1.416839742	1.910732662
chr11:65896157-65896757	1.510961919	1.580145484	1.887525271	1.956056652	2.786596362	2.526068812	2.5360529	2.799087306	1.464668267	1.182692298	1.589763487	1.739848103
chr11:119506606-119506699	0.970853654	1.049630768	1.13093087	1.475084883	1.859969548	2.321928095	1.761285273	1.871843649	1.163498732	1.316145742	1.250961574	1.163498732
chr11:119509313-119510671	2.897240426	2.809414444	5.129283017	5.231893162	5.489286023	5.70016225	5.220329955	5.234961095	4.350497247	4.377817853	3.344828497	3.650764559
chr11:119511394-119513434	2.23878686	2.599317794	4.452200049	3.967168608	4.246408087	4.017031081	4.346247774	3.964398632	3.962549023	3.927896454	3.871843649	3.952333566
chr1:172345148-172345359	1.049630768	1	1.469885976	2.350497247	1.097610797	1.182692298	0.941106311	0.895302621	1.22650853	1.049630768	1.063502942	0.807354922
chr1:51500609-51502238	1.560714954	1.843983844	2.869871406	2.95419631	3.64385619	3.817623258	3.386810946	3.57167681	2.748461233	2.759155834	2.627606838	2.310340121
chr1:51504842-51505282	1.117695043	1.275007047	1.575312331	1.608809243	2.150559677	2.35614381	1.959770155	2.185866545	1.321928095	1.575312331	1.589763487	1.411426246
chr17:79931501-79931718	0.86393845	0.86393845	1.361768359	1.275007047	2.327687364	2.40053793	2.250961574	2.12763328	1.182692298	1.117695043	1.659924558	1.411426246
chr17:79932817-79933030	0.918386234	0.86393845	0.992768431	0.963474124	1.948600847	2.189033824	1.704871964	1.709290636	1.007195501	1.097610797	1.280956314	1.220329955
chr7:18874447-18875204	0.807354922	0.918386234	1.361768359	1.510961919	1.752748591	2.344828497	1.996388746	1.815575429	1.704871964	1.608809243	1.847996907	1.220329955
chr9:21615022-21616912	1.454175893	1.49057013	2.40599236	2.893362211	1.910732662	1.709290636	1.859969548	1.859969548	2.778208576	2.819668183	2.392317423	1.835924074
chr15:43637993-43639292	0.807354922	0.807354922	2.691534165	2.773996325	1.049630768	1.13093087	0.86393845	1.049630768	3.486714373	3.473786912	1.545968369	1.201633861
chr15:43645332-43646920	0.807354922	0.86393845	1.952333566	2.361768359	0.956056652	0.871843649	0.86393845	0.86393845	2.625270489	2.568032105	1.097610797	0.98550043
chr9:111849144-111849972	1.169925001	1.257010618	1.937344392	2.295723025	2.140778656	2.35614381	1.89917563	2.017921908	2.003602237	1.752748591	2.097610797	1.545968369
chr18:63752190-63753354	0.86393845	0.86393845	1.111031312	1.250961574	2.169925001	2.40053793	2.577730931	2.746312766	1.286881148	1.280956314	2.659924558	1.560714954
chr9:125877914-125879322	0.918386234	0.970853654	1.111031312	0.992768431	1.883620816	1.811471031	1.831877241	2.176322773	1.028569152	1.097610797	1.887525271	1.464668267
chr9:81259864-81260988	1.35614381	1.35614381	2.163498732	2.606442228	1.622930351	1.63691458	1.316145742	1.275007047	1.827819025	2.150559677	2.063502942	1.244887059
chr9:81281339-81282366	1.117695043	1.097610797	1.655351829	1.835924074	1.608809243	2.056583528	1.292781749	1.49057013	1.687060688	1.739848103	1.416839742	1.298658316
chr17:40609841-40610377	0.807354922	0.948600847	1.063502942	0.963474124	1.63691458	1.956056652	1.59454855	1.378511623	1.613531653	1.589763487	1.028569152	1.372952098
chr17:40612069-40612812	0.807354922	0.970853654	1.063502942	1.150559677	1.695993813	2.422233001	1.59454855	1.695993813	2.538538164	2.825785627	1.521050737	1.545968369
chr17:40614617-40618022	1.695993813	1.811471031	4.161887682	3.833902077	4.411426246	4.660495132	4.455491621	4.296457407	4.769771739	4.64038956	4.85698569	4.503348735
chr1:47562799-47564030	1.35614381	1.207892852	2.195347598	2.121015401	2.543495883	2.86393845	2.232660757	2.263034406	2.189033824	1.992768431	2.482848283	1.959770155
chr7:151635531-151636336	1.49057013	1.50589093	1.687060688	1.752748591	3.040892431	3.329123596	2.625270489	2.627606838	1.500802053	1.35614381	1.827819025	1.35614381
chr13:50710671-50710815	1.021479727	0.948600847	2.319039816	2.606442228	1.220329955	1.207892852	1.03562391	1.232660757	1.827819025	1.959770155	0.807354922	0.956056652
chr13:50745314-50746108	0.918386234	0.895302621	1.952333566	2.361768359	1.589763487	2.070389328	0.941106311	1.049630768	0.910732662	1.007195501	0.956056652	1.028569152
chr3:28326342-28327622	1.526068812	1.659924558	2.613531653	3.039138394	1.992768431	2.042644337	1.613531653	1.49057013	2.488000771	2.336283388	1.744161096	1.372952098
chr11:122068156-122070296	1	0.895302621	2.319039816	2.82374936	1.163498732	1.257010618	1.150559677	1.070389328	2.411426246	2.63691458	1.613531653	1.372952098
chr8:29481956-29482719	0.918386234	0.807354922	1.201633861	1.176322773	2.169925001	2.028569152	2.414135533	2.229587923	1.286881148	1.622930351	2.046141782	1.411426246
chr9:68545416-68545914	1.709290636	1.827819025	3.030336078	3.360364277	2.780310099	2.879705766	2.124328135	2.3950628	2.655351829	2.319039816	2.14404637	1.887525271
chr6:154653480-154654167	0.807354922	0.895302621	1.15704371	1.22650853	1.922197848	1.761285273	1.495695163	1.941106311	1.056583528	1.049630768	1.443606651	1.280956314
chr20:54150893-54153158	1.117695043	1.3950628	2.72900887	2.22342255	1.35614381	1.232660757	1.731183242	1.757023247	3.71918344	3.82984956	2.063502942	2.007195501
chr11:119230791-119231681	0.970853654	1.35614381	1.815575429	2.22342255	1.63691458	1.304511042	1.169925001	1.169925001	1.565597176	1.560714954	1.521050737	1.298658316
chr10:3889948-3890425	1.967168608	1.963474124	4.500802053	4.810957159	4.581351247	4.966245873	3.231125158	3.363171077	4.764473551	4.980939266	2.432959407	2.173127433
chr2:230581929-230582388	0.948600847	0.918386234	1.687060688	1.432959407	1.910732662	1.438292852	1.350497247	1.526068812	1.704871964	1.89917563	1.570462931	1.480265122
chr2:230582992-230584477	1.275007047	1.207892852	2.82984956	2.704871964	2.885574364	3.258518925	2.59454855	2.336283388	2.678071905	2.510961919	2.875780063	2.244887059
chr9:91908892-91909495	0.918386234	0.86393845	2.13093087	2.056583528	2.599317794	2.918386234	1.937344392	2.250961574	1.3950628	1.372952098	1.765534746	1.531069493
chr2:195594355-195594680	1.438292852	1.35614381	2.629939409	3.451540833	2.182692298	2.163498732	1.627606838	1.786596362	2.748461233	2.752748591	1.613531653	1.049630768
chr6:159123836-159124159	1.189033824	1.526068812	3.628773595	4.08236197	3.852997588	4.432959407	3.13422094	3.189033824	2.908812908	3.181102551	1.521050737	1.480265122
chr5:36107717-36110286	1.021479727	1.021479727	2.140778656	2.689299161	1.372952098	1.941106311	1.350497247	1.565597176	2.35614381	2.435628594	2.266036894	1.480265122
chr1:113129001-113130630	1.613531653	1.454175893	2.049630768	2.160274831	2.807354922	2.871843649	2.570462931	2.424922088	1.992768431	1.575312331	2.324810603	2.053111336
chr2:207688718-207688853	0.86393845	0.839959587	1.361768359	1.956056652	1.097610797	1.207892852	0.807354922	0.86393845	1.263034406	1.182692298	0.847996907	0.887525271
chrX:149500841-149501756	1.316145742	1.097610797	2.916476644	2.976363636	2.107687869	2.565597176	1.480265122	1.695993813	1.855989697	1.89917563	1.744161096	1.560714954
chr8:58218056-58218538	1.40053793	1.416839742	1.89917563	1.879705766	2.495695163	2.650764559	2.503348735	2.684818738	1.718087584	2.272023189	1.996388746	1.794935663
chr5:35135399-35137077	1.613531653	1.59454855	2.319039816	2.121015401	3.257010618	3.184280294	2.914564523	2.568032105	1.704871964	2.053111336	2.176322773	2.150559677
chr19:13215602-13217643	1.169925001	1.117695043	2.992768431	2.731183242	1.427606173	1.500802053	1.333423734	1.454175893	3.771885579	3.300123725	1.922197848	1.63691458
chr19:35353777-35353977	1.275007047	1.257010618	1.361768359	1.495695163	2.150559677	2.084064265	1.427606173	1.545968369	1.028569152	1.097610797	0.925999419	1.077242999
chr19:35355898-35356210	1.021479727	0.970853654	1.589763487	1.298658316	2.007195501	1.778208576	1.627606838	1.339137385	1.097610797	1.028569152	1.063502942	1.298658316
chr3:99526229-99526374	1.097610797	0.918386234	1.469885976	1.835924074	2.40053793	2.748461233	2.272023189	1.773996325	1.673556424	1.695993813	1.250961574	1.427606173
chr3:99529004-99530103	2.207892852	2.014355293	2.073820233	2.416839742	3.84899843	4.268284667	3.804260116	3.934516502	2.189033824	2.039138394	3.464668267	2.44625623
chr3:99569937-99570794	1.070389328	1.021479727	1.438292852	1.589763487	1.589763487	2.097610797	1.443606651	1.275007047	1.580145484	1.650764559	1.807354922	1.411426246
chr5:10508121-10509477	1.070389328	0.918386234	1.669026766	1.879705766	1.807354922	1.3950628	1.350497247	1.339137385	3.068670811	3.155425432	1.570462931	1.560714954
chr5:10586311-10586840	0.970853654	1.163498732	1.416839742	1.250961574	1.959770155	2.286881148	1.922197848	2.198494154	0.910732662	0.956056652	1.367371066	1.3950628
chr15:76574196-76576287	1.169925001	1.117695043	2.691534165	2.961623328	1.847996907	2.014355293	1.40599236	1.475084883	2.070389328	2.232660757	2.693765712	1.794935663
chr16:75022859-75023454	1	1.049630768	1.378511623	1.608809243	1.831877241	2.111031312	1.843983844	2.09423607	1.14404637	0.933572638	1.163498732	1.077242999
chr16:75038430-75038940	0.948600847	0.918386234	1.831877241	2.042644337	0.956056652	1.049630768	0.98550043	0.86393845	1.500802053	1.263034406	1.280956314	0.98550043
chr12:21642821-21643637	0.970853654	1.021479727	1.13093087	1.176322773	1.622930351	1.956056652	1.480265122	1.709290636	0.910732662	1.007195501	1.589763487	1.097610797
chr3:52914534-52916154	3.065227623	2.906890596	3.889473543	3.952333566	4.66448284	4.787118983	4.109360559	4.09592442	3.430285273	3.64038956	3.875780063	3.517275693
chr3:52931166-52932135	1.257010618	0.86393845	1.555816155	1.910732662	1.280956314	1.304511042	1.10433666	1.021479727	2.625270489	2.053111336	1.469885976	1.495695163
chr15:43734840-43736002	0.807354922	0.807354922	2.488000771	2.568032105	1.137503524	1.304511042	0.910732662	0.86393845	2.970853654	3.112700133	1.13093087	1.298658316
chr14:68778899-68779146	1.475084883	1.432959407	1.280956314	1.176322773	2.528571319	2.59454855	2.370164281	2.61117238	1.14404637	1.028569152	1.220329955	1.495695163
chr5:38650489-38651267	0.948600847	1.070389328	1.438292852	1.150559677	1.709290636	1.875780063	1.195347598	1.510961919	1.448900951	1.589763487	2.13093087	1.049630768
chr11:72837822-72839037	1.070389328	1.257010618	2.195347598	2.689299161	2.839959587	3.065227623	2.032100843	2.070389328	2.883620816	2.792855352	2.160274831	1.847996907
chr20:11158760-11160175	1.40053793	1.207892852	2.13093087	2.568032105	1.339137385	1.207892852	1.40599236	1.416839742	2.339137385	2.272023189	1.97819563	1.480265122
chr2:164761192-164761588	1.169925001	0.970853654	1.687060688	2.070389328	1.669026766	1.709290636	1.531069493	1.14404637	1.3950628	1.339137385	1.339137385	1.028569152
chr2:164778368-164779085	0.970853654	1	1.014355293	1.176322773	1.622930351	1.673556424	1.372952098	1.339137385	0.86393845	1.117695043	1.339137385	1.007195501
chr16:11126503-11126875	1.545968369	1.35614381	2.956056652	2.847996907	2.310340121	2.378511623	1.516015147	1.981852653	2.364572432	2.718087584	1.3950628	1.263034406
chr1:10326366-10326592	1.14404637	1.021479727	1.321928095	1.321928095	1.883620816	2.084064265	1.545968369	1.695993813	1.207892852	1.049630768	1.063502942	1.339137385
chr3:53885333-53885563	1.169925001	1.378511623	2.185866545	2.713695815	2.613531653	2.86393845	2.440952198	2.550900665	1.761285273	2.211012193	1.097610797	1.480265122
chr8:130361250-130361613	1.378511623	1.232660757	2.737686761	3.080657663	3.327687364	3.552131108	2.272023189	2.185866545	2.797012978	2.780310099	1.3950628	1.372952098
chr11:102476139-102477234	1.646162657	1.257010618	2.350497247	2.722466024	3.49057013	3.865918815	3.032100843	3.282439805	1.906890596	1.545968369	1.867896464	1.726831217
chr5:91396657-91398770	1.097610797	1.117695043	2.039138394	2.147306699	2.310340121	2.23878686	1.545968369	1.510961919	2.86393845	2.599317794	2.568032105	1.726831217
chrX:118589294-118589603	1.416839742	1.14404637	2.358958826	3.114367025	2.64385619	3.044394119	1.704871964	2.046141782	2.17951105	2.5360529	1.310340121	1.049630768
chr7:105514336-105515296	1	0.86393845	1.469885976	1.495695163	2.310340121	2.150559677	2.09085343	2.056583528	1.124328135	1.049630768	1.786596362	1.3950628
chr1:93037854-93039061	1.416839742	1.526068812	2.339137385	3.003602237	1.847996907	1.794935663	1.59454855	1.580145484	3.075532631	2.871843649	1.867896464	1.713695815
chr1:93042170-93043072	1.454175893	1.782408565	3.168321116	3.250961574	3.217230716	3.340562269	2.752748591	2.761285273	3.519793486	3.337711092	1.867896464	2.007195501
chr6:39279883-39281318	1.815575429	1.469885976	3.206330648	2.799087306	3.078951341	3.058316496	2.801158656	2.469885976	2.957914599	3.386810946	3.145677455	3.047887329
chr9:33022725-33023084	1.438292852	1.3950628	2.310340121	2.198494154	2.518535139	2.411426246	2.189033824	2.207892852	2.169925001	2.220329955	2.192194165	1.82374936
chr4:154616486-154617136	1.021479727	0.839959587	1.438292852	1.98550043	0.933572638	0.807354922	0.807354922	0.807354922	1.827819025	1.922197848	1.367371066	1.077242999
chr10:95413160-95414495	0.970853654	0.807354922	2.495695163	1.970853654	1.411426246	1.257010618	1.232660757	1.275007047	2.137503524	1.871843649	1.867896464	1.411426246
chr14:105068892-105069112	2.150559677	2.361768359	3.793895883	3.956056652	3.056583528	3.19061486	2.485426827	2.488000771	3.182692298	3.331991778	1.922197848	2.163498732
chr16:11305045-11305547	1.815575429	1.50589093	2.937344392	2.893362211	2.568032105	2.389566812	2.15704371	2.272023189	2.82374936	2.897240426	2.114367025	2.411426246
chr16:11307085-11309141	2.50589093	2.014355293	4.977737849	5.116863758	4.09085343	4.448900951	3.084064265	3.173127433	5.583759754	5.477677328	3.59812696	3.87774425
chr16:11311230-11313288	3.165107985	3.056583528	5.627606838	5.677790101	4.826294245	4.795455272	4.18030702	4.213347282	5.910972452	5.859721129	3.64385619	3.99095486
chr16:11377332-11377964	0.807354922	0.86393845	1.361768359	1.752748591	2.260025656	2.485426827	1.98550043	1.992768431	1.855989697	1.66448284	1.521050737	1.117695043
chr15:72379236-72379448	1	1	1.321928095	1.250961574	2.384049807	2.367371066	1.659924558	1.803227036	1.659924558	1.859969548	1.280956314	0.98550043
chr14:24122643-24124468	0.918386234	1.14404637	1.700439718	1.495695163	1.427606173	1.350497247	1.815575429	1.726831217	2.12763328	1.933572638	2.176322773	2.263034406
chr3:23152780-23153730	1.695993813	1.560714954	1.731183242	2.438292852	2.592158002	3.317593505	2.313245852	2.769771739	2.427606173	2.477677328	1.726831217	1.372952098
chr10:31875623-31876001	1.40053793	1.275007047	2.049630768	2.548436625	1.650764559	1.970853654	1.084064265	0.970853654	1.704871964	1.495695163	1.220329955	1.097610797
chr16:22153139-22154412	1.021479727	1.049630768	1.15704371	0.992768431	1.910732662	2.22650853	1.948600847	1.646162657	0.963474124	1.137503524	1.521050737	1.35614381
chr11:34651722-34651932	1.510961919	1.3950628	1.321928095	1.608809243	2.746312766	3.044394119	2.378511623	2.754887502	1.344828497	1.280956314	1.469885976	1.182692298
chr8:96673249-96673820	1.257010618	1.232660757	1.718087584	1.895302621	2.435628594	2.695993813	1.731183242	2.176322773	1.286881148	1.35614381	1.13093087	1.117695043
chr7:148537202-148537928	1	1.049630768	1.438292852	1.344828497	2.666756592	2.669026766	1.232660757	1.070389328	3.477677328	3.323370069	1.659924558	1.922197848
chr7:148575658-148576590	1.66448284	1.3950628	2.924099886	3.060047384	2.063502942	2.070389328	1.565597176	1.90303827	3.243364426	3.360364277	2.046141782	1.82374936
chr7:148580741-148582879	2.869871406	1.722466024	4.183486514	4.731726323	4.224194664	4.687620632	3.266036894	3.303050085	4.555202634	4.40053793	3.521050737	3.163498732
chr7:148583671-148584818	2.217230716	2.124328135	3.698218478	4.229587923	3.221877081	3.680324357	2.577730931	2.724650272	3.456806149	3.578938713	3.063502942	2.339137385
chr17:83147338-83147549	0.839959587	0.918386234	1.361768359	1.879705766	0.98550043	1.182692298	0.86393845	0.86393845	0.86393845	0.910732662	0.992768431	0.807354922
chr7:105872473-105873112	1.021479727	0.918386234	1.575312331	1.803227036	3.078951341	3.351910961	1.40599236	1.90303827	1.263034406	1.182692298	1.90303827	1.443606651
chr7:105878238-105879429	1.169925001	1	2.397802962	2.070389328	1.495695163	1.63691458	1.333423734	1.757023247	2.584962501	2.94673086	1.996388746	1.608809243
chr8:103347716-103349434	0.970853654	0.970853654	1.014355293	1.077242999	2.310340121	2.263034406	2.021479727	2.080657663	1.182692298	0.98550043	2.392317423	1.575312331
chr12:9769422-9769610	0.807354922	0.807354922	1.014355293	2.084064265	0.807354922	0.992768431	0.910732662	0.86393845	1.163498732	1.049630768	0.807354922	0.831877241
chr7:43545862-43547364	1.189033824	1.59454855	1.40053793	1.86393845	2.384049807	2.994579724	2.570462931	2.885574364	2.837943242	3.063502942	2.63691458	1.922197848
chr20:32773315-32774353	1	0.948600847	2.107687869	2.185866545	1.007195501	0.992768431	0.86393845	1.275007047	2.90303827	3.09085343	1.097610797	1.443606651
chr6:18352933-18353517	1.257010618	1.207892852	1.937344392	2.107687869	3.051372102	3.491853096	2.849999259	3.114367025	1.361768359	1.427606173	1.495695163	1.280956314
chr4:150826445-150829001	1.769771739	1.613531653	3.211012193	3.436961338	2.765534746	2.799087306	2.169925001	2.304511042	3.234194723	3.514753498	3.063502942	2.140778656
chr6:33651552-33652274	1.097610797	1	1.731183242	1.550900665	0.910732662	0.933572638	1.150559677	1	1.361768359	1.510961919	1.063502942	1.049630768
chr6:33682914-33684473	1.416839742	1.378511623	3.053111336	2.211012193	1.545968369	1.438292852	1.803227036	1.695993813	3.408711861	3.056583528	1.97819563	2.283921772
chr11:127620452-127621313	1.14404637	0.970853654	1.718087584	1.86393845	1.89917563	2.111031312	1.773996325	2.007195501	1.744161096	1.695993813	1.97819563	1.427606173
chr11:127639895-127641998	1.298658316	1.432959407	2.140778656	2.097610797	2.759155834	2.879705766	2.671293372	2.98550043	1.704871964	1.695993813	2.671293372	1.887525271
chr1:56332014-56332560	1.214124805	1.14404637	2.50589093	2	3.64038956	3.522306893	3.215678597	3.073820233	2.189033824	2.408711861	2.266036894	1.713695815
chr7:43812382-43813055	0.918386234	0.807354922	1.925999419	1.819668183	2.117695043	2.111031312	1.495695163	1.613531653	1.761285273	1.752748591	1.63691458	1.137503524
chr7:43814723-43815919	1.021479727	0.86393845	1.974529312	1.769771739	2.408711861	2.070389328	2.280956314	2.070389328	1.500802053	1.545968369	2.097610797	1.3950628
chr7:43834445-43835497	1.709290636	1.339137385	3.323370069	3.456806149	3.323370069	3.215678597	2.752748591	2.526068812	3.243364426	3.527320608	2.22342255	1.89917563
chr7:43844337-43844877	1.097610797	1.117695043	0.963474124	0.992768431	2.117695043	2.042644337	1.641546029	1.967168608	0.963474124	0.887525271	1.310340121	1.163498732
chr7:43879213-43881003	2.477677328	2.389566812	3.177917792	2.99095486	3.894332742	4.083213368	4.019701914	3.749534268	2.201633861	2.12763328	3.22342255	2.545968369
chr17:38943666-38944513	0.970853654	1.163498732	2.097610797	2.384049807	1.280956314	1.560714954	0.910732662	1.257010618	2.280956314	2.495695163	1.786596362	1.622930351
chr5:169917042-169918562	1.021479727	1.14404637	1.575312331	1.495695163	1.695993813	1.906890596	1.459431619	1.454175893	2.241840184	2.192194165	2.419538892	1.655351829
chr5:169923503-169925313	1.739848103	1.782408565	3.140778656	3.060047384	3.378511623	3.547203025	2.545968369	2.480265122	3.193771743	3.201633861	3.244887059	2.464668267
[truncated: 2,902 more rows]
