# Supplementary material for: IFNγ-induced memory in human macrophages is sustained by the durability of cytokine signaling itself
Source: J Exp Med. 2026 Feb 18;223(4):e20250976. doi: 10.1084/jem.20250976 (PMC12915527; doi:10.1084/jem.20250976)
Supplement: Data S2 — shows the raw CPM counts of next-generation sequencing data used to generate Fig. 1 G. [file jem_20250976_datas2.csv]

	D0_unstim_1	D0_unstim_2	D0_IFNy_1	D0_IFNy_2	D4_IFNy_1	D4_IFNy_2
chr12:110011043-110012928	2.523561956	2.147306699	3.94204526	4.484782623	4.364572432	4.325530332
chr8:37939537-37940161	1.021479727	1.070389328	1.937344392	1.570462931	1.799087306	1.480265122
chr6:137084061-137086353	1.454175893	1.339137385	2.207892852	2.94673086	2.060047384	2.451540833
chr6:116518188-116518904	0.86393845	0.918386234	1.201633861	1.298658316	0.933572638	0.910732662
chr1:236119698-236122539	1.49057013	1.454175893	2.629939409	2.568032105	2.260025656	2.250961574
chr7:98864083-98865574	2.691534165	2.545968369	4.496334513	4.384740587	5.243364426	5.14689956
chr10:84401932-84402481	0.807354922	0.970853654	1.575312331	2.13422094	1.839959587	2.160274831
chr22:39221079-39221700	0.839959587	0.970853654	1.761285273	1.201633861	1.14404637	1.389566812
chr18:49734207-49735726	1.214124805	1.275007047	2.350497247	2	2.09423607	1.981852653
chr3:48112066-48113253	0.970853654	0.807354922	2.185866545	2.568032105	3.292781749	3.378511623
chr3:48118993-48120572	0.970853654	0.918386234	2.531069493	2.042644337	3.523561956	3.539779192
chr1:198966429-198969120	2.032100843	1.560714954	2.956056652	3.426264755	2.90303827	3
chr20:1369448-1370530	1.232660757	1.163498732	2.049630768	2	2.310340121	2.260025656
chr5:132474714-132476313	1.49057013	1.378511623	3.298658316	2.969012308	3.292781749	2.859969548
chr5:132480686-132481825	1.757023247	1.163498732	3.195347598	2.983677695	3.321928095	3.909773104
chr5:132492850-132493016	0.948600847	0.948600847	1.49057013	2.480265122	1.432959407	1.427606173
chr5:132495476-132498493	4.547203025	4.078097423	6.505732174	6.05202456	6.355086762	6.544732656
chr5:132499980-132501401	2.333423734	2.124328135	4.185866545	3.650764559	4.424922088	4.120186028
chr8:70399193-70399524	1.097610797	1.021479727	1.280956314	2.459431619	1.378511623	1.280956314
chr12:59182256-59183151	0.918386234	0.86393845	1.469885976	1.910732662	1.815575429	2.298658316
chr5:178672026-178673183	1.257010618	1.232660757	2.298658316	2.198494154	2.939226578	3.073820233
chr13:76826643-76826928	0.970853654	0.948600847	1.790772038	1.646162657	1.163498732	1.028569152
chr13:76890069-76890344	0.970853654	1.021479727	1.575312331	1.700439718	0.910732662	1.007195501
chr8:3109333-3109823	1.475084883	1.163498732	2.280956314	2.319039816	1.627606838	1.545968369
chr12:57463845-57464226	0.86393845	0.86393845	2.956056652	2.87774425	2.707082992	2.744161096
chrX:46572050-46572700	1.070389328	1.097610797	2.060047384	2.097610797	1.673556424	1.480265122
chr22:36918638-36918901	1.214124805	1.432959407	2.555816155	2.861955364	2.952333566	3.578938713
chr5:123448004-123448301	0.895302621	1.049630768	1.454175893	1.970853654	1.773996325	1.794935663
chr12:26817297-26817798	1.339137385	1.416839742	2.117695043	2.680324357	1.361768359	1.298658316
chr12:57010390-57011470	1.416839742	1.454175893	2.488000771	2.615887074	3.592158002	3.723558561
chr3:152496495-152498498	1.952333566	1.627606838	2.961623328	3.43162296	3.399171094	3.582556003
chr3:152499886-152500207	1.169925001	1.097610797	1.773996325	1.970853654	2.003602237	1.807354922
chr1:48563644-48564478	0.895302621	0.970853654	1.974529312	1.718087584	1.718087584	1.63691458
chr4:15868174-15869324	0.970853654	0.807354922	1.641546029	1.718087584	1.641546029	1.372952098
chr1:211946258-211946773	1.070389328	1.021479727	1.344828497	1.895302621	1.613531653	1.778208576
chr4:147975365-147975964	1.257010618	1.163498732	1.974529312	2.084064265	1.731183242	1.650764559
chr4:4266190-4266500	1.214124805	1.021479727	2.207892852	2.680324357	1.891419187	2.241840184
chr12:110596031-110596246	0.86393845	0.839959587	1.280956314	2.028569152	1.815575429	2.35614381
chr15:25365510-25366932	1.739848103	1.339137385	2.513490746	3.280956314	2.618238656	2.709290636
chr19:12620172-12621613	1.214124805	1.163498732	3.184280294	3.23878686	3.249445341	3.028569152
chr12:11824108-11824302	1.40053793	1.316145742	2.538538164	2.625270489	2.375734539	2.807354922
chr13:22960812-22961960	1.117695043	0.918386234	1.843983844	1.389566812	1.659924558	1.922197848
chr1:19169619-19169975	0.807354922	0.807354922	1.23878686	1.250961574	1.207892852	1.097610797
chr12:104738888-104739272	1.257010618	1.257010618	2.173127433	2.042644337	2.241840184	2.201633861
chr6:135029864-135030978	0.918386234	0.970853654	1.700439718	1.895302621	1.918386234	2.097610797
chr18:47889140-47889740	0.807354922	0.807354922	1.744161096	1.752748591	1.378511623	1.443606651
chr9:72301006-72301352	1.189033824	1.070389328	1.974529312	2.283921772	2.117695043	1.63691458
chr15:50330919-50331249	1.097610797	0.948600847	1.974529312	2.042644337	1.485426827	1.722466024
chr19:46515811-46517771	1.726831217	1.526068812	2.87774425	2.94673086	3.404630684	3.531069493
chr19:46522737-46524633	2.469885976	2.114367025	3.869871406	4.346247774	4.036503334	4.017031081
chr14:24246758-24247251	1.914564523	1.50589093	2.835924074	3.139142019	3.283921772	3.246408087
chr14:24250365-24253124	2.163498732	1.937344392	4.019701914	3.87282876	4.689299161	4.280213996
chr8:93689007-93690492	2.23878686	2.114367025	3.663344619	4.099295204	3.999098034	3.997292408
chr2:169114112-169114914	1.339137385	1.298658316	2.942983598	2.782408565	2.462052319	2.568032105
chr2:169116077-169117339	1.021479727	0.86393845	3.047887329	3.298658316	3.486714373	3.404630684
chr2:169118204-169118494	0.86393845	0.807354922	1.687060688	1.910732662	1.855989697	1.89917563
chr12:38782376-38783959	1.298658316	1.257010618	3.49057013	4.164303583	3.507160349	3.670160514
chr22:21689894-21691142	1.070389328	0.918386234	2.269033146	2.272023189	1.97819563	2.160274831
chr10:74084845-74085339	0.86393845	0.918386234	2.140778656	2.3950628	3.3305584	3.300123725
chr9:110319767-110320488	0.970853654	1.163498732	1.541019153	1.819668183	2.060047384	2.053111336
chr9:110333194-110335671	2.017921908	1.49057013	3.303050085	3.641546029	3.938285792	3.762348816
chr1:12046855-12048124	1.021479727	1.070389328	1.831877241	1.475084883	2.427606173	2.039138394
chr7:131048878-131050828	1.438292852	1.163498732	2.310340121	2.147306699	2.889473543	2.891419187
chr11:47488060-47488199	1	1.097610797	1.361768359	2.097610797	1.263034406	1.137503524
chr14:69353247-69355413	1.214124805	1.070389328	2.173127433	1.910732662	3.737686761	3.734438666
chr15:85710282-85710671	1.169925001	1.189033824	2.386810946	2.49057013	2.970853654	2.952333566
chr1:52095964-52097188	1.560714954	1.232660757	2.63691458	2.596935142	2.735522177	2.94673086
chr3:138717650-138719477	1.378511623	1.189033824	2.815575429	3.462052319	4.186659017	3.976363636
chr1:89444711-89445355	1.021479727	1.070389328	1.50589093	2.23572706	1.906890596	2.182692298
chr1:89450263-89451597	1	0.948600847	2.039138394	2.384049807	1.918386234	1.650764559
chr1:89459715-89460789	1.275007047	1.070389328	2.23878686	2.765534746	2.003602237	2.289834465
chr7:150401435-150401961	1.021479727	0.839959587	1.871843649	1.895302621	2.232660757	2.073820233
chr4:39653812-39654339	0.948600847	0.86393845	1.454175893	1.769771739	1.464668267	1.244887059
chr6:45644488-45645739	0.948600847	0.918386234	2.229587923	2.295723025	1.967168608	1.883620816
chr7:45203389-45205405	1.695993813	1.163498732	3.896271849	4.232660757	4.440287821	4.231125158
chr7:79465533-79466532	0.918386234	1.207892852	1.469885976	1.847996907	1.786596362	1.819668183
chr19:48264372-48265212	1	0.86393845	2.097610797	1.803227036	2.232660757	2.160274831
chr18:74356149-74357435	1.298658316	1.163498732	2.153805336	2.510961919	1.613531653	1.682573297
chr2:218041023-218042150	2.592158002	1.782408565	3.905928478	4.946262984	4.284662185	4.355439197
chr4:3043469-3043612	1	1.097610797	1.843983844	1.835924074	1.516015147	1.339137385
chr6:36914233-36914822	0.86393845	0.970853654	1.871843649	1.531069493	1.744161096	1.752748591
chr10:86798588-86799295	0.86393845	0.807354922	1.700439718	1.956056652	1.929790998	2.35614381
chr2:41932349-41934818	1.66448284	1.526068812	2.794935663	2.815575429	4.702103407	4.671859468
chr1:89152209-89153553	1.070389328	1	2.060047384	1.847996907	3.040892431	3.148934105
chr1:89164940-89167202	0.895302621	0.970853654	1.454175893	1.700439718	1.879705766	1.847996907
chr10:30507045-30507158	1.14404637	0.970853654	2.13093087	2.438292852	1.124328135	1.427606173
chr10:30526823-30526967	1.14404637	1.339137385	1.910732662	2.23572706	1.077242999	1.007195501
chr10:30580673-30581012	1.14404637	1.021479727	2.310340121	2.247927513	1.286881148	1.480265122
chr5:156974399-156974775	1.646162657	1.739848103	2.90303827	3.119356177	1.815575429	2.211012193
chr17:18013375-18015147	0.918386234	0.970853654	1.526068812	2	3.456806149	3.270528942
chr9:19923980-19924555	1.021479727	1.298658316	1.974529312	1.925999419	1.673556424	1.739848103
chr10:63067966-63068773	1.070389328	1.14404637	2.350497247	2.577730931	2.59454855	2.927896454
chr1:180027269-180028940	0.970853654	1.070389328	1.469885976	1.895302621	2.147306699	1.871843649
chr15:82241632-82242249	1.14404637	0.807354922	1.40053793	1.752748591	1.627606838	1.63691458
chr2:45468616-45469872	1.021479727	0.948600847	1.669026766	2.107687869	2.678071905	2.957914599
chr11:75673947-75674272	0.970853654	0.807354922	1.641546029	1.700439718	1.22650853	1.244887059
chr12:50441780-50443490	0.918386234	1.021479727	2.378511623	3.100977648	2.707082992	2.680324357
chr13:31110040-31112179	1.695993813	1.378511623	2.891419187	2.704871964	3.218781168	3.117695043
chr2:26424292-26425313	0.895302621	0.895302621	1.321928095	1.98550043	1.906890596	1.992768431
chr2:26492529-26495160	2.861955364	2.289834465	4.926948248	4.625270489	4.514753498	4.443606651
chr6:15217150-15217881	1.097610797	1.070389328	1.669026766	2.014355293	1.3950628	1.280956314
chr5:65740244-65740548	1.298658316	1.275007047	2.572889668	3.23878686	1.22650853	1.560714954
chr3:188237882-188238596	1.021479727	1.117695043	1.731183242	1.86393845	1.815575429	1.910732662
chr9:4933448-4933724	1.695993813	1.454175893	2.87774425	2.893362211	2.797012978	2.952333566
chr9:4964545-4965786	1.214124805	0.970853654	1.50589093	2	1.731183242	1.89917563
chr9:4971227-4971963	1.66448284	1.35614381	2.548436625	2.976363636	2.12763328	2.435628594
chr11:123315517-123317617	1.438292852	1.232660757	2.3305584	2.500802053	2.220329955	2.160274831
chr11:123381174-123383164	1.298658316	1.049630768	3.771885579	4	4.440287821	4.409390936
chr1:92877319-92878636	0.895302621	0.918386234	2.153805336	2.510961919	2.742006211	2.994579724
chr9:121707486-121709362	1.378511623	1.049630768	2.289834465	1.970853654	2.970853654	3.19061486
chr11:70710311-70713117	0.86393845	0.807354922	2.675815931	1.835924074	4.61999983	4.521050737
chr9:89827026-89828570	1.35614381	1.021479727	1.790772038	2.480265122	2.488000771	2.063502942
chr9:89845480-89845926	1.117695043	1	1.963474124	1.250961574	1.718087584	1.575312331
chrX:132090016-132091514	1.695993813	1.316145742	3.455491621	3.673556424	2.933572638	3.09592442
chr8:11900598-11900731	1.49057013	1.257010618	2.163498732	2.853995647	1.956056652	1.819668183
chr7:30188447-30188628	0.807354922	0.948600847	1.40053793	1.646162657	0.887525271	1.244887059
chr3:121690691-121691472	1.438292852	1.117695043	2.217230716	2.510961919	1.827819025	1.89917563
chr3:30742894-30743871	1.275007047	1.049630768	2.049630768	2.350497247	1.918386234	2.017921908
chr3:30750316-30750463	0.895302621	1	1.438292852	1.66448284	1.599317794	1.910732662
chr2:237497501-237498901	1.59454855	1.49057013	3.343407822	3.280956314	4.178714641	4.432959407
chr17:20307347-20308785	1.378511623	1.257010618	3.308885057	3.63691458	3.539779192	3.934516502
chr3:105739406-105740567	1	0.918386234	1.937344392	1.803227036	2.060047384	2.327687364
chr3:105779839-105780443	0.970853654	1.021479727	1.859969548	2.6622055	1.827819025	1.510961919
chr3:105781993-105782843	1.070389328	1.021479727	1.40053793	2.028569152	1.687060688	1.682573297
chr8:21410412-21411620	1.117695043	1.316145742	2.397802962	2.107687869	1.718087584	1.89917563
chr5:139484525-139484649	0.948600847	1.021479727	1.744161096	1.847996907	1.028569152	0.887525271
chr20:44588853-44589077	0.839959587	0.807354922	1.280956314	2.211012193	1.028569152	0.98550043
chr3:62835485-62837702	1.070389328	0.918386234	2.849999259	2.924099886	4.350497247	4.557042415
chr17:40542109-40543424	1.070389328	1.14404637	2.097610797	1.910732662	1.799087306	1.575312331
chr17:40560218-40562227	1.941106311	2.260025656	4.13093087	3.853995647	4.08491466	4.509062386
chr17:40563887-40565779	1.117695043	0.918386234	1.622930351	1.510961919	2.608809243	2.510961919
chr17:40577410-40578086	0.970853654	0.970853654	1.843983844	1.769771739	2.375734539	2.582556003
chr17:40590015-40591576	0.948600847	0.918386234	1.622930351	1.66448284	2.513490746	2.5360529
chr10:4181107-4182108	0.970853654	1.021479727	2.084064265	2.339137385	2.260025656	1.970853654
chr3:59371670-59371781	0.807354922	0.895302621	1.361768359	1.495695163	1.464668267	1.765534746
chr3:59372238-59372805	1.275007047	1.298658316	3.865918815	4.297191417	3.771885579	4.224194664
chr3:59373612-59373821	0.918386234	0.839959587	1.925999419	1.895302621	1.378511623	1.589763487
chr3:59374497-59375260	1.952333566	2.09085343	3.635754391	3.90014226	4.001802243	3.82984956
chr7:18143687-18145513	1.769771739	1.613531653	3.3950628	3.760220946	2.56315813	2.883620816
chr11:9280162-9281148	1.316145742	1.316145742	2.23878686	2.40599236	1.906890596	2.097610797
chr8:102937741-102939726	0.970853654	0.86393845	1.541019153	2.173127433	1.855989697	1.427606173
chr9:113920678-113922833	2.163498732	1.925999419	3.550900665	3.751677946	4.652486495	4.708187236
chr9:113929801-113930298	0.839959587	0.948600847	1.321928095	1.097610797	1.3950628	1.298658316
chr2:101595663-101596757	1.021479727	0.86393845	1.731183242	1.910732662	1.344828497	1.372952098
chr10:3932567-3934168	2.056583528	1.613531653	4.280213996	4.427606173	4.109360559	4.160274831
chr10:3935144-3935405	0.970853654	0.918386234	2.073820233	2.3305584	2.070389328	2.327687364
chr1:207757622-207758492	0.918386234	0.918386234	3.206330648	4.027684877	3.311793718	3.418189948
chr4:152014013-152016396	1.59454855	1.454175893	3.042644337	3.228049048	4.457462965	4.384740587
chr1:17019027-17019273	0.86393845	0.839959587	1.887525271	1.570462931	2.384049807	2.568032105
chr1:17029403-17031079	1.859969548	1.925999419	3.477677328	3.700439718	3.519793486	3.255500733
chr1:17032674-17033795	1.40053793	0.970853654	2.23878686	2.295723025	3.135863165	3.250961574
chr1:94265122-94266449	1.316145742	1.257010618	2.163498732	2.22342255	1.879705766	1.959770155
chr3:122790893-122791073	1.275007047	1.021479727	1.773996325	1.98550043	1.773996325	1.807354922
chr4:184740925-184741597	1.070389328	1.097610797	2.229587923	1.941106311	1.941106311	1.650764559
chr4:184761985-184762998	1.89917563	1.49057013	3.750606505	3.624100895	3.687060688	3.922197848
chr9:112140435-112141484	0.895302621	0.918386234	1.887525271	1.769771739	1.992768431	2.084064265
chr2:95539731-95540264	1.14404637	0.86393845	1.790772038	2.070389328	1.731183242	2.073820233
chr5:150737693-150737854	1.070389328	0.970853654	1.50589093	2.107687869	1.627606838	1.545968369
chr5:150740775-150743578	2.007195501	2.042644337	4.01346226	4.173926932	4.612352499	4.331991778
chr9:130814018-130814757	0.918386234	0.918386234	1.89917563	1.589763487	1.627606838	1.722466024
chr4:176979518-176980023	1.257010618	1.232660757	2.891419187	3.23878686	2.09423607	2.336283388
chr4:176981173-176982546	2.550900665	2.053111336	3.559491813	4.161081482	3.473786912	3.473786912
chr8:47494202-47495231	1.454175893	1.580145484	2.548436625	2.782408565	1.599317794	1.459431619
chr6:1739367-1740024	1	1.021479727	2.084064265	1.925999419	1.516015147	1.545968369
chr2:64773600-64774135	1.214124805	1.163498732	1.952333566	2.028569152	1.378511623	1.280956314
chr13:23992702-23994397	0.918386234	0.807354922	1.378511623	1.389566812	1.263034406	1.339137385
chr1:167084401-167085445	1.214124805	1.432959407	2.843983844	3.145677455	2.655351829	2.629939409
chrX:109704633-109704876	1.726831217	1.59454855	2.495695163	3.196921734	2.025028794	2.182692298
chr6:53504420-53506184	2.185866545	1.827819025	3.545968369	3.442280035	2.310340121	2.833902077
chr9:137006023-137007083	0.970853654	0.970853654	2.217230716	2.014355293	2.797012978	2.927896454
chr11:18245514-18247297	1.799087306	1.560714954	3.595742339	3.371558863	4.139142019	3.87774425
chr11:18248604-18249531	1.097610797	1.021479727	1.761285273	1.531069493	2.778208576	2.799087306
chr11:18267976-18268715	1.021479727	1.070389328	1.815575429	2.22342255	2.914564523	2.702657543
chr22:42915225-42915544	1.275007047	1.097610797	1.963474124	1.925999419	1.744161096	1.709290636
chr18:58603299-58603798	1.070389328	1.070389328	1.831877241	1.718087584	1.956056652	2.017921908
chr12:51188205-51189061	1.339137385	1.298658316	2.744161096	2.121015401	2.625270489	2.5360529
chr15:63637908-63639494	1.35614381	1.14404637	2.538538164	2.790772038	3.09085343	3.139142019
chr15:63694201-63694458	0.86393845	0.807354922	1.176322773	1.250961574	1.163498732	1.182692298
chrX:109497602-109498740	0.918386234	1.070389328	1.575312331	1.700439718	1.599317794	1.794935663
chr11:123235908-123236082	0.895302621	0.807354922	1.321928095	1.847996907	1.786596362	2.028569152
chr16:28500529-28501162	1.560714954	1.275007047	3.27351589	2.916476644	2.392317423	2.250961574
chr16:28501701-28501961	1.021479727	0.948600847	2.13093087	1.344828497	1.799087306	1.752748591
chr4:145807220-145807525	0.948600847	0.86393845	1.843983844	2.295723025	1.485426827	1.622930351
chr1:3673947-3674366	1.049630768	0.839959587	1.608809243	1.150559677	1.286881148	1.510961919
chr12:45666569-45667113	1.117695043	0.970853654	1.641546029	1.735522177	1.565597176	1.545968369
chr2:70800337-70801026	1.275007047	0.918386234	2.060047384	1.835924074	2.260025656	2.241840184
chr6:151701402-151703569	1.454175893	1.769771739	2.63691458	3.257010618	2.10433666	1.871843649
chr6:151745806-151746067	0.839959587	0.807354922	1.280956314	2.160274831	0.910732662	1.459431619
chr22:24460520-24461100	1.941106311	1.59454855	2.992768431	3.145677455	2.748461233	2.792855352
chr6:127397512-127398900	0.948600847	0.970853654	2.117695043	2.3950628	2.462052319	2.5360529
chr3:112538988-112541316	1.475084883	1.298658316	2.942983598	3.145677455	3.464668267	3.176322773
chr3:112546220-112547228	1.189033824	0.970853654	2.084064265	2	1.5360529	1.765534746
chr2:60104243-60106129	1.769771739	1.855989697	3.27351589	3.165107985	3.102658131	3.056583528
chr13:24089901-24092368	1.021479727	0.86393845	1.910732662	2.13422094	1.879705766	1.589763487
chr10:103500045-103501097	0.86393845	0.86393845	1.871843649	1.432959407	1.378511623	1.280956314
chr10:103563900-103565124	1.169925001	1.070389328	2.217230716	1.627606838	1.500802053	1.589763487
chr11:134638897-134642034	1.510961919	1.646162657	2.992768431	2.6622055	3.592158002	3.851998837
chr16:50688915-50689370	1.339137385	1.14404637	3.427606173	3.857980995	3.789729251	4.023255352
chr17:50696269-50697172	0.948600847	0.839959587	1.687060688	1.970853654	1.744161096	1.443606651
chr9:36346256-36347334	0.918386234	1.163498732	1.815575429	1.627606838	2.049630768	2.073820233
chr1:201400817-201402173	1.378511623	1.416839742	2.801158656	2.847996907	3.277984747	3.14404637
chr1:201403897-201405863	1.952333566	2.160274831	3.973611276	4.045268215	4.427606173	4.680886921
chr15:72763813-72765470	0.970853654	0.948600847	2.310340121	2.49057013	3.568032105	3.473786912
chr12:54555545-54556009	1.097610797	1.189033824	1.89917563	1.819668183	1.3950628	1.575312331
chr7:130012065-130012492	0.895302621	0.86393845	1.89917563	2.13422094	2.748461233	2.510961919
chr7:130021424-130021755	0.918386234	0.970853654	1.859969548	1.66448284	3.053111336	3.078951341
chr4:144114942-144116004	0.86393845	0.807354922	2.025028794	2.350497247	2.488000771	2.5360529
chr1:226545787-226546136	0.895302621	0.86393845	1.344828497	1.176322773	1.22650853	1.163498732
chr7:44737125-44739419	2.283921772	2.147306699	4.010779839	3.725741157	4.547203025	4.348374075
chr7:151321795-151323493	0.918386234	0.86393845	2.765534746	3.119356177	3.599317794	3.559491813
chr7:151335756-151336673	1.646162657	1.752748591	2.916476644	3.244887059	2.419538892	2.017921908
chr7:151342421-151342546	0.948600847	0.86393845	1.40053793	2.097610797	1.599317794	1.608809243
chr7:151346017-151346694	1.097610797	1.021479727	1.744161096	1.570462931	1.891419187	1.859969548
chr22:39466456-39467574	1.815575429	1.50589093	4.61999983	4.244125943	4.311067102	4.139142019
chr12:15497569-15498382	1.275007047	1.14404637	2.13093087	2.147306699	1.879705766	2.140778656
chr2:99867712-99867983	1.214124805	1.097610797	2.049630768	1.941106311	1.641546029	2.007195501
chr15:92636680-92637976	0.807354922	0.895302621	2	1.86393845	3.140778656	3.217230716
chr14:21504985-21505443	0.970853654	0.86393845	1.859969548	1.956056652	1.827819025	2.211012193
chr3:56764805-56765629	1.526068812	1.257010618	3.053111336	3.482848283	3.61117238	3.59454855
chr11:2140126-2141102	0.918386234	1.163498732	1.718087584	1.475084883	2.084064265	2.347665656
chr14:35068385-35069146	0.918386234	0.839959587	2.247927513	2.350497247	2.220329955	2.220329955
chr1:146446389-146446684	0.970853654	0.918386234	1.40053793	1.250961574	0.86393845	0.807354922
chr4:6773931-6774584	1.40053793	1.189033824	2.713695815	2.95419631	3.340562269	3.59454855
chr11:741334-741858	1.257010618	1.070389328	2.280956314	2.939226578	2.260025656	2.310340121
chr17:48913559-48913935	1.35614381	1.070389328	2.378511623	2.49057013	3.203201156	3.073820233
chr15:62772780-62773977	1.257010618	0.970853654	2.173127433	1.803227036	2.44625623	2.613531653
chr4:158948437-158949828	2.114367025	1.432959407	2.924099886	3.472487771	3.182692298	3.360364277
chr3:143051281-143052207	0.970853654	0.807354922	1.49057013	2.042644337	1.815575429	1.910732662
chr3:143060861-143061404	1.021479727	0.807354922	1.744161096	2.548436625	1.263034406	1.339137385
chr5:172530105-172532276	1.14404637	1.257010618	2.097610797	2.247927513	2.790772038	3
chr10:5723153-5724071	0.86393845	0.807354922	1.304511042	1.475084883	2.889473543	3.017921908
chr10:5730641-5733278	1.117695043	0.918386234	1.669026766	1.752748591	3.377123749	3.117695043
chr15:52067202-52067920	1.070389328	0.918386234	1.454175893	1.956056652	1.815575429	2.039138394
chr7:90584128-90584974	0.970853654	1.163498732	1.589763487	1.86393845	1.500802053	1.608809243
chr5:77750812-77752093	1.169925001	1.070389328	1.887525271	1.956056652	1.613531653	1.682573297
chr5:77770372-77771204	1.097610797	1.275007047	2.014355293	2.260025656	3.187451054	2.87774425
chr19:1175317-1175629	1.339137385	1.432959407	3.15704371	3.119356177	2.531069493	2.408711861
chr19:1183778-1184110	1.189033824	1.14404637	2.207892852	1.682573297	3.053111336	3.005399988
chr19:1185326-1185860	1.14404637	1.298658316	2.049630768	2.070389328	2.895302621	2.5360529
chr11:17230064-17231174	0.970853654	1	1.887525271	2.056583528	2.014355293	2.201633861
chr18:35454777-35454916	0.895302621	0.86393845	1.555816155	1.786596362	0.98550043	1.077242999
chr7:73214584-73215055	1.021479727	1.275007047	2.319039816	2.247927513	1.3950628	1.970853654
chr5:134603188-134606048	0.918386234	0.807354922	2.350497247	2.961623328	4.019701914	3.976363636
chrX:32448217-32448781	1.070389328	0.86393845	1.761285273	2.22342255	1.641546029	1.831877241
chr12:92417465-92417718	0.918386234	0.839959587	1.176322773	1.454175893	1.124328135	1.077242999
chr12:92485563-92486225	1.117695043	1.117695043	1.871843649	2.23572706	1.5360529	1.722466024
chr7:22255154-22256989	1.316145742	1.117695043	2.163498732	2.319039816	3.819668183	3.864928972
chr6:25046980-25047371	1.941106311	1.469885976	2.987320866	3.304511042	1.056583528	1.097610797
chr3:14460520-14461949	1.117695043	1.232660757	3.09423607	2.807354922	3	3.300123725
chr9:107825751-107826712	1.169925001	0.918386234	2.350497247	2.64385619	1.263034406	1.765534746
chr9:107827237-107829162	1.914564523	1.709290636	3.221877081	3.695993813	1.967168608	2.280956314
chr7:148939432-148939711	1.257010618	1.275007047	1.687060688	2.577730931	1.500802053	1.35614381
chr9:133619747-133621535	1.169925001	1.207892852	2.63691458	2.831877241	3.456806149	3.408711861
chr1:46062319-46063953	1.49057013	1.021479727	2.794935663	3.139142019	4.139142019	4.005399988
chr4:122321426-122323975	1.070389328	0.970853654	2.722466024	3.152183419	4.199279721	4.109360559
chr15:41833947-41836454	0.918386234	1.070389328	1.608809243	1.298658316	2.963474124	3.040892431
chr2:96495948-96496423	0.807354922	0.918386234	1.344828497	1.201633861	1.22650853	1.097610797
chr17_GL000205v2_random:67855-69601	2.333423734	2.23878686	4.49441561	4.448900951	3.97819563	4
chr13:41812901-41813262	1.35614381	1.541019153	2.386810946	2.689299161	1.464668267	1.709290636
chr2:6858460-6858779	1.070389328	1.257010618	2.414135533	2.577730931	3.207892852	3.452858965
chr2:6860409-6860554	0.918386234	0.807354922	1.263034406	1.298658316	1.815575429	2.017921908
chr21:34798001-34798164	1	0.918386234	1.622930351	1.510961919	1.263034406	1.339137385
chr3:25768617-25769308	1.049630768	0.807354922	1.731183242	1.510961919	1.416839742	1.545968369
chr17:72714179-72715052	0.86393845	0.918386234	1.655351829	1.344828497	1.967168608	1.859969548
chr11:103028295-103028698	0.86393845	0.839959587	2.269033146	2.319039816	1.613531653	2.097610797
chr3:42369132-42369462	1.117695043	0.970853654	1.321928095	1.925999419	0.933572638	1.007195501
chr9:123574223-123575452	1.59454855	1.339137385	2.948600847	3.339137385	3.460742564	3.632268215
chr2:175359733-175360225	0.970853654	0.807354922	1.608809243	2.056583528	1.773996325	1.739848103
chr1:178252362-178252662	0.807354922	0.807354922	1.526068812	2.173127433	0.910732662	1.028569152
chr7:138466125-138466405	1.097610797	1.049630768	1.608809243	1.847996907	1.361768359	1.263034406
chr5:150236466-150236681	0.948600847	1	1.790772038	1.970853654	1.304511042	1.137503524
chr16:69097338-69098138	0.970853654	1.049630768	1.952333566	1.454175893	1.799087306	1.89917563
chr12:74490490-74491838	0.807354922	0.970853654	1.761285273	2	2.347665656	2.589763487
chr15:57751907-57753786	0.918386234	0.918386234	1.843983844	1.718087584	3.71918344	3.694880193
chr15:57796639-57798012	1.378511623	1.298658316	2.513490746	2.40599236	2.014355293	1.933572638
chr20:37403679-37404763	1.275007047	1.049630768	2.195347598	1.718087584	2.10433666	2.097610797
chr18:48197597-48200075	1.14404637	1.207892852	2.014355293	2.121015401	2.59454855	2.384049807
chr6:70819699-70820679	1.097610797	0.86393845	1.555816155	1.718087584	1.500802053	1.608809243
chr5:96770020-96772022	1.859969548	1.416839742	2.780310099	3.868884273	3.005399988	2.680324357
chr6:106194596-106195858	1.189033824	1.117695043	1.469885976	2.272023189	2.655351829	2.737686761
chr2:203867572-203868386	1.275007047	1.646162657	3.047887329	3.552131108	2.817623258	2.976363636
chr22:27872999-27874416	0.918386234	1.021479727	2.039138394	2.173127433	3.532316959	3.694880193
chr9:110101354-110104665	2.353323291	2.192194165	4.040892431	3.876762491	3.583759754	3.460742564
chr9:110168420-110168968	0.839959587	0.86393845	2.629939409	2.577730931	2.655351829	2.792855352
chr14:67481264-67482876	1.646162657	1.782408565	3.852997588	3.404630684	3.27351589	2.994579724
chr14:67483428-67484197	1.169925001	1.021479727	2.513490746	2.438292852	2.857980995	2.5360529
chr14:67487924-67489112	2.451540833	2.475084883	4.657068301	4.059182199	4.645009884	4.675251386
chr3:152742857-152743308	0.918386234	0.807354922	2.117695043	1.941106311	1.321928095	1.316145742
chr3:185289992-185290945	0.86393845	0.918386234	1.541019153	1.910732662	1.378511623	1.526068812
chr6:161830868-161832060	1.169925001	0.970853654	1.361768359	1.956056652	2.280956314	2.107687869
chr8:11123737-11125479	2.007195501	2.169925001	3.768713657	3.888499736	3.544732656	3.890446693
chr8:11130530-11132633	1.438292852	1.021479727	3.010779839	3.695993813	3.77925972	3.559491813
chr8:11133230-11134254	1.021479727	1.070389328	2	1.752748591	2.060047384	1.831877241
chr11:63564131-63564387	1.049630768	0.918386234	2.049630768	2.070389328	1.906890596	2.347665656
chr11:63582173-63584026	0.970853654	1.070389328	2.713695815	2.99095486	2.691534165	2.606442228
chr16:55621601-55623556	1.769771739	1.526068812	2.646162657	3.292781749	3.15704371	3.364572432
chr1:12424437-12425122	1.257010618	1.070389328	1.815575429	1.98550043	1.839959587	2.140778656
chr7:138170475-138171810	1.475084883	1.49057013	2.992768431	3.003602237	3.564378169	3.308885057
chr11:82919775-82920976	1.257010618	1	2.269033146	2.283921772	2.17951105	2.518535139
chr11:82924565-82925576	1	0.807354922	1.89917563	2.147306699	2.778208576	2.813524689
chr11:82994682-82997214	0.970853654	0.86393845	2.86393845	3.343407822	3.316145742	3.582556003
chr13:28641337-28642328	1.475084883	1.3950628	3.023255352	2.996388746	3.012568674	2.845991771
chr1:92977613-92977790	1.316145742	1.378511623	2.153805336	3.032100843	1.263034406	1.201633861
chr4:24965790-24967509	1.117695043	1.021479727	2.014355293	1.86393845	2.989139007	3.12763328
chr8:113684871-113685763	1.416839742	1.14404637	2.140778656	2.500802053	1.967168608	2.053111336
chr20:25313668-25314032	2.469885976	2.114367025	4.125155131	4.3652726	4.296457407	4.359661722
chr17:66729942-66731600	1.021479727	0.86393845	1.744161096	1.879705766	2.538538164	2.908812908
chr13:95250817-95251936	1.214124805	0.970853654	3.042644337	3.365972428	2.310340121	2.469885976
chr13:95279465-95282373	2.459431619	2.475084883	4.313245852	4.229587923	3.460742564	3.211012193
chr10:17685354-17685741	0.86393845	1	1.176322773	1.411426246	1.14404637	1.244887059
chr1:109974329-109974625	0.807354922	0.807354922	1.201633861	1.321928095	0.963474124	0.933572638
chr7:92776923-92777577	1.169925001	0.918386234	1.622930351	2.107687869	1.580145484	1.510961919
chr12:51087296-51088138	1.632268215	1.469885976	3.173127433	3.605257263	3.386810946	3.386810946
chr12:51088828-51089539	1.859969548	1.659924558	2.815575429	3.316145742	3.399171094	3.100977648
chr9:99178951-99179345	1.097610797	1	2.014355293	1.411426246	1.344828497	1.443606651
chr14:71020941-71023268	1.169925001	1.163498732	3.106013238	3.841973119	3.568032105	3.443606651
chr5:124934838-124936592	1.843983844	1.752748591	3.117695043	3.152183419	2.347665656	2.073820233
chr12:47197928-47198123	0.839959587	0.839959587	1.201633861	1.925999419	0.910732662	0.887525271
chr17:15646778-15647019	1	0.895302621	1.438292852	1.344828497	1.613531653	1.933572638
chr7:25117260-25118714	1.526068812	1.3950628	2.488000771	2.615887074	3.340562269	3.237257771
chr2:62059630-62060322	0.895302621	0.918386234	1.622930351	1.98550043	2.147306699	2.12763328
chr3:16509813-16510517	1.831877241	1.709290636	3	3.165107985	2.632268215	2.443606651
chr14:75533190-75534712	1.925999419	1.627606838	3.49057013	3.743084056	2.994579724	3.028569152
chr14:75539672-75540401	1.232660757	1.097610797	3.423578171	3.09423607	1.641546029	1.807354922
chr2:134953501-134954532	1.257010618	1.097610797	2.207892852	2.070389328	2.831877241	2.891419187
chr3:185770025-185770857	1.021479727	0.918386234	2.780310099	2.908812908	3.09085343	2.599317794
chr3:185794705-185795389	1.339137385	0.970853654	2.23878686	2.671293372	2.298658316	2.427606173
chrX:138743951-138745446	0.918386234	1.117695043	2.289834465	2.13422094	2.025028794	2.272023189
chr17:75417177-75417458	1.454175893	1.580145484	2.56315813	2.773996325	1.906890596	2.364572432
chr20:2520846-2521980	1.510961919	1.316145742	2.538538164	2.606442228	3.61117238	3.523561956
chr2:201218724-201221359	2.469885976	2.192194165	4.300123725	4.551516018	5.054414388	4.952333566
chr2:201223243-201223551	1.049630768	0.839959587	1.989139007	2.028569152	2.419538892	2.220329955
chr2:201227088-201229151	2.333423734	1.989139007	4.105175192	4.450881315	4.561326136	4.391630262
chr2:241363460-241363970	1.169925001	0.895302621	2.707082992	2.480265122	2.669026766	2.941106311
chr2:241374506-241375151	1.189033824	0.970853654	2.163498732	2.042644337	2.201633861	2.560714954
chr20:4435742-4436758	1.298658316	1.378511623	2.684818738	2.438292852	2.811471031	2.786596362
chr15:74038664-74041170	1.89917563	1.722466024	3.347665656	3.158660175	2.025028794	1.778208576
chr5:6827651-6828505	0.918386234	0.970853654	2.589763487	2.634593268	1.799087306	1.739848103
chr5:6828764-6830166	1.070389328	1.049630768	3.49441561	3.730096466	2.220329955	2.327687364
chr2:46530677-46530968	1.316145742	1.454175893	2.759155834	2.908812908	2.003602237	2.485426827
chr2:46556961-46557199	1.275007047	1.232660757	2.195347598	2.839959587	1.941106311	1.831877241
chr10:23656923-23659003	1.117695043	1.257010618	2.319039816	2.13422094	2.691534165	2.780310099
chr3:39172271-39172852	1.021479727	1.163498732	2.247927513	2.307428525	2.211012193	1.959770155
chr3:39190698-39193237	1.214124805	1.163498732	2.117695043	2.014355293	2.843983844	2.327687364
chr7:111085473-111085693	1.049630768	0.895302621	1.469885976	1.98550043	1.464668267	1.709290636
chr6:107124796-107126371	0.86393845	0.970853654	1.50589093	1.510961919	1.773996325	1.709290636
chr8:81218316-81218787	0.895302621	0.895302621	1.641546029	2.070389328	1.416839742	2.097610797
chr6:41572198-41573045	1.580145484	1.541019153	2.987320866	2.901108243	1.97819563	1.739848103
chr3:134916579-134919641	1.843983844	1.59454855	3.793895883	3.884597921	4.339137385	4.512858954
chr15:34043206-34044333	0.970853654	0.970853654	1.655351829	1.250961574	1.941106311	2.220329955
chr11:122112226-122114914	1.275007047	1.339137385	3.140778656	3.632268215	3.641546029	3.443606651
chr8:115447801-115448031	1.580145484	1.560714954	2.684818738	3.837943242	1.773996325	1.722466024
chr14:68210387-68211420	3.053111336	2.680324357	4.750070486	5.023698917	4.56924803	4.791293149
chr14:68212471-68212638	0.895302621	0.839959587	2.140778656	2.416839742	1.827819025	1.622930351
chr14:68229694-68230565	2.017921908	1.811471031	3.44625623	4.009884589	3.61117238	3.575312331
chr12:123283211-123284339	0.970853654	1.207892852	1.871843649	1.941106311	2.857980995	2.392317423
chr15:79009355-79010238	2.353323291	2.214124805	3.869871406	3.884597921	3.839959587	3.934516502
chr1:32900072-32901686	1.070389328	1.049630768	1.89917563	1.250961574	1.718087584	1.944858446
chr1:32937968-32938116	1.475084883	1.35614381	2.185866545	2.869871406	1.815575429	1.959770155
chr13:47511323-47513505	1.021479727	0.918386234	1.49057013	1.718087584	2.272023189	2.017921908
chr7:81298832-81299914	0.948600847	1.070389328	1.655351829	1.735522177	1.867896464	2.169925001
chr7:5541602-5541987	0.86393845	1.021479727	2.117695043	1.589763487	1.321928095	1.389566812
chr7:5581263-5584018	1.298658316	1.163498732	3.129283017	2.748461233	3.263034406	2.981852653
chr2:156538121-156540407	0.895302621	0.86393845	2.217230716	2.384049807	2.735522177	2.568032105
chrX:30646392-30646831	1.475084883	1.469885976	2.629939409	2.815575429	2.908812908	3
chrX:30680375-30682039	1.097610797	1.070389328	2.117695043	2.653060017	2.232660757	2.336283388
chr12:4142496-4143317	1.981852653	1.925999419	3.56315813	3.404630684	3.544732656	3.813524689
chr12:4152633-4153915	2.140778656	2.456806149	4.798569004	4.842978832	5.202809492	5.169123281
chr12:57792329-57792459	0.895302621	0.807354922	1.700439718	2.260025656	1.207892852	1.35614381
chr16:53727516-53727982	1	0.948600847	2.025028794	2.160274831	1.361768359	1.244887059
chr10:5985563-5986705	1.416839742	1.432959407	2.488000771	2.931683057	2.757023247	2.64385619
chr10:5987304-5988548	1.169925001	1.3950628	2.310340121	2.469885976	2.44625623	2.845991771
chr3:127286353-127287508	1.510961919	1.678071905	2.937344392	2.983677695	2.480265122	3.148934105
chr12:121912097-121912996	0.807354922	0.807354922	2.153805336	2.121015401	1.641546029	1.847996907
chr3:194893250-194894040	1.257010618	1.257010618	1.815575429	2.384049807	1.321928095	1.682573297
chr8:122921365-122923086	2.488000771	2.361768359	4.025914699	4.390254956	4.522934561	4.51916445
chr8:122924132-122924484	1.232660757	1.070389328	2.310340121	2.097610797	1.956056652	2.028569152
chr12:7580362-7584407	1.613531653	1.339137385	3.0721058	3.462052319	4.800641097	4.642123916
chr9:5072988-5075403	0.918386234	0.86393845	2.185866545	2.319039816	2.922197848	2.952333566
chr2:108452101-108452941	1.298658316	0.918386234	1.989139007	2.3305584	2.691534165	2.384049807
chr2:108459983-108461646	1.257010618	1.3950628	2.459431619	2.698218478	2.763411574	3.09592442
chr22:28607692-28608901	0.970853654	0.948600847	1.541019153	1.803227036	1.867896464	2.117695043
chr20:48024958-48027175	0.970853654	0.970853654	1.843983844	1.786596362	2.981852653	2.90303827
chr9:89613094-89615319	1.49057013	1.163498732	3.545968369	3.442280035	4.344118335	4.098453246
chr7:26158501-26158870	1.14404637	1.163498732	2.289834465	2.042644337	2.049630768	1.910732662
chr7:26185254-26185970	1.189033824	0.918386234	1.910732662	2.521050737	2.495695163	2.232660757
chr3:134387943-134389767	0.807354922	0.807354922	2.117695043	2	3.340562269	3.169925001
chr1:111496445-111496668	0.970853654	0.86393845	1.589763487	2	1.007195501	1.137503524
chr9:129558597-129561530	2.516015147	2.066950244	4.040892431	3.725741157	4.551516018	4.59454855
chr10:96702078-96702330	1.726831217	1.883620816	3.129283017	3.280956314	2.232660757	1.944858446
chr18:45874471-45875203	0.918386234	0.86393845	1.910732662	2.121015401	1.304511042	1.220329955
chr2:201197463-201198106	1.316145742	1.416839742	2.117695043	2.568032105	1.827819025	1.495695163
chr3:149445840-149445960	1.021479727	0.839959587	1.361768359	1.910732662	0.933572638	0.910732662
chr10:50538336-50539401	2.017921908	2.100977648	3.793895883	3.687060688	4.736063628	4.533563348
chr10:51380662-51382421	0.970853654	1.070389328	1.541019153	1.941106311	1.244887059	1.201633861
chr6:117607419-117608274	1.49057013	1.378511623	2.596935142	2.49057013	3.297191417	3.270528942
chr3:138873339-138874056	1.454175893	1.232660757	1.925999419	2.615887074	2.364572432	2.495695163
chr6:145742386-145744251	1.275007047	1.378511623	2.82984956	2.95419631	2.843983844	3.221877081
chr1:160083217-160084615	1	1.070389328	2.084064265	1.411426246	1.867896464	2.097610797
chr6:111975448-111975623	1.14404637	1.097610797	2.310340121	2.713695815	2.10433666	2.117695043
chr1:39161914-39162287	1.021479727	1.049630768	3.583759754	3.646162657	4.178714641	4.308885057
chr1:224719533-224719894	1.339137385	1.298658316	2.56315813	3.321928095	1.673556424	1.560714954
chr3:196205528-196205891	1.169925001	0.86393845	2.13093087	2.361768359	2.648465443	2.680324357
chr3:196238775-196239126	0.807354922	0.807354922	1.925999419	2.22342255	1.304511042	1.244887059
chr3:196273643-196274942	1.914564523	1.526068812	3.472487771	3.738767837	4.462052319	4.344118335
chr2:28552098-28552633	1.021479727	0.86393845	2.039138394	2	1.516015147	1.970853654
chr22:31651621-31651941	1.049630768	1.021479727	1.843983844	1.970853654	1.344828497	1.526068812
chr2:1990150-1991086	0.895302621	1.070389328	1.925999419	1.646162657	2.933572638	2.589763487
chr6:56048111-56048550	1.232660757	1.117695043	2.260025656	2.577730931	1.5360529	1.622930351
chr2:128437019-128437708	0.86393845	0.86393845	2.397802962	1.98550043	3.297191417	3.531069493
chr2:128446201-128446979	1.14404637	1.117695043	2.049630768	1.786596362	3.507160349	3.547203025
chr5:150563990-150564168	0.86393845	0.895302621	1.49057013	2.056583528	1.007195501	1.201633861
chr5:150566963-150569831	1.815575429	1.49057013	3.735522177	3.777156666	4.224966365	4.272769732
chr11:35357752-35358960	2.495695163	2.632268215	3.855989697	4.527320608	4.348374075	4.133399125
chr17:14762460-14763826	1.214124805	1.117695043	1.761285273	2.185866545	2.189033824	2.192194165
chr5:16789734-16791994	1.275007047	1	1.952333566	2.147306699	2.298658316	2.182692298
chr5:135164361-135164931	0.918386234	0.918386234	1.575312331	1.86393845	1.485426827	1.298658316
chr18:24659977-24661307	1.232660757	1.275007047	2.097610797	2.121015401	2.707082992	2.689299161
chr17:17378975-17380593	0.918386234	0.86393845	2.737686761	2.372952098	4.648465443	4.600507645
chr12:107368441-107370473	1.560714954	1.59454855	4.025914699	4.46662712	4.022367813	4.100977648
chr22:24513522-24515440	2.97819563	2.632268215	4.831877241	5.040892431	4.489928219	4.377817853
chr6:83085889-83088518	1.298658316	1.070389328	3.288358562	3.845991771	4.322649262	4.311067102
chr1:52330117-52331332	1.14404637	1.070389328	2.173127433	2.416839742	2.169925001	1.944858446
chr1:52331824-52333113	1.14404637	0.918386234	1.963474124	2.097610797	2.17951105	1.944858446
chr4:168577073-168578546	1.275007047	1.049630768	2.948600847	3.250961574	2.713695815	3.010779839
chr18:62418917-62419279	1.14404637	0.86393845	1.989139007	2.384049807	1.879705766	1.981852653
chr2:181607561-181608576	1.097610797	1.097610797	1.541019153	1.98550043	1.704871964	1.545968369
chr2:181632534-181633912	2.163498732	2.147306699	3.909773104	4.265286858	3.66106548	3.582556003
chr20:60011183-60011318	0.895302621	0.86393845	1.321928095	1.097610797	1.14404637	0.887525271
chr20:60043471-60043767	0.948600847	0.895302621	1.687060688	2.160274831	1.244887059	1.831877241
chr12:110384063-110385358	1.871843649	1.070389328	3.177917792	3.073820233	4.294253136	4.270528942
chr1:201307189-201308148	1.214124805	1.070389328	2.073820233	1.700439718	2.310340121	2.241840184
chr1:201348221-201349333	0.918386234	1.207892852	1.89917563	1.627606838	1.718087584	1.981852653
chr1:201383050-201385846	1.021479727	0.918386234	2.613531653	2.427606173	3.653060017	3.308885057
chr1:201399418-201400774	1.070389328	1.339137385	2.424922088	1.956056652	2.939226578	3.073820233
chr2:239454616-239454841	0.807354922	0.807354922	1.304511042	1.786596362	1.028569152	1.280956314
chr22:37162249-37163274	1.070389328	1.021479727	1.89917563	1.700439718	3.675815931	3.539779192
chr10:76310803-76310912	1.169925001	0.970853654	1.555816155	2.042644337	1.077242999	1.077242999
chr10:76375639-76376389	1.021479727	0.918386234	1.718087584	2.185866545	1.731183242	1.807354922
chr4:121167150-121167416	1.560714954	1.416839742	2.948600847	3.365972428	1.891419187	1.859969548
chr4:121171578-121171792	1.14404637	1	2.521050737	2.969012308	1.448900951	1.682573297
chr1:76268463-76270965	2.114367025	2.137503524	3.450221496	3.764473551	4.336997417	4.218781168
chr11:35905223-35906093	1.257010618	1.35614381	2.675815931	3.132576843	2.003602237	1.682573297
chr1:172700597-172701421	1.189033824	0.918386234	1.815575429	2.448900951	1.580145484	1.316145742
chr4:110001638-110004225	1.021479727	1.021479727	2.737686761	2.901108243	3.435628594	3.250961574
chr11:18710344-18712132	1.214124805	0.970853654	2.163498732	2.121015401	3.218781168	3.100977648
chr7:39685942-39686794	1.510961919	1.50589093	2.653060017	3.184280294	2.584962501	2.336283388
chr3:111301299-111303782	0.970853654	1.14404637	2.367371066	2.748461233	3.35473424	3.304511042
chr8:89989150-89989958	1.815575429	1.560714954	3.042644337	3.039138394	3.363171077	3.666756592
chr16:47069166-47070051	1.070389328	1.070389328	2.229587923	2.198494154	3.218781168	3.231125158
chr2:171971887-171973262	1.580145484	1.117695043	2.319039816	2.350497247	3.377123749	3.559491813
chr10:24382664-24384647	1.021479727	1.378511623	2.025028794	2.198494154	1.704871964	1.722466024
chr9:112248552-112249627	1.169925001	1.117695043	1.887525271	2.361768359	1.879705766	1.871843649
chr9:112281407-112283170	1.021479727	0.807354922	1.589763487	1.803227036	1.941106311	2.028569152
chr11:18657362-18658043	1.298658316	0.918386234	1.608809243	2.121015401	1.731183242	1.560714954
chr3:143307414-143308756	2.140778656	2.40053793	4.076388069	4.18030702	4.222650022	4.216454865
chrX:127546641-127547998	0.918386234	0.86393845	1.974529312	2.319039816	1.565597176	1.510961919
chr12:3073508-3075374	1.257010618	1.432959407	2.613531653	2.173127433	3.901108243	3.816599707
chr2:63784023-63785369	1.316145742	0.86393845	1.555816155	2.198494154	1.929790998	1.682573297
chr7:111762291-111762976	1.214124805	0.970853654	1.773996325	2.211012193	1.500802053	1.526068812
chr8:22701555-22701795	1.632268215	1.580145484	2.969012308	2.847996907	2.10433666	1.959770155
chr8:22780506-22782211	1.189033824	1.021479727	2.801158656	2.028569152	1.891419187	2.160274831
chr2:184890087-184891177	0.970853654	0.895302621	2.247927513	2.596935142	2.241840184	2.462052319
chr7:150791987-150792614	1.59454855	1.659924558	3.161887682	2.885574364	3.053111336	3.017921908
chr6:2937631-2938245	0.918386234	1.021479727	2.107687869	2.107687869	1.839959587	1.622930351
chr6:2940260-2941087	2.114367025	1.827819025	3.3950628	3.557042415	2.790772038	2.976363636
chr17:21191502-21192961	1.189033824	1.163498732	2.014355293	2.3305584	3.012568674	3.285402219
chr4:38098998-38100609	1.378511623	1.378511623	2.495695163	2.931683057	3.604071324	3.372952098
chr21:31195792-31196056	1.117695043	1.189033824	1.555816155	2.416839742	1.14404637	1.263034406
chr19:42105085-42105841	1.613531653	1.454175893	2.691534165	2.831877241	3.207892852	2.799087306
chr3:146511429-146512052	1.232660757	1.049630768	2.025028794	2.606442228	2.59454855	2.568032105
chr17:50510797-50511907	1.214124805	1.163498732	2.014355293	2.272023189	4.111865964	3.868884273
chr20:35818372-35819790	1.097610797	1.070389328	2.060047384	2.173127433	2.669026766	2.702657543
chr2:12705106-12705540	1.070389328	0.86393845	2.025028794	2.173127433	1.182692298	1.298658316
chr20:41504785-41506423	1.021479727	0.86393845	1.469885976	2.13422094	2.784503983	2.819668183
chrX:74263971-74264393	0.918386234	0.86393845	1.859969548	2.198494154	2.12763328	2.201633861
chrX:74280491-74283198	1.739848103	1.59454855	3.010779839	3.107687869	3.017921908	2.87774425
chr8:8861698-8862952	1.941106311	1.627606838	3.432959407	3.768713657	2.298658316	2.845991771
chrX:40871369-40872774	1.117695043	1.189033824	2.084064265	2.3305584	1.744161096	1.910732662
chr9:97889941-97891261	1.843983844	1.432959407	3.200064862	2.916476644	3.881664619	4.224194664
chr15:89316755-89319383	1.40053793	1.416839742	2.691534165	2.606442228	2.220329955	2.063502942
chr16:1480404-1481539	1.843983844	1.432959407	3.200064862	3.343407822	3.878725341	3.539779192
chr10:11710771-11711112	2.080657663	1.989139007	3.347665656	3.904002316	2.784503983	2.94673086
chr10:11718023-11718462	2.313245852	1.925999419	4.285402219	4.608809243	4.01346226	4.280213996
chr10:11723513-11723632	0.948600847	0.86393845	1.731183242	1.531069493	1.182692298	1.263034406
chr18:47163220-47164023	1.117695043	1.117695043	2.386810946	2.799087306	2.976363636	3.255500733
chr18:47182206-47182723	1.021479727	1.14404637	1.687060688	1.735522177	1.879705766	1.831877241
chr1:151174544-151176820	2.163498732	1.89917563	3.659924558	3.371558863	3.615887074	3.64731451
chr2:173133279-173133420	1.14404637	1	1.454175893	1.941106311	0.98550043	1.028569152
chr6:111289518-111289976	1.275007047	1.207892852	2.56315813	2.782408565	2.060047384	1.883620816
chr21:31296580-31296941	0.918386234	1	1.669026766	1.910732662	2.232660757	2.384049807
chr11:73152933-73153124	1.632268215	1.3950628	2.794935663	2.510961919	1.855989697	2.084064265
chr11:73171056-73172180	1.454175893	1.3950628	3.371558863	3.025028794	2.939226578	3.028569152
chr7:127417210-127417845	0.839959587	0.807354922	1.622930351	1.752748591	1.929790998	1.970853654
chr18:103962-104549	0.807354922	0.86393845	1.361768359	1.495695163	1.028569152	1.077242999
chr17:50735353-50735797	0.918386234	0.948600847	1.815575429	1.847996907	1.599317794	1.028569152
chr11:277659-277973	1.214124805	1.049630768	2.185866545	2.107687869	1.580145484	1.752748591
chr10:119285428-119286278	1.189033824	0.970853654	1.761285273	1.735522177	2.160274831	2.12763328
chr2:112976867-112978950	0.970853654	1.049630768	2.207892852	1.835924074	1.5360529	1.545968369
chr11:117089763-117090192	1.298658316	1.14404637	2.195347598	2.839959587	2.419538892	2.319039816
chr11:117092883-117093439	1.815575429	1.678071905	3.122672719	3.853995647	3.075532631	3.181102551
chr7:50068233-50070304	1.632268215	1.691534165	3.047887329	2.908812908	2.933572638	3.139142019
chr2:60312557-60313702	0.86393845	0.807354922	1.655351829	1.847996907	1.879705766	2.117695043
chr17:58949262-58949424	0.970853654	0.86393845	1.963474124	2.568032105	1.3950628	1.389566812
chr1:202642188-202644836	1.298658316	1.163498732	2.548436625	1.718087584	3.422233001	2.970853654
chr12:120828787-120829470	1.021479727	1.163498732	1.641546029	1.98550043	2.117695043	1.89917563
chr13:23321137-23323334	1.454175893	1.49057013	2.869871406	3.017921908	4.718635616	4.64038956
chr20:49272730-49273005	0.970853654	0.86393845	2.424922088	2.739848103	1.786596362	1.765534746
chr3:151132946-151134869	1.526068812	1.526068812	2.72900887	3.080657663	3.187451054	3.073820233
chr19:35710669-35711643	0.807354922	1	1.50589093	1.250961574	1.378511623	1.049630768
chr4:182491845-182493572	1.298658316	0.918386234	1.655351829	1.941106311	2.211012193	2.007195501
chr11:109996032-109996462	1.59454855	1.257010618	2.097610797	2.931683057	1.967168608	2.12763328
chrX:154823606-154823753	1.097610797	1.117695043	1.608809243	1.98550043	1.432959407	1.622930351
chrX:154827289-154828448	2.344828497	1.871843649	3.753818443	3.849999259	4.10433666	4.087462841
chr18:68854734-68856655	1.914564523	1.722466024	2.63691458	3.586164246	2.513490746	2.241840184
chr9:113125085-113127230	3.22650853	2.599317794	4.502712486	4.899659026	4.859969548	4.882643049
chr9:113129707-113132504	2.983677695	2.615887074	5.181500152	5.574101508	5.304511042	5.037382222
chr9:113179936-113180043	1.454175893	1.189033824	2.060047384	2.49057013	1.580145484	1.560714954
chr7:17843036-17844192	1.049630768	0.970853654	1.438292852	2	2.50589093	2.392317423
chr6:235050-237045	2.469885976	1.799087306	4.341985747	4.362469889	4.275007047	3.997292408
chr6:250686-250799	1.070389328	1.021479727	1.773996325	2.538538164	1.207892852	1.163498732
chr6:259962-260196	1.316145742	1.14404637	1.843983844	2.339137385	1.879705766	1.819668183
chr22:25084893-25086840	1.257010618	1.021479727	2.653060017	2.459431619	2.713695815	3.160274831
chr15:59074269-59075051	0.86393845	0.807354922	2	1.98550043	2.601696516	2.550900665
chr20:302541-302739	1	0.918386234	1.773996325	1.941106311	1.941106311	1.765534746
chr2:162327275-162329130	1.378511623	1.416839742	2.72900887	2.790772038	4.136683578	3.786596362
chr3:9008227-9009043	0.807354922	0.86393845	1.454175893	1.589763487	1.464668267	1.66448284
chr19:6115431-6115948	1.117695043	0.948600847	2.62058641	2.861955364	2.927896454	2.64385619
chr19:6116761-6117095	1.14404637	1.097610797	2.025028794	1.531069493	2.232660757	2.117695043
chrX:111687129-111687609	0.86393845	0.86393845	1.454175893	1.847996907	2.039138394	1.847996907
chr7:47605943-47606344	0.895302621	0.918386234	1.526068812	1.910732662	1.879705766	1.859969548
chr3:72972881-72973790	1.070389328	0.970853654	2.280956314	2.014355293	2.160274831	1.765534746
chr7:132390653-132391796	1.070389328	1.257010618	2.956056652	2.6622055	1.918386234	2.272023189
chr20:34559409-34560005	0.86393845	0.86393845	1.304511042	1.021479727	1.687060688	1.389566812
chr20:34564755-34567572	1.678071905	1.843983844	3.909773104	3.44625623	4.289096702	4.294988268
chr20:34576780-34577343	1.097610797	1.14404637	2.269033146	2.548436625	2.211012193	2.117695043
chr20:34577885-34582320	3.513490746	3.412781525	5.312519967	5.331275267	5.242221395	5.114783447
chr9:84284387-84286371	0.918386234	0.895302621	1.773996325	2.097610797	2.784503983	2.709290636
chr7:93980571-93981988	0.918386234	0.86393845	2.073820233	2.521050737	2.59454855	2.759155834
chr1:157399469-157400340	1.981852653	1.541019153	3.408711861	3.228049048	2.700439718	2.825785627
chr3:23457550-23458617	1.169925001	0.970853654	2.488000771	2.427606173	2.570462931	2.752748591
chr10:126171404-126172109	1.545968369	1.275007047	2.451540833	2.634593268	3.177917792	3.390942773
chr10:109890660-109891024	1.40053793	1.117695043	2.531069493	2.869871406	2.584962501	2.606442228
chrX:45068613-45068960	1	1.021479727	2.378511623	2.625270489	2.50589093	2.771885579
chrX:45077470-45078269	1.275007047	1.021479727	2.765534746	3.107687869	2.707082992	2.851998837
chr15:44595336-44596886	1.169925001	0.895302621	2.217230716	2.893362211	3.311793718	3.464668267
chr8:123282271-123283255	1.257010618	1.070389328	2.56315813	2.558267634	2.50589093	2.64385619
chr2:85396887-85397393	1.049630768	1.097610797	2.229587923	2.13422094	1.565597176	1.89917563
chr15:49730825-49732957	1.709290636	1.560714954	3.010779839	2.748461233	2.50589093	2.182692298
chr2:126322018-126323629	0.86393845	0.918386234	1.608809243	1.475084883	2.298658316	2.117695043
chr2:126356376-126358333	0.86393845	0.918386234	1.761285273	1.86393845	2.310340121	2.169925001
chr8:42024909-42025073	1	1	1.622930351	2.319039816	1.448900951	1.220329955
chr3:45487291-45488037	0.807354922	0.918386234	1.111031312	1.150559677	1.378511623	1.244887059
chr8:100257393-100257509	0.86393845	0.839959587	1.13093087	1.847996907	1.163498732	1.007195501
chr11:86442013-86443667	1.40053793	1.50589093	2.956056652	2.634593268	2.720278465	2.477677328
chr17:20067851-20068224	1.275007047	1.232660757	2.759155834	2.939226578	2.933572638	3.327687364
chr12:59415149-59416571	1.189033824	0.86393845	1.831877241	2.121015401	2.084064265	1.739848103
chr2:191003243-191004479	1.339137385	1.021479727	2.185866545	1.879705766	4.078951341	3.819668183
chr1:204578034-204579922	1.35614381	1.189033824	3.150559677	2.99095486	4.240314329	4.221103725
chr9:111057400-111058872	1.257010618	1.454175893	2.750606505	3.060047384	3.193771743	3.185866545
chr9:120726589-120726922	0.948600847	0.895302621	2.531069493	2.6622055	2.025028794	1.695993813
chr9:79564231-79564342	0.86393845	0.86393845	1.321928095	1.769771739	1.432959407	1.389566812
chr9:79565160-79565576	1.35614381	1.378511623	2.521050737	2.350497247	2.298658316	2.543495883
chr4:183059479-183061323	1.117695043	1.117695043	1.790772038	1.98550043	2.003602237	1.992768431
chr4:183063949-183065535	1.14404637	0.918386234	2.580145484	2.548436625	2.957914599	2.871843649
chr16:4243479-4244351	0.948600847	0.918386234	1.952333566	1.895302621	3.161887682	3.201633861
chr12:48965223-48966943	2.344828497	2.589763487	4.247168	4.131754091	3.92314918	3.709290636
chr19:42528167-42529689	1.475084883	1.526068812	2.815575429	2.295723025	3.35473424	3.270528942
chr21:43664310-43664749	1.35614381	1.021479727	1.963474124	2.084064265	1.516015147	1.560714954
chr11:3844924-3846073	1.992768431	1.843983844	3.761285273	3.967168608	3.722466024	3.694880193
chr17:27460968-27461712	0.970853654	1.117695043	2.163498732	1.66448284	1.731183242	1.910732662
chr5:131671208-131672011	1.021479727	0.807354922	2.195347598	2.528571319	1.815575429	2.211012193
chr5:131675691-131676238	1.117695043	0.86393845	1.831877241	1.389566812	1.007195501	1.137503524
chr2:197203867-197204030	1.049630768	0.918386234	1.952333566	2.528571319	2.462052319	2.752748591
chr2:197263811-197264194	1.298658316	1.021479727	1.831877241	2.042644337	2.347665656	2.150559677
chr8:80996553-80997091	0.918386234	0.970853654	2.217230716	1.803227036	1.097610797	1.220329955
chr6:12586827-12588016	1.117695043	1.021479727	2.62058641	2.983677695	2.364572432	2.485426827
chr6:12591045-12591157	1.14404637	1.097610797	1.843983844	2.372952098	1.163498732	1.280956314
chr6:12592720-12593249	0.918386234	1.070389328	2.56315813	2.893362211	1.718087584	1.859969548
chr6:12593794-12595883	2.983677695	2.794935663	4.705425039	5.105175192	4.341274184	4.362469889
chr17:68091656-68091805	1.021479727	1.070389328	1.687060688	2.121015401	1.500802053	1.298658316
chr13:71942353-71944068	1.14404637	1.097610797	2.153805336	2.765534746	2.618238656	2.372952098
chr1:24276898-24278559	1.117695043	0.970853654	1.831877241	1.66448284	3.028569152	3.017921908
chr9:114817976-114819056	2.250961574	2.3305584	3.970853654	4.116031993	3.516015147	3.56315813
chr6:89012393-89012613	1	0.970853654	1.790772038	1.803227036	1.361768359	1.316145742
chr5:160627147-160630442	1.560714954	1.117695043	2.629939409	2.469885976	3.390942773	3.237257771
chr16:68174941-68175357	0.918386234	0.895302621	1.843983844	2.372952098	1.704871964	1.910732662
chr9:98883088-98883840	1.189033824	1.070389328	1.871843649	2.13422094	1.485426827	1.752748591
chr16:84615977-84616120	0.895302621	0.948600847	1.304511042	1.454175893	1.550900665	1.411426246
chr8:70180686-70181463	1.232660757	1.232660757	2.589763487	2.671293372	2.545968369	2.90303827
chr8:70184028-70185754	1.416839742	1.049630768	2.675815931	2.861955364	2.981852653	2.845991771
chr6:18407384-18407605	1.117695043	1.207892852	1.761285273	2.713695815	1.599317794	1.298658316
chr6:18426356-18426610	1.189033824	1.163498732	2.060047384	2.23572706	1.641546029	1.411426246
chr6:18457023-18458673	1.316145742	1.257010618	2.469885976	2.689299161	2.319039816	2.575312331
chr11:11020348-11021105	1.021479727	0.895302621	1.871843649	1.627606838	1.416839742	1.372952098
chr3:177733704-177735039	1.117695043	1.049630768	2.217230716	2.587364991	1.929790998	1.944858446
chr18:10310343-10311018	0.970853654	0.86393845	1.40053793	1.432959407	1.056583528	1.028569152
chr18:10391452-10392342	1	1.117695043	1.815575429	2.160274831	2.060047384	2.443606651
chr19:48978867-48979622	1.189033824	0.918386234	1.744161096	1.510961919	1.416839742	1.608809243
chr10:113039521-113040083	1.275007047	1.14404637	2.548436625	2.853995647	2.570462931	2.462052319
chr11:95530906-95531758	1.169925001	1.163498732	2.414135533	2.577730931	2.189033824	2.495695163
chr11:95533097-95534672	1.117695043	1.163498732	2.173127433	2.680324357	2.327687364	2.310340121
chr11:44594468-44595197	1.232660757	1.275007047	2.310340121	2.13422094	2.531069493	2.5360529
chr6:25177561-25177856	2.042644337	1.799087306	3.381283373	4.331991778	2.748461233	2.650764559
chr17:51275075-51275633	1.14404637	1.163498732	1.718087584	2.13422094	1.786596362	1.89917563
chr5:164650182-164653578	1.815575429	1.855989697	3.655351829	4.00270252	4.120186028	4.170726276
chr13:50053785-50054495	0.807354922	0.839959587	1.761285273	1.879705766	1.344828497	1.182692298
chr13:50055543-50057039	0.918386234	0.918386234	2.50589093	3.171527106	2.678071905	2.771885579
chr9:123753682-123754342	1.786596362	1.49057013	3.679198571	3.472487771	3.839959587	3.979110755
chr2:200258838-200259506	1.14404637	1	1.790772038	1.803227036	2.298658316	2.289834465
chr6:137822507-137822959	1.021479727	1.021479727	1.790772038	2.185866545	1.613531653	1.722466024
chr6:137849493-137850106	1.967168608	1.871843649	3.408711861	3.627606838	1.731183242	1.752748591
chr1:53901121-53901266	0.839959587	0.839959587	2.107687869	1.718087584	1.432959407	1.933572638
chr9:36559046-36561824	1.726831217	1.613531653	3.106013238	3.066950244	4.279471296	4.120186028
chr13:99285138-99285291	1.510961919	1.339137385	2.531069493	3.073820233	1.163498732	1.389566812
chr10:103989516-103990427	1.021479727	1.163498732	2.107687869	2.713695815	1.941106311	2.063502942
chr19:18639686-18639954	1.189033824	1	1.925999419	2.361768359	1.786596362	1.819668183
chr17:16985749-16985951	1.632268215	1.298658316	2.897240426	2.839959587	1.687060688	1.722466024
chr3:196377710-196378749	1.49057013	1.339137385	3.023255352	3.107687869	3.349082146	3.59454855
chr6:53338249-53338640	1.189033824	1.378511623	2.780310099	2.99095486	1.773996325	1.992768431
chr7:6580784-6582671	1.214124805	0.970853654	2.857980995	3.119356177	3.715893371	3.559491813
chr9:115105909-115107454	1.117695043	1.189033824	2.280956314	2.558267634	3.166715445	3.231125158
chr7:135993780-135994986	1.378511623	1.782408565	2.691534165	3.132576843	3.657640005	3.955126781
chr2:144364512-144365384	0.918386234	1.097610797	1.910732662	1.700439718	1.565597176	1.316145742
chr16:3032456-3033025	1.214124805	1.049630768	3.308885057	3.43162296	2.939226578	3.266036894
chr16:3064631-3067422	1.632268215	1.752748591	3.776103988	3.388189537	5.255878353	5.061344188
chr5:36377190-36377436	1.049630768	1.021479727	2.025028794	2.3305584	1.344828497	1.137503524
chr1:206792823-206793595	1.378511623	1.257010618	2.961623328	2.757023247	2.014355293	1.807354922
chr1:32342026-32342634	1.89917563	1.646162657	3.499527024	3.100977648	3.776103988	3.800123353
chr4:71265263-71267231	1.678071905	1.855989697	3.49057013	4.078951341	3.592158002	3.386810946
chr16:11232884-11234273	2.627606838	2.40053793	4.83541884	4.601696516	4.222650022	4.460742564
chr16:11240641-11241227	0.86393845	0.807354922	2.097610797	2.014355293	3.080657663	2.759155834
chr16:11245973-11247170	0.918386234	0.948600847	2.397802962	2.49057013	3.477677328	3.386810946
chr16:11258501-11259489	1.678071905	1.50589093	4.61999983	4.464014725	4.451540833	4.673556424
chr16:11296758-11298532	3.0721058	2.289834465	4.833396134	4.539779192	5.186262836	5.211401637
chr2:39225693-39226023	0.970853654	0.807354922	1.687060688	1.956056652	1.956056652	1.847996907
chr4:48133774-48134356	0.839959587	0.839959587	1.622930351	2.014355293	1.956056652	2.408711861
chr4:48153245-48154455	0.918386234	0.918386234	3.624100895	3.825785627	3.017921908	3.404630684
chr16:87556362-87557551	1.739848103	1.163498732	3.521050737	3.228049048	4.396433531	4.216454865
chr16:87560596-87561201	1.117695043	1.021479727	2.025028794	1.718087584	2.82374936	3.19061486
chr3:101389932-101390741	0.918386234	0.86393845	2.073820233	2.3305584	2.784503983	2.62058641
chr18:6359258-6360730	1.14404637	1.070389328	2.217230716	2.014355293	2.538538164	2.518535139
chr3:49240165-49240375	1.510961919	1.659924558	2.765534746	3.221877081	2.86393845	2.845991771
chr6:167079651-167080649	1.275007047	1.070389328	2.72900887	2.469885976	2.375734539	2.007195501
chr2:62221168-62221595	3.060047384	2.66448284	4.505255801	4.84899843	3.849999259	3.99095486
chr5:131375355-131375699	1.613531653	1.35614381	2.443606651	2.87774425	2.298658316	2.528571319
chr9:21576052-21577071	1.560714954	1.627606838	2.722466024	2.861955364	3.999098034	3.961623328
chr9:21578773-21579317	0.86393845	0.918386234	1.50589093	1.847996907	1.929790998	1.778208576
chr1:204420584-204420910	1.454175893	1.678071905	2.596935142	2.901108243	1.815575429	1.89917563
chr3:47117441-47118601	0.918386234	0.918386234	1.555816155	1.970853654	2.117695043	1.981852653
chr12:68641055-68641388	1.678071905	1.207892852	2.513490746	2.634593268	2.35614381	2.575312331
chr12:68670809-68671783	1.070389328	1.163498732	1.608809243	2.056583528	2.35614381	2.160274831
chr8:70229578-70230361	1.298658316	1	1.700439718	2.097610797	2.220329955	2.298658316
chrX:44795722-44796506	1.117695043	1.117695043	2.014355293	1.847996907	1.22650853	1.372952098
chr15:38586952-38588137	0.918386234	0.918386234	2.039138394	1.803227036	2.347665656	2.327687364
chr17:10264472-10265376	0.948600847	0.918386234	1.438292852	1.344828497	1.263034406	1.695993813
chr12:7601009-7602514	1.992768431	1.937344392	3.648465443	4.22650853	3.49057013	3.731183242
chr5:159366704-159367434	1.169925001	0.918386234	3.408711861	3.244887059	3.080657663	3.300123725
chr5:159385514-159386389	1.169925001	0.86393845	1.589763487	2.070389328	1.416839742	1.510961919
chr3:37576630-37577583	0.86393845	0.918386234	2.684818738	2.49057013	2.211012193	2.260025656
chr3:31173002-31173530	1.021479727	0.918386234	1.831877241	1.66448284	1.207892852	1.526068812
chr12:25365143-25365524	0.807354922	0.86393845	1.541019153	2	1.5360529	1.389566812
chr9:94803755-94804095	0.86393845	0.895302621	1.063502942	1.847996907	1.550900665	1.765534746
chr9:94806957-94808238	1	1.070389328	1.831877241	1.550900665	2.169925001	1.89917563
chr18:58963806-58966881	1.214124805	1.257010618	3.319039816	3.849999259	3.615887074	3.63691458
chr1:34789943-34790997	0.807354922	0.86393845	1.641546029	1.150559677	1.321928095	1.739848103
chr4:26139538-26139774	1.021479727	0.970853654	1.910732662	1.835924074	1.007195501	1.077242999
chr4:7745310-7745702	1.887525271	1.855989697	3.786596362	3.456806149	2.137503524	1.859969548
chr9:97386991-97389405	1.815575429	1.883620816	3.667892125	3.025028794	3.085764554	3.481557281
chr6:125794057-125794264	1.275007047	1.416839742	2.039138394	3.087462841	1.485426827	1.316145742
chr11:129886428-129887396	0.807354922	0.918386234	1.887525271	2.070389328	2.608809243	2.908812908
chr9:107961983-107962174	1.049630768	1	1.687060688	1.970853654	1.14404637	1.280956314
chr2:24615446-24617174	1.14404637	1.378511623	2.163498732	2.361768359	2.160274831	2.007195501
chr18:12392658-12393327	1.117695043	1.35614381	2.153805336	2.319039816	1.967168608	2.063502942
chr15:64265240-64265538	0.918386234	1.049630768	1.731183242	1.847996907	1.244887059	0.956056652
chr10:7313396-7314935	2.185866545	2.22650853	3.905928478	4.362469889	3.987320866	3.822730148
chr2:42916869-42918074	1.526068812	1.560714954	3.173127433	3.165107985	3.704871964	3.874796966
chr2:42924155-42925504	0.918386234	0.970853654	2.107687869	1.910732662	2.160274831	2.140778656
chr1:151739504-151740098	1.117695043	1.163498732	2.289834465	1.970853654	1.659924558	1.650764559
chr1:151786386-151786625	1.438292852	1.298658316	2.280956314	2.731183242	2.025028794	2.384049807
chr7:22732540-22732929	0.839959587	0.86393845	1.541019153	1.495695163	0.933572638	0.910732662
chr3:122583714-122584117	1.049630768	0.918386234	1.280956314	1.682573297	2.59454855	2.718087584
chr15:59189153-59189609	1.580145484	1.097610797	2.794935663	2.908812908	3.097610797	3.13422094
chr21:33514045-33515996	1.214124805	0.807354922	2.269033146	2.6622055	4.59275601	4.675251386
chrX:24154507-24154738	1.021479727	1.070389328	1.669026766	2.350497247	2.211012193	2.150559677
chr3:39289857-39290813	0.918386234	0.918386234	3.100977648	3.275007047	3.693765712	3.602884409
chr1:87587303-87589033	1.769771739	1.50589093	2.942983598	3.196921734	2.438292852	2.606442228
chr13:49301106-49301579	1.070389328	1.163498732	1.887525271	1.682573297	1.286881148	1.66448284
chr15:85595888-85596199	1.378511623	1.469885976	1.974529312	2.831877241	1.244887059	1.137503524
chr4:83349988-83350481	1	1.189033824	1.526068812	2.13422094	2.070389328	2.169925001
chr13:24670359-24672072	1.339137385	1.339137385	2.744161096	2.969012308	3.27351589	3.289834465
chr1:11563320-11564576	0.86393845	1.021479727	1.526068812	1.627606838	1.659924558	1.495695163
chr22:36201487-36202412	2.140778656	1.937344392	3.764473551	3.442280035	4.357552005	4.14404637
chr22:36257636-36258184	1.257010618	1.232660757	2.386810946	1.646162657	2.933572638	2.518535139
chr22:36271395-36272498	1.021479727	0.86393845	2.049630768	1.66448284	3.012568674	2.94673086
chr8:78757789-78758817	0.86393845	0.895302621	1.454175893	1.66448284	1.906890596	2.117695043
chr15:65571921-65572414	0.970853654	0.807354922	1.378511623	2.070389328	1.286881148	1.389566812
chr2:100949806-100951797	0.970853654	0.86393845	2.229587923	1.910732662	3.187451054	3.160274831
chr7:134790206-134790792	1.021479727	0.970853654	1.831877241	1.589763487	1.956056652	1.608809243
chr3:23812033-23812210	1.378511623	1.049630768	1.989139007	2.538538164	1.448900951	1.480265122
chr2:55344354-55346224	0.918386234	0.970853654	2.659924558	3.371558863	2.538538164	2.372952098
chr2:60463137-60463577	0.970853654	0.970853654	1.871843649	1.847996907	1.613531653	1.650764559
chr2:60468384-60470315	2.09085343	1.739848103	3.57167681	3.926948248	3.277984747	3.033863452
chr1:33445260-33445449	1.070389328	1.049630768	2.13093087	2.070389328	1.007195501	1.280956314
chr14:89826025-89827667	1.632268215	1.782408565	3.030336078	2.893362211	2.757023247	3.033863452
chr3:192848947-192849146	1.214124805	0.895302621	2.298658316	2.713695815	1.286881148	1.427606173
chr6:18125681-18126587	0.918386234	0.948600847	2.025028794	2.295723025	2.577730931	2.599317794
chr6:137256300-137256981	1.097610797	1	1.042644337	2.160274831	1.14404637	1.201633861
chr2:26757923-26758376	1.021479727	1.117695043	1.589763487	1.970853654	2.538538164	2.695993813
chr22:31340880-31341048	1.14404637	1.097610797	1.831877241	1.879705766	1.659924558	1.765534746
chr11:34242031-34244697	2.163498732	2.321928095	3.838951767	3.700439718	4.139142019	4.020591095
chr10:77629833-77631573	1.967168608	1.952333566	4.21800615	4.177120503	4.743622676	4.772413555
chr10:77680007-77681560	0.970853654	0.918386234	1.887525271	1.510961919	2.545968369	2.462052319
chr11:74954340-74954538	1.097610797	1	1.871843649	1.752748591	1.500802053	1.622930351
chr2:86393274-86394434	1.117695043	1.59454855	2.572889668	2.698218478	2.56315813	2.659924558
chr5:95949994-95950178	0.970853654	1.049630768	1.361768359	2.185866545	1.124328135	1.263034406
chr18:14208639-14209984	0.918386234	0.86393845	1.526068812	2.339137385	2.577730931	2.780310099
chr18:62637481-62638628	1.545968369	1.416839742	2.794935663	3.060047384	3.150559677	3.068670811
chr9:5598511-5598923	0.948600847	1.097610797	2.173127433	2.924099886	2.735522177	2.865918815
chr5:180466586-180469618	1.021479727	0.918386234	2.40599236	1.847996907	3.053111336	2.891419187
chr6:39696916-39699583	0.86393845	1.021479727	1.49057013	1.718087584	2.480265122	2.347665656
chr4:153472453-153473541	1.339137385	1.454175893	3.09423607	2.893362211	2.327687364	2.063502942
chr1:185398244-185399405	1.35614381	1.207892852	1.989139007	2.653060017	1.827819025	1.545968369
chr15:98600195-98601386	1.257010618	1.117695043	2.477677328	2.247927513	2.678071905	2.709290636
chr1:87230652-87232500	1.967168608	1.722466024	3.459431619	3.523561956	3.443606651	3.255500733
chr4:105360448-105361730	0.970853654	0.918386234	1.790772038	2.283921772	2.427606173	2.280956314
chr10:12178274-12178764	1.510961919	1.14404637	2.451540833	2.448900951	2.797012978	2.833902077
chr6:46010904-46012038	1.40053793	1.189033824	2.107687869	2.272023189	2.757023247	2.724650272
chr6:46054630-46054817	1.049630768	1.021479727	1.718087584	2.283921772	1.263034406	1.372952098
chr1:168348314-168348784	1.021479727	0.918386234	1.416839742	1.970853654	1.879705766	1.933572638
chr2:165587265-165587999	0.970853654	0.970853654	1.622930351	1.66448284	1.687060688	1.752748591
chr1:183180370-183181379	0.970853654	1.070389328	1.744161096	1.646162657	1.891419187	2.107687869
chr13:49026469-49027561	0.807354922	0.918386234	2.049630768	2.339137385	2.070389328	2.073820233
chr13:49044310-49045392	0.86393845	0.839959587	1.718087584	2.042644337	1.3950628	1.372952098
chr18:63602688-63604397	1.786596362	1.526068812	3.764473551	4.549053029	3.944858446	3.952333566
chr8:97928495-97930030	1.526068812	1.49057013	2.929790998	3.003602237	3.372952098	3.575312331
chr7:139752434-139753344	1.214124805	1.560714954	2.521050737	2.319039816	2.014355293	1.959770155
chr7:135668338-135668524	1.214124805	1.298658316	2.13093087	2.160274831	2.17951105	2.709290636
chr2:143401981-143402815	1.275007047	1.257010618	2.849999259	3.451540833	2.632268215	2.807354922
chr9:19664764-19666294	0.970853654	1.021479727	2.495695163	2.3305584	4.275007047	4.43496176
chr6:142948796-142949336	1.117695043	0.970853654	1.925999419	1.786596362	1.432959407	1.35614381
chr5:159782158-159782765	1.189033824	1.097610797	1.925999419	1.970853654	2.319039816	2.613531653
chr1:93710968-93711475	1.378511623	1.189033824	2.386810946	2.459431619	2.805292456	3.107687869
chr1:93743900-93745305	1	1.257010618	3.486714373	3.462052319	3.852997588	3.720278465
chrX:118695941-118696295	1.339137385	1.232660757	2.386810946	2.634593268	1.432959407	1.459431619
chr6:43032883-43034696	0.918386234	0.948600847	2.891419187	2.893362211	2.09423607	2.039138394
chr3:196154864-196155407	1.257010618	1.298658316	1.937344392	2.671293372	2.784503983	2.927896454
chr13:24574510-24575661	1.859969548	1.432959407	2.910732662	3.56193706	2.347665656	2.211012193
chr11:117962934-117963317	0.948600847	0.86393845	2.117695043	2.885574364	2.392317423	1.859969548
chr10:70579721-70580086	1.786596362	1.454175893	2.82984956	2.893362211	2.618238656	2.833902077
chr10:70589538-70590439	1.438292852	1.275007047	2.247927513	2.500802053	1.448900951	1.280956314
chr8:132925756-132926453	1.117695043	0.895302621	2.097610797	2.260025656	2.025028794	1.859969548
chr8:132959905-132960074	0.807354922	0.970853654	1.731183242	1.970853654	1.22650853	1.66448284
chr4:158527599-158527870	0.807354922	1.021479727	2.269033146	3.152183419	1.599317794	1.695993813
chr3:5205014-5206297	1.169925001	1.070389328	2.163498732	2.510961919	2.669026766	2.629939409
chr5:57242802-57244412	1.378511623	1.416839742	2.786596362	2.653060017	3.040892431	3.266036894
chr14:102980034-102981427	1.021479727	0.918386234	1.871843649	1.786596362	3.944858446	3.768713657
chr6:144853482-144853976	1.097610797	0.895302621	1.718087584	2.042644337	1.5360529	2.220329955
chr9:121368759-121369006	1.416839742	1.163498732	2.13093087	2.283921772	2.160274831	2.599317794
chr10:34282110-34282829	1	0.918386234	1.815575429	2.704871964	1.704871964	1.589763487
chr7:90617510-90617884	1.169925001	1.207892852	2.90303827	3.503348735	3.258518925	3.319039816
chr1:211833101-211833946	1.117695043	1.070389328	3.237257771	3.523561956	3.316145742	3.382667253
chrX:130115298-130115495	1.169925001	0.948600847	1.790772038	1.86393845	1.891419187	1.66448284
chr7:47762835-47763613	2.09085343	1.89917563	3.529820947	3.451540833	4.242602506	4.482202926
chr8:58167281-58167862	1.117695043	1.275007047	2.350497247	2.307428525	1.992768431	2.084064265
chr8:58195526-58197093	0.970853654	0.970853654	1.555816155	1.344828497	1.516015147	1.575312331
chr16:4173984-4174147	1.232660757	1.189033824	1.937344392	2.097610797	1.956056652	1.933572638
chr10:49157209-49157567	1.169925001	0.918386234	1.910732662	1.956056652	1.599317794	1.765534746
chr5:116158958-116161798	1.941106311	1.937344392	3.15704371	3.482848283	3.012568674	2.897240426
chr6:2880360-2880507	1.070389328	0.948600847	1.669026766	2.427606173	1.378511623	1.372952098
chr15:101396202-101398475	1.169925001	1.117695043	2.153805336	1.835924074	3.311793718	3.241840184
chr1:235240012-235242042	1.298658316	1.021479727	1.974529312	2.839959587	2.250961574	1.831877241
chr3:105364265-105364409	1.275007047	1.232660757	2	2.272023189	1.464668267	1.526068812
chr9:82236419-82236686	0.807354922	0.807354922	1.700439718	1.432959407	1.028569152	1.389566812
chr4:26964044-26966387	1.117695043	0.948600847	2.691534165	2.976363636	2.922197848	2.833902077
chr12:108832261-108832429	1	0.807354922	1.361768359	1.835924074	1.815575429	1.883620816
chr12:108849097-108849189	0.970853654	0.918386234	1.280956314	1.454175893	1.077242999	1.007195501
chr3:18036235-18036861	0.86393845	1.257010618	1.541019153	2.121015401	1.565597176	1.372952098
chr1:206429395-206430843	1.799087306	1.678071905	2.929790998	3.23878686	4.378511623	4.514753498
chr1:206474747-206475604	1.257010618	1.3950628	3.687060688	3.687060688	3.956985925	3.864928972
chr1:206497672-206498039	1.021479727	1.097610797	3.106013238	2.839959587	1.659924558	1.372952098
chr3:151267125-151267253	1.169925001	0.970853654	1.416839742	2.056583528	1.22650853	1.163498732
chr3:151268362-151268526	1.316145742	1.378511623	2.084064265	2.853995647	1.378511623	1.722466024
chr3:151276319-151277144	1.232660757	1.659924558	3.112700133	3.304511042	3.572889668	3.360364277
chr15:101236213-101236519	1.510961919	1.50589093	2.646162657	2.757023247	1.5360529	1.63691458
chr15:101274873-101275510	0.895302621	0.918386234	2.073820233	2.185866545	1.641546029	1.650764559
chr8:29681067-29681377	0.86393845	0.86393845	1.989139007	2.198494154	1.207892852	1.411426246
chr8:104244756-104245232	1.117695043	1.416839742	2.084064265	2.307428525	2.260025656	2.952333566
chr6:5702356-5702573	0.86393845	0.918386234	1.09085343	1.956056652	1.361768359	1.201633861
chr4:83179654-83181017	1.89917563	1.871843649	3.277984747	3.590961241	2.648465443	2.160274831
chr18:49174401-49174862	1.339137385	1.416839742	2.117695043	2.577730931	2.87774425	2.859969548
chr2:195467870-195469153	1.14404637	0.948600847	2.289834465	2.653060017	1.516015147	1.847996907
chr2:195473866-195474373	1.454175893	1.339137385	2.40599236	2.689299161	2.147306699	2.336283388
chr11:36462430-36463766	1.275007047	1.14404637	2.451540833	2.272023189	2.790772038	3.185866545
chr7:131522322-131523042	1.070389328	0.918386234	1.641546029	1.86393845	1.956056652	2.443606651
chr7:131545536-131546855	0.970853654	0.86393845	1.50589093	1.454175893	2.070389328	2.250961574
chr1:150624441-150624957	1.871843649	1.827819025	3.807354922	4.464014725	2.857980995	2.629939409
chr1:150626062-150626390	1.189033824	0.948600847	2.801158656	3.280956314	1.761285273	1.560714954
chr15:74784850-74785344	1.981852653	1.782408565	3.294253136	3.63691458	4.353323291	4.214124805
chr1:65267227-65267624	1	1	1.469885976	2.042644337	1.007195501	1.137503524
chr5:40521098-40522385	1.871843649	1.752748591	3.381283373	4.009884589	3.539779192	4.068670811
chr22:26532503-26532938	1.214124805	1.021479727	1.731183242	2.084064265	1.550900665	1.89917563
chr6:43812924-43814168	1.232660757	1.097610797	2.117695043	1.879705766	2.513490746	3.085764554
chr10:74542003-74542563	0.918386234	1	1.655351829	1.550900665	1.416839742	1.389566812
chr10:74543311-74545345	1.316145742	1.207892852	1.871843649	2.350497247	1.5360529	1.545968369
chr10:74583987-74586624	1.475084883	1.378511623	3.060047384	3.537296067	3.085764554	3.010779839
chr16:21224391-21225598	0.918386234	0.918386234	2.140778656	2.173127433	3.263034406	3.185866545
chr1:161340902-161342899	1.117695043	0.807354922	1.925999419	2.319039816	3.439623138	3.408711861
chr1:161357590-161357878	1.214124805	1.049630768	1.687060688	2.028569152	1.5360529	2.028569152
chr1:161386454-161386874	1.678071905	0.895302621	3.09423607	3.817623258	3.386810946	3.323370069
chr3:124650682-124652166	1.298658316	1.339137385	2.443606651	2.042644337	2.553360503	2.347665656
chr3:16978339-16978580	0.895302621	0.948600847	1.541019153	1.835924074	1.182692298	1.182692298
chr22:28727978-28730605	0.918386234	0.970853654	3.559491813	3.552131108	3.855989697	3.912649865
chr22:28787755-28788865	0.948600847	0.86393845	1.744161096	2.427606173	2.003602237	2.107687869
chr19:39675681-39676570	1.070389328	1.207892852	2.432959407	2.680324357	3.005399988	3.085764554
chr19:39677819-39680284	1.560714954	1.339137385	4.744161096	4.657068301	5.711770204	5.686220365
chr3:71045322-71046250	1.117695043	0.918386234	1.790772038	2.416839742	2.003602237	2.372952098
chrX:13009339-13009538	1.454175893	1.541019153	2.72900887	2.500802053	1.344828497	1.831877241
chrX:13037630-13038039	0.86393845	0.86393845	1.669026766	2.070389328	1.163498732	0.855989697
chr10:102196538-102197414	1.214124805	1.416839742	2.659924558	2.847996907	3.503348735	3.280956314
chr2:111507113-111507955	1.049630768	0.895302621	2.014355293	2.22342255	1.879705766	2.160274831
chr8:23501568-23502857	1.859969548	1.526068812	2.835924074	3.393690764	4.056583528	4.246408087
chr8:23535724-23535919	1.14404637	1.298658316	2.025028794	2.173127433	1.731183242	1.752748591
chr1:89200787-89201612	1.169925001	1.339137385	2.883620816	2.95419631	2.817623258	2.933572638
chr1:89256910-89257446	0.86393845	1.021479727	2.163498732	2.295723025	2.44625623	2.731183242
chr1:89272365-89273529	1.981852653	2.192194165	3.821710215	4.038260575	4.693208149	4.809928866
chr1:89274154-89274907	1.799087306	1.541019153	3.831877241	4.411426246	4.587364991	4.561326136
chr1:89277751-89278159	0.86393845	0.86393845	2.280956314	2.869871406	4.610581958	4.583158004
chr1:89279148-89280281	1.214124805	0.948600847	3.77925972	4.430285273	4.477029653	4.341274184
chr1:89280849-89281672	0.970853654	0.807354922	2.580145484	3.54225805	3.842978832	3.765534746
chr1:89286553-89287750	2.634593268	2.014355293	3.612352499	4.256255873	4.444932049	4.236492618
chr1:89297942-89300527	1.169925001	0.970853654	3.663344619	4.177120503	4.795455272	4.721919446
chrX:19675222-19676239	1.992768431	1.691534165	2.90303827	3.590961241	2.817623258	2.94673086
chr3:40960629-40962529	1.232660757	1.097610797	2.684818738	3.382667253	2.220329955	2.650764559
chr18:28485570-28486563	0.970853654	0.86393845	1.469885976	2	1.718087584	1.560714954
chr7:50632638-50633175	0.807354922	0.86393845	1.815575429	1.646162657	1.416839742	1.495695163
chr5:116271572-116271893	0.807354922	0.807354922	1.111031312	1.201633861	0.963474124	0.807354922
chr10:93238304-93238971	0.86393845	0.86393845	1.454175893	1.367371066	1.244887059	1.280956314
chr20:44614980-44616580	1.021479727	0.970853654	2.432959407	1.769771739	2.298658316	2.336283388
chr20:44660479-44661162	1.952333566	2.214124805	3.559491813	3.590961241	3.82984956	4.040015679
chr7:7705468-7707199	1.545968369	1.070389328	3.22650853	3.805292456	2.691534165	2.839959587
chr7:7713027-7714313	1.021479727	1.070389328	1.89917563	2.22342255	1.827819025	1.981852653
chr17:68705123-68707417	2.185866545	1.937344392	3.992768431	4.131754091	5.200457271	5.135042286
chr12:110494402-110494945	0.918386234	1.021479727	1.910732662	1.495695163	2.220329955	2.192194165
chr21:15559625-15561404	0.807354922	0.86393845	1.641546029	2.070389328	2.531069493	2.435628594
chr13:98489783-98490222	1.14404637	1.14404637	2.207892852	2.173127433	2.211012193	2.550900665
chr11:43906985-43907861	0.86393845	0.807354922	1.910732662	2.173127433	1.967168608	1.89917563
chr8:61635967-61637224	0.86393845	0.918386234	1.859969548	2.014355293	2.220329955	2.392317423
chr8:39083045-39084245	1.070389328	1.097610797	1.859969548	2.339137385	1.613531653	1.847996907
chr4:38306450-38307073	1	1.117695043	1.89917563	2.22342255	1.704871964	1.695993813
chr3:172760481-172760959	0.86393845	0.970853654	1.50589093	1.646162657	2.10433666	2.298658316
chr15:90148657-90149815	1.416839742	1.275007047	2.63691458	2.64385619	3.23878686	3.112700133
chr3:188341093-188341725	1.275007047	1.070389328	2.185866545	2.671293372	1.704871964	1.372952098
chr3:188394693-188394895	1.316145742	1.189033824	2.319039816	3.132576843	1.5360529	1.608809243
chr2:156396110-156396456	1.378511623	1.35614381	2.722466024	3.269033146	2.137503524	2.799087306
chr8:101316982-101319501	1.021479727	1.070389328	1.790772038	1.895302621	4.322649262	4.325530332
chr2:158776958-158777351	1.097610797	1.35614381	2.163498732	2.283921772	1.867896464	1.992768431
chr7:141557454-141558881	0.970853654	1.070389328	2.857980995	2.931683057	2.577730931	2.613531653
chr7:141564240-141564642	1.021479727	0.970853654	1.718087584	1.879705766	1.304511042	1.480265122
chr3:122978666-122980097	1.257010618	1.298658316	2.247927513	2.014355293	2.280956314	2.550900665
chr1:156959522-156959796	1	0.86393845	2.247927513	2.070389328	1.286881148	1.049630768
chr1:44268929-44270810	2.272023189	2.204766751	3.90014226	3.821710215	3.080657663	3
chr1:11667356-11667788	0.948600847	1.049630768	2.097610797	1.735522177	2.117695043	1.794935663
chr11:13288484-13288658	0.970853654	1.049630768	1.361768359	1.769771739	1.077242999	1.220329955
chr14_GL000194v1_random:70896-71060	0.895302621	0.895302621	1.687060688	2.459431619	1.485426827	1.339137385
chr20:37218014-37218774	0.918386234	1.021479727	2.414135533	2.3305584	2.538538164	3.112700133
chr11:6626853-6628224	1.378511623	1.541019153	2.459431619	2.765534746	3.249445341	3.231125158
chr18:76962891-76964498	1.510961919	1.163498732	2.140778656	2.847996907	2.280956314	2.599317794
chr16:87674212-87675582	1.454175893	1.3950628	2.969012308	3.184280294	3.326249701	3.341985747
chr5:76690854-76692408	1.117695043	1.021479727	1.89917563	1.86393845	2.241840184	2.160274831
chr7:17316083-17316747	1.169925001	1.163498732	1.89917563	2.147306699	2.10433666	2.443606651
chr15:80704291-80705347	0.918386234	0.970853654	1.700439718	1.98550043	2.319039816	2.560714954
chr14:34018574-34019403	1.117695043	1.021479727	1.843983844	1.86393845	1.855989697	1.883620816
chr14:34054958-34056212	0.970853654	0.948600847	2.684818738	3.488000771	4.073820233	3.937344392
chr9:137286249-137287249	1.59454855	1.709290636	2.956056652	3.039138394	2.957914599	2.839959587
chr1:228687595-228688126	1.232660757	1.189033824	3.09423607	3.017921908	2.851998837	3.255500733
chr5:56435567-56436820	0.918386234	0.839959587	1.859969548	1.735522177	2.327687364	2.310340121
chr18:69978576-69979726	1.831877241	1.678071905	3.327687364	3.669026766	2.632268215	2.680324357
chr20:46107189-46107351	0.948600847	1.275007047	1.910732662	2.731183242	1.641546029	1.807354922
chr3:129243892-129244067	0.86393845	0.839959587	1.15704371	1.321928095	2.720278465	2.891419187
chr8:100155737-100156491	1.49057013	1.50589093	3.03562391	3.100977648	3.040892431	3.068670811
chr5:56875572-56875735	1.021479727	1.021479727	1.321928095	2.147306699	1.028569152	1.201633861
chr20:38123012-38123539	1.169925001	1.070389328	2.786596362	2.548436625	2.160274831	2.053111336
chr9:22026160-22027131	1.981852653	1.843983844	3.739848103	3.518535139	4.053980168	4.173127433
chr4:4490141-4490323	0.970853654	0.807354922	1.831877241	2.459431619	1.967168608	2.327687364
chr4:14830993-14832508	1.257010618	1.14404637	2.280956314	1.98550043	2.790772038	2.659924558
chr2:48116528-48116803	1.843983844	1.560714954	3.288358562	3.841973119	2.707082992	2.724650272
chr12:62562924-62563226	0.807354922	0.807354922	0.963474124	1.077242999	0.807354922	0.910732662
chr17:42512853-42513019	0.807354922	1	1.280956314	1.344828497	1.007195501	1.028569152
chr17:42547927-42549600	1.378511623	1.432959407	2.974529312	2.722466024	3.634593268	3.606442228
chr17:42590632-42591538	0.839959587	0.86393845	1.555816155	2.014355293	2.632268215	2.673556424
chr9:114603069-114603719	1.14404637	1.613531653	2.247927513	2.713695815	3.102658131	2.952333566
chr9:114604278-114605102	1.454175893	1.59454855	2.942983598	3.234194723	3.173127433	3
chr9:114664276-114664412	0.948600847	1.049630768	1.304511042	2.014355293	1.304511042	1.480265122
chr9:114696983-114698060	1.678071905	1.275007047	3.337711092	3.528571319	3.229587923	3.139142019
chr3:148822685-148823626	1.117695043	1.021479727	2.207892852	2.528571319	2.169925001	2.250961574
chr12:9666855-9668291	1.021479727	1.070389328	1.859969548	2.815575429	1.550900665	1.575312331
chr2:58038614-58039740	2.432959407	1.691534165	3.308885057	4.128458384	3.456806149	3.64731451
chr1:23337331-23337795	1	0.970853654	1.790772038	1.608809243	2.117695043	2.12763328
chr1:157428434-157430814	1.117695043	1.117695043	2.50589093	2.528571319	1.799087306	1.722466024
chr1:109375783-109376020	0.918386234	1.070389328	2.397802962	3.100977648	2.684818738	2.702657543
chr3:13149096-13150824	1.169925001	0.918386234	1.761285273	1.475084883	2.817623258	2.582556003
chr11:35858945-35861163	1.59454855	1.207892852	3.353323291	3.488000771	2.805292456	2.780310099
chr11:66055852-66056915	0.895302621	0.895302621	2.269033146	2.260025656	2.883620816	2.63691458
chr2:100742221-100743607	1.526068812	1.163498732	2.432959407	2.538538164	2.632268215	2.408711861
chr2:100744254-100745087	1	0.86393845	1.803227036	1.879705766	1.744161096	1.695993813
chr11:2257979-2259389	0.86393845	0.86393845	2.13093087	1.66448284	2.957914599	3.181102551
chr11:2265412-2268343	3.077242999	2.786596362	5.06436554	4.778208576	5.6622055	5.51412226
chr1:119838221-119839748	1.378511623	1.560714954	3.533563348	3.700439718	3.447579197	3.776103988
chr16:85986719-85987694	2.592158002	1.989139007	3.973611276	3.788685711	4.502075956	4.422233001
chr16:85994990-85996511	1.871843649	1.526068812	3.559491813	3.477677328	3.234194723	3.688180359
chr16:85998435-85999582	1.117695043	1.207892852	2.72900887	2.469885976	2.784503983	2.792855352
chr1:1135849-1138256	1.169925001	1.257010618	2.513490746	1.769771739	3.3305584	3.346247774
chr1:1199659-1201792	1.981852653	2.23878686	3.957914599	3.114367025	2.869871406	3.206330648
chr16:50201636-50202178	1.40053793	1.3950628	2.195347598	2.722466024	2.720278465	2.495695163
chr7:107172324-107172562	1	0.970853654	1.589763487	2.548436625	1.799087306	1.847996907
chr17:47753969-47754594	1.070389328	1.021479727	2.675815931	3.298658316	2.384049807	2.550900665
chr7:77573403-77573904	1.66448284	1.580145484	2.801158656	3.171527106	2.939226578	2.759155834
chr11:114291222-114292102	0.918386234	0.970853654	1.700439718	1.495695163	2.769771739	2.718087584
chr13:51955114-51956589	1.070389328	0.970853654	1.744161096	1.321928095	2.12763328	2.160274831
chr9:113345634-113345834	1	0.86393845	1.700439718	2.173127433	0.933572638	0.956056652
chr9:113347905-113348246	0.918386234	0.970853654	2.780310099	2.839959587	1.718087584	1.575312331
chr10:27126315-27127131	0.86393845	0.807354922	1.201633861	1.682573297	0.831877241	1.028569152
chr3:11784280-11786010	1.070389328	1.14404637	1.641546029	1.925999419	2.684818738	2.416839742
chr7:17709171-17710577	0.807354922	0.970853654	1.887525271	1.752748591	2.12763328	2.140778656
chr2:151423115-151424069	0.918386234	0.86393845	1.641546029	1.895302621	1.867896464	2.336283388
chr1:51726173-51728869	2.722466024	2.389566812	3.883620816	4.659353759	3.82984956	3.473786912
chr2:110846437-110847409	0.948600847	0.948600847	1.526068812	1.389566812	1.516015147	1.443606651
chr2:110848606-110849123	0.895302621	0.807354922	1.201633861	1.097610797	1.163498732	1.459431619
chr2:207772010-207772763	1.831877241	1.580145484	2.794935663	3.119356177	2.735522177	2.845991771
chr2:207798640-207798906	1.40053793	1.14404637	2.289834465	2.634593268	1.5360529	1.722466024
chr22:22999550-23001974	1.967168608	2.028569152	3.418189948	3.619413011	2.56315813	2.599317794
chr6:73734139-73735932	1.189033824	1.454175893	2.397802962	2.3305584	3.560714954	3.531069493
chr7:148620611-148622111	2.032100843	2.310340121	4.053111336	4.422233001	4.786596362	4.878234879
chr19:14395727-14396757	1.021479727	0.918386234	1.831877241	1.201633861	2.137503524	2.063502942
chr22:31238097-31238364	1.378511623	1.416839742	2.50589093	3.165107985	2.201633861	2.427606173
chr2:61688748-61690584	1.757023247	1.613531653	3.215678597	3.404630684	3.218781168	3.005399988
chr15:40263058-40263569	1.117695043	0.918386234	1.622930351	1.531069493	1.641546029	1.66448284
chr13:21315720-21317228	0.807354922	0.918386234	1.887525271	2.173127433	2.40053793	2.629939409
chr6:163467108-163468067	1.843983844	1.50589093	2.629939409	3.269033146	3.482848283	3.447579197
chr1:39272265-39272435	1.097610797	0.948600847	2.014355293	1.819668183	1.304511042	1.526068812
chr9:136900518-136903021	2.558267634	2.711494907	4.721919446	4.23572706	5.787118983	5.731726323
chr8:64818963-64820206	1.097610797	1.189033824	1.887525271	1.847996907	1.500802053	1.608809243
chr3:191290296-191291684	1.967168608	2.077242999	3.333423734	3.605257263	2.513490746	2.871843649
chr20:51411950-51413284	1.021479727	1.207892852	2.443606651	2.13422094	2.922197848	2.839959587
chr20:51414467-51415562	1.021479727	0.918386234	2.269033146	1.769771739	2.049630768	2.150559677
chr1:116352062-116353426	1.510961919	1.659924558	2.86393845	3.44625623	3.075532631	3.068670811
chr15:43514258-43514387	1.14404637	1.207892852	1.859969548	2.028569152	1.464668267	1.244887059
chr10:7218333-7219514	0.86393845	0.839959587	1.13093087	1.321928095	1.918386234	1.831877241
chr10:7290819-7292050	1.275007047	1.454175893	2.659924558	2.3305584	2.720278465	2.518535139
chr8:117933950-117934776	1.49057013	1.316145742	2.722466024	2.3305584	2.989139007	3.017921908
chr8:117946424-117947192	0.918386234	0.918386234	2.097610797	1.925999419	2.347665656	2.786596362
chr8:117998203-117999215	1.510961919	1.275007047	2.773996325	2.839959587	3.218781168	3.176322773
chr3:113062923-113064101	1.454175893	1.526068812	2.780310099	2.722466024	1.839959587	2.220329955
chrX:41451162-41451616	0.970853654	1.097610797	1.454175893	1.941106311	0.910732662	1.280956314
chr9:121975775-121977283	1.070389328	1.021479727	2.358958826	1.895302621	2.908812908	3.246408087
chr2:45903968-45904814	1.097610797	1.070389328	2.459431619	2.615887074	3.124328135	3.19061486
chr8:40118236-40121110	2.516015147	2.565597176	4.01346226	4.387500406	4.779785005	4.831370588
chr7:30231997-30232776	1.214124805	1.298658316	2.40599236	2.939226578	2.319039816	2.582556003
chr6:38130877-38132939	1.613531653	1.691534165	3.566815154	3.760220946	2.669026766	2.752748591
chr4:158234740-158236021	1.257010618	1.189033824	2.084064265	2.028569152	1.929790998	1.981852653
chr8:67692676-67693253	1.786596362	1.722466024	3.089159132	3.107687869	1.627606838	1.622930351
chr2:43010997-43011412	1	1.097610797	1.803227036	1.786596362	1.786596362	1.63691458
chr14:61619682-61621036	1.887525271	1.691534165	3.503348735	3.764473551	2.895302621	2.825785627
chr2:209505242-209505963	1.070389328	1.021479727	1.40053793	2.22342255	1.5360529	1.765534746
chr14:50308448-50308830	1	0.807354922	1.608809243	2	1.077242999	1.097610797
chr8:129261860-129262725	0.807354922	0.970853654	2.432959407	2.908812908	1.799087306	2.053111336
chr8:54105247-54106560	1.117695043	0.918386234	1.859969548	2.070389328	2.454175893	2.12763328
chr18:59959230-59960926	1.021479727	1.021479727	1.718087584	2.295723025	2.070389328	1.89917563
chr12:28542999-28543584	0.86393845	0.86393845	1.641546029	1.700439718	1.855989697	2.347665656
chr2:113054182-113054382	0.839959587	0.895302621	1.15704371	1.475084883	0.887525271	0.910732662
chr17:9346074-9346955	1.786596362	1.691534165	2.857980995	3.158660175	2.748461233	2.650764559
chr17:9372826-9373680	0.86393845	0.807354922	2.107687869	2.731183242	2.601696516	1.970853654
chr17:9389038-9390137	1.416839742	1.275007047	3.739848103	4.247168	3.058316496	3.49057013
chr11:108161013-108164774	1.214124805	1.298658316	3.583759754	4.045268215	4.985955755	4.943452539
chr8:37786163-37786882	1.40053793	1.49057013	2.646162657	2.448900951	3.22342255	3.304511042
chr1:64826796-64830182	2.23878686	1.782408565	4.079804755	4.297191417	4.468583317	4.409390936
chr7:73691881-73692612	1.232660757	1.097610797	2.107687869	2.042644337	1.673556424	1.545968369
chr19:10728120-10728395	1.526068812	1.659924558	2.90303827	2.99095486	2.757023247	2.737686761
chr19:10758034-10758174	0.918386234	1.049630768	1.555816155	1.956056652	1.891419187	2.117695043
chr11:57642408-57642856	1.339137385	1.298658316	2.289834465	2.339137385	1.761285273	1.89917563
chr15:41423980-41424891	0.918386234	1.070389328	1.687060688	2.350497247	2.763411574	2.952333566
chr15:41428761-41430234	1.070389328	0.948600847	2	1.879705766	3.161887682	2.883620816
chr15:41481340-41481977	0.86393845	0.86393845	1.831877241	2.22342255	3.66106548	3.531069493
chr15:41482789-41484292	1.275007047	1.163498732	2.750606505	2.961623328	4.136683578	4.183486514
chrX:11364873-11365353	1.117695043	1.14404637	2.548436625	2.6622055	2.014355293	2.298658316
chr3:23699993-23701236	1.169925001	0.918386234	1.773996325	2.361768359	2.970853654	3.068670811
chr4:74768995-74770681	0.918386234	0.970853654	1.761285273	2.014355293	1.182692298	1.389566812
chr20:41432268-41433455	0.895302621	0.807354922	2.737686761	2.939226578	2.375734539	2.319039816
chr8:71622046-71625363	1.117695043	1.163498732	2.521050737	2.698218478	2.963474124	2.613531653
chr12:4943155-4944430	1.214124805	0.918386234	1.831877241	2.042644337	2.060047384	2.12763328
chr7:99513836-99514637	0.807354922	0.807354922	1.622930351	1.86393845	2.211012193	2.35614381
chr7:99515735-99516777	1.021479727	0.807354922	2.025028794	1.786596362	2.601696516	2.568032105
chr8:132835183-132835733	1.339137385	1.257010618	2.185866545	2.361768359	1.263034406	1.182692298
chr3:58073525-58075434	1.757023247	1.691534165	3.215678597	3.650764559	3.150559677	3.237257771
chr20:50324441-50324741	1.189033824	1.257010618	2.750606505	3.215678597	2.531069493	2.891419187
chr6:44314525-44315018	1.14404637	1.163498732	2.185866545	2.014355293	1.773996325	1.622930351
chr18:3473269-3473568	1.097610797	1.021479727	1.608809243	2.014355293	1.967168608	2.053111336
chr1:112360191-112361320	1.189033824	1.021479727	2.039138394	2.247927513	2.147306699	2.589763487
chr1:112388692-112388960	1.097610797	1.049630768	1.989139007	1.786596362	0.86393845	0.933572638
chr8:102286860-102287842	1.232660757	1.189033824	2.117695043	2.097610797	2.869871406	3.294253136
chr2:171420989-171421775	1.117695043	1.021479727	1.831877241	2.056583528	1.815575429	1.794935663
chr1:156720541-156721870	1.117695043	1.163498732	2.897240426	2.901108243	3.564378169	3.456806149
chr2:26503128-26504161	1.214124805	1.070389328	2.084064265	1.510961919	2.327687364	2.364572432
chr8:100428705-100429438	1.786596362	1.469885976	2.653060017	3.080657663	3.187451054	3.09085343
chr8:42177501-42178049	2.23878686	2.077242999	3.49057013	3.801158656	3.932628157	3.918386234
chr14:85411309-85411467	1.049630768	0.918386234	1.40053793	2.22342255	1.464668267	1.427606173
chr14:85426569-85427041	1.298658316	1.117695043	2.117695043	2.028569152	1.077242999	1.298658316
chr21:38408090-38408825	1	0.895302621	1.687060688	1.321928095	1.580145484	1.389566812
chrX:13257486-13258414	0.918386234	1.021479727	1.378511623	1.847996907	1.627606838	1.883620816
chr4:36351212-36351490	1.316145742	1.378511623	2.319039816	2.3950628	1.992768431	2.384049807
chr8:125330691-125330972	0.86393845	0.839959587	2.432959407	2.577730931	1.786596362	2.107687869
chr1:59046642-59047203	1.580145484	1.35614381	3.150559677	3.125981654	3.555816155	3.655351829
chr11:46228898-46229515	0.918386234	0.86393845	1.641546029	1.956056652	1.704871964	1.695993813
chr21:35682463-35684015	1.214124805	1.207892852	2.049630768	2.64385619	2.280956314	2.280956314
chr1:156342198-156342814	1.021479727	1.189033824	2.107687869	2.587364991	1.641546029	1.372952098
chr2:38472887-38475357	1.378511623	1.469885976	3.042644337	3.203201156	2.669026766	2.64385619
chr4:102987061-102989235	1.14404637	0.86393845	3.537296067	3.989139007	3.950468414	3.6622055
chr14:68466406-68466894	2.516015147	2.22650853	3.814550423	4.18030702	4.078951341	4.193771743
chr1:59180620-59181457	0.970853654	1.070389328	1.790772038	2.107687869	1.827819025	2.017921908
chr1:180360106-180360576	1	0.807354922	1.622930351	1.879705766	1.827819025	1.831877241
chr1:9228563-9229032	1.049630768	1.257010618	2.163498732	2.698218478	2.201633861	2.007195501
chr1:9231006-9231137	0.970853654	1	1.608809243	2	1.416839742	1.220329955
chr12:6742982-6743607	1.049630768	1.316145742	1.859969548	2.23572706	1.815575429	1.807354922
chrX:20143401-20143909	1.232660757	1.049630768	2.916476644	3.462052319	3.277984747	3.390942773
chr17:29185178-29185630	1.070389328	1.298658316	3.017921908	3.119356177	2.17951105	2.319039816
chr2:64222876-64223564	2.250961574	2.09085343	3.758089934	3.98550043	3.795974694	4.053980168
chr2:64258604-64258890	1.416839742	1.275007047	2.3305584	2.847996907	1.744161096	1.63691458
chr7:157657965-157659191	1.117695043	1.021479727	1.887525271	1.495695163	2.220329955	2.211012193
chr10:112861657-112862636	1.438292852	1.257010618	2.310340121	2.528571319	2.137503524	2.028569152
chr12:8622486-8623026	1.510961919	1.298658316	2.298658316	2.596935142	2.419538892	2.613531653
chr13:33145749-33147472	1	1.232660757	2.310340121	2.469885976	1.941106311	2.053111336
chr11:119051651-119052231	0.970853654	0.918386234	1.438292852	1.150559677	1.761285273	1.709290636
chr12:118314803-118316068	1.454175893	1.709290636	2.580145484	3.010779839	2.735522177	2.589763487
chr3:189966503-189967466	0.86393845	0.86393845	1.718087584	2.084064265	2.09423607	2.169925001
chr20:59428576-59429816	1.169925001	0.970853654	1.608809243	1.910732662	2.049630768	1.944858446
chr10:89363599-89364955	2.451540833	2.247927513	3.801158656	4.305970521	2.50589093	2.260025656
chr13:53124671-53125622	0.918386234	0.86393845	2.531069493	2.689299161	3.349082146	3.651912745
chr13:53144870-53145775	1.021479727	1.021479727	2.548436625	2.372952098	2.700439718	3.246408087
chr4:155642116-155642267	0.807354922	0.839959587	1.790772038	2.459431619	1.056583528	1.526068812
chr4:155645715-155646487	0.948600847	0.839959587	1.526068812	2.13422094	1.344828497	1.220329955
chr14:59823188-59823774	0.918386234	0.948600847	1.974529312	2.295723025	1.321928095	1.298658316
chr2:217438837-217440443	1.257010618	1.070389328	2.247927513	2.339137385	2.419538892	2.35614381
chr7:143509372-143509496	1.049630768	1	1.761285273	2.107687869	1.077242999	1.097610797
chr11:119509313-119510671	2.897240426	2.809414444	5.129283017	5.231893162	4.350497247	4.377817853
chr11:119511394-119513434	2.23878686	2.599317794	4.452200049	3.967168608	3.962549023	3.927896454
chr1:172345148-172345359	1.049630768	1	1.469885976	2.350497247	1.22650853	1.049630768
chr17:79931501-79931718	0.86393845	0.86393845	1.361768359	1.275007047	1.182692298	1.117695043
chr7:18874447-18875204	0.807354922	0.918386234	1.361768359	1.510961919	1.704871964	1.608809243
chr9:21615022-21616912	1.454175893	1.49057013	2.40599236	2.893362211	2.778208576	2.819668183
chr15:43637993-43639292	0.807354922	0.807354922	2.691534165	2.773996325	3.486714373	3.473786912
chr15:43645332-43646920	0.807354922	0.86393845	1.952333566	2.361768359	2.625270489	2.568032105
chr9:111849144-111849972	1.169925001	1.257010618	1.937344392	2.295723025	2.003602237	1.752748591
chr9:81259864-81260988	1.35614381	1.35614381	2.163498732	2.606442228	1.827819025	2.150559677
chr17:40614617-40618022	1.695993813	1.811471031	4.161887682	3.833902077	4.769771739	4.64038956
chr13:50710671-50710815	1.021479727	0.948600847	2.319039816	2.606442228	1.827819025	1.959770155
chr13:50745314-50746108	0.918386234	0.895302621	1.952333566	2.361768359	0.910732662	1.007195501
chr3:28326342-28327622	1.526068812	1.659924558	2.613531653	3.039138394	2.488000771	2.336283388
chr11:122068156-122070296	1	0.895302621	2.319039816	2.82374936	2.411426246	2.63691458
chr8:29481956-29482719	0.918386234	0.807354922	1.201633861	1.176322773	1.286881148	1.622930351
chr9:68545416-68545914	1.709290636	1.827819025	3.030336078	3.360364277	2.655351829	2.319039816
chr6:154653480-154654167	0.807354922	0.895302621	1.15704371	1.22650853	1.056583528	1.049630768
chr20:54150893-54153158	1.117695043	1.3950628	2.72900887	2.22342255	3.71918344	3.82984956
chr11:119230791-119231681	0.970853654	1.35614381	1.815575429	2.22342255	1.565597176	1.560714954
chr10:3889948-3890425	1.967168608	1.963474124	4.500802053	4.810957159	4.764473551	4.980939266
chr2:230581929-230582388	0.948600847	0.918386234	1.687060688	1.432959407	1.704871964	1.89917563
chr2:230582992-230584477	1.275007047	1.207892852	2.82984956	2.704871964	2.678071905	2.510961919
chr9:91908892-91909495	0.918386234	0.86393845	2.13093087	2.056583528	1.3950628	1.372952098
chr2:195594355-195594680	1.438292852	1.35614381	2.629939409	3.451540833	2.748461233	2.752748591
chr6:159123836-159124159	1.189033824	1.526068812	3.628773595	4.08236197	2.908812908	3.181102551
chr5:36107717-36110286	1.021479727	1.021479727	2.140778656	2.689299161	2.35614381	2.435628594
chr2:207688718-207688853	0.86393845	0.839959587	1.361768359	1.956056652	1.263034406	1.182692298
chrX:149500841-149501756	1.316145742	1.097610797	2.916476644	2.976363636	1.855989697	1.89917563
chr19:13215602-13217643	1.169925001	1.117695043	2.992768431	2.731183242	3.771885579	3.300123725
chr19:35355898-35356210	1.021479727	0.970853654	1.589763487	1.298658316	1.097610797	1.028569152
chr3:99526229-99526374	1.097610797	0.918386234	1.469885976	1.835924074	1.673556424	1.695993813
chr5:10508121-10509477	1.070389328	0.918386234	1.669026766	1.879705766	3.068670811	3.155425432
chr15:76574196-76576287	1.169925001	1.117695043	2.691534165	2.961623328	2.070389328	2.232660757
chr16:75038430-75038940	0.948600847	0.918386234	1.831877241	2.042644337	1.500802053	1.263034406
chr3:52931166-52932135	1.257010618	0.86393845	1.555816155	1.910732662	2.625270489	2.053111336
chr15:43734840-43736002	0.807354922	0.807354922	2.488000771	2.568032105	2.970853654	3.112700133
chr11:72837822-72839037	1.070389328	1.257010618	2.195347598	2.689299161	2.883620816	2.792855352
chr20:11158760-11160175	1.40053793	1.207892852	2.13093087	2.568032105	2.339137385	2.272023189
chr2:164761192-164761588	1.169925001	0.970853654	1.687060688	2.070389328	1.3950628	1.339137385
chr16:11126503-11126875	1.545968369	1.35614381	2.956056652	2.847996907	2.364572432	2.718087584
chr3:53885333-53885563	1.169925001	1.378511623	2.185866545	2.713695815	1.761285273	2.211012193
chr8:130361250-130361613	1.378511623	1.232660757	2.737686761	3.080657663	2.797012978	2.780310099
chr11:102476139-102477234	1.646162657	1.257010618	2.350497247	2.722466024	1.906890596	1.545968369
chr5:91396657-91398770	1.097610797	1.117695043	2.039138394	2.147306699	2.86393845	2.599317794
chrX:118589294-118589603	1.416839742	1.14404637	2.358958826	3.114367025	2.17951105	2.5360529
chr7:105514336-105515296	1	0.86393845	1.469885976	1.495695163	1.124328135	1.049630768
chr1:93037854-93039061	1.416839742	1.526068812	2.339137385	3.003602237	3.075532631	2.871843649
chr1:93042170-93043072	1.454175893	1.782408565	3.168321116	3.250961574	3.519793486	3.337711092
chr6:39279883-39281318	1.815575429	1.469885976	3.206330648	2.799087306	2.957914599	3.386810946
chr4:154616486-154617136	1.021479727	0.839959587	1.438292852	1.98550043	1.827819025	1.922197848
chr10:95413160-95414495	0.970853654	0.807354922	2.495695163	1.970853654	2.137503524	1.871843649
chr14:105068892-105069112	2.150559677	2.361768359	3.793895883	3.956056652	3.182692298	3.331991778
chr16:11305045-11305547	1.815575429	1.50589093	2.937344392	2.893362211	2.82374936	2.897240426
chr16:11307085-11309141	2.50589093	2.014355293	4.977737849	5.116863758	5.583759754	5.477677328
chr16:11311230-11313288	3.165107985	3.056583528	5.627606838	5.677790101	5.910972452	5.859721129
chr16:11377332-11377964	0.807354922	0.86393845	1.361768359	1.752748591	1.855989697	1.66448284
chr14:24122643-24124468	0.918386234	1.14404637	1.700439718	1.495695163	2.12763328	1.933572638
chr10:31875623-31876001	1.40053793	1.275007047	2.049630768	2.548436625	1.704871964	1.495695163
chr7:148575658-148576590	1.66448284	1.3950628	2.924099886	3.060047384	3.243364426	3.360364277
chr7:148580741-148582879	2.869871406	1.722466024	4.183486514	4.731726323	4.555202634	4.40053793
chr7:148583671-148584818	2.217230716	2.124328135	3.698218478	4.229587923	3.456806149	3.578938713
chr17:83147338-83147549	0.839959587	0.918386234	1.361768359	1.879705766	0.86393845	0.910732662
chr7:105872473-105873112	1.021479727	0.918386234	1.575312331	1.803227036	1.263034406	1.182692298
chr7:105878238-105879429	1.169925001	1	2.397802962	2.070389328	2.584962501	2.94673086
chr12:9769422-9769610	0.807354922	0.807354922	1.014355293	2.084064265	1.163498732	1.049630768
chr20:32773315-32774353	1	0.948600847	2.107687869	2.185866545	2.90303827	3.09085343
chr4:150826445-150829001	1.769771739	1.613531653	3.211012193	3.436961338	3.234194723	3.514753498
chr6:33651552-33652274	1.097610797	1	1.731183242	1.550900665	1.361768359	1.510961919
chr6:33682914-33684473	1.416839742	1.378511623	3.053111336	2.211012193	3.408711861	3.056583528
chr11:127620452-127621313	1.14404637	0.970853654	1.718087584	1.86393845	1.744161096	1.695993813
chr1:56332014-56332560	1.214124805	1.14404637	2.50589093	2	2.189033824	2.408711861
chr7:43812382-43813055	0.918386234	0.807354922	1.925999419	1.819668183	1.761285273	1.752748591
chr7:43814723-43815919	1.021479727	0.86393845	1.974529312	1.769771739	1.500802053	1.545968369
chr7:43834445-43835497	1.709290636	1.339137385	3.323370069	3.456806149	3.243364426	3.527320608
chr17:38943666-38944513	0.970853654	1.163498732	2.097610797	2.384049807	2.280956314	2.495695163
chr5:169923503-169925313	1.739848103	1.782408565	3.140778656	3.060047384	3.193771743	3.201633861
chr11:10119989-10120221	1.14404637	1	1.731183242	2.014355293	1.14404637	1.049630768
chr11:112100325-112101617	1.786596362	1.722466024	3.277984747	3.158660175	2.908812908	2.737686761
chr9:113891743-113893221	1.070389328	0.918386234	1.803227036	1.86393845	3.408711861	3.543495883
chr14:65070566-65070909	1.454175893	1.232660757	2.350497247	2.295723025	1.992768431	2.543495883
chr1:6289898-6291814	1.070389328	1.232660757	2.3305584	2.056583528	1.773996325	2.327687364
chr17:3707972-3708755	0.895302621	0.807354922	1.622930351	2.319039816	2.933572638	2.613531653
chr3:141450538-141451202	1.214124805	0.948600847	2.260025656	2.384049807	1.5360529	1.316145742
chr1:101301492-101303389	1.097610797	1.021479727	1.937344392	1.879705766	1.956056652	1.794935663
chr9:114721834-114722286	0.918386234	0.86393845	1.871843649	1.735522177	1.077242999	1.389566812
chr13:41931511-41932091	0.895302621	0.970853654	1.321928095	1.98550043	1.207892852	1.201633861
chr14:23254143-23254404	1.070389328	0.895302621	1.655351829	1.956056652	1.500802053	1.622930351
chr2:97907515-97908676	1.339137385	1.117695043	2.367371066	2.469885976	1.799087306	1.575312331
chr20:40979729-40981294	1.257010618	0.918386234	3.408711861	3.19061486	3.983677695	4.203984166
chr1:182350749-182352867	0.970853654	1.257010618	1.887525271	2.147306699	2.438292852	2.724650272
chr4:152683665-152684843	1.59454855	1.097610797	2.378511623	2.319039816	2.09423607	2.408711861
chrX:39903209-39906179	2.250961574	2.169925001	4.029452886	3.919340082	4.635173947	4.359661722
chr12:1778989-1780152	1.560714954	1.3950628	2.72900887	2.839959587	3.140778656	3.023255352
chr2:101759330-101759484	0.895302621	0.86393845	1.608809243	1.895302621	1.599317794	2.039138394
chr15:51113303-51114789	1.214124805	1.35614381	2.424922088	2.510961919	3.311793718	3.658782734
chr15:51161603-51162150	1.021479727	0.970853654	1.438292852	1.531069493	1.485426827	1.339137385
chr15:51179531-51180760	1.815575429	2.014355293	4.128458384	4.075532631	3.214124805	3.734438666
chr3:71189565-71189952	0.86393845	0.86393845	1.361768359	1.510961919	0.887525271	1.280956314
chr1:54621527-54623537	1.49057013	1.339137385	2.765534746	2.448900951	3.49057013	3.507160349
chr5:126682933-126683298	0.918386234	0.918386234	2.367371066	2.40599236	1.967168608	2.241840184
chr3:55605988-55608307	2.61117238	1.963474124	4.212569339	4.458775699	4.987775616	4.952333566
chr3:55619540-55619683	1.49057013	1.454175893	2.310340121	2.765534746	1.659924558	1.859969548
chr20:41094172-41095655	1.189033824	1.117695043	3.017921908	2.969012308	2.577730931	2.759155834
chr5:78335283-78335791	1.14404637	1.163498732	2.084064265	2.416839742	2.601696516	2.550900665
chr1:16419119-16421145	0.970853654	1.14404637	1.871843649	1.718087584	2.56315813	2.673556424
chr1:16451568-16452574	1.214124805	1.117695043	2.513490746	2.22342255	1.704871964	1.622930351
chr10:61987846-61988394	2.292781749	2.521050737	3.746312766	4.340562269	3.969012308	4.167518504
chr12:49451607-49452557	1.070389328	0.970853654	2.531069493	3.060047384	2.655351829	2.87774425
chr12:67427206-67428465	0.948600847	1.14404637	1.731183242	1.495695163	2.44625623	2.107687869
chr2:178074296-178074679	1.070389328	1.049630768	1.575312331	1.769771739	1.182692298	1.427606173
chr3:133441335-133442426	1.526068812	1.49057013	2.737686761	2.653060017	3.187451054	3.169925001
chr5:150092097-150093181	1.526068812	1.339137385	3.361768359	3.825785627	2.784503983	3.068670811
chr17:69057271-69057677	1.169925001	0.948600847	1.790772038	1.941106311	1.416839742	1.933572638
chr17:69060889-69061253	1.416839742	1.59454855	2.56315813	3.010779839	1.432959407	1.650764559
chr12:29558309-29559833	1.454175893	1.3950628	2.247927513	2.773996325	3.166715445	2.957914599
chr7:107936339-107937960	1	1.117695043	1.831877241	2.097610797	2.462052319	2.443606651
chr14:81469611-81471027	1.339137385	1.298658316	2.50589093	2.097610797	2.625270489	2.666756592
chr14:81473926-81475135	0.970853654	1.049630768	1.790772038	2.339137385	2.003602237	2.117695043
chr11:73233050-73233353	1.117695043	1	1.655351829	1.98550043	1.416839742	1.316145742
chr5:134094782-134095070	0.807354922	0.807354922	1.063502942	0.963474124	1.028569152	1.077242999
chr5:134095737-134096328	0.86393845	0.807354922	1.361768359	1.077242999	1.163498732	1.298658316
chr5:134099272-134101014	1.070389328	1.257010618	2.443606651	1.752748591	2.201633861	2.028569152
chr19:41274027-41274539	0.970853654	0.970853654	1.589763487	1.86393845	1.286881148	1.298658316
chr3:23036673-23037433	0.86393845	0.918386234	1.773996325	2.521050737	1.416839742	1.298658316
chr3:23051124-23052912	2.217230716	1.89917563	4.609991295	4.868390453	4.407352751	4.553360503
chr17:51126509-51126783	0.970853654	1	1.280956314	1.646162657	1.641546029	1.339137385
chr19:18043515-18044031	1.232660757	1	2.459431619	2.64385619	2.797012978	2.192194165
chr1:66693799-66695806	1.510961919	1.189033824	2.289834465	2.361768359	3.49057013	3.543495883
chr2:121372015-121373340	1.560714954	1.871843649	2.987320866	3.003602237	2.895302621	3.12763328
chr2:84874451-84875560	1.454175893	1.35614381	2.669026766	2.319039816	2.778208576	2.819668183
chr12:100185144-100185869	1.339137385	1.257010618	3.215678597	3.209453366	3.868884273	4.115199749
chr1:50730695-50731578	1.117695043	1	2.459431619	2.295723025	2.735522177	2.560714954
chr2:60858458-60858671	1.189033824	1.117695043	1.815575429	2.121015401	1.22650853	1.722466024
chr15:92971789-92972267	1.298658316	1.298658316	2.107687869	2.924099886	2.160274831	1.992768431
chr11:59813797-59814646	1.097610797	1.339137385	1.731183242	2.49057013	2.488000771	2.495695163
chr10:98195019-98195414	1.097610797	1	1.526068812	2.160274831	1.163498732	1.077242999
chr15:76908102-76908338	0.839959587	0.918386234	1.655351829	2.028569152	1.163498732	1.117695043
chr2:156469938-156470068	1.257010618	1.257010618	1.887525271	2.416839742	1.432959407	1.526068812
chr2:156476929-156477401	1.049630768	0.970853654	1.910732662	1.389566812	2.084064265	1.778208576
chr7:139086526-139086877	1.097610797	0.86393845	1.454175893	1.608809243	0.933572638	1.372952098
chr6:16640773-16641000	1.257010618	1.097610797	1.937344392	2.260025656	1.22650853	1.411426246
chr8:132606333-132607638	1.35614381	1.3950628	3.371558863	3.477677328	3.891419187	3.997292408
chr7:99312723-99313849	1.117695043	1.163498732	1.815575429	1.925999419	1.941106311	1.847996907
chr15:60796023-60796383	0.918386234	1.163498732	2.073820233	1.910732662	1.22650853	1.480265122
chr5:11300751-11301375	1.438292852	1.232660757	2.646162657	2.680324357	1.799087306	1.933572638
chr10:30378303-30379371	1.339137385	1.3950628	2.339137385	3.171527106	2.339137385	2.35614381
chr6:137920032-137920331	1.298658316	1.097610797	1.887525271	2.121015401	1.550900665	1.510961919
chr9:20361743-20362589	0.86393845	0.807354922	1.438292852	2.070389328	1.286881148	1.66448284
chr1:209585236-209586825	0.970853654	1.163498732	1.963474124	1.786596362	2.462052319	2.5360529
chr21:21132011-21132600	1.169925001	0.918386234	1.49057013	1.769771739	1.627606838	2.028569152
chr21:21187473-21187987	1.117695043	0.918386234	1.526068812	2.173127433	2.319039816	2.053111336
chr21:21195008-21195123	0.895302621	0.970853654	1.263034406	2.042644337	1.263034406	1.480265122
chr6:136856405-136856711	0.839959587	0.807354922	1.773996325	1.941106311	1.485426827	1.871843649
chr16:28498348-28498498	1	0.918386234	1.859969548	1.432959407	1.580145484	1.427606173
chr12:92132371-92132628	1.232660757	1.207892852	1.790772038	2.272023189	2.327687364	2.5360529
chr10:124749088-124750620	0.918386234	0.970853654	1.280956314	1.925999419	2.137503524	1.910732662
chr17:49807279-49808424	1.070389328	0.86393845	1.744161096	1.275007047	2.488000771	2.35614381
chr1:42661000-42662298	1.339137385	1.232660757	2.432959407	2.908812908	3.845991771	3.768713657
chr17:44022367-44023264	0.807354922	0.807354922	1.220329955	0.992768431	0.963474124	1.049630768
chr7:101503374-101504259	0.948600847	1.14404637	2	1.608809243	2.039138394	1.970853654
chr10:97560460-97561530	1.169925001	0.948600847	2.459431619	2.042644337	3.263034406	3.43162296
chr19:29704653-29706564	1.021479727	0.86393845	2.260025656	2.568032105	2.748461233	2.744161096
chr7:28479612-28479861	1.049630768	1.049630768	1.871843649	2.260025656	1.361768359	1.495695163
chr1:145827816-145828803	1.169925001	1.163498732	2.084064265	2.13422094	3.381283373	3.378511623
chr16:70475619-70477056	1.298658316	1.257010618	2.62058641	2.448900951	2.927896454	3.241840184
chr19:1413822-1413991	1.257010618	1.117695043	2.280956314	2.438292852	1.485426827	1.077242999
chr12:123412175-123413245	0.918386234	1.049630768	1.555816155	1.250961574	1.97819563	2.028569152
chr12:4652152-4652872	1.454175893	1.432959407	2.794935663	3.35473424	2.241840184	2.232660757
chr17:63513572-63515395	1.14404637	1.189033824	2.084064265	1.66448284	2.748461233	2.485426827
chr6:145053390-145054221	1.257010618	0.970853654	1.974529312	1.895302621	1.704871964	1.545968369
chr11:8987386-8987774	1.298658316	1.257010618	3.0721058	2.839959587	1.773996325	1.89917563
chr7:94170788-94171507	0.970853654	0.948600847	1.831877241	2.028569152	2.10433666	1.859969548
chr6:34630100-34630733	1.021479727	1.257010618	1.843983844	2.198494154	1.627606838	1.589763487
chr15:39167543-39168088	1.097610797	1.070389328	1.608809243	2.13422094	1.906890596	2.35614381
chr16:20920147-20920411	1.189033824	1.189033824	2.185866545	1.98550043	1.929790998	2.12763328
chr16:20945213-20945337	0.918386234	0.918386234	1.859969548	2.22342255	1.416839742	1.389566812
chr4:113443067-113443400	1.14404637	1.049630768	2.084064265	1.879705766	1.744161096	1.589763487
chr9:637272-638455	1.021479727	0.948600847	1.925999419	2.283921772	2.553360503	2.965322548
chr1:248800538-248800768	1.40053793	1.275007047	1.974529312	3.165107985	2.241840184	2.097610797
chr3:119550153-119551122	1.298658316	1.613531653	3.195347598	3.627606838	2.521050737	2.582556003
chr3:119551925-119552089	0.918386234	1.021479727	1.815575429	1.510961919	1.464668267	1.372952098
chr3:119592981-119593338	1.510961919	1.432959407	3.023255352	3.704871964	2.44625623	2.392317423
chr5:140677470-140678272	0.86393845	0.948600847	1.687060688	1.847996907	1.673556424	1.992768431
chr13:50357750-50359745	1.339137385	1.580145484	2.86393845	2.861955364	3.297191417	2.871843649
chr13:50360810-50361755	1.117695043	1	1.731183242	2.070389328	2.375734539	2.5360529
chr13:50366695-50367312	0.86393845	1.021479727	2.759155834	2.847996907	3.439623138	3.925049965
chr13:50370348-50370771	0.970853654	1.232660757	1.974529312	2.070389328	1.286881148	1.709290636
chr16:48231427-48233631	2.488000771	2.289834465	4.133399125	4.539779192	3.657640005	3.925049965
chr17:75333150-75333519	1.097610797	1	1.815575429	1.475084883	1.5360529	1.575312331
chr5:76589921-76592117	1.952333566	1.416839742	3.49057013	3.959770155	4.676380255	4.866907978
chr20:2142667-2145061	1.097610797	1.275007047	3.184280294	2.765534746	3.560714954	3.452858965
chr6:43240944-43241702	1.275007047	1.316145742	2.469885976	2.459431619	1.731183242	1.794935663
chr6:43253649-43254831	1.510961919	1.339137385	2.629939409	2.6622055	1.839959587	2.201633861
chr6:43256884-43258129	1.59454855	1.560714954	2.987320866	2.49057013	2.35614381	2.543495883
chr1:150278375-150279060	1.769771739	1.871843649	3.247927513	3.498250868	1.687060688	1.739848103
chr12:103696161-103696427	1.049630768	0.895302621	1.871843649	2.097610797	2.003602237	1.63691458
chr7:104486026-104487650	1.021479727	0.970853654	2.451540833	2.869871406	3.443606651	3.566815154
chr7:128173018-128173281	0.948600847	0.807354922	1.555816155	1.879705766	2.201633861	2.666756592
chr7:128176634-128177053	1.339137385	1.3950628	2.63691458	2.350497247	2.250961574	2.250961574
chr17:73910062-73912415	1.339137385	0.970853654	2.084064265	1.98550043	1.786596362	1.910732662
chr3:42637966-42639708	0.970853654	0.918386234	2.163498732	2.538538164	3.49057013	3.300123725
chr8:66526770-66527535	2.250961574	1.752748591	3.252476214	3.967168608	2.94673086	3.085764554
chr8:58667544-58668302	1.560714954	1.722466024	2.969012308	3.032100843	2.260025656	2.485426827
chr8:58691057-58692690	1.339137385	1.070389328	2.319039816	2.64385619	3.102658131	3.201633861
chr6:142846889-142847264	1.438292852	1.678071905	2.548436625	2.95419631	2.513490746	2.503348735
chr3:153323431-153323671	0.918386234	1.257010618	2.084064265	2.680324357	1.687060688	2.232660757
chrX:10082548-10083564	0.918386234	1.049630768	3.09423607	3.017921908	3.326249701	3.443606651
chr3:119862630-119863577	0.807354922	0.918386234	2.397802962	2.606442228	2.784503983	3.196921734
chr1:206053063-206053644	2.09085343	1.416839742	3.944858446	4.017031081	4.155425432	4.053980168
chr6:152018490-152019321	1.169925001	1.207892852	1.89917563	2.49057013	2.384049807	2.64385619
chr6:109610627-109611587	0.86393845	0.895302621	1.469885976	1.803227036	2.17951105	2.372952098
chr1:169941823-169942885	0.807354922	0.86393845	1.042644337	1.454175893	1.244887059	1.077242999
chr11:123051673-123051969	0.918386234	1.070389328	1.575312331	1.786596362	1.028569152	1.263034406
chr14:45222509-45223474	1.257010618	1	2.247927513	2.173127433	2.060047384	2.192194165
chr15:91924659-91925048	1.275007047	1.14404637	2.260025656	2.247927513	2.35614381	2.232660757
chr10:95260203-95261516	1.925999419	2.053111336	3.477677328	3.316145742	3.894332742	3.676944359
chr5:143805691-143807186	1.070389328	1.275007047	2.386810946	2.615887074	1.500802053	1.608809243
chr12:119826601-119828708	1.14404637	1.469885976	2.217230716	2.427606173	2.538538164	2.416839742
chr15:78410606-78411694	0.970853654	1.163498732	1.655351829	1.752748591	2.655351829	2.485426827
chr11:112050660-112052693	2.042644337	1.811471031	3.948600847	4.716442237	4.639232163	4.621172753
chr11:112094640-112095550	0.918386234	0.86393845	1.176322773	1.344828497	1.673556424	1.372952098
chr17:28433718-28434145	1.526068812	1.257010618	1.963474124	2.757023247	1.956056652	2.150559677
chr2:85168433-85170224	1.66448284	1.35614381	4.111031312	4.102658131	4.797012978	4.98230913
chr2:85171061-85171556	1.070389328	0.970853654	2.956056652	3.203201156	2.147306699	2.260025656
chr8:119544446-119544726	0.918386234	1.021479727	1.378511623	1.411426246	1.891419187	1.819668183
chr16:78570401-78572569	1.097610797	1.117695043	2.459431619	2.361768359	3.539779192	3.408711861
chr1:8002460-8002913	1.580145484	1.782408565	2.891419187	2.99095486	2.462052319	2.462052319
chr16:80648915-80649142	1.189033824	1.049630768	1.669026766	2	0.98550043	1.298658316
chr7:22880859-22882993	1.695993813	1.855989697	3.49057013	3.017921908	4.042644337	3.666756592
chr12:95200545-95200819	1.646162657	1.580145484	2.451540833	3.442280035	2.914564523	2.666756592
chr7:93165466-93166559	1.169925001	0.918386234	1.859969548	2.121015401	1.304511042	1.427606173
chr5:82881124-82882689	0.86393845	0.807354922	1.655351829	1.475084883	1.718087584	1.794935663
chr4:78296509-78297686	1.117695043	1.163498732	1.815575429	2	2.831877241	2.792855352
chr4:78298917-78300064	1.169925001	0.970853654	1.731183242	1.752748591	3.288358562	3.408711861
chr2:48097825-48099192	0.970853654	0.86393845	1.541019153	1.895302621	2.584962501	2.62058641
chr5:134101627-134102223	0.839959587	0.86393845	1.220329955	1.250961574	0.98550043	1.35614381
chr5:134161351-134162665	0.86393845	0.807354922	2.140778656	2.480265122	1.891419187	2.063502942
chr7:100744919-100745626	0.918386234	0.86393845	1.718087584	1.097610797	1.5360529	1.847996907
chr8:80346959-80347142	1.560714954	1.722466024	3.010779839	3.114367025	1.687060688	1.778208576
chr8:80377183-80378119	1.232660757	1.163498732	2.217230716	2.014355293	1.731183242	1.831877241
chr15:70503151-70503313	1.59454855	1.207892852	2.247927513	2.757023247	1.516015147	1.871843649
chr13:21232413-21233583	1.316145742	0.970853654	1.989139007	1.925999419	2.084064265	1.910732662
chr4:140862711-140863663	1.339137385	1.117695043	1.952333566	2.295723025	2.462052319	2.689299161
chr10:133400674-133402731	1.526068812	0.918386234	3.783456654	3.552131108	5.315058966	5.091699834
chr1:200149942-200150966	0.970853654	1.021479727	1.555816155	2.056583528	1.929790998	1.778208576
chr21:42388969-42389287	1.049630768	0.948600847	1.843983844	2	1.941106311	1.959770155
chr2:86783369-86784272	1.316145742	1.298658316	2.548436625	2.577730931	2.137503524	1.992768431
chr3:12845172-12847001	1.298658316	1.560714954	2.759155834	2.260025656	2.084064265	2.053111336
chr7:151414237-151414396	0.86393845	0.839959587	1.49057013	1.835924074	1.263034406	1.263034406
chr10:92314677-92316078	0.839959587	1.021479727	1.280956314	2.121015401	1.361768359	1.739848103
chr8:8923289-8924982	1.769771739	1.883620816	3.463360886	3.349082146	4.178714641	3.705977902
chr17:42294268-42295175	1.475084883	1.14404637	3.432959407	3.039138394	4.100977648	3.981852653
chr9:127116116-127117292	1.049630768	1	1.700439718	1.411426246	2.189033824	1.831877241
chr9:127127017-127127274	0.807354922	0.839959587	1.887525271	2.22342255	2.639232163	2.897240426
chr9:105416951-105417505	1	0.918386234	1.815575429	1.835924074	1.815575429	1.89917563
chr10:88987138-88987614	1.214124805	1.097610797	2.073820233	2.260025656	1.028569152	1.35614381
chr11:60107825-60108226	0.86393845	0.807354922	1.871843649	1.66448284	1.182692298	1.097610797
chr9:36728861-36732728	1.49057013	1.454175893	2.857980995	2.361768359	2.438292852	2.510961919
chr13:21064218-21064382	1.021479727	0.948600847	1.687060688	2.173127433	1.448900951	1.526068812
chr18:46022301-46022886	1.169925001	1.163498732	2.025028794	2.295723025	2.060047384	1.847996907
chr18:46048161-46049072	2.163498732	2.09085343	3.771885579	4.195347598	3.507160349	3.751677946
chr9:37212168-37212813	1.14404637	0.918386234	2.097610797	2.757023247	2.35614381	2.073820233
chr10:46014860-46015208	1.298658316	1.189033824	2.247927513	2.6622055	3.085764554	3.063502942
chr20:50273641-50273900	2.384049807	1.937344392	3.976363636	4.125981654	3.619413011	4.136683578
chr4:176083665-176084398	1.35614381	1.316145742	2.269033146	2.438292852	1.659924558	1.480265122
chr2:118120253-118120781	1.678071905	1.752748591	3.64385619	4.654779217	3.430285273	3.368768349
chr17:48824700-48826260	1.021479727	0.918386234	1.910732662	2.042644337	2.272023189	2.347665656
chr11:63784049-63785709	1	1.070389328	1.773996325	1.86393845	2.577730931	2.503348735
chr2:99414100-99415281	0.970853654	1.3950628	1.952333566	2	1.432959407	1.89917563
chr2:174791728-174792553	0.86393845	0.918386234	1.469885976	1.275007047	1.244887059	1.220329955
chr13:28122132-28122975	1.257010618	0.970853654	2.3305584	3.003602237	2.298658316	2.169925001
chr3:177613925-177614375	1.257010618	1.097610797	2.097610797	2.3305584	1.344828497	1.411426246
chr16:88234546-88234977	1.021479727	1.049630768	1.744161096	1.344828497	1.448900951	1.480265122
chr19:17014586-17014882	0.970853654	0.807354922	1.416839742	1.021479727	1.077242999	1.097610797
chr2:97834560-97835152	1.097610797	1.117695043	1.655351829	2.028569152	1.815575429	1.722466024
chr21:36442281-36443216	1.378511623	1.257010618	2.613531653	3.54225805	2.375734539	2.451540833
chr10:84308184-84309703	2.469885976	2.192194165	4.019701914	3.974529312	3.307428525	3.456806149
chr10:84341892-84343451	1.438292852	1.257010618	2.572889668	2.568032105	3.416839742	3.19061486
chr10:84344534-84344950	1.097610797	1.117695043	1.815575429	2.121015401	1.97819563	2.241840184
chr21:25428442-25429718	1.925999419	2.124328135	3.463360886	4.170726276	3.992768431	3.973611276
chr19:57774686-57775915	1.510961919	1.339137385	2.613531653	2.815575429	3.733354341	4.025914699
chr14:89678467-89678806	1	1.298658316	2.86393845	3.316145742	2.419538892	2.744161096
chr12:94254356-94254798	0.895302621	0.86393845	1.989139007	2.606442228	1.056583528	0.807354922
chr4:26039424-26040564	0.918386234	1.049630768	1.910732662	1.941106311	2.545968369	2.495695163
chr5:129125732-129127131	1.59454855	1.35614381	2.40599236	3.080657663	2.720278465	3.09085343
chr7:133662751-133663747	1.214124805	1.021479727	2.060047384	2.3305584	3.363171077	3.289834465
chrX:13599008-13601651	1.070389328	1.163498732	2.669026766	2.722466024	2.488000771	2.327687364
chr4:105624380-105625629	1.35614381	1.432959407	2.469885976	2.996388746	2.639232163	3.073820233
chr11:111630812-111632108	0.86393845	0.970853654	1.790772038	1.956056652	1.867896464	2.211012193
chr1:178565767-178566823	1.070389328	1.207892852	2.521050737	2.272023189	3.631104282	3.745237332
chr19:4102912-4103791	0.86393845	0.948600847	1.831877241	1.510961919	1.815575429	1.871843649
chr19:4128981-4132024	2.833902077	2.448900951	4.387500406	4.544114402	4.348374075	4.250961574
chr4:99868138-99868621	1.070389328	1.117695043	1.952333566	2.056583528	1.500802053	1.819668183
chr7:129351381-129351814	0.807354922	0.807354922	1.454175893	1.835924074	1.5360529	1.831877241
chr7:129386225-129387110	1.117695043	0.970853654	1.687060688	2.097610797	1.3950628	1.411426246
chr6:90425183-90426052	0.807354922	0.807354922	1.13093087	1.201633861	1.182692298	1.137503524
chr3:186060352-186061240	0.970853654	1	1.526068812	1.495695163	1.321928095	1.182692298
chr3:186067303-186069311	1.189033824	1.070389328	2.298658316	2.568032105	2.90303827	2.807354922
chr13:48661993-48662503	2.384049807	2.09085343	3.49441561	4.23878686	2.521050737	2.673556424
chr2:196201673-196201888	1.214124805	1.097610797	1.831877241	2.084064265	1.124328135	1.117695043
chr3:39026512-39027308	1.021479727	1.070389328	2.049630768	1.752748591	1.704871964	1.752748591
chr13:27235919-27237487	0.86393845	0.86393845	1.23878686	1.411426246	1.786596362	1.316145742
chr12:109967473-109968817	0.918386234	0.918386234	2.195347598	1.98550043	2.90303827	2.64385619
chr12:109972868-109974509	0.970853654	0.807354922	2.40599236	2.587364991	3.422233001	3.221877081
chr7:37830095-37830392	0.948600847	0.807354922	1.887525271	1.589763487	1.263034406	1.560714954
chr22:29509938-29511352	0.86393845	0.807354922	1.925999419	1.735522177	3.539779192	3.452858965
chr6:3902193-3903426	1.40053793	1.339137385	2.386810946	2.372952098	2.545968369	2.680324357
chr9:99750654-99750817	0.839959587	0.895302621	1.014355293	1.275007047	1.028569152	0.956056652
chr11:79212648-79213271	1.021479727	1.049630768	1.641546029	1.495695163	1.627606838	1.765534746
chrX:64270890-64273358	1.378511623	1.117695043	2.548436625	2.976363636	3.803227036	3.684818738
chrX:64274141-64274658	1.070389328	0.970853654	1.438292852	2.084064265	1.731183242	1.510961919
chr1:203754289-203755788	1.510961919	1.59454855	2.916476644	2.847996907	2.577730931	2.462052319
chr7:87204027-87204311	0.807354922	1.021479727	1.344828497	1.531069493	1.500802053	1.794935663
chr4:139435195-139436106	1	0.86393845	1.378511623	2.160274831	1.207892852	1.049630768
chr1:99699875-99700509	1.560714954	1.378511623	2.538538164	2.782408565	1.124328135	1.495695163
chr3:113241197-113242736	1.992768431	1.752748591	3.232660757	3.646162657	3.516015147	3.547203025
chr10:31348136-31349284	1	0.86393845	1.815575429	1.86393845	2.347665656	2.319039816
chr2:30624910-30627324	1	0.970853654	2.722466024	3.641546029	2.889473543	2.87774425
chr8:10843297-10843745	0.86393845	0.970853654	1.263034406	1.411426246	1.182692298	1.163498732
chr2:63864845-63866749	1.021479727	0.86393845	1.952333566	2.107687869	3.263034406	3.169925001
chr2:178159912-178161056	0.970853654	1.021479727	2.821710215	3.139142019	2.908812908	3.19061486
chr2:178163399-178164129	1.786596362	1.752748591	2.948600847	3.19061486	2.454175893	3.201633861
chr1:29209840-29211227	1.021479727	1.021479727	1.910732662	2.107687869	2.56315813	2.599317794
chr15:50046280-50047248	0.807354922	1	1.669026766	2.107687869	2.310340121	2.443606651
chr20:35238256-35241039	1.941106311	1.627606838	3.57167681	3.695993813	5.054414388	4.926473911
chr2:203998100-203999204	1.709290636	1.646162657	2.86393845	3.165107985	2.952333566	3.217230716
chr2:25226159-25227275	1.757023247	1.691534165	3.150559677	3.171527106	2.994579724	2.965322548
chr20:20404591-20405484	1.021479727	1	2.117695043	1.956056652	1.718087584	1.443606651
chr20:20425824-20429252	1.59454855	1.163498732	2.513490746	2.731183242	2.495695163	2.319039816
chr20:20441066-20442187	1.510961919	1.35614381	2.759155834	2.893362211	2.44625623	2.568032105
chr20:20464003-20464563	0.918386234	1.049630768	1.655351829	1.819668183	1.097610797	0.98550043
chr7:43742327-43743106	0.86393845	1.257010618	2.097610797	2.861955364	1.550900665	1.495695163
chr5:163910369-163910527	0.895302621	0.86393845	1.063502942	1.344828497	0.887525271	0.933572638
chr17:21303907-21305670	0.86393845	0.86393845	1.910732662	1.250961574	2.10433666	1.66448284
chr15:100730246-100731776	0.86393845	0.970853654	2.097610797	2.147306699	2.384049807	2.336283388
chr6:167487953-167488785	0.918386234	0.86393845	1.89917563	1.550900665	1.550900665	1.495695163
chr6:167491315-167492638	0.918386234	1.117695043	1.963474124	1.646162657	1.839959587	2.073820233
chr3:158846788-158847989	0.86393845	0.918386234	1.803227036	2.173127433	2.805292456	2.63691458
chr6:127403151-127405426	1.992768431	1.799087306	3.905928478	4.08236197	3.855989697	4.133399125
chr5:91078696-91079551	0.970853654	1	1.526068812	1.298658316	1.163498732	1.545968369
chr2:128529686-128532069	1.416839742	0.970853654	2.163498732	2.042644337	3.017921908	3.033863452
chr10:11230539-11230744	0.839959587	0.970853654	1.378511623	1.077242999	1.182692298	1.049630768
chr10:11269577-11270823	1.169925001	1.117695043	2.269033146	2.185866545	3.107687869	3.169925001
chr10:11284694-11287157	1.214124805	1.339137385	2.974529312	3.066950244	3.129283017	3.386810946
chr15:84712294-84712500	1.021479727	0.86393845	1.378511623	2.014355293	1.304511042	1.263034406
chr4:24546994-24547558	1.049630768	1.378511623	2	2.283921772	1.704871964	1.682573297
chr11:79458712-79459249	1.189033824	0.970853654	1.589763487	1.819668183	1.891419187	2.028569152
chr7:155322660-155323628	0.807354922	1	1.608809243	1.718087584	1.097610797	1.137503524
chr6:87656906-87657174	1.298658316	1.232660757	1.963474124	2.384049807	1.448900951	1.495695163
chr11:45215094-45216842	1.070389328	1.021479727	2.698218478	2.625270489	2.713695815	2.673556424
chr14:102763995-102764710	2.056583528	2.124328135	3.845991771	3.730096466	3.129283017	3.12763328
chr10:47080805-47081748	1.257010618	1.207892852	2.488000771	2.247927513	2.049630768	2.250961574
chr12:6091489-6091596	1.232660757	1.021479727	2.107687869	2.121015401	1.731183242	1.722466024
chr4:38455002-38456270	1.416839742	1.925999419	2.794935663	3.203201156	3.140778656	2.976363636
chr5:68315415-68316228	1.378511623	1.378511623	2.759155834	1.895302621	1.773996325	1.682573297
chr5:68371152-68371305	1.189033824	1.163498732	1.925999419	2.014355293	1.5360529	1.575312331
chr9:92607140-92609633	1.117695043	0.970853654	1.937344392	2.014355293	2.843983844	2.871843649
chr1:17690035-17691499	1.14404637	0.918386234	2.310340121	1.66448284	3.544732656	3.632268215
chr7:116004827-116005227	0.970853654	1.117695043	2.23878686	2	1.815575429	2.462052319
chr7:116071689-116071922	1.021479727	1.049630768	1.718087584	2.3950628	1.673556424	1.944858446
chr5:142938281-142938458	1.378511623	1.257010618	1.937344392	3.010779839	1.599317794	1.831877241
chr5:142941209-142941611	1.40053793	1.117695043	3.432959407	3.857980995	2.260025656	2.659924558
chr5:142941970-142942106	0.970853654	0.948600847	1.321928095	1.367371066	0.933572638	0.956056652
chr5:142949838-142952080	2.99095486	2.438292852	4.879215637	4.908812908	4.40053793	4.443606651
chr2:85290462-85291851	1.275007047	1.14404637	2.367371066	2.528571319	3.27351589	3.181102551
chr1:86388881-86390329	1.14404637	1.117695043	2.13093087	2.615887074	2.50589093	2.477677328
chr5:52767429-52768167	1.339137385	1.339137385	2.280956314	2.615887074	1.500802053	1.443606651
chr5:52771615-52772066	0.918386234	0.807354922	2.025028794	2.568032105	1.321928095	1.526068812
chr1:229186366-229187092	1.316145742	1.232660757	3.319039816	3.234194723	3.404630684	3.507160349
chr10:115167817-115168271	1.815575429	1.871843649	2.942983598	3.488000771	2.280956314	2.865918815
chr12:63018263-63018565	0.918386234	0.918386234	1.925999419	2.121015401	1.124328135	1.280956314
chr12:116410631-116411938	2.495695163	2.361768359	4.059182199	3.974529312	3.983677695	4.048759312
chr12:116432163-116432602	1.526068812	1.35614381	3.371558863	2.996388746	2.570462931	2.568032105
chr20:9456341-9458999	1.786596362	2.028569152	3.604071324	4.173926932	3.193771743	3.414135533
chr3:115662322-115663205	0.839959587	0.839959587	1.40053793	1.646162657	1.550900665	1.459431619
chr18:38939974-38941846	1.560714954	1.59454855	2.675815931	3.066950244	2.250961574	2.462052319
chr17:20105340-20107037	1.815575429	1.59454855	3.177917792	3.132576843	2.939226578	2.922197848
chrX:40457203-40457765	1.070389328	1.117695043	1.761285273	1.718087584	1.879705766	1.739848103
chr20:819166-821997	1.613531653	1.560714954	3.005399988	2.94673086	3.283921772	3.308885057
chr2:85901242-85901863	0.970853654	1.189033824	1.790772038	1.682573297	1.3950628	1.263034406
chr8:79950506-79951511	0.918386234	0.918386234	1.731183242	1.819668183	1.613531653	1.411426246
chr1:154208874-154209641	0.918386234	0.918386234	1.280956314	1.495695163	1.839959587	1.765534746
chr9:86285343-86286483	2.042644337	2.053111336	3.44625623	3.678071905	3.888499736	3.723558561
chr9:86287135-86287229	0.970853654	1.070389328	1.622930351	1.550900665	1.378511623	1.752748591
chr9:86298389-86299683	0.86393845	0.86393845	2.310340121	2.014355293	3.053111336	3.206330648
chr19:57287527-57288829	1.298658316	1.257010618	2.367371066	2.23572706	1.448900951	1.63691458
chr6:16004873-16007608	1.695993813	1.646162657	2.956056652	3.145677455	4.596935142	4.580748492
chr6:16097245-16097791	1.378511623	1.50589093	2.9800253	2.831877241	2.669026766	2.737686761
chr5:158780714-158782185	1.021479727	1.163498732	1.655351829	2.480265122	2.232660757	2.427606173
chrX:53438368-53438966	1.117695043	1.070389328	1.963474124	2.121015401	2.531069493	1.944858446
chr4:77579355-77580769	0.918386234	0.86393845	1.773996325	2.056583528	2.014355293	1.933572638
chr4:77581492-77582533	0.918386234	0.918386234	2.260025656	2.757023247	2.981852653	3.085764554
chr4:77586605-77588475	1.799087306	1.454175893	4.581351247	4.672425342	4.267535798	4.51916445
chr4:77592636-77594622	1.117695043	1.298658316	2.924099886	2.839959587	3.269033146	3.033863452
chr4:77597931-77598477	0.86393845	0.918386234	1.438292852	1.344828497	1.3950628	1.526068812
chr4:77599508-77599823	0.86393845	0.86393845	1.263034406	1.021479727	1.182692298	1.298658316
chr13:42101059-42102573	1.117695043	1.049630768	2.62058641	2.548436625	2.908812908	2.90303827
chr20:31917326-31919030	2.333423734	1.782408565	4.337711092	4.106013238	4.942514505	4.866907978
chr20:31922515-31924547	1.786596362	1.89917563	4.692092375	4.317593505	4.573495715	4.590961241
chr20:31930767-31931196	1.257010618	1.021479727	1.843983844	1.847996907	1.550900665	1.910732662
chr20:31936434-31938690	0.970853654	0.970853654	1.910732662	1.895302621	2.454175893	2.250961574
chr4:173500928-173501727	1.097610797	1.378511623	2.289834465	1.910732662	2.438292852	2.495695163
chr7:133001925-133004529	1.298658316	1.257010618	2.319039816	2.807354922	3.040892431	2.965322548
chr12:6327637-6327769	1.14404637	1.232660757	2.117695043	1.819668183	1.550900665	1.722466024
chr12:6327897-6328050	1.021479727	1.189033824	1.843983844	1.646162657	1.704871964	1.545968369
chr12:6344664-6344802	1.232660757	0.895302621	1.925999419	2.448900951	1.244887059	1.201633861
chr2:137929376-137930997	0.948600847	1.117695043	1.803227036	2.056583528	2.454175893	2.319039816
chr19:44907801-44907953	1.070389328	1.021479727	1.831877241	1.321928095	1.718087584	1.459431619
chr19:44919580-44919783	1.117695043	1.021479727	1.49057013	2.028569152	1.992768431	1.859969548
chr9:92315567-92316036	0.807354922	0.86393845	1.575312331	1.835924074	1.500802053	1.480265122
chr6:138716107-138716623	1.049630768	1	1.589763487	1.718087584	1.286881148	1.427606173
chr17:28839329-28841112	1.189033824	1.021479727	1.575312331	2.260025656	3.161887682	2.807354922
chr12:119730126-119732308	1.298658316	1.232660757	2.596935142	2.521050737	2.769771739	2.976363636
chr3:125005036-125006210	0.948600847	0.807354922	1.541019153	2	3.507160349	3.426264755
chr12:95451913-95454334	1.169925001	0.970853654	1.589763487	2.070389328	2.625270489	2.613531653
chrX:10142125-10142566	1.021479727	1.021479727	2.247927513	1.344828497	1.744161096	2.327687364
chr1:158649031-158649425	1.14404637	0.970853654	1.344828497	1.941106311	1.891419187	2.084064265
chr1:158652886-158653527	0.895302621	0.970853654	2.107687869	2.173127433	1.956056652	1.560714954
chr4:36264102-36265320	1.757023247	1.59454855	3.361768359	3.959770155	3.258518925	3.176322773
chr12:109162327-109163692	0.970853654	0.918386234	1.49057013	1.66448284	2.09423607	2.073820233
chr3:132236712-132237246	0.970853654	0.86393845	1.622930351	2.13422094	1.22650853	1.389566812
chr5:40452842-40453766	0.807354922	0.918386234	1.952333566	1.454175893	1.361768359	1.182692298
chr15:69868126-69869041	0.918386234	0.948600847	1.575312331	1.570462931	1.056583528	1.244887059
chr21:29326141-29326427	1.070389328	1	1.859969548	2.056583528	1.097610797	1.411426246
chr2:43238195-43238330	1.275007047	1.021479727	1.731183242	2.615887074	1.599317794	1.695993813
chr20:23609229-23609935	0.970853654	1.097610797	2.060047384	2.014355293	1.613531653	2.117695043
chr22:31582594-31582845	1.070389328	1.257010618	1.744161096	2.084064265	1.687060688	2.289834465
chrX:50027040-50028684	1.021479727	0.970853654	2.207892852	2.361768359	1.992768431	2.028569152
chr4:95606655-95607374	1.14404637	1.117695043	2.40599236	2.014355293	2.784503983	3.107687869
chr4:95638786-95640031	0.970853654	1.021479727	1.23878686	1.819668183	3.150559677	3.09085343
chr8:93933916-93934141	1.097610797	1.189033824	2.073820233	3.003602237	1.516015147	1.339137385
chr8:93985384-93988203	1.739848103	1.678071905	3.189033824	3.399171094	2.963474124	2.695993813
chr13:94329390-94330494	1.097610797	0.86393845	2.049630768	1.925999419	1.839959587	1.89917563
chr12:121520363-121521466	1.049630768	0.918386234	1.925999419	1.411426246	1.599317794	1.765534746
chr2:127008702-127008890	0.839959587	0.839959587	1.111031312	1.475084883	0.831877241	0.831877241
chr3:100004833-100007160	1.214124805	1.070389328	2.459431619	2.839959587	2.763411574	2.560714954
chr3:100087307-100087496	1	1.049630768	2.097610797	2.361768359	1.580145484	1.66448284
chr2:24313923-24316132	1.275007047	1.316145742	2.821710215	3.250961574	2.625270489	3.068670811
chr2:24399554-24402102	1.070389328	1.189033824	2.50589093	2.64385619	4.265286858	4.177917792
chr16:23842346-23842577	1.14404637	1.232660757	1.687060688	2.260025656	1.22650853	1.182692298
chr2:7405614-7407592	0.86393845	0.86393845	1.280956314	1.250961574	2.843983844	3.19061486
chr18:23814959-23817688	1.726831217	2.066950244	3.635754391	3.498250868	4.305970521	4.359661722
chr18:23859875-23860512	1.66448284	1.416839742	2.974529312	2.931683057	3.548436625	3.606442228
chr18:23861485-23863327	3.392317423	2.967168608	4.819668183	5.097189387	5.339850003	5.231509211
chr11:62008305-62008453	0.895302621	0.807354922	1.963474124	2.916476644	1.516015147	1.765534746
chr11:62015643-62015889	1.14404637	1.117695043	2.358958826	2.671293372	2.40053793	2.813524689
chr3:197592420-197593854	1.232660757	1.021479727	2.025028794	1.682573297	2.411426246	2.443606651
chr3:139250942-139252086	0.918386234	0.807354922	1.49057013	1.475084883	3.124328135	3.443606651
chr6:137707586-137710270	3.200064862	3.382667253	5.061344188	5.378511623	4.863442934	4.890933022
chr6:137727312-137727416	0.970853654	1.021479727	1.378511623	1.786596362	1.163498732	1.443606651
chr18:11942324-11942582	1.214124805	0.970853654	1.859969548	1.735522177	1.718087584	1.944858446
chr10:68087654-68089470	1.454175893	1.526068812	2.883620816	3.19061486	3.249445341	3.250961574
chr17:58526660-58529494	3.929790998	3.807354922	5.930973826	5.586164246	5.831117195	5.603181229
chr19:10386022-10386515	0.970853654	1.117695043	1.831877241	1.570462931	1.613531653	1.427606173
chr2:68859058-68859201	1.232660757	1.298658316	2.247927513	2.538538164	1.565597176	1.545968369
chr17:8090541-8091677	1.189033824	1.049630768	2.397802962	1.86393845	1.056583528	1.298658316
chr11:115905444-115907036	1.275007047	1.35614381	2.195347598	2.438292852	2.280956314	2.039138394
chr10:12246625-12246918	0.918386234	1.117695043	2.443606651	2.028569152	2.10433666	2.272023189
chr22:42589603-42589952	1.526068812	1.097610797	2.72900887	2.94673086	2.769771739	2.965322548
chr20:51090932-51093196	1.070389328	1.163498732	2.173127433	1.970853654	2.851998837	2.62058641
chr3:95705789-95706351	1	1.049630768	1.655351829	1.682573297	1.361768359	1.778208576
chr19:6271321-6271603	1.117695043	1.117695043	1.937344392	1.700439718	2.260025656	2.364572432
chr15:74549898-74550284	1.117695043	1.117695043	2.929790998	3.275007047	2.72900887	2.957914599
chr3:150272014-150273819	1.843983844	1.59454855	2.883620816	3.177917792	2.495695163	2.629939409
chr13:97289683-97291392	2.056583528	2.077242999	4.023255352	4.128458384	4.186659017	4.359661722
chr15:72832648-72834272	1.438292852	1.021479727	2.117695043	2.198494154	2.790772038	2.709290636
chr6:157548787-157551686	2.217230716	1.871843649	3.828834649	3.477677328	3.704871964	3.75595577
chr6:157562917-157564208	0.918386234	0.970853654	2.378511623	2.361768359	2.060047384	2.073820233
chr10:113751001-113751941	1.117695043	0.86393845	1.859969548	2.056583528	2.584962501	2.5360529
chr1:212716147-212716636	0.86393845	0.86393845	1.49057013	2.056583528	0.98550043	0.956056652
chr1:212769935-212770108	0.895302621	0.895302621	1.438292852	2.13422094	1.007195501	1.182692298
chr1:212799091-212799235	1.049630768	0.86393845	1.469885976	1.941106311	1.207892852	1.263034406
chr1:235767834-235768136	0.807354922	0.807354922	1.641546029	2.042644337	0.933572638	0.855989697
chr20:36227654-36230720	1.799087306	1.541019153	3.516015147	3.552131108	4.192194165	4.057450272
chr8:20140179-20140340	1.021479727	1	1.526068812	1.819668183	1.124328135	1.244887059
chr19:10488886-10489609	0.86393845	0.948600847	1.887525271	1.298658316	2.94673086	3.017921908
chr19:10497282-10500122	2.229587923	2.066950244	3.804260116	3.552131108	5.002252452	4.76394266
chr5:150627054-150627380	1.189033824	1.049630768	2.140778656	1.589763487	1.673556424	1.992768431
chr6:147384137-147385562	0.807354922	0.807354922	1.731183242	1.803227036	1.731183242	1.495695163
chr1:37549448-37551243	1	1.049630768	1.761285273	1.495695163	3.124328135	2.786596362
chr3:197782256-197782551	0.807354922	0.807354922	1.378511623	1.298658316	0.807354922	0.910732662
chr4:88381302-88383546	1.510961919	1.378511623	2.961623328	3.100977648	2.384049807	2.160274831
chr19:39350693-39352287	1.89917563	1.89917563	3.3950628	3.184280294	4.5987225	4.529196268
chr11:85609018-85609797	1	0.86393845	1.773996325	1.98550043	2.17951105	2.408711861
chr11:85643022-85643660	0.918386234	0.86393845	1.454175893	1.275007047	0.98550043	1.163498732
chr11:85699586-85700703	1.14404637	1.097610797	1.608809243	2.147306699	1.627606838	1.922197848
chr4:13452737-13453743	1	0.839959587	2.217230716	3.158660175	2.805292456	2.695993813
chr16:84111136-84111753	1.378511623	1.070389328	2.247927513	2.372952098	2.908812908	2.510961919
chr3:34519699-34521312	1.049630768	0.970853654	1.925999419	1.682573297	2.411426246	2.073820233
chr1:176144469-176144961	1.257010618	1.117695043	1.731183242	2.653060017	1.485426827	1.443606651
chr4:163541958-163542910	0.86393845	0.86393845	2.358958826	2.671293372	3.193771743	2.976363636
chr11:9982565-9984363	0.970853654	0.918386234	1.700439718	1.570462931	1.773996325	1.695993813
chr8:58827376-58828047	1.049630768	1.14404637	1.773996325	2.272023189	1.786596362	1.933572638
chr12:27338019-27339040	1.070389328	1.339137385	2.049630768	2.319039816	3.135863165	3.051372102
chr12:27359102-27359964	0.86393845	0.918386234	1.526068812	1.879705766	1.799087306	1.933572638
chr4:95599694-95602090	1.914564523	1.613531653	2.961623328	3.377123749	3.653060017	3.547203025
chr1:111274498-111276062	1.169925001	1.070389328	2.961623328	3.119356177	4.100977648	4.14974712
chr6:83292831-83295634	0.970853654	1.070389328	2	2.147306699	4.77452353	4.465321514
chr5:150419628-150420355	1.021479727	1.207892852	2.039138394	1.803227036	1.799087306	1.63691458
chr21:38880026-38880485	0.918386234	1.021479727	1.50589093	1.735522177	1.613531653	1.807354922
chr4:15770816-15772933	1.454175893	1.257010618	4.088311236	4.46139759	4.46008724	4.320484678
chr4:15773563-15774468	1.438292852	1.163498732	3.200064862	3.43162296	4.267535798	4.334854269
chr12:58412436-58413158	0.807354922	0.918386234	1.761285273	1.627606838	2.241840184	2.160274831
chr2:119314935-119316396	1.438292852	1.070389328	1.963474124	2.596935142	1.906890596	2.12763328
chr3:4537134-4537321	0.970853654	0.807354922	1.378511623	1.432959407	1.361768359	1.480265122
chr1:110649085-110649199	1.40053793	1.416839742	2.23878686	2.748461233	1.516015147	1.280956314
chrX:150879305-150881728	1.89917563	1.526068812	3.845991771	4.065227623	4.224966365	4.08491466
chr6:46744463-46745276	0.970853654	0.918386234	1.416839742	1.475084883	1.028569152	1.339137385
chr2:127799533-127802061	1.726831217	1.416839742	2.62058641	3.032100843	3.528571319	3.443606651
chr17:27805546-27806304	1.799087306	1.49057013	3.44625623	3.09423607	3.349082146	3.422233001
chr17:27807918-27809186	1.097610797	1.117695043	4.04701482	3.377123749	4.595145568	4.46727948
chr17:27810205-27811517	1.298658316	1.469885976	3.992768431	3.880685525	4.833902077	4.627023106
chr8:133482343-133482829	1.887525271	1.739848103	3.724650272	3.595742339	3.340562269	3.890446693
chr18:21660168-21661597	0.918386234	0.807354922	1.761285273	2.198494154	2.232660757	2.272023189
chr21:43306529-43308342	2.250961574	2.831877241	4.607626221	4.045268215	5.06995989	5.142821844
chr21:43351552-43351773	1.298658316	1.049630768	2.039138394	1.86393845	2.049630768	2.12763328
chr2:198004251-198006361	1.831877241	2.014355293	3.298658316	3.35473424	3.891419187	3.806324057
chr11:32259610-32260023	0.807354922	0.918386234	1.887525271	1.941106311	1.207892852	1.847996907
chr5:80207522-80207689	1	1.049630768	1.575312331	2.107687869	1.056583528	1.163498732
chr6:34205481-34206522	1.097610797	1.298658316	2.13093087	1.835924074	2.748461233	2.451540833
chr6:34295719-34295919	1	0.948600847	2.025028794	2.283921772	1.163498732	1.163498732
chr17:47871348-47873092	1.275007047	1.049630768	2.280956314	1.86393845	2.049630768	1.695993813
chr13:29793046-29794452	1.545968369	1.59454855	2.948600847	3.518535139	3.303050085	3.085764554
chr15:45091681-45094558	0.918386234	0.807354922	1.13093087	1.22650853	1.918386234	1.871843649
chr6:71317242-71317854	1.316145742	1.070389328	1.871843649	2.339137385	2.049630768	1.859969548
chrX:23857391-23858119	0.948600847	0.918386234	1.220329955	1.432959407	1.673556424	1.622930351
chr6:116015433-116019807	2.344828497	2.503348735	3.845991771	4.211012193	3.548436625	3.319039816
chr17:15220638-15221185	0.895302621	0.86393845	1.541019153	1.589763487	1.207892852	1.182692298
chr9:32529594-32529974	0.86393845	0.895302621	1.15704371	1.150559677	1.007195501	0.855989697
chr20:35039203-35041524	1.14404637	1.070389328	3.047887329	2.961623328	3.898208353	3.819668183
chr19:14761672-14762482	1.189033824	1.14404637	2.247927513	2.480265122	1.448900951	1.495695163
chr3:189184667-189186418	0.918386234	0.918386234	1.361768359	1.510961919	1.627606838	1.765534746
chr5:96625319-96626200	1.298658316	1.416839742	2.87774425	3.100977648	2.837943242	2.845991771
chr18:5983844-5984740	1.169925001	0.970853654	1.700439718	2.160274831	1.5360529	1.752748591
chr11:43556568-43559111	1.021479727	0.86393845	1.344828497	1.344828497	1.448900951	1.709290636
chr7:12566898-12568243	1.232660757	1.049630768	3.168321116	3.682573297	2.472487771	2.771885579
chr6:100665024-100665472	1.070389328	0.86393845	1.974529312	1.589763487	1.304511042	1.650764559
chr9:36675960-36677451	1.843983844	2.028569152	3.928844037	4.679198571	3.822730148	3.976363636
chr9:36689880-36692089	1.952333566	1.871843649	3.313245852	3.944858446	3.464668267	3.464668267
chr1:204319007-204321866	1.769771739	1.963474124	3.418189948	3.132576843	4.625854931	4.241077458
chr1:155124018-155125361	1.117695043	1.097610797	2.572889668	2.510961919	1.879705766	1.778208576
chr1:155180979-155181336	0.970853654	0.895302621	2.173127433	2.307428525	3.344828497	3.587364991
chr13:110122660-110123976	1.378511623	1.3950628	2.759155834	2.653060017	3.938285792	3.84899843
chr16:84810508-84811402	2.324810603	1.769771739	3.786596362	3.66448284	4.010779839	4.218781168
chr7:6387098-6387275	1.416839742	1.378511623	1.974529312	3.087462841	1.704871964	1.807354922
chr5:122795416-122795565	0.839959587	0.807354922	1.589763487	2.014355293	0.910732662	0.98550043
chr11:32108011-32109228	0.970853654	1.070389328	1.831877241	1.86393845	1.956056652	2.289834465
chr1:231898670-231899461	0.86393845	0.86393845	1.761285273	1.646162657	2.280956314	2.40053793
chr2:29425482-29426590	1.070389328	1.021479727	1.871843649	1.847996907	2.538538164	2.64385619
chr1:236508483-236511200	1.169925001	1.070389328	1.887525271	2	2.280956314	2.613531653
chr3:155857951-155858144	0.918386234	1.14404637	1.790772038	1.98550043	1.550900665	1.545968369
chr5:36558380-36559089	1.257010618	1.021479727	1.952333566	2.319039816	2.472487771	2.737686761
chr4:38105159-38107255	1.843983844	1.843983844	3.481557281	3.415488271	4.753818443	4.577126661
chr17:79020677-79021765	1.275007047	1.59454855	2.572889668	2.448900951	1.550900665	1.545968369
chr12:64502416-64502749	1.070389328	1.049630768	1.49057013	1.970853654	1.124328135	1.201633861
chr12:64528218-64529094	0.918386234	1.117695043	1.887525271	1.86393845	1.448900951	1.859969548
chr17:56867710-56869034	1.632268215	1.526068812	2.737686761	2.748461233	3.193771743	3.185866545
chr17:56869645-56871339	2.163498732	2.003602237	3.258518925	3.948600847	3.5360529	3.688180359
chr2:160207289-160207466	1.117695043	0.839959587	2	2.384049807	1.827819025	1.739848103
chr2:160272656-160272835	0.895302621	0.807354922	1.761285273	2.500802053	1.244887059	1.389566812
chr21:38768642-38768796	0.86393845	0.918386234	1.974529312	1.970853654	1.485426827	1.608809243
chr21:38780618-38781807	1.070389328	0.895302621	2.659924558	2.807354922	3.234194723	3.261530815
chr14:89524992-89525541	0.918386234	0.807354922	1.469885976	1.86393845	1.773996325	1.495695163
chr18:63149102-63151536	1.49057013	1.257010618	3.0721058	3.228049048	2.272023189	1.819668183
chr18:63158948-63159235	2.114367025	1.925999419	3.624100895	4.065227623	2.211012193	2.503348735
chr1:27689247-27690480	1.070389328	1.049630768	2.207892852	2.416839742	3.15704371	3.068670811
chr2:8342652-8343834	1.49057013	1.613531653	2.765534746	2.893362211	2.289834465	2.392317423
chr17:34098008-34099063	1.117695043	1.163498732	2.025028794	1.98550043	2.310340121	2.427606173
chr9:105541793-105542314	0.895302621	0.839959587	1.378511623	1.510961919	0.86393845	0.807354922
chr19:9782334-9783019	1.632268215	0.970853654	2.367371066	2.307428525	2.260025656	2.319039816
chr15:67136918-67138615	1.49057013	1.316145742	2.298658316	2.528571319	3.399171094	3.275007047
chr18:67358546-67359247	1.097610797	0.918386234	1.454175893	1.570462931	1.378511623	1.244887059
chr1:99752018-99752571	1.232660757	0.86393845	2.555816155	2.95419631	2.014355293	2.182692298
chr6:71268101-71269654	2.007195501	1.722466024	4.102658131	3.97819563	3.187451054	3.439623138
chr11:7537786-7538601	1.021479727	1.097610797	1.887525271	1.608809243	1.815575429	1.992768431
chr12:93505744-93507914	0.918386234	0.839959587	1.910732662	2.107687869	2.488000771	2.550900665
chr5:61500327-61502272	1.726831217	1.627606838	3.655351829	3.63691458	4.313245852	4.373648211
chr6:52384218-52385339	0.918386234	1.070389328	1.761285273	1.98550043	1.378511623	1.372952098
chr4:47839271-47839534	1	1.097610797	2.153805336	2	1.485426827	1.622930351
chr1:156164308-156164440	1.214124805	1.232660757	2.424922088	2.924099886	1.659924558	1.589763487
chr8:100354324-100354821	1.632268215	1.541019153	2.992768431	3.292781749	2.763411574	3.078951341
chr8:100385911-100386714	1.545968369	1.627606838	3.468583317	3.488000771	3.080657663	3.028569152
chr6:138289473-138290887	0.807354922	0.86393845	2	2.042644337	3.177917792	3.250961574
chr9:92424415-92424907	1.049630768	0.807354922	1.469885976	2.028569152	1.378511623	1.339137385
chr6:134285681-134285936	1.117695043	0.839959587	1.50589093	2.480265122	1.432959407	1.372952098
chr10:12300529-12300853	1.14404637	0.918386234	2.039138394	2.260025656	1.464668267	1.722466024
chr10:12360262-12361465	1.257010618	1.070389328	2.247927513	1.835924074	2.117695043	2.097610797
chr10:12365407-12367167	1.021479727	0.970853654	3.173127433	3.158660175	3.77925972	3.855989697
chr1:175237022-175238199	0.948600847	0.807354922	1.321928095	2.097610797	1.718087584	1.682573297
chr6:89328836-89329910	1.49057013	1.257010618	1.989139007	2.931683057	2.601696516	2.485426827
chr10:111029679-111030676	1.021479727	0.918386234	1.974529312	2.319039816	2.220329955	2.709290636
chr3:32708308-32708807	0.948600847	0.86393845	1.361768359	2.185866545	1.432959407	1.545968369
chr12:110727237-110728659	0.970853654	0.86393845	2.350497247	2.528571319	2.700439718	2.825785627
chr2:64982395-64982563	1.049630768	1.070389328	2.153805336	2.704871964	1.22650853	1.280956314
chr9:33295700-33296047	2.007195501	1.925999419	3.468583317	3.845991771	3.523561956	3.300123725
chr2:201074591-201077004	2.032100843	1.659924558	3.005399988	3.462052319	3.758089934	3.887525271
chr15:41973877-41974376	1.510961919	1.432959407	2.759155834	3.053111336	2.811471031	2.695993813
chr18:58014649-58015621	1.14404637	1.207892852	1.974529312	2.056583528	1.704871964	2.107687869
chr18:58053696-58055041	1.14404637	1.070389328	2	1.895302621	2.384049807	2.364572432
chr16:82784114-82785118	1.416839742	1.316145742	2.883620816	2.969012308	3.555816155	3.748461233
chr1:224545635-224545912	1.59454855	1.613531653	2.531069493	3.032100843	1.500802053	1.459431619
chr2:191148876-191149249	0.918386234	1	1.40053793	2.097610797	1.516015147	1.372952098
chr2:191204403-191204925	1.769771739	1.070389328	2.897240426	3.498250868	3.704871964	3.319039816
chr7:91298120-91298471	1.14404637	1.021479727	1.761285273	1.86393845	1.378511623	1.63691458
chr1:52683309-52683862	0.807354922	0.807354922	2.207892852	2.198494154	1.704871964	1.722466024
chr11:118398944-118399732	0.948600847	0.86393845	1.669026766	2.014355293	2.347665656	2.629939409
chr2:40282747-40283917	1.214124805	1.316145742	1.989139007	2.427606173	2.488000771	2.35614381
chr1:169375637-169377353	1.117695043	1.117695043	2.049630768	2.528571319	2.003602237	2.232660757
chr20:17932589-17933881	0.948600847	1	2.039138394	1.735522177	1.761285273	1.794935663
chr9:32426418-32426823	0.807354922	0.807354922	0.963474124	0.992768431	0.807354922	0.807354922
chr7:116511455-116512782	1.070389328	0.970853654	2.185866545	2.40599236	2.748461233	2.965322548
chr22:26294229-26295988	1.169925001	1.298658316	2.319039816	2.528571319	3.399171094	3.510961919
chr9:88915753-88917986	1.14404637	1.163498732	2.3305584	2.548436625	2.72900887	2.839959587
chr6:100258006-100259198	1.49057013	1.021479727	2.56315813	3.039138394	2.843983844	2.702657543
chr6:100260648-100261887	1.169925001	1.117695043	2.495695163	3.100977648	3.129283017	3.261530815
chr6:100262681-100263302	1.049630768	0.86393845	1.687060688	1.718087584	1.744161096	2.12763328
chr4:6950798-6951117	0.895302621	0.839959587	1.925999419	2.680324357	1.182692298	1.028569152
chr12:7729695-7731287	1.070389328	1.070389328	2.107687869	1.86393845	1.815575429	1.883620816
chr1:23718475-23721523	1.871843649	2.077242999	3.852997588	3.632268215	3.604071324	3.452858965
chr2:171836736-171838111	1.214124805	1.070389328	2.073820233	2.448900951	2.147306699	2.298658316
chr11:9007192-9008974	1.232660757	1.117695043	1.89917563	2.084064265	3.971773447	3.762348816
chr7:99720423-99721763	0.918386234	1.070389328	1.731183242	1.819668183	2.339137385	2.084064265
chr10:14010906-14011432	1.189033824	0.895302621	2.049630768	2.084064265	1.855989697	2.12763328
chr4:184422796-184423477	1.416839742	1.35614381	2.477677328	2.558267634	2.392317423	2.347665656
chr2:42895177-42896163	1.189033824	1.378511623	2.289834465	2.121015401	2.211012193	2.039138394
chr2:42899901-42901982	1.214124805	1.454175893	2.722466024	2.448900951	1.992768431	2.028569152
chr11:35293132-35293366	1.117695043	0.970853654	1.575312331	1.941106311	1.485426827	1.682573297
chr11:35297377-35298063	1	1.257010618	1.575312331	2.211012193	1.627606838	1.443606651
chr4:121679586-121680786	1.049630768	1.339137385	3.177917792	3.557042415	3.114367025	3.13422094
chr5:78753947-78754094	1.097610797	1.049630768	2.014355293	2.40599236	1.321928095	1.443606651
chr4:40451814-40453119	1.89917563	1.454175893	3.524815928	3.952333566	4.065227623	3.803227036
chr4:40497885-40498028	1.049630768	0.86393845	1.859969548	2.147306699	1.641546029	1.981852653
chrX:103825174-103826348	0.970853654	0.807354922	1.416839742	1.495695163	2.160274831	2.327687364
chr12:32561876-32562267	1.117695043	1.021479727	1.910732662	2.084064265	3.040892431	2.933572638
chr3:184096672-184098652	1.117695043	1.257010618	2.039138394	1.847996907	2.757023247	2.765534746
chr7:1446590-1448875	0.918386234	0.918386234	1.669026766	1.201633861	2.857980995	2.666756592
chr8:53807311-53808973	2.904965719	2.831877241	4.422905743	4.918386234	4.764473551	4.708187236
chr8:53811076-53811292	1.070389328	1.339137385	2.269033146	3.010779839	2.241840184	2.485426827
chr12:32020665-32021300	1.40053793	1.14404637	2.117695043	2.22342255	1.565597176	1.709290636
chr1:153903852-153906286	1.786596362	1.659924558	3.100977648	2.983677695	3.682573297	3.617063344
chr3:139172501-139174398	1.831877241	1.659924558	3.200064862	3.244887059	4.062639828	4.042644337
chr3:27930060-27930705	1.14404637	0.918386234	1.925999419	2.40599236	1.761285273	1.883620816
chr4:112113076-112114710	1.646162657	1.691534165	3.232660757	2.99095486	3.390942773	3.481557281
chr4:112119033-112119785	0.918386234	0.918386234	2.87774425	3.125981654	2.137503524	2.689299161
chr19:15521812-15522492	0.918386234	0.86393845	1.608809243	1.786596362	1.304511042	1.63691458
chr8:39914895-39916469	1.14404637	1.257010618	2.521050737	3.119356177	3.638073837	3.49441561
chr8:39917222-39918151	0.918386234	1.163498732	2.414135533	2.606442228	3.307428525	3.625270489
chr8:39928974-39929368	0.918386234	0.918386234	1.731183242	1.389566812	1.416839742	1.752748591
chr8:39934468-39936864	1.941106311	2.260025656	3.62058641	3.933572638	4.28169825	4.165107985
chr8:39951319-39952456	3.311793718	3.509695842	5.464014725	6.037382222	5.443275112	5.613826291
chr8:39954171-39954283	1.021479727	0.86393845	2.260025656	2.893362211	1.731183242	2.150559677
chr8:39956110-39956425	1.049630768	0.970853654	2.229587923	2.283921772	2.09423607	2.392317423
chr8:39966079-39966567	1.454175893	1.232660757	2.698218478	3.269033146	3.058316496	2.897240426
chr8:39977504-39979175	1.526068812	1.207892852	2.56315813	2.459431619	3.619413011	3.452858965
chr8:39979805-39981579	2.007195501	2.147306699	4.079804755	4.207892852	4.10433666	4.320484678
chr8:39982664-39983453	1.214124805	0.895302621	1.831877241	2.198494154	2.084064265	2.063502942
chr8:39989653-39991558	1.695993813	1.659924558	3.893362211	4.052241981	3.631104282	3.285402219
chr7:36185064-36185381	1.117695043	1.189033824	2.82984956	3.032100843	2.419538892	3.09592442
chr7:33035862-33036412	0.918386234	0.970853654	1.361768359	1.550900665	1.718087584	1.389566812
chr3:46019670-46020020	1.339137385	1.298658316	2.269033146	2.260025656	2.10433666	2.097610797
chr9:1875494-1876908	1.475084883	1.339137385	3.283921772	3.139142019	3.452858965	3.56315813
chr19:39513115-39513486	0.918386234	0.807354922	1.89917563	1.910732662	1.028569152	1.495695163
chr19:39550330-39550510	0.86393845	0.918386234	2.153805336	2.211012193	2.35614381	2.550900665
chr19:39554662-39554932	1.298658316	1.021479727	3.663344619	4.192194165	3.068670811	3.439623138
chr19:39555996-39556257	1.475084883	1.232660757	3.659924558	3.477677328	2.707082992	3.005399988
chr19:39557397-39559699	3.721372659	3.244887059	5.439290681	5.753818443	5.86393845	5.783718558
chr19:39567305-39569553	0.970853654	0.918386234	2.185866545	2.185866545	3.622930351	3.49057013
chr2:9240814-9241544	1.049630768	1.163498732	1.974529312	2.22342255	2.060047384	1.622930351
chr11:32938461-32941186	1.169925001	1.163498732	2.948600847	3.632268215	3.416839742	3.068670811
chr11:32948071-32948391	0.807354922	0.839959587	1.469885976	1.925999419	1.056583528	1.545968369
chr2:217666213-217667003	0.807354922	0.970853654	1.731183242	1.432959407	1.906890596	1.831877241
chr2:217694469-217696159	1.59454855	1.232660757	3.150559677	3.343407822	2.914564523	2.94673086
chr7:37710026-37710337	1.097610797	1.14404637	1.925999419	2.438292852	1.244887059	1.545968369
chr2:28714877-28714992	1.070389328	0.970853654	1.937344392	2.587364991	1.432959407	1.316145742
chr1:32774199-32776370	1.298658316	1.454175893	3.418189948	2.885574364	2.763411574	2.759155834
chr17:42037931-42040894	1.339137385	1.339137385	2.72900887	2.319039816	3.249445341	3.275007047
chr11:18330500-18332826	1.316145742	0.970853654	2.367371066	2.558267634	2.553360503	2.606442228
chr19:53853824-53853969	1.049630768	0.839959587	2.469885976	3.310340121	1.967168608	1.859969548
chr19:53877578-53877798	1.438292852	1.117695043	2.280956314	2.427606173	2.189033824	2.510961919
chr19:53889182-53890252	1.49057013	1.3950628	2.62058641	2.469885976	2.857980995	3.241840184
chr14:52475138-52476218	1.117695043	1.207892852	2.469885976	1.910732662	2.40053793	2.272023189
chr14:52478231-52478636	0.86393845	0.807354922	1.454175893	2	1.14404637	1.389566812
chr20:59028013-59028255	1.117695043	0.895302621	1.608809243	2.121015401	1.182692298	1.244887059
chr15:33893234-33894617	1.021479727	0.807354922	1.526068812	1.735522177	2.472487771	2.724650272
chr2:121536710-121536905	0.839959587	0.86393845	1.669026766	2.121015401	1.361768359	1.35614381
chr21:35342513-35343572	1.799087306	1.49057013	2.809414444	3.010779839	3.063502942	3.341985747
chr21:35364207-35364577	0.86393845	0.86393845	1.23878686	1.510961919	0.98550043	0.956056652
chr16:48539772-48540047	1.560714954	1.50589093	2.815575429	2.916476644	2.981852653	3.051372102
chr16:48547573-48547852	1.021479727	0.918386234	2.140778656	1.769771739	1.077242999	1.459431619
chr3:107281925-107283122	0.86393845	1.070389328	1.454175893	1.98550043	1.704871964	1.66448284
chr17:9289654-9290617	2.042644337	1.89917563	3.065227623	3.743084056	3.399171094	3.498250868
chr17:9291984-9292790	1.214124805	1.117695043	2.358958826	2.028569152	2.684818738	2.63691458
chr17:9294120-9295113	1.925999419	1.952333566	3.893362211	4.065227623	3.768713657	3.94016675
chr2:181992874-181993250	0.970853654	0.970853654	1.454175893	2.49057013	1.14404637	1.298658316
chr20:49747672-49748404	1.416839742	1.3950628	3.09423607	2.969012308	2.707082992	2.709290636
chr5:160092335-160093967	1.952333566	1.627606838	3.294253136	3.687060688	3.469885976	3.211012193
chr14:76258683-76259631	1.580145484	1.257010618	2.459431619	2.634593268	2.09423607	1.831877241
chr14:76261282-76263135	1.40053793	1.3950628	2.835924074	2.13422094	2.232660757	2.241840184
chr6:125278753-125280863	0.918386234	0.918386234	1.718087584	1.275007047	3.22342255	3.246408087
chr8:29365888-29367738	1.275007047	1.163498732	3.258518925	3.234194723	2.72900887	2.568032105
chr8:102782761-102783334	1	1.049630768	1.910732662	2.028569152	2.201633861	2.40053793
chr8:102797427-102797672	1.632268215	1.50589093	2.857980995	2.916476644	2.735522177	3.100977648
chr10:101670558-101670977	0.970853654	0.970853654	1.718087584	1.531069493	0.887525271	1.316145742
chr1:51302842-51305171	2.924099886	2.845991771	4.762880293	4.435628594	3.956985925	3.842978832
chr7:111238665-111239217	1.232660757	1.070389328	1.790772038	2.070389328	1.565597176	2.169925001
chr14:30638365-30640392	2.3950628	2.269033146	3.865918815	4.502075956	3.460742564	3.460742564
chr1:55259956-55260944	1.339137385	1.021479727	2.247927513	2.107687869	1.891419187	1.778208576
chr1:209720526-209722151	1.454175893	1.454175893	3.263034406	3.420886575	1.855989697	2.073820233
chr1:209729423-209729708	1.526068812	1.50589093	2.82984956	3.280956314	2.17951105	2.724650272
chr4:99573938-99575285	1.117695043	1.163498732	1.989139007	2.260025656	2.553360503	2.560714954
chr18:76570931-76571194	1.416839742	1.35614381	2.459431619	2.916476644	3.765534746	3.688180359
chr5:11027644-11028152	0.86393845	0.918386234	2.084064265	2.247927513	3.085764554	3.372952098
chr5:11030779-11032082	1.378511623	1.316145742	2.424922088	2.739848103	3.871843649	3.909773104
chr1:186730831-186731202	0.918386234	0.970853654	1.937344392	2.510961919	1.3950628	1.263034406
chr1:186734782-186735014	1.021479727	0.807354922	1.937344392	1.925999419	0.910732662	1.220329955
chr1:186738878-186740898	2.516015147	2.879705766	4.260025656	4.874305166	3.408711861	3.691534165
chr1:186750038-186751098	1.070389328	1.163498732	2.107687869	1.879705766	2.700439718	2.933572638
chr6:11386368-11386887	1.613531653	1.339137385	3.145677455	3.56193706	2.070389328	1.910732662
chr9:3477321-3477689	0.970853654	1.049630768	1.761285273	2.853995647	2.327687364	2.107687869
chr9:3482549-3483167	0.807354922	0.839959587	1.321928095	1.98550043	1.867896464	1.807354922
chr10:109905330-109906167	1.438292852	1.257010618	3.100977648	3.498250868	3.97819563	3.57167681
chr7:29016633-29018151	1.189033824	0.807354922	1.974529312	1.925999419	2.639232163	2.599317794
chr4:87353607-87355094	1.214124805	1.049630768	1.761285273	2.014355293	2.169925001	2.384049807
chr6:167147840-167148481	1.214124805	1.416839742	3.333423734	3.498250868	2.232660757	1.992768431
chr6:167164357-167166575	2.353323291	2.066950244	3.90303827	4.458775699	3.806324057	3.709290636
chr10:91257337-91257989	0.807354922	0.86393845	1.687060688	1.970853654	1.432959407	1.097610797
chr19:19459195-19459410	1.646162657	1.454175893	2.367371066	3.209453366	2.805292456	2.469885976
chr11:3684316-3686215	1.070389328	0.807354922	1.49057013	1.646162657	2.049630768	2.347665656
chr17:60318312-60318659	0.948600847	0.86393845	1.15704371	1.475084883	1.124328135	1.077242999
chr11:35125969-35127862	1.646162657	1.257010618	3.998195503	3.751677946	2.56315813	2.485426827
chr1:27986746-27987830	0.970853654	0.807354922	1.731183242	2.160274831	2.260025656	2.160274831
chr2:143396789-143400077	2.283921772	1.855989697	3.472487771	4.052241981	3.987320866	3.858975614
chr14:23446319-23448837	1.416839742	0.918386234	3	3.339137385	3.161887682	2.981852653
chr1:163535772-163536696	0.895302621	0.807354922	1.526068812	1.803227036	2.327687364	2.780310099
chr7:139111704-139112251	0.86393845	0.918386234	2.107687869	2.211012193	2.084064265	2.169925001
chr8:134790776-134791796	1.097610797	0.970853654	2.097610797	2.173127433	2.189033824	2.384049807
chr4:40111976-40112348	1.214124805	0.970853654	1.718087584	2.372952098	1.22650853	1.443606651
chr5:170248626-170250211	1.560714954	1.163498732	3.168321116	3.552131108	3.477677328	3.57167681
chrX:53718173-53718659	0.918386234	1.049630768	1.361768359	1.752748591	1.500802053	1.097610797
chr5:139958089-139959141	0.807354922	0.918386234	1.220329955	1.176322773	1.22650853	1.163498732
chr4:15567917-15569275	1.097610797	1	1.718087584	1.700439718	2.117695043	2.028569152
chr15:69410367-69411816	0.970853654	1.339137385	2.260025656	2.211012193	2.480265122	2.62058641
chr11:59288888-59290265	2.601696516	2.214124805	4.212569339	4.300123725	4.529196268	4.689858236
chr11:59291210-59292802	1.257010618	1.070389328	2.596935142	2.765534746	3.102658131	3.056583528
chr17:10185806-10185943	0.948600847	0.807354922	1.555816155	1.941106311	0.98550043	1.182692298
chrX:97234456-97235423	1.117695043	1.021479727	1.655351829	2.070389328	2.169925001	2.160274831
chr13:49107124-49107281	0.948600847	0.970853654	1.042644337	2.107687869	1.097610797	1.163498732
chr1:22324777-22325945	0.807354922	0.807354922	1.575312331	1.367371066	1.731183242	1.89917563
chr4:48811005-48812085	1.257010618	1.021479727	1.843983844	1.86393845	2.347665656	2.250961574
chr12:124479824-124481378	1.35614381	1.627606838	3.112700133	2.469885976	3.599317794	4.005399988
chr13:28243640-28243832	0.839959587	0.918386234	1.575312331	2.014355293	1.163498732	0.887525271
chr6:116408498-116408664	1.339137385	1.207892852	2.173127433	2.247927513	1.839959587	2.211012193
chr11:36505533-36505839	1.049630768	1.097610797	1.89917563	2.350497247	1.182692298	1.263034406
chr15:51087137-51087760	0.895302621	0.970853654	1.575312331	2.097610797	1.731183242	1.526068812
chr22:37222134-37223057	1.59454855	1.627606838	3.200064862	3.533563348	3.839959587	3.868884273
chr22:37223909-37224262	1.298658316	1.117695043	2.580145484	2.839959587	2.790772038	3.040892431
chr10:104284971-104285201	0.918386234	0.918386234	1.454175893	1.550900665	1.056583528	1.163498732
chr10:35299989-35300535	1.646162657	1.89917563	3.682573297	3.518535139	2.09423607	2.241840184
chr3:172591614-172593554	3.991861931	3.881664619	5.955591792	5.754620312	6.145677455	5.965091625
chr15:98762536-98763878	1.021479727	1.021479727	1.761285273	1.86393845	3.544732656	3.285402219
chr12:56999003-56999750	1.66448284	1.339137385	3.545968369	3.868884273	4.160274831	4.292045492
chr8:80482544-80483226	1.049630768	1.021479727	1.859969548	1.786596362	1.321928095	1.526068812
chr9:133830290-133830663	1.070389328	1.163498732	1.974529312	2.283921772	1.207892852	1.622930351
chr19:17170798-17171150	1.021479727	1	2.014355293	1.682573297	1.163498732	0.956056652
chr5:157884071-157886207	1.169925001	1.275007047	2.424922088	2.247927513	2.639232163	2.819668183
chr17:20922060-20922705	1.070389328	1.257010618	2.414135533	2.480265122	1.773996325	2.35614381
chr17:20925241-20926637	1.275007047	1.117695043	3.047887329	3.682573297	2.117695043	2.364572432
chr2:9617785-9619325	1.40053793	1.469885976	2.414135533	2.799087306	3.177917792	2.927896454
chr9:121443382-121444804	1.117695043	1.14404637	1.989139007	2.283921772	2.12763328	1.883620816
chr9:121447253-121448176	1.117695043	1.275007047	2.060047384	1.98550043	1.773996325	1.981852653
chr14:103593714-103594657	2.10433666	1.722466024	3.587364991	3.503348735	3.672425342	3.94016675
chr12:62205210-62206016	1	1.163498732	1.937344392	1.589763487	1.550900665	1.89917563
chr1:26664103-26665908	1.070389328	1.070389328	1.963474124	1.835924074	2.59454855	2.568032105
chr11:69441211-69441318	0.895302621	0.895302621	1.575312331	1.550900665	1.077242999	1.049630768
chr7:76439703-76440794	1.097610797	0.970853654	1.718087584	1.531069493	2.014355293	1.922197848
chr5:59590643-59591579	1.257010618	1.275007047	2.229587923	2.469885976	2.070389328	2.028569152
chr1:27087376-27088589	1.117695043	1.117695043	1.974529312	1.627606838	1.361768359	1.372952098
chr17:16404259-16405078	1.526068812	1.189033824	2.835924074	2.969012308	3.439623138	3.300123725
chr6:36570220-36570848	1.214124805	1.070389328	2.555816155	3.196921734	2.790772038	3.246408087
chr12:101799580-101800232	1.695993813	1.257010618	2.580145484	3.327687364	3.326249701	3.372952098
chr17:80396999-80398621	1.117695043	0.970853654	2.629939409	2.028569152	1.321928095	1.495695163
chr4:55993571-55994575	0.86393845	0.86393845	2.014355293	2.49057013	1.941106311	1.992768431
chr9:98049145-98049748	1.117695043	1.339137385	2.13093087	2.510961919	1.867896464	1.682573297
chr2:223949204-223950041	1.59454855	1.117695043	2.987320866	3.399171094	3.641546029	3.486714373
chr10:31509971-31510876	1.021479727	0.918386234	1.803227036	2.247927513	1.906890596	1.778208576
chr5:152527204-152530375	1.859969548	1.580145484	3.211012193	3.393690764	3.576522138	3.617063344
chr12:56628860-56629134	1.189033824	1.378511623	2.163498732	2.438292852	2.347665656	2.613531653
chrX:78624490-78626553	1.169925001	1.163498732	1.790772038	2.272023189	2.495695163	2.550900665
chr7:116786618-116787480	1.070389328	1.257010618	2.097610797	1.956056652	2.232660757	2.327687364
chr2:31386295-31386649	1	0.970853654	1.700439718	1.097610797	1.207892852	1.007195501
chr20:3101809-3103884	1.117695043	0.918386234	1.790772038	1.510961919	4.065227623	3.613531653
chr10:50052037-50053501	1.339137385	1.454175893	2.669026766	3.039138394	3.667892125	3.800123353
chr1:145785127-145786574	1.049630768	0.918386234	2.310340121	2.908812908	3.77925972	3.550900665
chr2:184795488-184798095	1.298658316	1.021479727	1.831877241	2.606442228	2.608809243	2.528571319
chr11:34072791-34073512	0.895302621	0.918386234	1.263034406	2.014355293	1.687060688	1.480265122
chr1:220330287-220331113	1.510961919	1.117695043	2.13093087	2.731183242	2.757023247	3.155425432
chr10:21581096-21582278	1.049630768	1.416839742	2.773996325	2.757023247	1.744161096	2.150559677
chr10:21584951-21585417	0.839959587	0.807354922	1.589763487	1.941106311	1.687060688	1.480265122
chr10:21589796-21590624	0.970853654	0.807354922	2.229587923	2.107687869	1.5360529	1.545968369
chr15:90286789-90288218	1.66448284	1.378511623	2.669026766	2.6622055	2.757023247	2.994579724
chr16:24763398-24765447	1.117695043	1.207892852	1.974529312	1.925999419	2.608809243	2.518535139
chr16:11593702-11593892	1.378511623	1.378511623	2.350497247	2.807354922	1.839959587	2.084064265
chr3:177447613-177447818	1.40053793	1.35614381	2.531069493	3.566815154	2.495695163	2.392317423
chr14:21321873-21323265	1.416839742	1.432959407	2.629939409	2.372952098	2.419538892	2.289834465
chr14:21346449-21347681	0.970853654	0.86393845	1.687060688	2.121015401	2.438292852	2.260025656
chr15:55829655-55830915	1.257010618	0.970853654	1.887525271	2.22342255	2.014355293	2.408711861
chr4:70647999-70649087	1.169925001	1.117695043	2.073820233	2.339137385	1.761285273	1.526068812
chr4:70650348-70651033	1	0.970853654	2.247927513	2.384049807	1.799087306	1.622930351
chr4:102007798-102008434	0.948600847	0.807354922	1.280956314	1.432959407	1.207892852	1.220329955
chr4:102036475-102037994	1.021479727	1.021479727	1.416839742	1.910732662	2.480265122	2.575312331
chr7:100021171-100021957	0.895302621	1.021479727	1.718087584	1.700439718	2.707082992	2.063502942
chr1:46345475-46345743	1.214124805	1.117695043	1.859969548	2.042644337	1.056583528	1.077242999
chr6:113907397-113908275	0.86393845	0.918386234	1.378511623	1.570462931	1.244887059	1.244887059
chr11:48058101-48058608	1.613531653	1.526068812	3.545968369	3.477677328	3.516015147	3.658782734
chr11:48073161-48073728	1.925999419	1.526068812	3.455491621	3.743084056	2.272023189	2.613531653
chr16:83792618-83793426	1.169925001	1.163498732	2.229587923	2.459431619	2.553360503	2.451540833
chr18:59846906-59848701	1.257010618	1.257010618	2.794935663	2.548436625	2.655351829	2.724650272
chr8:21179286-21180125	1.526068812	1.678071905	3.347665656	3.032100843	2.87774425	2.310340121
chr6:144672592-144672810	0.895302621	1.14404637	1.669026766	2.173127433	2.137503524	2.347665656
chr5:151104471-151105496	0.807354922	1.14404637	1.555816155	1.475084883	1.263034406	1.427606173
chr16:48481171-48481502	0.948600847	0.86393845	1.321928095	1.879705766	1.097610797	1.007195501
chr7:138024091-138024329	1.298658316	1.232660757	1.989139007	2.319039816	1.378511623	1.695993813
chr6:157773328-157774169	1.070389328	1.117695043	1.887525271	1.735522177	2.625270489	2.319039816
chr1:41607819-41609576	1.35614381	1.207892852	3.367371066	2.847996907	3.046141782	2.825785627
chr1:41675427-41675929	1.378511623	1.59454855	3.313245852	3.132576843	2.201633861	2.201633861
chr10:58320371-58320528	0.918386234	0.807354922	1.220329955	1.150559677	1.263034406	1.182692298
chr2:174090436-174091845	1.070389328	1.070389328	1.859969548	1.910732662	2.488000771	2.289834465
chr1:173407487-173407628	1.169925001	1	1.575312331	2.247927513	1.182692298	0.956056652
chr3:156648088-156648445	0.895302621	0.970853654	1.469885976	1.970853654	1.687060688	2.053111336
chr16:85609021-85609488	0.970853654	1.070389328	1.859969548	1.627606838	2.438292852	2.280956314
chr10:62990010-62990642	1.049630768	1.097610797	1.700439718	1.769771739	1.344828497	1.443606651
chr9:88789444-88790390	1.316145742	1.378511623	2.367371066	2.469885976	2.070389328	2.12763328
chr20:4791269-4791387	1.049630768	0.86393845	1.541019153	1.589763487	1.207892852	1.427606173
chr6:116714257-116715012	0.970853654	1.097610797	2.217230716	1.98550043	2.639232163	3.063502942
chr18:12819337-12820890	1	0.970853654	3.122672719	3.393690764	3.858975614	3.961623328
chr18:12828251-12829026	0.895302621	1.117695043	1.40053793	1.66448284	1.097610797	1.280956314
chr18:12851661-12852658	1.275007047	1.339137385	2.3305584	2.782408565	2.914564523	2.897240426
chr18:12859006-12859387	0.895302621	0.86393845	2.117695043	2.680324357	1.786596362	1.575312331
chr18:12896826-12897343	1.169925001	0.86393845	1.744161096	1.389566812	1.565597176	1.650764559
chr10:14926567-14927517	1.214124805	1.257010618	1.974529312	2.185866545	1.761285273	1.650764559
chr19:57903343-57905649	1.40053793	1.339137385	2.707082992	2.459431619	3.124328135	2.927896454
chr3:108333800-108334668	1.189033824	1.021479727	1.655351829	1.910732662	2.10433666	2.319039816
chr4:74699727-74700872	0.918386234	0.918386234	1.871843649	2.372952098	3.49441561	3.684818738
chr10:6056667-6057598	2.568032105	2.615887074	4.199279721	4.274261661	4.298658316	4.111865964
chr6:24956801-24957817	1.40053793	1.070389328	2.63691458	2.969012308	2.427606173	2.053111336
chr10:100343592-100343714	0.970853654	0.970853654	1.859969548	2.22342255	1.207892852	1.077242999
chr10:100366688-100366885	1.967168608	1.526068812	3.294253136	3.595742339	3.040892431	3.57167681
chr5:158344370-158344728	1.339137385	1.163498732	2.107687869	2.160274831	1.599317794	2.241840184
chr7:2566554-2568923	1.59454855	1.469885976	3.161887682	3.228049048	3.758089934	3.826802684
chr12:53514570-53515857	0.807354922	1.070389328	1.952333566	1.925999419	1.918386234	1.682573297
chr12:53585708-53586790	1.049630768	0.918386234	1.608809243	2.372952098	1.992768431	1.89917563
chr12:92528331-92528945	0.895302621	0.918386234	1.555816155	2.416839742	2.211012193	2.298658316
chr12:92556214-92556390	1.40053793	1.070389328	2.531069493	3.513490746	2.678071905	2.825785627
chr14:32897017-32898012	1.070389328	0.86393845	1.989139007	2.49057013	2.72900887	2.550900665
chr3:196836130-196836904	0.970853654	0.86393845	1.263034406	1.531069493	1.378511623	1.459431619
chr4:54274921-54275058	0.948600847	0.970853654	1.744161096	1.735522177	0.963474124	1.163498732
chr13:35162459-35163610	1.117695043	1.275007047	2.722466024	3.184280294	2.10433666	1.910732662
chr13:35164451-35164583	0.918386234	0.86393845	1.454175893	2.014355293	1.007195501	1.117695043
chr3:171255307-171255495	1.070389328	1	1.438292852	2.307428525	1.286881148	1.201633861
chr3:171264784-171265245	1	1.070389328	2.163498732	2.448900951	2.12763328	2.280956314
chr3:171286425-171287176	1.59454855	1.416839742	2.339137385	3.003602237	2.310340121	2.12763328
chr3:152505123-152506830	2.440952198	2.419538892	4.254745198	4.177120503	4.977279923	5.053111336
chr3:152511990-152512355	0.918386234	0.918386234	1.815575429	2.014355293	1.244887059	1.63691458
chr3:5947990-5949224	0.918386234	1.070389328	1.952333566	2.056583528	2.684818738	2.503348735
chr2:190433416-190434172	1.117695043	0.948600847	2.477677328	2.95419631	2.713695815	2.981852653
chr15:58883705-58885656	1.275007047	1.021479727	2.737686761	2.869871406	3.469885976	3.368768349
chr14:90451847-90453802	1.214124805	1.416839742	2.414135533	2.070389328	2.003602237	1.992768431
chr7:134629347-134630218	0.918386234	1.163498732	1.718087584	1.550900665	1.827819025	1.695993813
chr7:134635558-134636563	2.707082992	2.137503524	4.040892431	4.384740587	4.755421735	4.784503983
chr4:145125178-145126685	0.970853654	0.807354922	2.451540833	2.893362211	4.10433666	3.949534933
chr4:145195190-145197546	1.739848103	1.560714954	3.455491621	3.646162657	4.14974712	4.234194723
chrX:73955303-73958348	1.695993813	1.541019153	3.140778656	2.931683057	3.283921772	3.300123725
chr15:81111208-81112352	2.017921908	1.782408565	3.381283373	3.627606838	3.040892431	3.023255352
chr6:42190720-42191610	1.169925001	0.970853654	2.90303827	3.066950244	3.583759754	3.691534165
chr20:10041978-10042726	1.14404637	1	1.803227036	2.173127433	2.147306699	2.250961574
chr8:29990129-29991617	1.214124805	1.339137385	2.3305584	2.319039816	2.553360503	2.528571319
chr6:36734533-36736105	2.403267722	2.147306699	4.055716264	3.576522138	4.065227623	4.268284667
chr3:11439952-11440134	1.021479727	1	1.608809243	1.925999419	1.304511042	1.097610797
chr10:30742076-30744976	2.558267634	2.9800253	4.489928219	4.688180359	4.837438715	4.895302621
chr10:30747495-30747817	0.86393845	0.86393845	1.963474124	1.321928095	1.244887059	1.298658316
chr10:30759429-30759711	0.948600847	0.970853654	1.304511042	1.803227036	1.941106311	2.201633861
chr10:30785236-30786392	1.475084883	1.070389328	2.613531653	2.23572706	2.375734539	2.689299161
chr14:30837950-30838840	0.918386234	0.807354922	1.910732662	2.361768359	2.060047384	2.518535139
chr14:30855351-30855978	1.070389328	1.378511623	2.596935142	2.528571319	2.691534165	2.659924558
chr1:184557075-184558262	1.14404637	0.807354922	1.859969548	2.097610797	2.039138394	2.40053793
chr3:188403514-188403674	1.049630768	0.948600847	1.952333566	2.847996907	1.5360529	1.459431619
chrX:23662302-23662465	0.948600847	0.807354922	1.575312331	1.847996907	1.565597176	1.443606651
chr2:190674687-190675897	1.049630768	0.918386234	2	2.361768359	2.59454855	2.528571319
chr12:93743662-93744507	1.070389328	1.049630768	1.925999419	2.3305584	1.321928095	1.201633861
chr12:93745271-93745641	1.416839742	1.316145742	2.459431619	2.757023247	1.163498732	1.443606651
chr12:93748266-93749204	1.14404637	1.070389328	2.163498732	1.700439718	1.485426827	1.280956314
chr16:8923762-8924616	0.918386234	1.189033824	1.871843649	2.097610797	2.411426246	2.451540833
chr10:99627727-99629147	1.232660757	1.275007047	2.060047384	2.459431619	2.10433666	1.695993813
chr6:139617509-139618119	1.117695043	0.970853654	2.025028794	2.22342255	1.956056652	2.007195501
chr3:69684678-69684869	1.021479727	0.970853654	2.378511623	3.09423607	2.17951105	2.12763328
chr19:3193497-3194139	0.86393845	0.918386234	1.700439718	1.550900665	2.003602237	2.107687869
chr10:80540800-80542354	1.35614381	1.316145742	2.414135533	2.283921772	2.933572638	3.246408087
chr22:32628156-32629553	1.831877241	1.769771739	3.319039816	2.839959587	2.678071905	2.650764559
chr20:47769791-47769956	1.214124805	1.070389328	2.521050737	2.606442228	2.09423607	2.666756592
chr6:21162439-21163784	1	1.021479727	2.572889668	2.558267634	2.601696516	2.560714954
chr14:50087396-50087614	1.275007047	1.207892852	2.3305584	2.847996907	1.659924558	1.831877241
chr14:22410300-22410955	1.40053793	1.416839742	2.3305584	2.558267634	1.5360529	1.765534746
chr9:108160767-108161548	2.272023189	1.769771739	4.191404729	4.256255873	4.375734539	4.175524601
chr9:108162649-108164009	2.364572432	2.40053793	4.017031081	4.320484678	3.819668183	3.955126781
chr17:81613736-81615766	0.918386234	1.097610797	2.397802962	2.056583528	3.218781168	3.43162296
chr14:61373191-61373422	1.232660757	1.163498732	2.269033146	2.500802053	1.378511623	1.63691458
chr7:41809165-41810596	3.517275693	3.617063344	5.382667253	5.556122818	4.901590992	5.001351893
chr7:41874306-41875118	1.757023247	1.678071905	3.106013238	3.100977648	1.967168608	1.859969548
chr7:41883347-41883459	1.14404637	1.070389328	1.963474124	2.996388746	1.550900665	1.89917563
chr8:130529372-130529588	1.070389328	1.097610797	1.378511623	2.121015401	1.286881148	1.280956314
chr1:23124747-23126253	1.695993813	1.3950628	2.538538164	3.046141782	2.908812908	2.807354922
chr17:67530315-67531833	0.918386234	0.918386234	2.289834465	2.014355293	3.258518925	3.206330648
chr21:34504232-34505048	1.021479727	0.970853654	2.961623328	3.196921734	2.488000771	2.606442228
chr11:59380379-59381078	1.438292852	1.14404637	1.974529312	2.459431619	2.411426246	2.220329955
chr19:43430121-43430853	0.807354922	0.918386234	1.655351829	1.097610797	1.799087306	1.992768431
chr4:53476280-53476982	1.070389328	0.895302621	1.843983844	1.344828497	1.3950628	1.182692298
chr11:45525362-45526500	1.169925001	1.3950628	2.653060017	3.09423607	2.869871406	2.792855352
chr3:179017005-179018094	1.021479727	0.86393845	1.608809243	2.097610797	3.150559677	3.028569152
chr3:16398499-16400878	2.495695163	2.503348735	5.152994605	5.125155131	5.123914459	5.063934306
chr21:33996859-33997387	1.117695043	1.117695043	1.815575429	2.042644337	2.790772038	3.09085343
chr11:35013423-35014593	1.952333566	1.827819025	3.283921772	3.44625623	2.584962501	2.941106311
chr11:35079597-35079964	1.66448284	1.952333566	3.263034406	3.292781749	2.981852653	3.313245852
chr7:98139705-98139920	0.86393845	0.948600847	2.260025656	2.893362211	1.718087584	2.280956314
chr7:32865150-32867314	1.475084883	1.163498732	2.451540833	2.295723025	2.049630768	1.575312331
chr2:47863012-47863394	0.970853654	0.970853654	1.49057013	2.23572706	1.244887059	1.182692298
chr17:58420278-58421286	1.35614381	1.049630768	2.653060017	3.263034406	2.735522177	2.891419187
chr20:33369389-33370844	1.070389328	1.117695043	1.815575429	1.627606838	2.843983844	3.046141782
chr14:102377220-102377402	0.807354922	0.839959587	1.718087584	1.344828497	1.207892852	1.280956314
chr5:74575798-74577603	2.080657663	1.89917563	3.40053793	3.462052319	3.95419631	3.676944359
chr5:74578902-74579513	1.169925001	1.021479727	2.049630768	1.803227036	2.049630768	1.910732662
chr7:66750685-66750888	1.097610797	1	1.859969548	1.847996907	2.232660757	2.272023189
chr1:64937252-64937362	1.316145742	1.163498732	2.014355293	2.13422094	1.464668267	1.560714954
chr7:41630489-41631163	1.049630768	0.970853654	1.575312331	1.700439718	1.22650853	1.316145742
chr6:56761779-56761931	1.117695043	1.097610797	1.49057013	2.307428525	1.056583528	0.910732662
chr11:77250589-77251404	0.970853654	0.895302621	1.89917563	2.198494154	1.867896464	2.084064265
chr14:100219495-100219840	1.35614381	1.339137385	2.459431619	2.510961919	2.869871406	2.786596362
chr2:223468423-223468547	0.970853654	1.070389328	1.669026766	1.367371066	1.22650853	1.220329955
chr22:31167900-31168308	1.049630768	1.097610797	1.40053793	2.014355293	1.641546029	1.608809243
chr20:48907588-48908013	1.070389328	0.970853654	2	2.070389328	1.485426827	1.933572638
chr1:209696843-209697318	1.14404637	1	2.367371066	2.042644337	2.060047384	1.819668183
chr9:130132860-130133144	1.298658316	1.232660757	2.280956314	2.500802053	2.272023189	2.807354922
chr9:90521189-90523489	1.526068812	1.49057013	2.613531653	2.839959587	3.277984747	3.237257771
chr19:4728476-4730169	1.298658316	0.918386234	2.40599236	2.521050737	3.792855352	3.842978832
chr1:205233125-205233465	0.948600847	1.021479727	1.790772038	1.786596362	1.378511623	1.316145742
chr9:3384827-3386232	1.799087306	1.526068812	3.440952198	3.849999259	2.364572432	2.952333566
chr15:99235561-99236724	1.049630768	1.163498732	2	2.272023189	2.364572432	2.550900665
chr15:99239162-99240229	1.510961919	1.117695043	2.538538164	2.548436625	2.44625623	2.718087584
chr15:99292109-99293333	1.14404637	0.918386234	1.963474124	2.295723025	1.929790998	1.959770155
chr1:88916167-88917494	1.021479727	0.807354922	1.700439718	2.097610797	1.786596362	2.298658316
chr1:88979153-88979852	1.49057013	1.14404637	2.195347598	2.689299161	1.97819563	1.545968369
chr19:51219442-51219712	0.948600847	1.163498732	2.56315813	3.003602237	1.432959407	1.589763487
chr5:55337354-55337613	0.86393845	0.918386234	1.361768359	2.097610797	1.056583528	1.097610797
chrX:12802368-12804114	1.726831217	1.580145484	2.937344392	2.87774425	3.243364426	3.49057013
chrX:12843183-12844511	1.378511623	1.163498732	1.815575429	2.448900951	2.070389328	2.140778656
[truncated: 850 more rows]
