# Supplementary material for: IFNγ-induced memory in human macrophages is sustained by the durability of cytokine signaling itself
Source: J Exp Med. 2026 Feb 18;223(4):e20250976. doi: 10.1084/jem.20250976 (PMC12915527; doi:10.1084/jem.20250976)
Supplement: Data S3 — shows the raw CPM counts of next-generation sequencing data used to generate Fig. 2 B. [file jem_20250976_datas3.csv]

	D0_unstim_1_ATAC	D0_unstim_2_ATAC	D0_IFNy_1_ATAC	D0_IFNy_2_ATAC	D0_LPS_1_ATAC	D0_LPS_2_ATAC	D0_LPSrux_1_ATAC	D0_LPSrux_2_ATAC	D4_IFNy_1_ATAC	D4_IFNy_2_ATAC	D4_LPS_1_ATAC	D4_LPS_2_ATAC
chr7:66250828-66251088	1.914564523	2.493134922	2.427606173	2.316145742	4.194559886	3.886550147	4.071247819	3.932628157	2.207892852	1.952333566	1.678071905	1.344828497
chr2:165902867-165903216	1.604071324	1.555816155	3.040892431	2.669026766	2.541019153	2.666756592	2.253989266	2.403267722	2.622930351	2.632268215	2.147306699	2.124328135
chr17:69164334-69164536	1.63691458	1.495695163	2.367371066	2.541019153	1.695993813	2.003602237	1.807354922	1.887525271	1.250961574	1.250961574	1.604071324	1.250961574
chr1:20470364-20470562	1.40053793	1.361768359	1.570462931	1.485426827	2.347665656	2.477677328	1.871843649	1.627606838	1.589763487	1.5360529	1.819668183	1.521050737
chr9:104750498-104750729	1.604071324	1.782408565	3.979110755	3.537296067	2.555816155	2.440952198	2.435628594	2.22650853	3.539779192	3.626439137	2.121015401	1.948600847
chr14:103094537-103094786	1.475084883	1.618238656	3.867896464	3.625270489	3.15704371	3.275007047	2.435628594	2.541019153	3.412781525	3.626439137	1.97819563	2.066950244
chr14:88187444-88187615	1.292781749	1.327687364	2.577730931	2.526068812	1.327687364	1.448900951	1.250961574	1.35614381	1.748461233	1.432959407	1.438292852	1.298658316
chr16:2956084-2956790	2.10433666	1.835924074	3.016139703	2.987320866	3.724650272	3.435628594	3.927896454	3.783456654	2.485426827	2.618238656	2.22342255	2.010779839
chr2:46387419-46387593	1.695993813	1.646162657	2.367371066	2.432959407	2.695993813	2.584962501	2.277984747	2.22650853	2.733354341	2.776103988	1.438292852	1.678071905
chr4:139910191-139910426	1.541019153	1.464668267	1.669026766	1.389566812	2.456806149	2.260025656	1.963474124	1.855989697	1.372952098	1.361768359	1.521050737	1.438292852
chr4:139967359-139967938	2.821710215	2.646162657	4.604664415	4.584361253	3.481557281	3.638073837	3.13093087	3.392317423	4.403267722	4.429615964	3.61117238	3.904965719
chr4:139970994-139971140	1.367371066	1.361768359	2.59454855	2.627606838	1.963474124	1.843983844	1.59454855	1.495695163	2.207892852	2.295723025	1.3950628	1.786596362
chr12:109365258-109365413	1.367371066	1.327687364	2.283921772	2.12763328	1.50589093	1.691534165	1.344828497	1.35614381	1.485426827	1.925999419	1.480265122	1.718087584
chr17:8949407-8949715	1.570462931	1.589763487	3.310340121	3.337711092	3.555816155	3.008988783	2.12763328	2.35614381	3.09592442	3.125981654	1.3950628	1.521050737
chr17:8951312-8951505	1.541019153	1.464668267	3.351910961	3.499527024	3.147306699	3.189033824	2.634593268	2.198494154	3.304511042	3.166715445	2.867896464	2.545968369
chr17:8967988-8968138	1.250961574	1.327687364	2.147306699	2.367371066	2.724650272	2.698218478	1.989139007	2.198494154	1.86393845	1.599317794	1.344828497	1.438292852
chr17:8975452-8975643	1.66448284	1.646162657	1.887525271	1.843983844	2.327687364	2.776103988	2.558267634	2.403267722	1.835924074	1.469885976	1.851998837	1.565597176
chr18:45277958-45278286	1.475084883	1.327687364	1.996388746	1.843983844	3	3.107687869	3.280956314	2.855989697	1.835924074	1.799087306	1.883620816	1.438292852
chr10:52570636-52571269	2.189033824	1.835924074	3.351910961	3.247927513	2.604071324	2.682573297	2.253989266	2.198494154	2.671293372	2.776103988	2.22342255	1.855989697
chr15:77085300-77085692	2.724650272	3.119356177	4.697106574	4.695993813	4.299391206	4.250961574	3.672425342	3.726831217	4.225737653	4.311793718	2.22342255	2.150559677
chr9:101586675-101586936	2.680324357	2.673556424	4.449561375	4.679198571	3.694880193	3.621758857	2.742006211	2.957914599	4.203984166	4.015247774	3.458119481	3.124328135
chr2:159983148-159983352	1.475084883	1.555816155	3.277984747	3.420886575	2.03562391	1.627606838	1.516015147	1.855989697	2.117695043	2.111031312	1.604071324	1.438292852
chr7:69316726-69317122	1.327687364	1.427606173	2.541019153	2.316145742	2.289834465	1.752748591	1.59454855	1.819668183	1.778208576	2.111031312	1.560714954	1.480265122
chr1:96340761-96340987	1.327687364	1.555816155	1.63691458	1.604071324	2.211012193	2.384049807	1.669026766	1.855989697	1.718087584	1.718087584	1.344828497	1.250961574
chr6:124903978-124904162	1.475084883	1.589763487	2.408711861	1.794935663	2.327687364	2.280956314	2.046141782	1.989139007	1.411426246	1.500802053	1.298658316	1.438292852
chr6:124987337-124987611	1.66448284	1.464668267	2.23878686	2.185866545	2.901108243	3.13093087	2.324810603	2.666756592	2.070389328	2.021479727	1.438292852	1.752748591
chr22:42644850-42645002	1.438292852	1.3950628	1.459431619	1.769771739	2.289834465	2.440952198	1.839959587	2.198494154	1.748461233	1.925999419	1.883620816	1.3950628
chr22:42657548-42657937	1.835924074	1.526068812	1.914564523	2.204766751	2.604071324	2.713695815	2.277984747	2.35614381	2.46727948	2.257010618	2.344828497	2.350497247
chr22:42676407-42676576	1.327687364	1.327687364	1.570462931	1.604071324	2.166715445	2.477677328	2.204766751	2.403267722	1.996388746	2.021479727	1.298658316	1.480265122
chr5:134029054-134029504	2.010779839	2.250961574	2.283921772	2.260025656	3.595742339	3.397802962	3.14404637	3.266036894	2.046141782	2.021479727	1.851998837	1.718087584
chr2:161088769-161088967	1.475084883	1.464668267	2.726831217	2.464668267	1.541019153	1.722466024	1.298658316	1.35614381	1.521050737	1.627606838	1.678071905	1.678071905
chr12:5140326-5140904	1.438292852	1.495695163	2.217230716	2.737686761	2.523561956	2.819668183	2.301587647	2.053111336	2.671293372	2.523561956	1.914564523	1.678071905
chr3:184825398-184825784	1.541019153	1.250961574	1.887525271	1.819668183	2.875780063	3.021479727	2.518535139	2.606442228	2.021479727	2.648465443	1.521050737	1.604071324
chr8:8363310-8363631	1.40053793	1.3950628	2.169925001	2.277984747	1.937344392	2.028569152	1.632268215	1.704871964	1.835924074	2.111031312	1.748461233	1.521050737
chr6:100475685-100475869	1.250961574	1.250961574	2.44625623	2.185866545	1.541019153	1.722466024	1.516015147	1.250961574	1.250961574	1.250961574	1.250961574	1.250961574
chr2:237932851-237933128	1.250961574	1.250961574	2.989139007	2.776103988	1.752748591	1.925999419	1.432959407	1.704871964	1.333423734	1.565597176	1.250961574	1.344828497
chr15:80674171-80674597	2.327687364	2.443606651	3.938285792	3.935459748	3.49057013	3.718087584	3.499527024	3.819668183	3.548436625	3.247927513	2.801158656	3.217230716
chr14:23171395-23171555	1.50589093	1.757023247	1.459431619	2.066950244	2.912649865	2.698218478	2.017921908	2.666756592	1.970853654	2.217230716	1.438292852	1.521050737
chr18:35511572-35511816	1.604071324	1.704871964	2.805292456	2.931683057	2.250961574	2.077242999	1.933572638	2.277984747	1.485426827	1.469885976	1.3950628	1.641546029
chr1:101221852-101222127	1.570462931	1.526068812	2.963474124	2.942983598	1.726831217	1.871843649	1.704871964	1.922197848	2.021479727	1.952333566	1.604071324	2.039138394
chr12:26461800-26462119	1.327687364	1.250961574	2.819668183	2.277984747	2.289834465	2.513490746	2.301587647	2.475084883	1.333423734	1.40053793	1.480265122	1.344828497
chr12:26469847-26470092	1.937344392	1.97819563	2.86393845	3.040892431	3.835924074	3.801158656	3.280956314	3.252476214	2.87774425	2.803227036	1.819668183	2.201633861
chrX:154070398-154070585	1.250961574	1.250961574	2.408711861	2.046141782	1.541019153	1.627606838	1.344828497	1.250961574	1.778208576	1.432959407	1.250961574	1.250961574
chrX:154075499-154075631	1.292781749	1.361768359	1.765534746	2.147306699	1.50589093	1.49057013	1.250961574	1.304511042	1.778208576	1.687060688	1.3950628	1.298658316
chrX:154075805-154076162	1.438292852	1.526068812	1.970853654	2.087462841	1.914564523	1.811471031	1.933572638	1.541019153	2.292781749	2.422233001	1.786596362	1.641546029
chr14:77508375-77508674	1.541019153	1.464668267	1.63691458	1.718087584	2.49057013	2.23878686	1.989139007	2.250961574	2.207892852	2.111031312	1.604071324	1.438292852
chr14:77554095-77554622	1.887525271	2.003602237	3.462052319	3.073820233	3.694880193	3.527320608	2.855989697	3.021479727	2.891419187	3.198494154	2.456806149	2.82374936
chr14:77579199-77579347	1.250961574	1.327687364	1.339137385	1.389566812	2.189033824	2.531069493	1.59454855	1.922197848	1.250961574	1.286881148	1.344828497	1.344828497
chr12:90085964-90086521	1.327687364	1.782408565	1.63691458	1.632268215	2.861955364	2.260025656	3.10433666	2.763411574	1.372952098	1.327687364	1.438292852	1.604071324
chr7:48518224-48518409	1.40053793	1.3950628	2.646162657	2.22342255	1.66448284	1.952333566	1.807354922	1.782408565	1.622930351	1.5360529	1.3950628	1.344828497
chr22:21824047-21824352	1.327687364	1.3950628	2.147306699	2.241840184	1.86393845	1.752748591	1.250961574	1.35614381	2.09423607	2.386810946	1.344828497	1.565597176
chr10:87013650-87013949	1.570462931	2.150559677	3.244887059	3.379898164	2.809414444	2.861955364	2.347665656	2.304511042	2.702657543	2.704871964	2.801158656	2.584962501
chr10:87036766-87036988	1.475084883	1.589763487	2.324810603	2.480265122	1.835924074	1.952333566	1.516015147	1.584962501	1.778208576	1.925999419	1.3950628	1.250961574
chr3:94130660-94131021	1.86393845	1.757023247	3.56315813	3.13422094	2.572889668	2.847996907	2.073820233	1.627606838	3.142413438	2.803227036	2.22342255	1.786596362
chr22:23695708-23695906	1.475084883	1.618238656	1.855989697	1.891419187	2.327687364	2.364572432	2.477677328	2.169925001	1.448900951	1.40053793	1.438292852	1.3950628
chr4:24547175-24547479	1.40053793	1.327687364	2.59454855	2.12763328	1.66448284	2.321928095	1.669026766	1.541019153	1.655351829	1.469885976	1.438292852	1.521050737
chr2:205867422-205867604	1.367371066	1.495695163	3.200064862	2.897240426	2.438292852	2.459431619	1.704871964	1.66448284	2.292781749	2.046141782	1.480265122	1.250961574
chr3:196238860-196239062	1.250961574	1.286881148	2.169925001	2.147306699	2.767654798	2.847996907	2.17951105	2.053111336	1.521050737	1.687060688	1.344828497	1.250961574
chr3:196274662-196274904	1.438292852	1.3950628	3.092545742	3.019701914	2.272023189	2.301587647	1.871843649	1.66448284	3.198494154	2.942983598	1.560714954	1.250961574
chr8:123816968-123817309	1.604071324	1.618238656	2.805292456	2.669026766	1.66448284	1.59454855	1.59454855	1.744161096	2.272023189	2.788685711	2.147306699	1.565597176
chr17:47949386-47949603	2.080657663	1.731183242	2.893362211	3.173127433	2.229587923	2.682573297	2.204766751	2.198494154	2.448900951	2.691534165	2.801158656	2.855989697
chr4:105305564-105305717	2.080657663	1.731183242	2.759155834	2.776103988	3.455491621	3.337711092	3.13093087	3.35614381	1.996388746	1.687060688	1.344828497	1.521050737
chr8:133424479-133424884	2.056583528	2.477677328	3.904002316	3.828834649	4.141596278	4.018812186	4.275007047	4.052241981	4.35473424	4.288358562	1.641546029	2.176322773
chr8:133482320-133482742	2.367371066	2.769771739	4.832890014	4.919340082	4.69543711	4.680324357	4.3950628	4.083213368	5.153400028	5.113950482	2.731183242	2.526068812
chr13:67516050-67516204	1.475084883	1.555816155	2.46727948	2.333423734	1.782408565	1.627606838	1.516015147	1.35614381	1.748461233	1.5360529	1.250961574	1.250961574
chr14:21449547-21449881	1.40053793	1.3950628	2.195347598	2.599317794	1.937344392	1.925999419	1.516015147	1.495695163	1.555816155	2.195347598	1.480265122	1.565597176
chr14:21482557-21482716	1.327687364	1.495695163	2.646162657	2.416839742	2.03562391	1.97819563	1.432959407	1.35614381	2.140778656	2.176322773	1.604071324	1.918386234
chr1:147167446-147167632	1.604071324	1.618238656	1.704871964	1.575312331	2.587364991	2.568032105	2.992768431	2.801158656	1.372952098	1.327687364	1.344828497	1.3950628
chr1:6745211-6745499	1.86393845	1.646162657	3.658782734	3.632268215	4.114367025	4.13996057	3.195347598	3.451540833	3.786596362	3.85698569	2.657640005	2.754887502
chr1:6753715-6753948	1.835924074	1.811471031	1.63691458	1.604071324	3.507160349	3.253989266	2.776103988	3.037382222	2.589763487	2.733354341	1.521050737	1.565597176
chr5:120382947-120383186	1.40053793	1.731183242	1.704871964	1.744161096	3	2.698218478	2.707082992	2.707082992	1.292781749	1.250961574	1.480265122	1.604071324
chr8:108576504-108576776	1.63691458	1.526068812	2.695993813	2.333423734	2.62058641	2.364572432	2.17951105	2.169925001	1.555816155	1.469885976	1.521050737	1.641546029
chr12:57330816-57331345	2.211012193	2.427606173	4.057450272	3.822730148	3.868884273	4.080657663	3.478971805	3.564378169	3.334854269	3.619413011	2.867896464	2.950468414
chr17:78315441-78316010	1.782408565	1.427606173	2.711494907	2.965322548	3.220329955	2.931683057	2.392317423	2.080657663	2.891419187	3.508428653	1.851998837	1.948600847
chr17:78316861-78317326	1.752748591	2.150559677	3.078951341	3.23878686	2.976363636	2.931683057	3.03562391	2.646162657	2.687060688	2.776103988	2.09423607	2.700439718
chr17:78343559-78343838	1.887525271	2.09085343	2.558267634	2.861955364	3.365972428	3.165107985	2.724650272	2.707082992	2.622930351	2.867896464	2.007195501	1.981852653
chr5:111068328-111068564	1.695993813	1.555816155	1.765534746	1.937344392	3.329123596	3.211012193	3.09085343	3.097610797	2.485426827	2.257010618	1.3950628	1.344828497
chr5:111069972-111070140	1.327687364	1.286881148	1.459431619	1.389566812	2.347665656	2.028569152	2.17951105	2.304511042	1.250961574	1.40053793	1.298658316	1.344828497
chr5:111075518-111075713	1.367371066	1.495695163	1.250961574	1.485426827	2.523561956	2.260025656	2.392317423	2.198494154	1.718087584	1.627606838	1.344828497	1.250961574
chr3:120145499-120146095	2.367371066	2.555816155	3.403267722	3.476381688	4.146492307	4.428276414	4.196134881	4.135042286	2.503348735	2.350497247	1.786596362	1.641546029
chr18:12392816-12392972	1.541019153	1.555816155	2.195347598	2.241840184	1.475084883	1.411426246	1.475084883	1.782408565	2.021479727	2.09085343	1.3950628	1.3950628
chr2:121536588-121536912	1.250961574	1.3950628	2.849999259	2.837943242	1.604071324	1.782408565	1.344828497	1.250961574	1.748461233	1.565597176	1.250961574	1.480265122
chr2:121546000-121546204	1.292781749	1.250961574	2.773996325	2.669026766	1.695993813	1.627606838	1.475084883	1.541019153	1.555816155	1.851998837	1.3950628	1.250961574
chr18:49048145-49048932	2.847996907	2.673556424	4.296457407	4.321928095	4.838951767	4.912170803	4.239550797	4.35614381	3.771885579	3.66448284	2.500802053	3.054848477
chr18:49072567-49072786	1.438292852	1.3950628	1.604071324	1.843983844	2.456806149	2.682573297	1.963474124	1.744161096	1.372952098	1.500802053	1.3950628	1.438292852
chr18:49081801-49082257	1.63691458	1.464668267	3.152183419	2.976363636	3.642701572	3.82984956	2.596935142	2.56315813	1.891419187	2.257010618	1.819668183	1.565597176
chr7:32502769-32503047	1.937344392	2.211012193	2.773996325	2.695993813	3.938285792	3.822730148	3.841973119	3.678071905	3.187451054	3.10433666	2.147306699	1.948600847
chr7:32535305-32535620	1.914564523	1.427606173	2.759155834	2.510961919	1.963474124	1.811471031	1.632268215	1.66448284	1.718087584	1.974529312	1.3950628	1.604071324
chr7:32594034-32594459	1.695993813	1.811471031	2.097610797	2.260025656	2.912649865	3.232660757	2.759155834	2.403267722	2.070389328	2.13422094	1.914564523	1.786596362
chr4:118967523-118967716	1.541019153	1.526068812	1.941106311	2.046141782	2.767654798	2.713695815	2.435628594	2.782408565	1.521050737	1.565597176	1.641546029	1.298658316
chr4:118974859-118975197	1.604071324	1.3950628	1.855989697	2.087462841	1.835924074	2.440952198	2.12763328	1.989139007	1.589763487	1.432959407	1.521050737	1.480265122
chr4:118983918-118984156	1.752748591	1.859969548	2.541019153	2.584962501	3.337711092	3.444932049	2.918386234	2.726831217	1.555816155	1.40053793	1.521050737	1.752748591
chr4:118989315-118989773	1.50589093	1.555816155	1.799087306	1.769771739	2.327687364	2.548436625	2.324810603	2.304511042	1.333423734	1.627606838	1.521050737	1.641546029
chr10:88725832-88726200	2.250961574	1.97819563	3.277984747	3.529820947	2.821710215	2.776103988	2.017921908	2.3305584	2.430285273	2.066950244	2.198494154	2.462052319
chr9:19665131-19665827	1.570462931	1.526068812	3.589763487	3.760220946	2.794935663	2.698218478	2.277984747	2.403267722	4.676380255	4.501439145	1.438292852	1.521050737
chr16:25051472-25052070	1.726831217	2.003602237	3.763411574	3.625270489	3.887525271	3.934516502	4.008988783	4.120186028	2.622930351	2.855989697	2.007195501	2.201633861
chr20:50137227-50137498	1.438292852	1.464668267	1.799087306	2.003602237	2.950468414	2.761285273	2.759155834	2.475084883	2.606442228	3.001802243	1.560714954	1.565597176
chr20:50194590-50194848	1.726831217	1.464668267	2.304511042	2.260025656	2.555816155	2.904965719	1.933572638	2.381283373	2.353323291	3.025028794	2.173127433	2.066950244
chr20:50194964-50195510	2.49057013	2.324810603	3.63343121	3.476381688	3.802193217	3.941106311	3.269033146	3.35614381	3.89917563	4.455491621	2.961623328	3.577730931
chr2:239454605-239454788	1.250961574	1.250961574	2.503348735	2.367371066	1.604071324	2.077242999	1.298658316	1.35614381	2.046141782	2.066950244	1.250961574	1.344828497
chr3:123123097-123123307	1.40053793	1.286881148	1.378511623	1.485426827	2.367371066	2.173127433	2.100977648	1.989139007	1.292781749	1.250961574	1.344828497	1.521050737
chr3:123190628-123190910	1.40053793	1.361768359	2.46727948	2.185866545	2.327687364	2.889473543	2.518535139	2.451540833	1.748461233	2.111031312	1.480265122	1.480265122
chrX:39736426-39736904	1.570462931	1.555816155	3.054848477	3.030336078	2.49057013	2.23878686	2.153805336	2.22650853	2.807354922	2.942983598	1.438292852	1.521050737
chrX:39762343-39762575	1.327687364	1.910732662	2.073820233	1.687060688	2.695993813	2.666756592	2.558267634	2.403267722	1.485426827	1.469885976	1.438292852	1.565597176
chr4:70713674-70714261	3.168321116	3.340562269	4.905447179	4.86393845	4.929317595	5.020146573	4.40599236	4.272769732	3.871843649	3.804260116	3.541019153	3.71918344
chr2:168581309-168581527	1.887525271	1.757023247	3.480265122	3.680324357	1.887525271	2.150559677	1.963474124	2.250961574	2.589763487	2.422233001	2.370164281	1.786596362
chr2:168583393-168583591	1.438292852	1.673556424	3.351910961	3.073820233	2.950468414	2.889473543	2.477677328	2.475084883	2.933572638	2.841973119	1.948600847	2.124328135
chr2:168584240-168584535	1.695993813	1.757023247	1.63691458	1.959770155	2.847996907	2.918386234	2.324810603	2.35614381	2.448900951	2.153805336	1.641546029	1.521050737
chr2:168593865-168594010	1.250961574	1.327687364	2.541019153	2.260025656	1.66448284	1.952333566	1.250961574	1.40053793	1.589763487	1.799087306	1.344828497	1.344828497
chr9:112028678-112029136	2.10433666	2.066950244	3.3305584	3.452858965	4.351910961	4.423578171	4.636334602	4.89917563	1.807354922	1.879705766	3.357552005	3.596935142
chr9:112095381-112095684	1.438292852	1.464668267	2.367371066	2.241840184	2.950468414	2.790772038	2.370164281	2.451540833	1.970853654	1.773996325	1.678071905	1.786596362
chr2:208311413-208311569	1.541019153	1.910732662	2.922197848	2.655351829	2.950468414	3.060047384	3.14404637	2.801158656	1.333423734	1.500802053	1.604071324	1.948600847
chr1:27136311-27136461	1.63691458	1.731183242	2.541019153	2.613531653	3.046141782	2.790772038	2.992768431	2.924099886	2.503348735	2.855989697	2.392317423	2.625270489
chr13:74306601-74306775	1.292781749	1.327687364	2.260025656	2.260025656	1.475084883	1.526068812	1.432959407	1.541019153	1.411426246	1.40053793	1.250961574	1.344828497
chr16:85036331-85037022	1.782408565	2.09085343	3.658782734	3.14404637	3.539779192	3.865918815	3.292781749	3.08236197	3.495695163	3.297191417	2.784503983	2.545968369
chr7:36456266-36456513	1.541019153	1.327687364	2.408711861	2.40053793	2.124328135	2.195347598	1.933572638	1.704871964	2.687060688	2.538538164	1.604071324	1.678071905
chr18:44556435-44556665	1.475084883	1.495695163	2.46727948	2.350497247	1.604071324	1.526068812	1.475084883	1.40053793	1.372952098	1.286881148	1.480265122	1.250961574
chr19:46917074-46917210	1.292781749	1.250961574	1.970853654	2.22342255	1.40053793	1.250961574	1.250961574	1.40053793	1.748461233	1.799087306	1.250961574	1.344828497
chr7:70736653-70737160	2.589763487	2.3950628	4.35473424	4.146492307	3.15704371	3.317593505	2.518535139	2.427606173	4.095080492	4.021479727	2.713695815	2.64385619
chr6:20524146-20524369	1.438292852	1.3950628	3.5360529	3.14404637	1.541019153	1.89917563	1.389566812	1.40053793	1.555816155	1.599317794	1.521050737	1.344828497
chr21:44838216-44838491	1.327687364	1.618238656	2.097610797	2.316145742	2.03562391	2.173127433	2.277984747	2.304511042	2.163498732	2.13422094	1.713695815	1.819668183
chr7:135560629-135560938	2.250961574	2.269033146	3.731183242	3.653060017	4.069530325	3.9800253	2.558267634	2.56315813	3.672425342	3.641546029	2.639232163	2.462052319
chr7:135575246-135575662	1.327687364	1.495695163	2.523561956	2.722466024	3.135863165	2.761285273	2.277984747	2.080657663	2.207892852	2.13422094	1.97819563	2.229587923
chr1:159838587-159839013	1.475084883	1.464668267	3.028569152	3.040892431	2.250961574	2.301587647	1.807354922	1.541019153	2.333423734	2.523561956	1.678071905	1.678071905
chr1:159840540-159840764	1.438292852	1.495695163	2.021479727	2.367371066	1.250961574	1.333423734	1.344828497	1.250961574	1.655351829	1.744161096	1.438292852	1.250961574
chr10:115125648-115125796	1.327687364	1.250961574	2.195347598	2.22342255	1.66448284	1.627606838	1.432959407	1.448900951	1.835924074	1.40053793	1.250961574	1.344828497
chr10:115167847-115168148	2.310340121	2.025028794	4.482848283	4.086613947	4.204766751	4.493134922	3.56924803	3.783456654	3.815575429	3.415488271	1.819668183	1.948600847
chr10:115174043-115174314	1.250961574	1.250961574	2.558267634	2.166715445	1.438292852	1.722466024	1.432959407	1.448900951	1.333423734	1.250961574	1.250961574	1.344828497
chr1:91553195-91553609	1.367371066	1.327687364	1.416839742	1.454175893	2.472487771	2.513490746	2.046141782	2.277984747	1.292781749	1.327687364	1.298658316	1.250961574
chr1:91556274-91556450	1.570462931	1.495695163	1.765534746	1.632268215	2.604071324	2.634593268	2.347665656	2.541019153	1.485426827	1.327687364	1.298658316	1.521050737
chr8:41927932-41928078	1.327687364	1.327687364	2.922197848	2.555816155	1.541019153	1.411426246	1.344828497	1.304511042	1.411426246	1.773996325	1.250961574	1.250961574
chr21:24423113-24423248	1.604071324	1.555816155	2.169925001	2.526068812	1.367371066	1.627606838	1.516015147	1.627606838	1.411426246	1.627606838	1.678071905	1.604071324
chr8:123776527-123776756	1.40053793	1.327687364	2.558267634	2.526068812	1.438292852	1.526068812	1.344828497	1.627606838	2.021479727	2.09085343	1.560714954	1.521050737
chr8:104438144-104438306	1.604071324	1.835924074	3.288358562	3.310340121	2.62058641	2.495695163	2.017921908	1.922197848	2.98550043	3.277984747	1.786596362	1.565597176
chr5:150742412-150743067	1.250961574	1.327687364	3.310340121	3.404630684	2.634593268	2.861955364	1.739848103	1.956056652	2.933572638	3.08236197	1.560714954	1.344828497
chr5:150777728-150777892	1.937344392	2.025028794	2.485426827	2.750606505	3.384049807	3.200064862	3.169925001	2.707082992	2.333423734	2.704871964	1.604071324	1.3950628
chr13:78198902-78199103	1.963474124	1.731183242	3.140778656	3.019701914	2.419538892	2.301587647	1.739848103	1.448900951	1.835924074	1.744161096	1.678071905	1.887525271
chrX:118724900-118725141	1.914564523	1.673556424	3.001802243	2.942983598	2.50589093	2.746312766	2.229587923	2.277984747	2.606442228	2.538538164	1.851998837	1.948600847
chrX:118736503-118736776	1.438292852	1.464668267	2.678071905	2.526068812	1.887525271	1.925999419	1.704871964	1.627606838	2.538538164	2.350497247	1.748461233	1.250961574
chr10:24210148-24210410	1.963474124	1.782408565	2.408711861	2.384049807	2.794935663	2.996388746	3.021479727	3.198494154	1.589763487	1.469885976	1.438292852	1.981852653
chr10:122419070-122419292	1.250961574	1.327687364	1.887525271	2.046141782	2.472487771	2.440952198	2.153805336	2.22650853	1.250961574	1.250961574	1.521050737	1.480265122
chr13:77016992-77017301	1.40053793	1.361768359	2.324810603	2.22342255	2.709290636	2.790772038	2.634593268	2.957914599	1.555816155	1.687060688	1.3950628	1.438292852
chr14:104023606-104023911	1.50589093	1.589763487	2.097610797	1.937344392	2.250961574	2.260025656	1.90303827	1.704871964	1.944858446	2.176322773	1.344828497	1.565597176
chr3:112973562-112974120	2.03562391	1.811471031	3.3305584	3.35473424	2.650764559	2.364572432	2.229587923	2.304511042	3.786596362	3.595742339	2.250961574	2.176322773
chr2:32122223-32122465	1.327687364	1.327687364	2.711494907	2.555816155	1.541019153	1.250961574	1.344828497	1.35614381	3.165107985	3.187451054	1.250961574	1.344828497
chr1:119564613-119564855	1.807354922	1.526068812	3.028569152	3.084064265	1.782408565	2.077242999	1.432959407	1.66448284	1.996388746	1.851998837	1.480265122	1.3950628
chr14:90410258-90410453	1.250961574	1.327687364	2.646162657	2.495695163	2.310340121	2.531069493	1.475084883	1.744161096	2.070389328	2.195347598	1.344828497	1.565597176
chr14:90452116-90452643	2.147306699	2.192194165	3.793895883	3.420886575	2.327687364	2.776103988	2.153805336	2.140778656	2.229587923	2.704871964	2.298658316	2.277984747
chr10:114678967-114679201	1.475084883	1.427606173	1.887525271	2.087462841	2.384049807	2.776103988	1.90303827	2.053111336	1.622930351	1.627606838	1.748461233	1.786596362
chr7:73971267-73971503	1.250961574	1.327687364	2.408711861	2.416839742	1.438292852	1.871843649	1.389566812	1.35614381	2.250961574	1.952333566	1.438292852	1.344828497
chr10:11710786-11711037	1.570462931	1.495695163	3.508428653	3.396433531	2.523561956	2.634593268	1.807354922	1.922197848	2.86393845	2.648465443	1.883620816	1.819668183
chr10:11718037-11718360	1.695993813	1.427606173	4.038260575	4.175524601	3.411426246	3.243364426	2.948600847	2.627606838	3.703765179	4.105175192	2.62058641	2.3950628
chr10:11721890-11722132	1.887525271	1.555816155	2.819668183	2.627606838	3.270528942	3.397802962	3.220329955	2.906890596	2.353323291	2.918386234	1.3950628	1.438292852
chr10:11782902-11783290	1.752748591	2.003602237	3.544732656	3.163498732	2.211012193	2.280956314	2.100977648	1.744161096	2.272023189	2.3305584	2.09423607	1.604071324
chr2:201572897-201573394	1.726831217	2.09085343	3.116031993	3.063502942	2.541019153	2.568032105	2.277984747	2.021479727	2.163498732	1.925999419	2.173127433	1.752748591
chr18:305020-305251	1.250961574	1.361768359	2.805292456	2.40053793	1.250961574	1.59454855	1.389566812	1.448900951	1.718087584	1.827819025	1.344828497	1.250961574
chr18:372727-372884	1.40053793	1.3950628	1.339137385	1.575312331	2.080657663	2.341985747	2.301587647	1.855989697	1.521050737	1.432959407	1.438292852	1.298658316
chr2:97834723-97834955	1.292781749	1.3950628	1.914564523	2.12763328	2.147306699	1.97819563	1.344828497	1.782408565	2.021479727	1.718087584	1.344828497	1.3950628
chr6:36038300-36038651	1.541019153	1.704871964	2.304511042	2.495695163	2.166715445	1.752748591	1.555816155	1.448900951	1.996388746	2.046141782	2.063502942	2.150559677
chr6:144777398-144777742	1.327687364	1.3950628	3.016139703	2.849999259	2.03562391	1.925999419	1.475084883	1.495695163	2.448900951	2.648465443	1.560714954	1.678071905
chr22:28318149-28318548	1.604071324	1.589763487	3.054848477	3.163498732	2.147306699	1.871843649	1.516015147	1.989139007	2.9202933	2.906890596	1.819668183	1.948600847
chr22:28347841-28348050	1.327687364	1.327687364	1.735522177	2.147306699	1.40053793	1.411426246	1.344828497	1.744161096	1.835924074	1.773996325	1.560714954	1.604071324
chr22:28379558-28379732	1.327687364	1.464668267	2.386810946	2.448900951	2.010779839	1.782408565	1.59454855	1.448900951	2.117695043	2.046141782	1.914564523	1.752748591
chr15:85671196-85671397	1.752748591	1.757023247	1.996388746	1.687060688	2.767654798	2.805292456	2.100977648	2.3305584	1.918386234	1.879705766	1.250961574	1.438292852
chr1:193211584-193211954	2.124328135	1.97819563	4.552131108	4.352617299	4.34269696	4.229587923	3.220329955	3.005399988	3.412781525	3.61117238	2.867896464	2.482848283
chr11:78459526-78459692	1.327687364	1.286881148	2.46727948	2.570462931	1.438292852	1.560714954	1.298658316	1.250961574	1.411426246	1.327687364	1.250961574	1.438292852
chr11:78465374-78465722	1.963474124	1.811471031	3.001802243	3.310340121	2.419538892	2.459431619	1.933572638	2.021479727	3.060047384	3.207892852	2.173127433	2.565597176
chr9:123364401-123364893	1.438292852	1.555816155	2.097610797	1.687060688	2.912649865	2.761285273	2.229587923	2.111031312	2.87774425	3.247927513	1.438292852	1.298658316
chr2:218329573-218329750	1.726831217	1.3950628	2.646162657	2.599317794	3.539779192	3.527320608	3.117695043	3.279471296	2.521050737	2.438292852	1.713695815	2.201633861
chr2:218329876-218330417	2.056583528	1.97819563	3.641546029	3.452858965	4.752748591	4.610581958	3.865918815	3.949534933	2.904965719	3.334854269	2.173127433	2.718087584
chr7:47578646-47579061	2.847996907	2.615887074	4.464014725	4.475084883	3	2.957914599	2.347665656	2.403267722	2.959770155	3.187451054	2.748461233	3.19061486
chr6:125831657-125831914	2.189033824	2.09085343	3.723558561	3.639232163	2.912649865	2.889473543	2.12763328	2.403267722	3.412781525	3.047887329	2.601696516	1.786596362
chr5:121693922-121694191	1.292781749	1.250961574	1.996388746	1.959770155	2.166715445	2.422233001	1.839959587	1.887525271	1.835924074	1.799087306	1.298658316	1.344828497
chr13:99063977-99064284	1.752748591	1.464668267	3.489286023	3.173127433	2.384049807	2.601696516	2.518535139	2.498250868	2.448900951	2.3305584	2.03562391	1.678071905
chr3:125617814-125618090	1.604071324	1.464668267	2.46727948	2.613531653	1.782408565	1.952333566	1.669026766	1.744161096	1.589763487	1.827819025	2.392317423	2.565597176
chr5:116271506-116271917	1.250961574	1.327687364	1.941106311	1.937344392	2.861955364	2.746312766	2.963474124	2.855989697	1.411426246	1.250961574	1.438292852	1.344828497
chr5:116281442-116281662	1.40053793	1.286881148	2.711494907	2.107687869	1.66448284	2.100977648	1.739848103	1.66448284	1.748461233	1.773996325	1.438292852	1.344828497
chr5:83387139-83387335	1.782408565	1.757023247	1.765534746	1.891419187	2.650764559	3.189033824	2.97819563	2.687060688	1.521050737	1.469885976	1.438292852	1.521050737
chr16:75319723-75320051	1.63691458	1.646162657	3.320484678	3.468583317	2.752748591	3.107687869	1.739848103	2.111031312	3.231125158	3.025028794	1.97819563	1.718087584
chr16:75379462-75379633	1.63691458	1.731183242	2.790772038	2.709290636	2.50589093	2.618238656	2.12763328	2.198494154	1.485426827	1.500802053	1.560714954	1.604071324
chr10:28411750-28412092	2.250961574	2.173127433	2.408711861	2.737686761	3.595742339	3.718087584	3.699329526	3.486714373	3.165107985	2.95419631	1.604071324	1.678071905
chr10:28480349-28480624	1.367371066	1.526068812	2.260025656	2.295723025	3.280956314	3.426264755	2.918386234	3.343407822	1.996388746	1.879705766	1.713695815	1.948600847
chr9:93465948-93466369	1.914564523	2.111031312	3.432959407	3.257010618	2.310340121	2.321928095	2.17951105	1.819668183	4.359661722	4.148120631	1.97819563	1.855989697
chr9:93469010-93469449	2.080657663	1.910732662	3.116031993	3.201633861	2.912649865	2.957914599	2.477677328	2.56315813	3.477677328	3.343407822	2.275007047	1.948600847
chr2:145269012-145269233	1.438292852	1.526068812	2.935459748	2.641546029	1.887525271	1.89917563	1.739848103	1.855989697	2.292781749	2.217230716	1.250961574	2.150559677
chr3:177427078-177427707	3.092545742	2.659924558	5.090430042	4.92552477	4.635173947	4.529196268	4.227278994	4.184280294	4.833902077	4.986865972	2.94673086	2.935459748
chr3:177449171-177449937	2.523561956	2.526068812	4.285402219	4.264536431	4.900625333	4.971773447	3.588564737	3.773996325	3.82984956	4.06608919	2.173127433	2.066950244
chr11:35013506-35013915	1.50589093	1.464668267	2.646162657	3.040892431	2.272023189	2.364572432	1.807354922	1.855989697	1.891419187	1.773996325	1.521050737	1.250961574
chr11:35036691-35036954	2.589763487	2.173127433	3.234194723	3.553360503	4.468583317	3.992768431	4.098453246	3.932628157	2.140778656	2.09085343	2.250961574	2.419538892
chr11:35040272-35040813	2.724650272	2.427606173	4.219555769	4.20867332	4.798050515	4.64385619	4.515384461	4.492494152	3.35473424	3.685940148	2.713695815	2.904965719
chr11:35047879-35048206	1.807354922	1.589763487	2.989139007	2.931683057	3.168321116	3.119356177	2.577730931	2.666756592	2.185866545	1.879705766	1.3950628	1.565597176
chr11:35073738-35074099	1.937344392	1.618238656	2.124328135	2.316145742	3.280956314	2.970853654	2.370164281	2.56315813	1.655351829	1.773996325	1.604071324	1.641546029
chr11:35079741-35079911	1.438292852	1.286881148	2.324810603	2.295723025	2.939226578	3.09592442	2.615887074	2.584962501	1.622930351	2.09085343	1.250961574	1.565597176
chr13:22162847-22163360	1.963474124	1.757023247	3.016139703	2.801158656	2.925999419	2.650764559	2.153805336	2.427606173	2.9202933	2.733354341	2.62058641	2.150559677
chr3:122030376-122031151	1.887525271	2.09085343	3.889473543	3.739848103	3.650764559	3.75595577	3.468583317	3.64731451	3.252476214	3.388189537	2.03562391	2.176322773
chr3:122058243-122058507	1.782408565	1.555816155	1.887525271	1.937344392	2.767654798	2.931683057	2.671293372	2.941106311	2.207892852	1.952333566	1.748461233	1.718087584
chr2:215612890-215613086	1.63691458	1.811471031	2.523561956	2.464668267	3.401903472	3.377123749	2.933572638	3.037382222	1.807354922	1.799087306	1.678071905	1.786596362
chr2:200258972-200259287	1.695993813	1.782408565	3.361768359	3.319039816	3.555816155	3.56193706	3.371558863	3.252476214	2.555816155	2.50589093	2.198494154	2.229587923
chr6:163327814-163328156	1.292781749	1.250961574	2.6622055	2.432959407	1.963474124	2.260025656	1.739848103	1.704871964	2.163498732	1.851998837	1.344828497	1.438292852
chr14:21162191-21162395	1.604071324	1.327687364	1.570462931	1.485426827	2.166715445	2.459431619	2.414135533	2.304511042	1.521050737	1.744161096	1.3950628	1.718087584
chr14:21168150-21168355	1.475084883	1.464668267	1.765534746	1.632268215	2.229587923	2.23878686	2.153805336	1.887525271	1.333423734	1.250961574	1.250961574	1.438292852
chr3:100436975-100437274	1.367371066	1.495695163	1.63691458	1.389566812	3.092545742	2.983677695	2.204766751	2.746312766	1.333423734	1.327687364	1.521050737	1.565597176
chr6:4023759-4023948	1.438292852	1.673556424	3.310340121	3.23878686	3.124328135	3.119356177	2.653060017	2.606442228	3.656496371	3.458119481	2.09423607	1.981852653
chr6:4036136-4036628	2.794935663	3.089159132	3.581351247	3.529820947	4.568640195	4.581351247	4.384049807	4.305240966	4.106850796	3.798050515	2.22342255	1.948600847
chr11:32530279-32530475	1.604071324	1.97819563	2.523561956	2.613531653	2.875780063	2.944858446	2.707082992	2.782408565	1.555816155	1.5360529	1.604071324	1.887525271
chr11:32531499-32531982	1.63691458	1.646162657	2.711494907	2.682573297	3.932628157	3.646162657	3.617063344	3.956985925	1.655351829	1.718087584	1.713695815	1.565597176
chr1:167542240-167542646	2.229587923	2.192194165	3.624100895	3.476381688	3.384049807	3.654206378	3.182692298	2.819668183	3.531069493	3.458119481	2.22342255	2.64385619
chr1:167543784-167543912	1.887525271	1.526068812	2.324810603	2.801158656	1.726831217	1.782408565	1.298658316	1.40053793	1.333423734	1.432959407	1.604071324	1.786596362
chr20:18005364-18005582	1.541019153	1.618238656	3.129283017	3.35473424	1.726831217	1.722466024	1.432959407	1.541019153	2.250961574	2.195347598	1.748461233	2.09423607
chr3:105739843-105740150	1.327687364	1.327687364	2.367371066	2.066950244	2.310340121	2.053111336	1.704871964	1.541019153	2.372952098	2.704871964	1.344828497	1.565597176
chr3:105780090-105780391	1.327687364	1.327687364	2.260025656	2.40053793	3.147306699	3.153805336	2.577730931	2.427606173	1.687060688	1.974529312	1.344828497	1.250961574
chr5:128521196-128521391	1.66448284	1.495695163	2.893362211	2.655351829	1.807354922	1.782408565	1.432959407	1.744161096	2.98550043	2.49057013	1.948600847	1.438292852
chr9:74760376-74760655	1.66448284	1.427606173	1.765534746	1.718087584	2.780310099	2.805292456	2.671293372	2.606442228	1.448900951	1.40053793	1.298658316	1.344828497
chr1:112610815-112610983	1.327687364	1.250961574	2.195347598	2.333423734	1.63691458	1.59454855	1.59454855	1.304511042	2.185866545	2.021479727	1.480265122	1.480265122
chr1:112635584-112635895	1.604071324	1.555816155	2.324810603	2.003602237	2.541019153	2.495695163	1.871843649	1.782408565	1.718087584	1.974529312	1.786596362	1.438292852
chr1:112668763-112669109	1.367371066	1.427606173	4.08236197	3.935459748	3.231125158	3.377123749	2.558267634	2.584962501	3.703765179	3.532316959	1.97819563	1.678071905
chr3:186833716-186833949	1.50589093	1.464668267	2.169925001	2.003602237	2.572889668	2.531069493	2.90303827	2.451540833	2.229587923	1.90303827	1.748461233	1.819668183
chr3:186882187-186882510	1.475084883	1.464668267	2.324810603	2.316145742	2.780310099	2.931683057	2.204766751	2.198494154	1.622930351	1.500802053	1.344828497	1.438292852
chr10:95964785-95965101	1.86393845	1.673556424	2.577730931	2.277984747	3.375734539	3.500802053	2.90303827	2.763411574	1.448900951	1.469885976	1.883620816	1.948600847
chr21:29320024-29320308	2.010779839	1.97819563	4.213347282	4.478971805	3.498250868	3.518535139	2.435628594	2.22650853	3.871843649	3.882643049	2.063502942	1.918386234
chr21:29326164-29326324	1.250961574	1.250961574	1.531069493	2.185866545	1.50589093	1.250961574	1.344828497	1.40053793	1.555816155	1.286881148	1.344828497	1.250961574
chr2:8343142-8343490	1.807354922	1.589763487	3.288358562	3.201633861	2.634593268	2.904965719	2.100977648	2.140778656	2.250961574	2.438292852	1.560714954	1.786596362
chr12:121087745-121088100	2.010779839	1.731183242	3.5360529	3.632268215	3.319039816	3.397802962	2.776103988	2.518535139	2.98550043	3.135863165	2.173127433	1.981852653
chr9:128612124-128612376	1.292781749	1.286881148	2.324810603	2.695993813	1.66448284	1.411426246	1.432959407	1.304511042	1.555816155	1.659924558	1.678071905	1.438292852
chr10:109866908-109867175	1.438292852	1.361768359	1.416839742	1.545968369	1.963474124	2.422233001	1.773996325	1.704871964	1.411426246	1.327687364	1.250961574	1.480265122
chr10:109890621-109890761	1.250961574	1.286881148	2.879705766	2.384049807	1.914564523	2.028569152	1.516015147	1.495695163	1.555816155	1.90303827	1.344828497	1.250961574
chr9:124210808-124211223	1.782408565	1.883620816	2.6622055	2.432959407	3.738767837	3.893362211	4.131754091	3.881664619	1.970853654	1.5360529	1.438292852	1.521050737
chr9:124254254-124254610	1.541019153	1.704871964	2.963474124	2.682573297	2.229587923	1.752748591	1.839959587	1.66448284	2.229587923	2.50589093	1.678071905	2.150559677
chr1:111476831-111477286	2.50589093	2.09085343	4.038260575	3.604071324	2.724650272	2.584962501	2.229587923	2.250961574	3.393690764	3.85698569	3.021479727	3.229587923
chr14:74705849-74706159	1.604071324	1.618238656	3.234194723	3.10433666	2.367371066	2.440952198	1.669026766	1.40053793	2.904965719	2.570462931	2.121015401	1.752748591
chr2:48205614-48205746	1.604071324	1.673556424	2.44625623	2.432959407	2.211012193	2.195347598	1.773996325	1.704871964	1.589763487	1.627606838	1.713695815	1.438292852
chr2:48220545-48220961	1.807354922	1.731183242	3.682573297	3.396433531	2.456806149	2.790772038	2.017921908	2.053111336	2.86393845	3.014355293	2.392317423	1.918386234
chr2:48265712-48265992	1.887525271	2.250961574	3.382667253	3.468583317	4.086613947	4.234961095	2.301587647	2.707082992	3.294253136	2.881664619	1.914564523	2.176322773
chr4:153472653-153473141	2.124328135	2.150559677	3.462052319	3.560714954	3.289834465	3.56193706	3.509695842	3.292781749	1.835924074	1.40053793	1.819668183	1.786596362
chr3:172072004-172072197	1.541019153	1.704871964	2.260025656	2.025028794	2.523561956	3.021479727	2.653060017	2.381283373	1.485426827	1.799087306	1.521050737	1.480265122
chr3:172088295-172088503	1.835924074	1.883620816	3.392317423	2.763411574	2.780310099	2.931683057	1.90303827	2.080657663	2.778208576	2.632268215	1.948600847	1.718087584
chr3:172095264-172095440	1.292781749	1.427606173	3.432959407	3.051372102	2.438292852	2.761285273	1.773996325	2.111031312	1.835924074	1.974529312	1.250961574	1.819668183
chr3:139173493-139174111	2.835924074	2.908812908	5.099715999	4.758622982	3.612352499	3.77925972	3.220329955	3.292781749	4.79753184	4.808385051	3.119356177	3.040892431
chr3:42638636-42638808	1.250961574	1.250961574	2.805292456	2.655351829	1.782408565	1.560714954	1.432959407	1.584962501	2.207892852	2.111031312	1.250961574	1.344828497
chr8:119072109-119072297	1.541019153	1.555816155	2.347665656	2.147306699	1.887525271	1.925999419	1.933572638	2.22650853	1.718087584	1.5360529	1.298658316	1.298658316
chr20:53842818-53843071	1.438292852	1.3950628	2.485426827	2.965322548	1.887525271	2.077242999	1.516015147	1.448900951	2.229587923	2.422233001	1.641546029	1.678071905
chr20:53850421-53850692	2.124328135	2.13093087	2.879705766	2.825785627	3.580145484	3.407352751	3.393690764	3.224966365	1.918386234	1.827819025	2.09423607	1.855989697
chr20:53879219-53879403	1.475084883	1.286881148	2.049630768	2.12763328	1.963474124	1.97819563	1.669026766	1.35614381	2.333423734	1.744161096	1.344828497	1.718087584
chr16:84810871-84811255	1.50589093	1.859969548	3.731183242	3.544732656	3.49057013	3.725741157	2.992768431	2.3305584	3.656496371	3.895302621	1.748461233	2.150559677
chr2:97951205-97951643	2.189033824	2.411426246	2.948600847	3.13422094	3.680324357	3.694880193	3.519793486	3.3305584	2.207892852	2.49057013	2.321928095	2.229587923
chr2:97969676-97969943	1.250961574	1.3950628	2.46727948	2.495695163	3.189033824	2.996388746	2.12763328	1.922197848	2.046141782	2.111031312	1.678071905	1.718087584
chr14:71850459-71850642	1.250961574	1.250961574	1.996388746	2.277984747	1.752748591	1.925999419	1.389566812	1.250961574	2.718087584	2.648465443	1.604071324	1.438292852
chrX:40666113-40666495	1.438292852	1.3950628	2.324810603	2.510961919	1.50589093	1.448900951	1.389566812	1.304511042	1.589763487	1.599317794	1.678071905	1.786596362
chrX:111697695-111697841	1.541019153	1.3950628	2.124328135	2.480265122	1.86393845	1.752748591	1.739848103	1.819668183	2.046141782	1.851998837	1.786596362	1.752748591
chr1:111215855-111216084	1.541019153	1.589763487	2.577730931	2.763411574	2.49057013	2.531069493	1.839959587	1.855989697	2.87774425	2.748461233	1.3950628	1.480265122
chr1:111274743-111275467	1.937344392	1.782408565	4.038260575	3.996388746	3.887525271	3.913607512	2.558267634	2.707082992	4.582556003	4.77452353	1.678071905	1.819668183
chr19:18009430-18009585	1.752748591	1.555816155	2.61117238	2.813524689	2.080657663	2.440952198	2.414135533	2.169925001	2.392317423	2.570462931	1.748461233	1.918386234
chr19:18034937-18035375	1.695993813	1.731183242	2.646162657	2.682573297	3.300123725	3.5360529	3.447579197	3.617063344	3.060047384	3.423578171	3.639232163	3.982765463
chr2:28552084-28552383	1.570462931	1.3950628	3.7473874	3.428946345	3.773996325	3.297191417	2.577730931	2.855989697	3.107687869	3.324810603	1.97819563	1.786596362
chr2:58466949-58467109	1.327687364	1.250961574	2.6622055	2.367371066	2.03562391	1.752748591	1.59454855	1.250961574	1.918386234	2.066950244	1.344828497	1.3950628
chrX:118353110-118353310	1.292781749	1.250961574	2.819668183	2.584962501	2.472487771	2.403267722	1.807354922	1.40053793	1.333423734	1.469885976	1.344828497	1.438292852
chr2:27296583-27296827	1.541019153	1.427606173	1.339137385	1.575312331	2.272023189	2.053111336	2.392317423	2.3305584	1.687060688	1.5360529	1.678071905	1.678071905
chr3:138082578-138082997	1.50589093	1.286881148	2.849999259	2.480265122	2.211012193	2.422233001	1.704871964	1.744161096	1.918386234	1.565597176	1.604071324	1.786596362
chr15:53586636-53587056	1.40053793	1.361768359	2.989139007	2.584962501	1.695993813	1.752748591	1.739848103	1.448900951	2.070389328	2.176322773	1.560714954	1.604071324
chr19:11693898-11694108	1.438292852	1.589763487	1.495695163	1.604071324	2.419538892	2.513490746	1.632268215	1.956056652	2.163498732	2.09085343	1.480265122	1.887525271
chr9:22026768-22027075	1.937344392	1.757023247	3.554588852	3.659924558	4.265286858	4.359661722	4.280956314	4.399171094	3.539779192	3.361768359	2.063502942	2.039138394
chr9:22079983-22080330	1.50589093	1.704871964	2.711494907	2.613531653	3.507160349	3.275007047	3.14404637	3.12763328	2.021479727	1.718087584	1.298658316	1.678071905
chr12:8622731-8622863	1.367371066	1.286881148	2.503348735	2.555816155	1.63691458	1.752748591	1.555816155	1.627606838	2.372952098	2.153805336	1.786596362	1.3950628
chr12:131129868-131130098	1.66448284	1.673556424	1.735522177	1.819668183	2.835924074	2.568032105	2.992768431	2.498250868	1.996388746	1.744161096	1.344828497	1.250961574
chr4:39565938-39566494	2.604071324	2.9202933	3.066950244	3.14404637	4.411426246	4.29351763	3.972692654	4.148934105	3.393690764	3.08236197	2.007195501	1.855989697
chr11:13691386-13691624	1.726831217	1.646162657	2.86393845	2.885574364	2.587364991	2.634593268	2.392317423	2.3305584	2.46727948	2.788685711	1.97819563	2.010779839
chr3:152737067-152737294	1.63691458	1.555816155	1.827819025	1.891419187	2.680324357	2.513490746	2.301587647	1.922197848	1.687060688	1.718087584	1.819668183	1.786596362
chr3:152738746-152738931	1.367371066	1.427606173	2.427606173	2.277984747	1.887525271	2.459431619	1.59454855	1.887525271	2.163498732	2.23572706	1.3950628	1.641546029
chr3:152742913-152743262	1.989139007	1.704871964	3.699329526	3.379898164	3.507160349	3.702657543	3.03562391	3.037382222	2.485426827	2.313245852	1.438292852	1.438292852
chr16:17438075-17438316	1.541019153	1.704871964	2.195347598	2.260025656	3.03562391	2.805292456	2.653060017	2.498250868	1.891419187	1.952333566	1.713695815	1.438292852
chr16:17454222-17454425	1.570462931	1.3950628	1.250961574	1.659924558	2.124328135	2.568032105	3.049630768	2.889473543	1.333423734	1.361768359	1.438292852	1.344828497
chr7:33423670-33423858	1.782408565	1.555816155	2.678071905	2.432959407	1.726831217	2.028569152	1.432959407	2.053111336	1.448900951	1.40053793	1.480265122	2.010779839
chr8:74730942-74731219	1.570462931	1.427606173	1.855989697	1.687060688	2.987320866	3.033863452	3.382667253	3.198494154	1.589763487	1.327687364	1.604071324	1.521050737
chr7:27890170-27890493	1.250961574	1.464668267	2.347665656	2.241840184	1.570462931	1.925999419	1.516015147	1.40053793	2.87774425	2.881664619	1.678071905	1.604071324
chr21:34504541-34504940	1.66448284	1.646162657	3.904002316	3.810443104	3.716990894	3.879705766	2.82374936	2.989139007	2.555816155	2.841973119	1.678071905	1.344828497
chr21:34561866-34562130	1.327687364	1.327687364	1.250961574	1.422233001	2.367371066	2.422233001	2.477677328	2.56315813	1.411426246	1.361768359	1.678071905	1.718087584
chr21:34579375-34579709	1.726831217	1.704871964	1.531069493	1.516015147	2.809414444	2.666756592	2.759155834	2.726831217	2.117695043	2.066950244	1.438292852	1.344828497
chr9:33175777-33176075	1.292781749	1.250961574	1.459431619	1.769771739	2.709290636	2.713695815	2.498250868	2.646162657	1.372952098	1.327687364	1.560714954	1.344828497
chr9:33186522-33186947	1.752748591	2.324810603	2.629939409	2.695993813	3.619413011	3.357552005	3.404630684	3.279471296	2.485426827	2.066950244	2.250961574	2.039138394
chr8:42588523-42588954	1.782408565	1.526068812	2.906890596	2.599317794	2.587364991	2.72900887	1.871843649	1.922197848	2.606442228	2.803227036	1.819668183	1.604071324
chr7:25598000-25598318	1.40053793	1.3950628	3.67468662	3.537296067	3.514753498	3.56193706	2.046141782	2.021479727	3.142413438	2.867896464	1.480265122	1.521050737
chr6:97067199-97067449	1.327687364	1.427606173	2.503348735	2.367371066	1.50589093	1.59454855	1.807354922	1.541019153	1.778208576	1.799087306	1.344828497	1.344828497
chr2:171023586-171023742	1.40053793	1.618238656	1.765534746	1.545968369	1.86393845	2.384049807	1.739848103	1.744161096	1.333423734	1.327687364	1.604071324	1.438292852
chr2:171037391-171037575	1.250961574	1.3950628	2.260025656	2.448900951	1.752748591	1.691534165	1.432959407	1.541019153	2.572889668	2.618238656	1.560714954	1.641546029
chr1:211732639-211732850	1.327687364	1.327687364	2.577730931	2.526068812	2.347665656	2.531069493	1.839959587	1.887525271	1.718087584	1.718087584	1.298658316	1.250961574
chr2:144358075-144358342	2.010779839	2.003602237	2.759155834	2.908812908	4.097610797	4.13996057	3.715893371	3.86393845	1.807354922	1.744161096	2.063502942	2.176322773
chr2:144358990-144359399	1.604071324	1.646162657	2.695993813	2.526068812	3.702657543	3.748461233	3.393690764	3.498250868	1.485426827	1.5360529	2.007195501	2.039138394
chr2:144365027-144365303	1.475084883	1.286881148	2.427606173	2.416839742	3.250961574	3.13093087	3.03562391	2.957914599	1.485426827	1.432959407	1.344828497	1.565597176
chr20:38917643-38918151	1.40053793	1.327687364	1.765534746	1.867896464	2.752748591	2.918386234	2.577730931	2.427606173	1.778208576	1.90303827	1.3950628	1.786596362
chr17:34098670-34099016	1.752748591	2.046141782	2.097610797	2.432959407	3.260025656	3.09592442	2.724650272	2.855989697	2.792855352	2.691534165	1.521050737	1.565597176
chr2:64911039-64911373	2.010779839	2.3950628	2.485426827	2.627606838	4.379898164	4.207892852	3.715893371	3.890446693	1.835924074	1.718087584	2.851998837	2.503348735
chr2:64943713-64944015	2.080657663	2.211012193	2.347665656	2.277984747	3.507160349	3.95419631	3.699329526	3.379898164	3.0721058	3.604071324	1.641546029	2.124328135
chr6:145053885-145054095	1.63691458	1.811471031	3.288358562	2.641546029	1.887525271	2.217230716	1.59454855	1.855989697	1.778208576	2.066950244	2.03562391	2.124328135
chr6:43376558-43376991	1.475084883	1.811471031	2.485426827	2.510961919	3.35614381	3.200064862	3.063502942	2.989139007	2.485426827	2.472487771	1.604071324	1.981852653
chr20:16483548-16483748	1.807354922	1.704871964	2.86393845	2.942983598	2.03562391	1.811471031	1.432959407	1.744161096	2.46727948	2.195347598	1.713695815	1.855989697
chr13:100083490-100083703	1.438292852	1.361768359	2.021479727	1.744161096	2.438292852	2.422233001	2.498250868	2.475084883	2.046141782	1.469885976	1.344828497	1.641546029
chr3:32531019-32531347	1.570462931	1.673556424	2.523561956	2.40053793	2.680324357	2.422233001	1.871843649	1.541019153	1.448900951	1.327687364	1.641546029	1.604071324
chr12:49661299-49661458	1.695993813	1.704871964	2.976363636	2.464668267	2.438292852	2.260025656	1.871843649	1.922197848	2.117695043	2.295723025	2.521050737	2.482848283
chr14:20827311-20827598	1.327687364	1.464668267	2.59454855	2.350497247	2.056583528	2.384049807	1.669026766	1.66448284	2.021479727	2.176322773	1.521050737	1.3950628
chr15:73608714-73609204	1.887525271	1.704871964	3.092545742	2.627606838	2.780310099	2.682573297	2.370164281	2.22650853	2.46727948	2.49057013	2.173127433	1.786596362
chr15:73634228-73634467	1.887525271	1.811471031	1.996388746	1.867896464	3.773996325	4.257010618	4.022367813	3.688180359	2.185866545	2.472487771	1.480265122	1.438292852
chr1:165424408-165424961	2.250961574	2.324810603	3.809414444	3.673556424	3.250961574	3.509695842	3.436961338	3.292781749	3.599317794	3.517275693	3.132576843	2.718087584
chr1:165495163-165495658	1.250961574	1.250961574	2.695993813	2.641546029	1.66448284	1.59454855	1.516015147	1.448900951	2.292781749	2.3305584	1.438292852	1.480265122
chr2:157852383-157852584	1.367371066	1.526068812	2.989139007	2.776103988	2.010779839	2.12763328	1.807354922	1.855989697	2.933572638	2.97819563	1.521050737	1.752748591
chr2:157897449-157898087	2.739848103	2.443606651	4.574101508	4.455491621	3.564378169	3.527320608	2.634593268	3.140778656	4.263034406	4.083213368	2.99095486	2.996388746
chr2:157899438-157899602	1.327687364	1.361768359	3.187451054	2.931683057	1.752748591	1.59454855	1.250961574	1.448900951	2.718087584	2.50589093	1.250961574	1.298658316
chr12:68634229-68634427	1.541019153	1.3950628	2.44625623	2.464668267	1.63691458	1.722466024	1.516015147	1.448900951	1.521050737	1.599317794	1.560714954	1.718087584
chr12:68641147-68641369	1.475084883	1.327687364	2.558267634	2.584962501	1.86393845	2.028569152	1.59454855	1.819668183	2.229587923	2.386810946	1.604071324	1.641546029
chr5:178672758-178673085	1.726831217	1.704871964	2.948600847	3.211012193	2.50589093	2.548436625	2.204766751	2.277984747	3.209453366	3.001802243	1.819668183	2.229587923
chr5:178696716-178697087	1.367371066	1.526068812	1.887525271	1.937344392	2.438292852	2.053111336	1.933572638	2.381283373	1.292781749	1.5360529	1.851998837	1.752748591
chr17:31133047-31133227	1.250961574	1.250961574	2.23878686	2.147306699	2.289834465	2.341985747	1.871843649	1.956056652	2.021479727	2.295723025	1.521050737	1.604071324
chr4:74535015-74535254	1.50589093	1.646162657	2.304511042	2.277984747	1.937344392	1.627606838	1.475084883	1.35614381	2.185866545	2.176322773	1.521050737	1.521050737
chr4:74583858-74584084	1.752748591	1.464668267	2.906890596	2.655351829	2.861955364	2.341985747	2.518535139	2.198494154	2.622930351	2.23572706	1.604071324	2.253989266
chr4:74598974-74599261	1.914564523	1.731183242	1.704871964	1.891419187	2.887525271	2.790772038	2.855989697	2.518535139	1.333423734	1.327687364	1.250961574	1.438292852
chr11:103862517-103862728	1.937344392	2.066950244	3.10433666	3.247927513	2.211012193	2.650764559	2.477677328	2.021479727	2.46727948	2.217230716	2.03562391	1.678071905
chr2:229835700-229836130	2.229587923	1.782408565	2.260025656	2.185866545	3.319039816	3.397802962	3.244887059	3.066950244	1.555816155	1.90303827	2.09423607	2.124328135
chr7:139682105-139682292	1.50589093	1.464668267	1.827819025	1.819668183	2.62058641	2.746312766	2.477677328	2.427606173	1.748461233	1.773996325	1.438292852	1.298658316
chr17:30860351-30860561	1.327687364	1.3950628	2.503348735	2.541019153	1.604071324	1.97819563	1.516015147	1.40053793	2.117695043	2.046141782	1.678071905	1.887525271
chr6:2110636-2110883	1.327687364	1.464668267	2.879705766	2.448900951	1.570462931	1.952333566	1.516015147	1.40053793	2.272023189	2.275007047	1.480265122	1.438292852
chr17:79038552-79039173	2.367371066	2.794935663	3.874796966	4.023255352	5.409051439	5.388189537	5.353676158	4.981852653	2.622930351	2.601696516	2.851998837	2.771885579
chr1:212501033-212501230	1.541019153	1.3950628	1.827819025	1.659924558	2.835924074	2.761285273	1.871843649	1.956056652	2.140778656	2.111031312	1.250961574	1.438292852
chr1:212595795-212596800	2.739848103	2.687060688	4.43496176	4.381975479	4.289834465	4.17951105	4.022367813	3.688180359	4.599317794	4.521678952	2.94673086	3.19061486
chr16:67084477-67084999	1.989139007	1.757023247	2.324810603	1.819668183	2.847996907	2.957914599	2.12763328	1.627606838	1.687060688	1.5360529	1.678071905	1.678071905
chr15:39124539-39124767	1.292781749	1.427606173	1.799087306	2.147306699	1.475084883	1.333423734	1.344828497	1.627606838	2.687060688	2.422233001	1.3950628	1.344828497
chr1:59272361-59272898	2.272023189	2.211012193	3.016139703	3.008988783	3.894332742	4.018812186	4.029452886	4.112700133	2.250961574	2.675815931	2.639232163	2.855989697
chr6:157799666-157799903	1.50589093	1.427606173	2.217230716	2.241840184	2.861955364	2.601696516	2.776103988	2.819668183	1.918386234	1.827819025	1.298658316	1.752748591
chr12:14836958-14837100	1.327687364	1.464668267	1.250961574	1.516015147	2.310340121	2.321928095	2.073820233	2.304511042	1.372952098	1.250961574	1.250961574	1.250961574
chr11:62008304-62008454	1.250961574	1.250961574	2.695993813	2.277984747	2.211012193	1.952333566	1.632268215	1.448900951	1.807354922	1.659924558	1.3950628	1.344828497
chr8:37821281-37821957	2.861955364	2.646162657	3.200064862	3.008988783	4.420212891	4.324810603	4.631686366	4.422905743	2.702657543	2.720278465	2.344828497	2.301587647
chr8:37890749-37891098	1.604071324	1.811471031	2.948600847	3.019701914	2.695993813	2.805292456	3.14404637	2.56315813	2.313245852	2.195347598	2.500802053	2.372952098
chr16:23842388-23842543	1.475084883	1.464668267	2.283921772	2.147306699	2.347665656	2.280956314	1.669026766	1.704871964	1.411426246	1.659924558	1.250961574	1.344828497
chr16:23876415-23876697	1.541019153	1.618238656	2.819668183	2.825785627	2.912649865	3.200064862	2.301587647	2.56315813	2.46727948	2.523561956	1.786596362	1.718087584
chr2:122034928-122035210	1.50589093	1.555816155	2.790772038	2.570462931	1.989139007	2.321928095	2.100977648	1.627606838	2.140778656	1.879705766	1.604071324	1.887525271
chr10:89309078-89310810	2.310340121	2.462052319	3.607626221	3.568032105	5.97384084	6.055065473	4.015247774	3.697106574	3.107687869	2.929790998	3.132576843	3.010779839
chr10:89337633-89337797	1.475084883	1.646162657	1.996388746	2.166715445	2.49057013	2.301587647	2.12763328	2.169925001	2.718087584	2.720278465	1.678071905	1.521050737
chr10:89342337-89342969	2.456806149	2.111031312	2.963474124	2.801158656	4.125155131	4.399171094	3.063502942	2.56315813	3.468583317	3.679198571	2.914564523	3.165107985
chr10:89351471-89351625	1.541019153	1.361768359	3.001802243	2.987320866	1.541019153	1.722466024	1.389566812	1.448900951	1.622930351	1.879705766	1.250961574	1.438292852
chr10:89363754-89364292	1.40053793	1.3950628	3.351910961	2.908812908	3.300123725	3.142413438	2.301587647	2.584962501	1.891419187	1.925999419	1.641546029	1.521050737
chr10:89367657-89367853	1.40053793	1.327687364	2.427606173	2.12763328	1.807354922	1.752748591	1.704871964	1.584962501	2.021479727	1.744161096	1.883620816	1.786596362
chr2:172856656-172856896	1.570462931	1.526068812	1.827819025	1.389566812	2.310340121	2.634593268	2.046141782	2.053111336	1.372952098	1.250961574	1.344828497	1.678071905
chr10:29849505-29849854	2.147306699	1.859969548	2.906890596	3.257010618	3.092545742	3.177917792	2.477677328	2.56315813	3.27351589	3.343407822	2.62058641	1.981852653
chr12:64714531-64715020	3.080657663	3.401903472	4.980939266	5.006298024	4.51916445	4.806324057	3.458119481	3.606442228	5.083638879	5.105594276	2.435628594	2.887525271
chr12:64756473-64756683	1.782408565	1.782408565	4.044394119	4.081510068	3.507160349	3.710393192	2.689299161	2.666756592	3.66448284	3.777156666	2.275007047	2.124328135
chr10:58641111-58641500	2.056583528	2.375734539	2.906890596	2.849999259	3.464668267	3.646162657	3.681449265	3.783456654	2.538538164	2.3305584	2.480265122	2.440952198
chr10:58662425-58662739	1.438292852	1.589763487	2.485426827	1.981852653	1.963474124	1.925999419	1.632268215	1.989139007	2.140778656	2	1.521050737	1.344828497
chr1:92854477-92854721	1.541019153	1.464668267	2.948600847	3.247927513	2.456806149	2.260025656	1.871843649	1.704871964	2.538538164	2.618238656	1.786596362	1.480265122
chr1:92877926-92878163	1.40053793	1.286881148	2.819668183	3.008988783	1.86393845	1.952333566	1.344828497	1.304511042	1.944858446	2.046141782	1.250961574	1.344828497
chr2:64606565-64606727	1.40053793	1.3950628	1.914564523	1.687060688	3.308885057	3.253989266	3.257010618	2.889473543	1.521050737	2.066950244	1.250961574	1.604071324
chr2:64678899-64679407	1.726831217	1.956056652	3.392317423	3.211012193	2.080657663	2.12763328	1.989139007	1.956056652	2.070389328	2.195347598	2.456806149	2.277984747
chr1:86866370-86866563	1.50589093	1.3950628	2.427606173	2.295723025	1.438292852	1.627606838	1.555816155	1.40053793	2.021479727	2.021479727	1.344828497	1.344828497
chr4:80462576-80463098	2.250961574	2.211012193	3.277984747	2.861955364	3.731183242	3.725741157	3.9202933	3.881664619	2.117695043	1.718087584	2.298658316	2.327687364
chr8:129981926-129982352	2.03562391	2.066950244	4.018812186	3.974529312	4.275007047	4.257010618	4.177120503	4.225737653	3.477677328	3.830863757	2.09423607	2.440952198
chr8:129988892-129989038	1.327687364	1.495695163	3.165107985	3.008988783	2.541019153	2.682573297	1.555816155	1.40053793	2.250961574	2.403267722	1.438292852	1.3950628
chr10:110200623-110200819	1.475084883	1.526068812	2.678071905	2.432959407	1.914564523	2.321928095	1.739848103	1.584962501	1.748461233	1.90303827	2.007195501	1.752748591
chr10:110254458-110254891	1.40053793	1.526068812	3.244887059	2.737686761	2.456806149	2.403267722	1.839959587	1.855989697	2.485426827	2.748461233	1.948600847	1.918386234
chr10:110269451-110269893	2.211012193	2.341985747	4.307428525	4.218781168	3.384049807	3.786596362	2.963474124	3.037382222	3.871843649	3.82374936	2.03562391	2.201633861
chr5:147427678-147428078	1.989139007	1.910732662	2.46727948	2.682573297	3.189033824	3.527320608	2.435628594	2.427606173	2.09423607	2.046141782	2.03562391	1.641546029
chr7:7706131-7706526	1.50589093	1.327687364	3.351910961	3.420886575	2.384049807	2.403267722	1.59454855	1.250961574	1.778208576	2.021479727	1.713695815	1.521050737
chr11:95641663-95641903	1.40053793	1.3950628	2.6622055	2.627606838	1.604071324	1.560714954	1.475084883	1.704871964	1.807354922	1.627606838	1.344828497	1.438292852
chr11:95682554-95682891	1.63691458	1.933572638	2.049630768	2.277984747	2.925999419	2.931683057	3.426264755	2.972692654	1.807354922	1.799087306	1.748461233	1.678071905
chr17:59358008-59358210	1.475084883	1.782408565	1.459431619	1.485426827	2.821710215	2.618238656	2.414135533	2.277984747	1.718087584	1.827819025	1.438292852	1.521050737
chr2:202703096-202703467	1.63691458	1.3950628	3.715893371	3.363171077	2.572889668	2.833902077	1.669026766	1.744161096	2.392317423	2.601696516	1.560714954	1.565597176
chr2:202723013-202723165	1.327687364	1.555816155	2.324810603	2.087462841	2.147306699	2.077242999	1.59454855	1.448900951	1.555816155	1.432959407	1.344828497	1.344828497
chr9:115106664-115106968	1.250961574	1.250961574	2.347665656	2.333423734	1.475084883	1.560714954	1.250961574	1.448900951	1.622930351	1.827819025	1.298658316	1.250961574
chr9:115127212-115127537	1.604071324	1.782408565	2.324810603	2.40053793	3.080657663	3.008988783	3.232660757	3.12763328	1.86393845	2.066950244	1.641546029	1.641546029
chr9:122076185-122076527	1.66448284	1.731183242	3.277984747	3.229587923	2.887525271	2.584962501	2.392317423	2.451540833	2.589763487	2.523561956	2.173127433	2.176322773
chr1:66301146-66301504	2.10433666	2.211012193	3.715893371	3.553360503	3.058316496	2.847996907	3.117695043	2.906890596	3.548436625	3.388189537	2.601696516	2.176322773
chr1:66351505-66351845	2.03562391	2.286881148	3.754887502	3.864928972	3.046141782	3.416839742	2.634593268	2.763411574	3.459431619	3.532316959	1.678071905	1.819668183
chr1:66374573-66375092	2.875780063	2.845991771	4.630521963	4.478971805	5.154615611	5.350850805	4.834407842	4.833396134	3.477677328	3.415488271	2.063502942	2.503348735
chr9:129559133-129559429	1.367371066	1.495695163	3.624100895	3.905928478	3.068670811	3.264536431	2.253989266	2.22650853	3.64038956	3.777156666	2.09423607	2.039138394
chr16:46907267-46907611	1.438292852	1.327687364	2.46727948	2.570462931	1.604071324	1.560714954	1.344828497	1.40053793	2.140778656	1.718087584	1.3950628	1.521050737
chr16:46937609-46937828	1.86393845	1.704871964	2.963474124	2.95419631	1.835924074	1.811471031	1.59454855	1.782408565	2.207892852	2.13422094	1.480265122	1.604071324
chr16:46943107-46943313	1.40053793	1.646162657	2.386810946	2.087462841	2.124328135	2.195347598	2.347665656	2.22650853	1.292781749	1.827819025	1.438292852	1.565597176
chr16:46949033-46949659	1.40053793	1.646162657	2.195347598	2.464668267	3.300123725	3.337711092	3.349082146	3.292781749	2.021479727	2.295723025	1.560714954	1.565597176
chr6:139864022-139864366	1.327687364	1.3950628	2.678071905	2.682573297	2.62058641	2.260025656	1.432959407	1.40053793	1.748461233	1.974529312	1.298658316	1.250961574
chr2:207235698-207235886	1.807354922	1.97819563	2.629939409	2.908812908	3.058316496	3.033863452	2.347665656	2.475084883	2.372952098	2.275007047	1.678071905	1.438292852
chr2:207241260-207241439	1.963474124	2.003602237	1.827819025	1.937344392	2.987320866	3.377123749	2.689299161	2.989139007	1.687060688	1.851998837	1.851998837	1.438292852
chr2:207288766-207288934	1.327687364	1.327687364	1.765534746	1.769771739	2.572889668	2.72900887	2.742006211	2.889473543	1.333423734	1.250961574	1.250961574	1.344828497
chr10:45848567-45848827	1.367371066	1.250961574	1.495695163	1.35614381	2.327687364	2.321928095	2.538538164	2.021479727	2.070389328	1.40053793	1.604071324	1.344828497
chr9:83189111-83189397	1.438292852	1.286881148	1.887525271	1.769771739	2.49057013	2.682573297	2.653060017	2.782408565	1.292781749	1.469885976	1.344828497	1.344828497
chr17:44738607-44738950	1.367371066	1.286881148	2.124328135	2.087462841	2.189033824	2.790772038	1.59454855	1.744161096	1.807354922	1.851998837	1.3950628	1.521050737
chr7:134900596-134900787	1.250961574	1.361768359	1.914564523	2.204766751	1.835924074	1.627606838	1.432959407	1.35614381	2.09423607	2.275007047	1.250961574	1.344828497
chr6:106547746-106547902	1.835924074	1.361768359	2.963474124	2.555816155	2.010779839	1.448900951	1.632268215	1.35614381	1.485426827	1.40053793	1.3950628	1.480265122
chr6:106559743-106559961	1.541019153	1.464668267	2.819668183	2.669026766	2.10433666	1.97819563	1.963474124	2.140778656	3.023255352	2.942983598	1.604071324	1.438292852
chr2:74477062-74477362	2.080657663	1.835924074	3.140778656	2.825785627	3.010779839	3.337711092	2.253989266	2.475084883	2.807354922	2.918386234	3.021479727	2.788685711
chr1:200153394-200153625	1.475084883	1.3950628	2.217230716	2.316145742	3.555816155	3.377123749	3.607626221	3.23878686	1.807354922	1.599317794	1.748461233	1.786596362
chr8:104585814-104585996	2.166715445	2.173127433	3.288358562	3.337711092	3.604071324	3.613531653	3.889473543	3.404630684	2.998195503	2.788685711	1.948600847	2.277984747
chr2:224086642-224086878	1.40053793	1.3950628	1.459431619	1.389566812	2.50589093	2.301587647	2.229587923	2.080657663	1.555816155	1.361768359	1.560714954	1.438292852
chr1:44801701-44801965	1.40053793	1.618238656	2.835924074	2.669026766	3.200064862	2.904965719	3.415488271	3.037382222	3.09592442	3.08236197	1.883620816	1.438292852
chr12:4943682-4944153	1.914564523	1.731183242	3.221877081	3.073820233	1.86393845	1.560714954	1.669026766	1.66448284	1.996388746	1.827819025	1.914564523	1.887525271
chr11:90228448-90228808	1.66448284	1.646162657	3.165107985	2.709290636	2.555816155	2.568032105	1.933572638	2.250961574	2.021479727	1.827819025	2.198494154	2.010779839
chr12:57110345-57110758	2.310340121	2.411426246	2.879705766	3.019701914	3.84899843	3.822730148	3.304511042	3.066950244	3.374343989	3.564378169	2.767654798	3.204766751
chr12:57145676-57145980	1.63691458	1.526068812	2.124328135	2.541019153	3.010779839	2.805292456	3.478971805	3.279471296	1.448900951	1.799087306	1.604071324	1.887525271
chr12:57166974-57167394	1.50589093	1.933572638	2.711494907	2.825785627	3.548436625	3.570462931	3.801158656	3.404630684	1.521050737	1.432959407	1.521050737	1.521050737
chr10:62059256-62059826	2.166715445	2.09085343	3.040892431	2.942983598	3.680324357	3.763411574	3.699329526	3.783456654	2.702657543	2.648465443	2.198494154	2.277984747
chr10:62071874-62072156	1.570462931	1.589763487	1.970853654	2.046141782	3.588564737	3.578938713	3.468583317	3.212569339	2.392317423	2.367371066	1.819668183	1.641546029
chr12:115572615-115572860	1.367371066	1.464668267	3.298658316	2.750606505	2.49057013	2.634593268	1.739848103	1.541019153	2.718087584	2.6622055	1.438292852	1.604071324
chr3:53211801-53212015	1.807354922	1.910732662	1.765534746	2.025028794	2.963474124	2.931683057	2.948600847	3.184280294	1.589763487	1.974529312	1.604071324	1.948600847
chr3:53242781-53242948	1.782408565	1.859969548	2.6622055	2.510961919	2.780310099	3.033863452	3.03562391	3.224966365	1.918386234	2.176322773	2.321928095	2.419538892
chr7:107485995-107486305	1.250961574	1.327687364	2.485426827	2.641546029	1.914564523	2.217230716	1.632268215	1.40053793	2.353323291	2.570462931	1.521050737	1.298658316
chr2:40101076-40101354	1.367371066	1.3950628	2.073820233	2.416839742	1.438292852	1.89917563	1.298658316	1.956056652	1.485426827	1.361768359	1.480265122	1.641546029
chr17:64014837-64015246	1.695993813	1.956056652	2.879705766	2.942983598	2.767654798	2.904965719	2.518535139	2.889473543	2.849999259	2.967168608	2.521050737	2.625270489
chr11:63870459-63870637	1.367371066	1.731183242	2.503348735	2.682573297	3.200064862	3.275007047	2.653060017	2.989139007	2.021479727	2.111031312	2.09423607	2.066950244
chr11:63878861-63879112	1.40053793	1.782408565	2.147306699	2.295723025	2.861955364	2.970853654	3.232660757	3.266036894	1.411426246	1.687060688	1.560714954	1.480265122
chr4:122772176-122772588	1.752748591	1.731183242	2.260025656	1.914564523	2.887525271	2.944858446	2.855989697	2.646162657	1.555816155	1.565597176	1.560714954	1.344828497
chr1:163345825-163346009	1.327687364	1.250961574	2.124328135	2.416839742	1.604071324	1.49057013	1.475084883	1.448900951	2.09423607	2.13422094	1.480265122	1.480265122
chr8:121514921-121515136	1.250961574	1.3950628	2.726831217	2.599317794	1.914564523	2.459431619	1.344828497	1.35614381	2.671293372	2.761285273	1.560714954	1.250961574
chr8:121545498-121546338	2.310340121	2.570462931	3.972692654	3.888499736	3.539779192	3.386810946	2.871843649	2.627606838	3.836934011	3.557042415	2.198494154	2.176322773
chr2:127505130-127505595	1.887525271	2.003602237	2.879705766	3.008988783	3.209453366	3.285402219	2.498250868	2.198494154	1.970853654	2.275007047	2.09423607	1.641546029
chr2:127537120-127537284	1.570462931	1.526068812	2.948600847	2.763411574	1.989139007	2.217230716	1.59454855	1.819668183	1.891419187	2	1.521050737	1.641546029
chr2:127563022-127564155	3.925999419	3.721372659	5.74443023	5.649040566	5.113950482	5.257764969	4.608217853	4.617063344	5.068670811	4.957450336	3.983677695	4.165911939
chr6:135523219-135523540	1.66448284	1.673556424	2.260025656	2.464668267	3.135863165	2.944858446	2.277984747	2.304511042	3.71918344	3.450221496	1.678071905	1.604071324
chr8:19888998-19889244	1.250961574	1.427606173	3.116031993	3.073820233	1.726831217	2.003602237	1.389566812	1.782408565	2.639232163	2.761285273	1.298658316	1.250961574
chr20:7902930-7903231	1.327687364	1.250961574	3.288358562	3.211012193	2.327687364	2.713695815	1.59454855	1.541019153	3.440952198	3.198494154	1.250961574	1.887525271
chr3:119548426-119548715	1.782408565	1.782408565	2.726831217	2.897240426	2.080657663	2.23878686	2.12763328	1.956056652	1.970853654	1.744161096	2.007195501	1.948600847
chr3:119550309-119550467	1.250961574	1.361768359	2.46727948	2.241840184	1.989139007	2.341985747	1.669026766	1.448900951	1.555816155	1.5360529	1.521050737	1.480265122
chr3:119562360-119563025	3.716990894	3.645009884	5.497931652	5.542877099	6.145269857	6.267723052	6.207697669	6.289465631	4.879215637	4.902073579	3.99095486	4.198494154
chr3:119571749-119571972	1.695993813	1.618238656	2.819668183	2.526068812	3.080657663	3.49057013	3.10433666	2.957914599	2.849999259	2.601696516	1.713695815	2.010779839
chr5:87155304-87155656	1.250961574	1.427606173	1.799087306	1.769771739	2.912649865	2.805292456	2.456806149	2.35614381	1.333423734	1.432959407	1.480265122	1.344828497
chr5:87190829-87190957	1.570462931	1.731183242	2.61117238	2.776103988	1.989139007	1.811471031	1.669026766	1.584962501	2.313245852	1.974529312	1.521050737	1.480265122
chr6:154229804-154230073	1.782408565	1.757023247	3.715893371	3.618238656	3.289834465	3.232660757	2.435628594	2.475084883	3.504620392	3.450221496	2.321928095	2.526068812
chr6:154231109-154231310	1.250961574	1.327687364	2.963474124	2.695993813	1.86393845	2.003602237	1.389566812	1.744161096	2.411426246	2.313245852	1.521050737	1.250961574
chr6:154249540-154250190	1.752748591	1.646162657	3.078951341	2.669026766	2.680324357	2.698218478	2.558267634	2.35614381	1.778208576	1.851998837	2.147306699	1.718087584
chr11:105162548-105162786	1.50589093	1.3950628	2.097610797	2.185866545	2.695993813	2.634593268	2.498250868	2.666756592	1.250961574	1.361768359	1.521050737	1.521050737
chr8:60254998-60255209	1.807354922	1.526068812	2.260025656	2.350497247	2.963474124	3.060047384	2.776103988	2.666756592	2.021479727	1.851998837	2.03562391	1.819668183
chr2:84911816-84912036	1.963474124	2.025028794	3.176322773	3.114367025	3.447579197	3.481557281	3.436961338	3.564378169	2.163498732	2.066950244	1.748461233	1.480265122
chr2:84924791-84924981	1.541019153	1.646162657	3.211012193	2.763411574	3.147306699	3.033863452	2.277984747	2.3305584	2.718087584	2.6622055	1.713695815	1.855989697
chr2:84999636-84999929	1.367371066	1.704871964	2.922197848	3.192194165	2.739848103	2.650764559	2.558267634	3.169925001	1.835924074	1.744161096	1.521050737	1.604071324
chr3:18302572-18302777	1.50589093	1.526068812	1.735522177	1.981852653	2.403267722	2.422233001	1.989139007	2.451540833	2.09423607	1.879705766	1.438292852	1.438292852
chr6:151628110-151628418	1.63691458	1.427606173	2.849999259	2.204766751	1.86393845	2.053111336	1.807354922	1.819668183	2.250961574	2.23572706	1.3950628	1.480265122
chr5:173854195-173854551	1.570462931	1.673556424	3.462052319	3.618238656	3.746312766	3.851998837	4.21490191	3.981852653	2.430285273	2.50589093	1.480265122	1.718087584
chr18:524362-524764	1.604071324	1.464668267	3.691534165	3.192194165	1.541019153	1.843983844	1.516015147	1.66448284	1.687060688	1.744161096	1.560714954	1.521050737
chr18:525020-525272	1.63691458	1.3950628	2.097610797	2.480265122	2.056583528	1.925999419	1.739848103	1.989139007	1.970853654	2	1.438292852	1.438292852
chr9:124141336-124141483	1.63691458	1.589763487	2.805292456	2.641546029	2.056583528	1.89917563	1.773996325	2.169925001	1.521050737	1.718087584	1.521050737	1.604071324
chr9:124145985-124146609	3.010779839	3.304511042	4.131754091	4.194559886	5.167919866	5.000901403	4.530445355	4.672990994	4.314696526	4.3305584	3.106013238	3.111031312
chr14:38073730-38073907	1.250961574	1.250961574	2.629939409	2.260025656	1.40053793	1.691534165	1.344828497	1.35614381	2.046141782	1.5360529	1.438292852	1.344828497
chr14:50031007-50031192	1.367371066	1.3950628	1.996388746	2.066950244	2.347665656	2.403267722	2.558267634	1.956056652	1.485426827	1.827819025	1.298658316	1.250961574
chr14:50087436-50087586	1.292781749	1.3950628	3.016139703	2.12763328	1.50589093	1.627606838	1.475084883	1.448900951	1.86393845	2.295723025	1.678071905	1.480265122
chr15:89876887-89877307	1.937344392	1.704871964	2.386810946	2.448900951	3.300123725	2.918386234	2.948600847	3.155425432	1.835924074	2	1.948600847	2.482848283
chr15:89891263-89891423	1.438292852	1.327687364	2.577730931	2.584962501	2.49057013	2.931683057	2.577730931	1.956056652	2.046141782	2.217230716	1.713695815	1.521050737
chr15:89893183-89893328	1.292781749	1.495695163	1.914564523	1.981852653	2.587364991	2.364572432	2.229587923	2.3305584	1.748461233	2.13422094	2.09423607	1.819668183
chr14:72884036-72884273	1.63691458	1.427606173	2.283921772	1.981852653	2.10433666	2.23878686	1.871843649	1.782408565	1.718087584	1.500802053	1.883620816	1.678071905
chr4:137701495-137701711	1.726831217	2.025028794	2.678071905	2.541019153	3.168321116	3.033863452	3.10433666	3.416839742	2.046141782	2.313245852	1.560714954	1.565597176
chr20:45495352-45496019	2.650764559	2.742006211	3.176322773	3.220329955	4.925999419	5.017031081	4.372952098	4.374343989	3.726831217	4.131754091	3.106013238	2.981852653
chr11:75766560-75766736	1.367371066	1.361768359	2.427606173	2.241840184	1.570462931	1.49057013	1.432959407	1.448900951	2.733354341	2.472487771	1.250961574	1.344828497
chr11:75772954-75773107	1.807354922	1.427606173	2.61117238	3.084064265	2.03562391	1.782408565	1.704871964	1.627606838	1.891419187	1.952333566	1.678071905	1.855989697
chr10:58543121-58543668	2.50589093	1.97819563	4.344118335	4.151371776	3.319039816	3.347665656	2.707082992	2.646162657	3.565597176	3.66448284	2.731183242	2.3950628
chr7:30799463-30799895	1.695993813	1.731183242	1.765534746	1.545968369	2.680324357	2.459431619	2.12763328	2.304511042	1.807354922	1.500802053	1.521050737	1.604071324
chrX:110414723-110414906	1.40053793	1.427606173	2.523561956	2.584962501	1.835924074	2.100977648	1.59454855	1.541019153	2.117695043	1.925999419	1.3950628	1.604071324
chr3:106068742-106069155	1.438292852	1.250961574	3.972692654	3.61117238	2.572889668	2.301587647	1.59454855	1.584962501	3.771885579	3.749534268	1.438292852	1.438292852
chr5:78335424-78335672	1.327687364	1.464668267	2.773996325	2.384049807	2.211012193	2.195347598	2.073820233	1.782408565	3.010779839	3.070389328	1.604071324	1.678071905
chr4:102313829-102314031	1.367371066	1.361768359	1.531069493	1.604071324	1.66448284	2.301587647	1.773996325	1.704871964	1.250961574	1.327687364	1.250961574	1.298658316
chr4:102363503-102363830	1.66448284	1.555816155	1.996388746	2.046141782	2.541019153	2.682573297	2.392317423	2.277984747	1.411426246	1.469885976	1.786596362	1.786596362
chr20:2520981-2521117	1.292781749	1.327687364	2.695993813	2.695993813	2.189033824	2.100977648	1.555816155	1.584962501	2.687060688	2.570462931	1.819668183	1.786596362
chr12:32558880-32559296	2.080657663	1.859969548	3.945794957	3.77925972	3.365972428	3.367371066	2.707082992	2.646162657	3.153805336	3.379898164	2.601696516	2.565597176
chr12:32582374-32582715	1.541019153	1.427606173	2.195347598	2.416839742	1.887525271	2.028569152	1.871843649	1.855989697	1.86393845	2.13422094	1.438292852	1.3950628
chr15:63638934-63639167	1.327687364	1.3950628	2.523561956	2.776103988	1.989139007	1.627606838	1.344828497	1.819668183	2.972692654	3.135863165	1.713695815	1.480265122
chr15:63668413-63669694	2.010779839	2.250961574	3.691534165	3.568032105	3.319039816	3.347665656	2.724650272	2.957914599	3.548436625	3.790772038	3.132576843	3.111031312
chr15:63694216-63694447	1.250961574	1.250961574	1.604071324	1.718087584	2.403267722	2.601696516	1.807354922	1.989139007	1.250961574	1.40053793	1.344828497	1.344828497
chr16:12815421-12815655	1.989139007	2.003602237	3.298658316	3.283921772	2.541019153	2.698218478	1.933572638	2.021479727	3.209453366	3.060047384	1.851998837	2.010779839
chr16:12818345-12818585	1.726831217	1.464668267	2.893362211	2.750606505	2.056583528	1.811471031	1.516015147	1.744161096	3.09592442	3.166715445	1.819668183	1.718087584
chr13:41802545-41802941	1.475084883	1.646162657	1.914564523	1.632268215	2.767654798	2.666756592	2.229587923	2.763411574	1.333423734	1.250961574	1.344828497	1.344828497
chr13:41812933-41813252	1.40053793	1.526068812	2.849999259	2.837943242	2.080657663	1.691534165	1.669026766	1.35614381	1.835924074	1.974529312	1.604071324	1.678071905
chr4:169168042-169168199	1.250961574	1.327687364	2.049630768	2.367371066	1.695993813	1.691534165	1.389566812	1.495695163	2.021479727	2	1.344828497	1.298658316
chr9:108160779-108161188	2.03562391	1.883620816	4.178714641	4.023255352	3.010779839	3.084064265	1.90303827	2.277984747	3.43162296	3.316145742	1.914564523	2.229587923
chr9:108163774-108163913	1.438292852	1.464668267	2.097610797	2.277984747	1.541019153	1.659924558	1.933572638	1.922197848	2.117695043	2.176322773	1.344828497	1.298658316
chr1:236159789-236160460	2.166715445	2.462052319	4.862451391	4.902073579	5.347311316	5.605553595	4.793895883	4.806324057	3.324810603	3.548436625	2.521050737	2.887525271
chr1:236185704-236185969	1.835924074	1.835924074	2.408711861	2.166715445	3.523561956	3.596935142	3.269033146	2.924099886	1.687060688	1.627606838	1.560714954	1.786596362
chr4:153134292-153134486	1.40053793	1.327687364	3.211012193	2.965322548	2.10433666	2.028569152	1.739848103	1.584962501	2.021479727	2.111031312	1.713695815	1.521050737
chr1:208732463-208732949	1.604071324	1.618238656	2.347665656	2.432959407	2.189033824	2.23878686	2.073820233	1.887525271	2.392317423	1.851998837	2.063502942	1.752748591
chr18:21048111-21048308	1.327687364	1.250961574	2.324810603	2.627606838	1.475084883	1.49057013	1.250961574	1.448900951	1.718087584	1.974529312	1.298658316	1.3950628
chr18:21084518-21085088	1.475084883	1.464668267	3.116031993	2.942983598	1.937344392	1.811471031	1.432959407	1.584962501	1.372952098	1.925999419	1.438292852	1.604071324
chr10:34020507-34020646	1.250961574	1.327687364	2.260025656	2.295723025	1.63691458	1.59454855	1.250961574	1.35614381	1.521050737	1.500802053	1.344828497	1.250961574
chr12:80864480-80864825	1.327687364	1.3950628	2.324810603	1.914564523	1.963474124	2.440952198	1.739848103	2.111031312	1.411426246	1.432959407	1.3950628	1.344828497
chr5:112418039-112418225	1.438292852	1.3950628	2.427606173	2.316145742	1.989139007	1.843983844	1.389566812	1.704871964	2.333423734	2.275007047	1.250961574	1.604071324
chr14:35400045-35400500	1.752748591	2.427606173	3.82374936	3.822730148	4.687620632	4.828326926	4.170726276	4.362469889	2.070389328	2.153805336	1.948600847	2.805292456
chr14:35430261-35430469	1.438292852	1.327687364	2.523561956	2.166715445	2.147306699	1.871843649	1.475084883	1.495695163	1.891419187	1.925999419	1.438292852	1.344828497
chr7:107844618-107844956	1.570462931	1.427606173	2.195347598	2.295723025	1.752748591	1.782408565	1.669026766	1.584962501	1.655351829	1.250961574	1.604071324	1.250961574
chr9:15222377-15222835	1.367371066	1.327687364	1.378511623	1.389566812	1.752748591	2.321928095	1.344828497	1.584962501	1.970853654	1.565597176	1.250961574	1.521050737
chr5:76269635-76269914	2.10433666	1.835924074	3.770829046	3.766595162	3.102658131	2.698218478	2.671293372	2.687060688	2.09423607	1.974529312	2.007195501	1.480265122
chr10:4033476-4033795	1.40053793	1.250961574	2.948600847	2.897240426	2.680324357	2.584962501	1.516015147	2.021479727	2.503348735	2.587364991	1.521050737	1.250961574
chr1:94005002-94005273	1.66448284	1.464668267	2.646162657	2.448900951	3.092545742	2.889473543	3.280956314	3.279471296	1.622930351	1.718087584	1.438292852	1.3950628
chr4:67657889-67658125	1.570462931	1.555816155	2.726831217	2.333423734	2.523561956	2.23878686	1.839959587	1.744161096	1.622930351	1.40053793	1.344828497	1.678071905
chr9:134330004-134330217	1.752748591	2.250961574	2.678071905	2.40053793	3.260025656	3.518535139	2.948600847	3.3305584	2.430285273	2.867896464	2.007195501	2.039138394
chr9:134391157-134391746	1.807354922	1.859969548	3.508428653	3.846994687	3.539779192	3.56193706	3.195347598	2.871843649	2.589763487	3.324810603	2.173127433	2.482848283
chr2:230268886-230269124	1.40053793	1.327687364	2.86393845	2.908812908	1.475084883	1.691534165	1.344828497	1.584962501	1.944858446	1.827819025	1.250961574	1.250961574
chr5:53814913-53815124	1.570462931	1.427606173	3.403267722	3.319039816	1.807354922	2.364572432	1.475084883	1.627606838	2.117695043	2.403267722	1.521050737	1.604071324
chr3:121630317-121630661	1.367371066	1.427606173	2.46727948	2.204766751	1.50589093	1.925999419	1.516015147	1.250961574	1.333423734	1.500802053	1.560714954	1.250961574
chr3:121691006-121691370	1.63691458	1.811471031	3.288358562	3.13422094	3.231125158	3.153805336	2.324810603	2.498250868	2.555816155	2.403267722	2.03562391	1.948600847
chr6:45075307-45075617	1.604071324	1.910732662	1.827819025	1.516015147	2.875780063	3.021479727	2.776103988	2.627606838	1.622930351	1.718087584	1.438292852	1.438292852
chr8:113576849-113577110	1.50589093	1.250961574	2.367371066	1.819668183	2.272023189	1.97819563	2.12763328	1.541019153	1.411426246	1.565597176	1.3950628	1.250961574
chr4:141394510-141394776	1.292781749	1.250961574	2.097610797	2.350497247	1.63691458	1.89917563	1.250961574	1.35614381	2.778208576	2.720278465	1.250961574	1.298658316
chr12:65812330-65812599	1.327687364	1.250961574	3.187451054	2.837943242	1.475084883	1.659924558	1.344828497	1.304511042	1.891419187	1.799087306	1.250961574	1.250961574
chr4:120085756-120086180	1.937344392	1.704871964	2.283921772	1.981852653	3.854993017	3.836934011	3.950468414	4.112700133	1.521050737	1.432959407	1.641546029	1.521050737
chr4:120088615-120088822	1.40053793	1.427606173	2.23878686	2.316145742	1.66448284	1.691534165	1.704871964	1.448900951	1.485426827	1.327687364	1.250961574	1.344828497
chr11:121877256-121877437	1.438292852	1.327687364	2.805292456	2.260025656	1.963474124	1.722466024	1.59454855	1.495695163	2.503348735	2.438292852	1.560714954	1.678071905
chr2:58756464-58756649	1.475084883	1.3950628	2.44625623	2.107687869	1.438292852	1.560714954	1.389566812	1.35614381	1.891419187	1.718087584	1.3950628	1.344828497
chr19:24074724-24075018	1.604071324	1.589763487	1.495695163	1.687060688	2.438292852	2.280956314	2.204766751	2.687060688	1.622930351	1.599317794	1.604071324	1.521050737
chr18:2641059-2641265	1.50589093	1.327687364	2.6622055	3.051372102	3.731183242	4.006298024	3.063502942	2.906890596	2.333423734	2.472487771	1.3950628	1.438292852
chr3:23457877-23458132	1.327687364	1.250961574	2.646162657	2.801158656	1.541019153	1.627606838	1.298658316	1.250961574	2.411426246	2.422233001	1.250961574	1.250961574
chr3:23497865-23498051	1.541019153	1.427606173	1.914564523	2.12763328	1.695993813	2.003602237	1.989139007	1.495695163	1.687060688	1.799087306	1.344828497	1.752748591
chr8:31922860-31923056	1.63691458	1.464668267	2.935459748	2.837943242	2.289834465	2.217230716	1.59454855	1.887525271	2.046141782	1.952333566	1.678071905	1.678071905
chr14:22908603-22909063	1.752748591	1.704871964	4.155425432	4.028569152	3.881664619	3.786596362	3.447579197	3.08236197	3.850999395	4.009884589	2.976363636	3.084064265
chr14:22909723-22909892	1.292781749	1.327687364	1.531069493	1.632268215	2.272023189	2.584962501	1.704871964	1.448900951	1.687060688	1.469885976	1.250961574	1.438292852
chr5:119304585-119304810	1.63691458	1.731183242	3.845991771	3.420886575	2.403267722	2.698218478	1.963474124	2.080657663	2.555816155	2.632268215	1.851998837	1.438292852
chr5:119397608-119398098	2.950468414	2.72900887	4.869871406	4.509695842	4.83541884	4.96208625	4.760220946	5.005849076	3.198494154	3.166715445	2.801158656	3.255500733
chr16:68778659-68778816	1.438292852	1.526068812	2.46727948	2.185866545	1.604071324	1.59454855	1.516015147	1.250961574	2.207892852	1.90303827	1.344828497	1.641546029
chr5:37875452-37875671	1.570462931	1.427606173	1.799087306	1.632268215	2.272023189	1.952333566	1.963474124	2.053111336	1.555816155	1.327687364	1.3950628	1.250961574
chr8:134013902-134014115	1.367371066	1.250961574	2.790772038	2.350497247	1.963474124	2.100977648	1.389566812	1.448900951	1.970853654	2.13422094	1.438292852	1.344828497
chr16:11727941-11728605	2.847996907	2.462052319	4.301587647	4.081510068	4.738767837	4.750606505	3.767654798	3.846994687	3.648465443	3.9202933	3.145677455	2.981852653
chr4:53489363-53489508	1.570462931	1.555816155	1.531069493	1.659924558	2.403267722	2.028569152	1.839959587	1.819668183	1.411426246	1.250961574	1.3950628	1.344828497
chr8:133892535-133892855	2.403267722	1.956056652	3.140778656	3.10433666	3.901108243	3.9800253	4.036503334	3.564378169	4.165107985	4.307428525	2.99095486	2.482848283
chr11:63447334-63447615	1.367371066	1.3950628	2.805292456	2.695993813	1.86393845	2.053111336	1.516015147	1.855989697	1.448900951	1.432959407	1.521050737	1.3950628
chr2:9830900-9831238	1.327687364	1.589763487	2.386810946	2.384049807	2.347665656	2.260025656	2.046141782	1.855989697	2.313245852	2.021479727	1.748461233	1.887525271
chr4:77501330-77501517	1.327687364	1.286881148	1.63691458	1.659924558	2.555816155	2.495695163	1.933572638	1.922197848	1.333423734	1.327687364	1.480265122	1.344828497
chr4:77501927-77502197	1.752748591	1.618238656	2.195347598	1.914564523	3.102658131	3.347665656	2.498250868	2.403267722	1.448900951	1.327687364	2.09423607	2.482848283
chr4:77567650-77567922	1.250961574	1.286881148	1.63691458	1.389566812	2.50589093	2.028569152	1.432959407	1.448900951	1.250961574	1.250961574	1.298658316	1.344828497
chr4:77579507-77580017	1.40053793	1.327687364	2.124328135	1.819668183	4.194559886	4.334854269	3.257010618	3.066950244	1.292781749	1.40053793	1.480265122	1.521050737
chr4:77581792-77582017	1.327687364	1.250961574	3.298658316	2.976363636	2.901108243	2.931683057	1.90303827	2.381283373	2.891419187	2.918386234	1.883620816	1.521050737
chr4:77586882-77587398	3.010779839	2.883620816	5.476705707	5.512858954	5.861955364	5.995258373	4.721372659	4.77452353	4.952799478	4.99004722	3.521050737	3.516015147
chr4:77592665-77593510	1.835924074	1.464668267	2.819668183	3.030336078	4.720825666	4.738767837	2.776103988	3.169925001	2.163498732	2.275007047	2.521050737	2.229587923
chr4:82733728-82733901	1.541019153	1.646162657	1.604071324	1.794935663	2.310340121	2.776103988	2.392317423	2.627606838	1.778208576	1.659924558	1.3950628	1.521050737
chr1:16216305-16216485	2.438292852	2.375734539	2.523561956	2.40053793	3.874796966	3.725741157	2.759155834	2.277984747	2.117695043	2.422233001	3.160274831	3.682573297
chr3:143036531-143036883	1.438292852	1.250961574	2.6622055	2.9202933	1.782408565	1.952333566	1.516015147	1.704871964	2.555816155	2.855989697	1.438292852	1.344828497
chr3:143051643-143052011	1.541019153	1.427606173	2.59454855	2.416839742	1.782408565	1.49057013	1.432959407	1.448900951	2.021479727	1.827819025	1.480265122	1.521050737
chr3:143061007-143061231	1.40053793	1.495695163	3.001802243	2.837943242	2.835924074	2.698218478	2.301587647	2.140778656	2.821710215	2.422233001	1.786596362	1.819668183
chr2:287102-287390	1.50589093	1.618238656	2.147306699	1.632268215	2.147306699	2.477677328	2.558267634	2.403267722	1.521050737	1.565597176	1.678071905	1.3950628
chrX:74370557-74370953	1.752748591	1.731183242	2.695993813	2.987320866	2.555816155	2.477677328	1.989139007	1.989139007	3.252476214	3.46727948	1.641546029	1.521050737
chr19:14283806-14284088	1.541019153	1.327687364	2.283921772	2.432959407	1.782408565	1.752748591	1.59454855	1.35614381	1.555816155	1.469885976	1.344828497	1.521050737
chr6:15521588-15521889	1.782408565	2.173127433	2.577730931	2.722466024	3.572889668	3.435628594	3.007195501	3.317593505	2.702657543	2.855989697	2.370164281	2.176322773
chr1:213267047-213267257	1.438292852	1.427606173	2.124328135	2.22342255	1.50589093	1.560714954	1.344828497	1.304511042	1.521050737	1.5360529	1.560714954	1.250961574
chr2:54271233-54271501	2.10433666	1.835924074	3.165107985	3.114367025	2.384049807	2.341985747	1.933572638	1.922197848	2.98550043	2.748461233	1.480265122	1.887525271
chr3:122608996-122609208	1.604071324	1.757023247	3.211012193	2.788685711	2.963474124	2.931683057	1.871843649	2.277984747	3.010779839	2.929790998	1.521050737	2.440952198
chr3:122609812-122610384	3	2.809414444	4.933100475	4.475084883	4.646738698	4.769242795	4.164303583	4.148934105	4.364572432	4.335569006	2.435628594	2.64385619
chr3:122682870-122683278	2.229587923	2.150559677	3.860962798	4.044394119	4.189033824	4.229587923	3.9202933	3.404630684	4.003602237	4.131754091	2.731183242	2.700439718
chr3:122698240-122698598	1.438292852	1.427606173	1.765534746	1.794935663	2.50589093	2.761285273	1.871843649	2.198494154	1.748461233	1.5360529	1.521050737	1.438292852
chr20:50603075-50603293	1.250961574	1.3950628	2.44625623	2.066950244	2.147306699	1.659924558	1.773996325	1.704871964	1.718087584	1.925999419	1.3950628	1.298658316
chr9:130445630-130445893	1.50589093	1.646162657	1.970853654	1.794935663	2.384049807	2.650764559	2.435628594	2.304511042	2.185866545	2.403267722	1.851998837	1.948600847
chr11:57417051-57417415	1.989139007	1.910732662	2.073820233	2.260025656	3.168321116	3.232660757	3.509695842	3.292781749	1.411426246	1.565597176	1.678071905	1.604071324
chr3:81602054-81602294	1.327687364	1.3950628	2.790772038	2.722466024	1.367371066	1.526068812	1.298658316	1.35614381	2.229587923	1.851998837	1.560714954	1.604071324
chr10:103800753-103801104	1.40053793	1.704871964	2.59454855	2.295723025	1.989139007	1.627606838	1.773996325	1.819668183	3.165107985	3.135863165	1.713695815	1.438292852
chr3:71045928-71046250	1.40053793	1.464668267	3.925049965	3.693765712	2.367371066	2.833902077	1.90303827	1.819668183	3.925999419	3.798050515	1.521050737	1.752748591
chr3:71063111-71063384	1.327687364	1.673556424	2.503348735	2.801158656	2.384049807	2.422233001	1.871843649	2.169925001	2.430285273	2.13422094	1.480265122	1.718087584
chr5:131272884-131273012	1.40053793	1.286881148	2.217230716	2.480265122	1.50589093	1.811471031	1.516015147	1.40053793	1.485426827	1.827819025	1.438292852	1.521050737
chr5:150853693-150853825	1.570462931	1.910732662	2.6622055	2.737686761	1.807354922	1.871843649	1.555816155	1.35614381	2.333423734	2.257010618	1.948600847	1.948600847
chr3:41506332-41506543	1.250961574	1.286881148	1.996388746	1.769771739	1.963474124	2.440952198	2.017921908	1.819668183	1.589763487	1.250961574	1.521050737	1.438292852
chr3:41521083-41521530	2.124328135	1.910732662	3.508428653	3.319039816	3.200064862	2.996388746	2.634593268	2.801158656	3.176322773	3.316145742	2.657640005	2.526068812
chr1:174414300-174414637	1.475084883	1.464668267	2.906890596	2.295723025	1.726831217	2.301587647	1.739848103	1.744161096	2.250961574	2.438292852	1.748461233	1.521050737
chr21:26117445-26117830	1.63691458	1.464668267	2.790772038	2.682573297	2.189033824	1.952333566	1.739848103	1.448900951	2.313245852	2.153805336	1.97819563	1.918386234
chr2:9613378-9613710	1.937344392	2.003602237	3.244887059	3.063502942	2.541019153	2.477677328	2.046141782	2.198494154	2.9202933	2.855989697	2.521050737	2.788685711
chr2:9618454-9618716	1.250961574	1.250961574	2.46727948	2.526068812	2.03562391	1.925999419	1.516015147	1.584962501	2.46727948	2.350497247	1.438292852	1.521050737
chr11:57680410-57680779	1.86393845	1.956056652	3.641546029	3.201633861	3.401903472	3.654206378	2.634593268	2.801158656	2.998195503	2.967168608	1.713695815	1.604071324
chr3:107651749-107652039	1.570462931	1.327687364	2.61117238	2.763411574	1.66448284	2.028569152	1.432959407	1.304511042	2.538538164	2.49057013	1.678071905	1.521050737
chr7:18144908-18145072	1.367371066	1.286881148	2.503348735	2.260025656	1.475084883	1.372952098	1.250961574	1.35614381	1.372952098	1.5360529	1.344828497	1.438292852
chr7:50136235-50136430	1.327687364	1.327687364	2.86393845	2.613531653	3.124328135	3.307428525	2.615887074	3.097610797	1.86393845	1.659924558	1.344828497	1.344828497
chr14:22577655-22577798	1.292781749	1.327687364	1.996388746	2.333423734	1.914564523	1.952333566	1.669026766	1.250961574	1.521050737	1.851998837	1.250961574	1.438292852
chr12:104930422-104931116	2.189033824	1.910732662	3.266036894	2.873813198	3.270528942	3.386810946	3.182692298	3.005399988	1.996388746	2.257010618	1.748461233	1.948600847
chr20:33773730-33774066	1.835924074	2.09085343	3.382667253	3.575312331	3.84899843	3.748461233	3.733354341	3.416839742	2.448900951	2.456806149	2.914564523	2.967168608
chr16:48352929-48353285	1.250961574	1.3950628	1.799087306	1.981852653	2.367371066	2.875780063	2.253989266	1.989139007	1.372952098	1.469885976	1.344828497	1.344828497
chr16:48361722-48362082	2.925999419	2.871843649	4.410069692	4.682573297	3.532316959	3.621758857	2.90303827	2.782408565	4.289096702	4.358255587	2.344828497	2.09423607
chr1:182533998-182534156	1.50589093	1.464668267	1.669026766	1.891419187	2.419538892	2.321928095	2.324810603	2.021479727	1.372952098	1.327687364	1.250961574	1.344828497
chr16:19117801-19117959	1.86393845	1.757023247	3.244887059	3.452858965	3.068670811	3.377123749	3.207892852	3.379898164	2.792855352	3.025028794	2.748461233	2.82374936
chr16:19177292-19177669	1.914564523	1.555816155	2.541019153	2.480265122	3.619413011	3.851998837	3.617063344	3.678071905	1.622930351	1.5360529	1.948600847	2.3950628
chr2:24314058-24314519	1.250961574	1.3950628	3.351910961	3.412781525	3	2.698218478	1.90303827	1.495695163	2.521050737	2.403267722	1.604071324	1.480265122
chr16:14047587-14047781	1.604071324	1.589763487	1.799087306	1.914564523	2.50589093	2.384049807	2.277984747	2.021479727	1.589763487	1.469885976	1.521050737	1.438292852
chr3:16838509-16838799	1.40053793	1.3950628	1.459431619	1.769771739	2.587364991	2.944858446	1.963474124	1.855989697	1.250961574	1.250961574	1.604071324	1.480265122
chr3:16883124-16883317	1.40053793	1.618238656	2.726831217	2.976363636	1.914564523	1.811471031	1.773996325	1.66448284	2.140778656	2.367371066	1.3950628	1.521050737
chr22:21690366-21690812	1.327687364	1.3950628	3.176322773	2.555816155	1.782408565	2.028569152	1.773996325	1.922197848	2.185866545	2.066950244	1.851998837	1.678071905
chr10:100167578-100167763	1.367371066	1.361768359	2.386810946	2.432959407	1.66448284	1.560714954	1.344828497	1.541019153	2.250961574	2.13422094	1.480265122	1.3950628
chr10:100168961-100169273	1.327687364	1.286881148	3.165107985	3.124328135	1.887525271	1.89917563	1.555816155	1.627606838	2.807354922	2.748461233	1.678071905	1.3950628
chr10:71778571-71778710	1.63691458	1.859969548	2.849999259	3.030336078	2.010779839	2.195347598	1.839959587	1.887525271	2.411426246	2.295723025	1.948600847	1.786596362
chr9:7112465-7112773	1.250961574	1.361768359	2.541019153	2.813524689	1.887525271	2.173127433	1.555816155	1.40053793	1.891419187	1.90303827	1.3950628	1.344828497
chr2:201126833-201127042	1.63691458	1.704871964	3.731183242	3.625270489	3.532316959	3.5360529	2.689299161	2.871843649	3.403267722	3.297191417	2.09423607	1.752748591
chr2:201197806-201198069	1.63691458	1.3950628	2.744161096	2.861955364	2.080657663	2.053111336	1.839959587	1.704871964	1.485426827	1.744161096	1.438292852	1.344828497
chr4:168577607-168578008	1.989139007	1.704871964	4.66448284	4.821199978	4.871843649	4.66448284	3.935459748	3.86393845	4.422233001	4.259272487	2.344828497	2.64385619
chr7:108156914-108157586	1.989139007	2.09085343	3.5360529	3.596935142	3.135863165	3.253989266	2.370164281	3.037382222	3.209453366	3.08236197	2.392317423	1.887525271
chr8:78738538-78738818	1.250961574	1.327687364	2.097610797	2.166715445	1.782408565	1.691534165	1.344828497	1.250961574	1.996388746	2.23572706	1.250961574	1.344828497
chr9:92315584-92315764	1.327687364	1.250961574	2.304511042	2.066950244	2.419538892	2.440952198	1.432959407	1.35614381	1.748461233	1.773996325	1.250961574	1.3950628
chr9:92352288-92352481	1.438292852	1.464668267	2.773996325	2.526068812	1.782408565	1.843983844	1.59454855	1.66448284	2.687060688	2.648465443	1.604071324	1.604071324
chr15:49249306-49249480	1.475084883	1.327687364	2.195347598	2.22342255	1.695993813	1.59454855	1.669026766	1.627606838	2.229587923	2.456806149	1.521050737	1.250961574
chr18:63752660-63753092	1.367371066	1.427606173	1.941106311	1.891419187	3.337711092	3.500802053	3.232660757	2.989139007	1.589763487	1.40053793	1.344828497	1.718087584
chr3:172393079-172393250	1.40053793	1.286881148	2.523561956	2.333423734	1.63691458	1.59454855	1.250961574	1.448900951	1.778208576	1.799087306	1.250961574	1.565597176
chr5:81327309-81327495	1.541019153	1.811471031	2.879705766	2.367371066	2.124328135	2.003602237	1.555816155	1.66448284	2.555816155	2	1.678071905	1.344828497
chr10:72126963-72127268	1.250961574	1.361768359	2.744161096	2.526068812	1.50589093	1.752748591	1.250961574	1.35614381	3.450221496	3.685940148	1.438292852	1.438292852
chr4:73603507-73603700	1.63691458	1.933572638	2.217230716	2.295723025	3	2.944858446	2.871843649	2.541019153	1.292781749	1.250961574	1.713695815	1.887525271
chr4:73661712-73662056	1.40053793	1.495695163	1.941106311	1.819668183	2.925999419	2.861955364	2.992768431	3.252476214	1.521050737	1.469885976	1.344828497	1.718087584
chr4:73682619-73682846	1.752748591	1.811471031	2.124328135	2.495695163	3.124328135	2.970853654	3.117695043	3.169925001	1.86393845	1.827819025	1.560714954	1.887525271
chr13:72745168-72745574	1.250961574	1.3950628	3.403267722	3.163498732	2.767654798	2.634593268	1.90303827	1.922197848	2.207892852	2.675815931	1.914564523	1.344828497
chr2:192036336-192036534	1.367371066	1.427606173	2.523561956	2.185866545	1.914564523	1.89917563	1.632268215	1.250961574	1.835924074	1.773996325	1.748461233	1.718087584
chr6:155782338-155782617	1.807354922	1.731183242	1.914564523	1.659924558	3.420886575	3.084064265	3.447579197	3.279471296	1.372952098	1.500802053	1.883620816	1.819668183
chr4:128818600-128818946	1.250961574	1.327687364	2.408711861	2.40053793	1.989139007	1.952333566	1.432959407	1.35614381	1.944858446	2.350497247	1.480265122	1.565597176
chr4:128862695-128862916	1.807354922	1.704871964	2.217230716	2.003602237	3.102658131	3.189033824	3.09085343	3.097610797	1.589763487	1.687060688	1.713695815	1.718087584
chr13:30776733-30776913	1.66448284	1.464668267	1.735522177	1.687060688	2.438292852	2.422233001	1.807354922	1.782408565	1.622930351	1.565597176	1.748461233	2.010779839
chr6:147384121-147384335	1.367371066	1.361768359	2.893362211	2.737686761	2.555816155	2.384049807	1.432959407	1.541019153	1.835924074	1.744161096	1.298658316	1.438292852
chr6:147385121-147385542	1.250961574	1.286881148	2.46727948	1.959770155	2.650764559	2.904965719	1.739848103	2.169925001	1.655351829	1.469885976	1.480265122	1.250961574
chr1:31479923-31480119	1.327687364	1.3950628	1.941106311	2.464668267	2.809414444	3.060047384	2.689299161	3.184280294	1.448900951	1.469885976	1.344828497	1.344828497
chr8:72101890-72102374	1.250961574	1.327687364	1.941106311	1.843983844	3.580145484	3.90014226	2.558267634	3.005399988	1.807354922	1.565597176	1.438292852	1.604071324
chr17:60660175-60660841	1.40053793	1.526068812	3.816599707	3.292781749	2.780310099	2.861955364	1.989139007	1.887525271	3.334854269	3.092545742	2.007195501	1.887525271
chr17:60668858-60669062	1.327687364	1.286881148	2.558267634	2.241840184	1.40053793	1.448900951	1.344828497	1.35614381	2.229587923	2.046141782	1.713695815	1.438292852
chr17:60694777-60695110	1.292781749	1.3950628	2.678071905	2.750606505	2.472487771	2.548436625	1.704871964	1.922197848	2.521050737	3.092545742	2.03562391	2.010779839
chr3:86740875-86741086	1.327687364	1.250961574	3.244887059	2.998195503	2.634593268	2.944858446	1.516015147	1.541019153	1.748461233	1.627606838	1.250961574	1.3950628
chr9:71891721-71892085	1.807354922	1.250961574	3.432959407	3.283921772	2.289834465	2.384049807	1.475084883	1.448900951	2.313245852	2.066950244	1.604071324	1.298658316
chr9:71895171-71895394	1.63691458	1.757023247	2.819668183	2.873813198	2.976363636	3.107687869	2.153805336	1.922197848	2.718087584	1.952333566	1.948600847	1.604071324
chr2:59288460-59288623	1.50589093	1.3950628	2.195347598	2.147306699	1.327687364	1.49057013	1.344828497	1.35614381	1.411426246	1.40053793	1.344828497	1.438292852
chr1:12424640-12425013	1.50589093	1.464668267	2.324810603	2.555816155	1.604071324	1.925999419	1.555816155	1.704871964	2.272023189	2.195347598	1.604071324	1.887525271
chr4:138904749-138905097	1.292781749	1.286881148	3.016139703	2.885574364	2.229587923	2.422233001	1.807354922	1.495695163	2.998195503	2.97819563	1.344828497	1.298658316
chr4:138983359-138983513	1.475084883	1.427606173	2.819668183	2.526068812	2.229587923	2.217230716	1.739848103	1.922197848	1.655351829	1.500802053	1.748461233	1.438292852
chr1:232978092-232978315	1.63691458	1.464668267	2.124328135	2.316145742	1.66448284	1.843983844	1.669026766	1.782408565	2.392317423	2.648465443	1.914564523	1.786596362
chr15:62046154-62046480	1.695993813	1.495695163	3.211012193	3.019701914	2.861955364	2.790772038	2.100977648	2.707082992	3.283921772	3.316145742	2.007195501	2.066950244
chr15:62087655-62088038	1.695993813	1.956056652	1.735522177	1.891419187	3.588564737	3.454175893	3.841973119	3.764473551	1.485426827	1.827819025	1.948600847	1.918386234
chr15:62099176-62099497	1.438292852	1.327687364	1.416839742	1.389566812	2.147306699	2.440952198	2.596935142	2.957914599	1.292781749	1.40053793	1.344828497	1.344828497
chr6:153956885-153957095	1.541019153	1.704871964	1.531069493	1.687060688	2.327687364	2.531069493	2.347665656	2.140778656	1.485426827	1.40053793	1.250961574	1.250961574
chr6:153957542-153957742	1.66448284	1.464668267	2.347665656	2.570462931	2.229587923	2.384049807	1.963474124	1.922197848	2.207892852	1.952333566	1.786596362	1.918386234
chr6:153990055-153990348	1.570462931	1.673556424	1.63691458	2.066950244	2.821710215	3.119356177	2.17951105	2.403267722	2.163498732	1.565597176	1.748461233	1.521050737
chr1:112471005-112471308	1.782408565	2.003602237	3.234194723	3.460742564	4.255500733	4.196921734	4.474436043	4.386810946	2.555816155	2.691534165	2.414135533	1.981852653
chr6:144252318-144252573	1.835924074	1.859969548	1.704871964	1.687060688	3.03562391	3.544732656	3.13093087	3.368768349	1.411426246	1.599317794	1.641546029	1.678071905
chr6:144298234-144298413	1.250961574	1.3950628	2.948600847	2.695993813	2.147306699	1.89917563	1.516015147	1.35614381	2.117695043	1.879705766	1.438292852	1.438292852
chr9:130314891-130315118	1.327687364	1.3950628	1.63691458	1.545968369	2.310340121	2.173127433	2.153805336	2.111031312	1.748461233	1.925999419	1.344828497	1.438292852
chr4:83219373-83219912	1.752748591	1.704871964	3.140778656	3.452858965	3.200064862	3.243364426	2.017921908	2.584962501	2.606442228	2.313245852	1.819668183	2.176322773
chr4:83229868-83230089	1.250961574	1.250961574	1.570462931	1.687060688	2.310340121	2.321928095	1.739848103	1.887525271	1.411426246	1.40053793	1.250961574	1.3950628
chr4:83267528-83267749	1.604071324	1.646162657	1.765534746	1.744161096	2.419538892	2.301587647	2.414135533	2.606442228	2.09423607	1.773996325	1.713695815	1.948600847
chr7:157116814-157117098	1.914564523	1.835924074	3.234194723	3.211012193	3.270528942	3.275007047	3.007195501	2.646162657	3.607626221	3.423578171	1.97819563	2.150559677
chr19:31256489-31256985	2.229587923	2.615887074	3.200064862	3.785550552	3.887525271	3.90014226	4.239550797	3.810443104	3.565597176	3.777156666	3.145677455	3.19061486
chr6:149153729-149153944	1.604071324	1.361768359	3.040892431	2.432959407	2.587364991	2.364572432	2.153805336	1.989139007	2.9202933	3.047887329	1.480265122	1.521050737
chr2:16686434-16686712	1.66448284	1.883620816	2.819668183	2.801158656	2.523561956	2.548436625	2.324810603	2.053111336	2.021479727	1.659924558	1.948600847	1.855989697
chr4:20629297-20629804	2.666756592	2.526068812	4.600507645	4.5987225	3.347665656	3.189033824	2.707082992	3.037382222	3.582556003	3.888499736	3.833902077	3.463360886
chr4:20646421-20646631	1.327687364	1.250961574	1.704871964	1.545968369	2.49057013	2.260025656	2.17951105	2.111031312	1.448900951	1.286881148	1.3950628	1.344828497
chr11:64339285-64339518	1.327687364	1.286881148	3.266036894	2.788685711	2.056583528	2.341985747	1.555816155	1.448900951	2.392317423	2.841973119	1.560714954	1.565597176
chr3:11200229-11200595	2.080657663	1.811471031	2.021479727	2.003602237	3.438292852	3.702657543	3.195347598	3.037382222	1.748461233	1.879705766	1.344828497	1.3950628
chr10:103563994-103564479	1.40053793	1.327687364	1.570462931	1.687060688	2.939226578	2.931683057	2.97819563	3.021479727	1.622930351	1.361768359	1.560714954	1.752748591
chr1:150821105-150821535	1.752748591	1.910732662	1.570462931	1.769771739	3.010779839	2.996388746	2.17951105	2.924099886	2.589763487	2.918386234	1.298658316	1.718087584
chr1:150846506-150846835	1.782408565	1.464668267	2.347665656	1.937344392	2.650764559	2.321928095	2.17951105	2.080657663	1.250961574	1.5360529	1.521050737	1.480265122
chrX:56762344-56762552	1.327687364	1.361768359	3.372952098	3.247927513	2.327687364	2.260025656	2.204766751	2.053111336	2.185866545	2.648465443	1.748461233	1.786596362
chrX:56786746-56786968	2.124328135	1.956056652	3.462052319	3.476381688	2.49057013	2.618238656	2.301587647	1.922197848	2.250961574	2.632268215	1.914564523	1.948600847
chrX:56792010-56792297	1.604071324	1.361768359	3.054848477	2.709290636	1.570462931	1.49057013	1.344828497	1.40053793	1.555816155	1.773996325	1.438292852	1.718087584
chr17:7873220-7873436	1.367371066	1.3950628	1.704871964	1.843983844	1.937344392	2.217230716	1.871843649	1.495695163	1.835924074	1.718087584	1.344828497	1.752748591
chr2:216691178-216691345	1.292781749	1.286881148	2.503348735	2.204766751	1.695993813	1.722466024	1.555816155	1.541019153	1.996388746	1.879705766	1.298658316	1.480265122
chr18:74140692-74140870	1.66448284	1.555816155	3.382667253	3.229587923	3.177917792	3.357552005	2.577730931	2.889473543	2.411426246	2.587364991	1.344828497	1.678071905
chr12:121451985-121452643	2.809414444	2.821710215	4.635173947	4.543495883	4.428946345	4.207892852	3.559491813	3.404630684	4.408032466	4.635173947	3.713695815	3.921245889
chr1:8649155-8649365	1.327687364	1.250961574	2.646162657	2.897240426	1.752748591	2.150559677	1.432959407	1.40053793	2.333423734	2.176322773	1.250961574	1.3950628
chr13:50892459-50892610	1.292781749	1.327687364	1.941106311	2.185866545	1.835924074	1.952333566	1.555816155	1.704871964	2.046141782	1.627606838	1.344828497	1.604071324
chr13:50893618-50893803	1.963474124	1.782408565	3.092545742	3.257010618	2.680324357	2.761285273	2.301587647	2.837943242	2.792855352	3.135863165	2.414135533	2.09423607
chr8:97135191-97135367	1.250961574	1.250961574	2.283921772	2.241840184	1.327687364	1.411426246	1.344828497	1.304511042	2.021479727	1.469885976	1.344828497	1.250961574
chr4:87227925-87228158	1.570462931	1.618238656	2.217230716	2.204766751	2.50589093	2.440952198	2.12763328	2.140778656	1.333423734	1.718087584	1.344828497	1.438292852
chr3:114640498-114640671	1.250961574	1.250961574	2.646162657	2.495695163	1.989139007	1.811471031	1.298658316	1.35614381	1.687060688	1.827819025	1.250961574	1.250961574
chr5:54799666-54799898	1.475084883	1.618238656	2.849999259	2.107687869	2.211012193	2.12763328	1.669026766	1.782408565	2.117695043	1.744161096	1.948600847	2.277984747
chr3:133441869-133442403	2.03562391	1.910732662	3.816599707	3.182692298	3.189033824	2.931683057	2.456806149	2.35614381	3.459431619	3.458119481	2.639232163	2.771885579
chr3:133448421-133448936	2.384049807	2.09085343	3.867896464	3.687060688	3.092545742	2.746312766	2.776103988	2.707082992	2.933572638	3.177917792	3.211012193	2.887525271
chr3:133469465-133469701	1.475084883	1.704871964	2.541019153	2.682573297	2.587364991	2.666756592	2.948600847	2.763411574	1.718087584	1.500802053	2.063502942	2.277984747
chr12:3074733-3075082	1.570462931	1.673556424	3.054848477	3.201633861	2.403267722	2.217230716	1.669026766	2.198494154	3.252476214	3.324810603	2.435628594	2.010779839
chr2:63788171-63788350	1.726831217	1.646162657	1.765534746	1.575312331	3.168321116	3.232660757	3.09085343	2.989139007	1.333423734	1.327687364	1.438292852	1.521050737
chr2:63789674-63789914	1.327687364	1.327687364	2.503348735	2.316145742	2.384049807	2.713695815	1.59454855	1.819668183	1.292781749	1.40053793	1.250961574	1.438292852
chr11:7467745-7468027	1.475084883	1.286881148	1.799087306	1.687060688	2.438292852	2.364572432	2.301587647	2.584962501	1.411426246	1.432959407	1.713695815	1.480265122
chr11:7473827-7474105	1.604071324	1.673556424	2.021479727	1.819668183	2.62058641	2.548436625	2.634593268	2.746312766	1.411426246	1.432959407	1.678071905	1.565597176
chr9:96319177-96319462	1.66448284	1.618238656	3.001802243	2.965322548	2.767654798	2.790772038	2.324810603	2.198494154	2.272023189	2.153805336	1.948600847	1.819668183
chr12:131332093-131332323	1.475084883	1.327687364	2.324810603	2.241840184	1.250961574	1.250961574	1.250961574	1.304511042	1.485426827	1.250961574	1.521050737	1.344828497
chr17:17108044-17108242	1.40053793	1.495695163	1.827819025	1.389566812	2.03562391	2.440952198	1.90303827	2.021479727	1.292781749	1.327687364	1.344828497	1.250961574
chr17:17151116-17151332	1.914564523	2.229587923	3.658782734	3.275007047	3.080657663	3.142413438	2.82374936	2.871843649	3.107687869	3.060047384	1.521050737	1.678071905
chr17:17192674-17192814	1.250961574	1.757023247	2.59454855	1.981852653	1.541019153	1.627606838	1.59454855	1.541019153	2.09423607	2.046141782	1.819668183	2.09423607
chr2:74178250-74178390	1.937344392	1.811471031	3.351910961	3.173127433	2.912649865	2.713695815	2.456806149	2.381283373	2.622930351	2.906890596	2.344828497	2.09423607
chr7:99838042-99838226	1.695993813	1.589763487	2.46727948	2.448900951	1.726831217	1.97819563	1.773996325	1.887525271	1.622930351	1.773996325	2.007195501	1.3950628
chr8:115586778-115586998	1.50589093	1.526068812	2.711494907	2.367371066	2.587364991	2.713695815	1.739848103	1.66448284	1.807354922	1.974529312	1.480265122	1.3950628
chr7:118313078-118313229	1.438292852	1.250961574	1.669026766	1.575312331	2.472487771	2.847996907	2.277984747	2.782408565	1.250961574	1.286881148	1.250961574	1.250961574
chr3:4722888-4723369	2.229587923	2.173127433	3.066950244	3.153805336	3.738767837	3.253989266	3.382667253	3.498250868	2.622930351	2.942983598	2.121015401	1.3950628
chr3:4724094-4724484	1.63691458	1.97819563	3.432959407	3.10433666	3.220329955	3.165107985	2.498250868	2.726831217	3.0721058	3.135863165	1.914564523	1.948600847
chr5:119067570-119067772	1.807354922	1.782408565	2.819668183	2.722466024	3.650764559	3.670160514	2.301587647	2.498250868	2.46727948	2.3305584	2.275007047	2.039138394
chr4:156945632-156945812	1.695993813	1.704871964	2.124328135	2.107687869	3.102658131	3.033863452	2.301587647	2.080657663	1.622930351	1.40053793	1.560714954	1.521050737
chr10:93876187-93876657	1.40053793	1.526068812	1.378511623	1.545968369	2.963474124	3.107687869	2.724650272	2.782408565	1.372952098	1.361768359	1.298658316	1.521050737
chr7:36708812-36709098	1.86393845	1.589763487	2.989139007	3.008988783	2.950468414	2.918386234	2.435628594	2.22650853	2.933572638	3.187451054	2.198494154	1.786596362
chr7:135263043-135263275	1.541019153	1.646162657	1.914564523	1.744161096	2.963474124	2.875780063	3.13093087	2.906890596	1.655351829	1.659924558	1.521050737	1.438292852
chr6:36627854-36628233	1.86393845	2.150559677	3.763411574	3.739848103	3.580145484	3.6622055	3.14404637	3.037382222	4.124328135	4.61999983	2.767654798	3.068670811
chr5:109464225-109464355	1.292781749	1.250961574	1.887525271	2.147306699	1.541019153	1.752748591	1.298658316	1.495695163	1.748461233	1.432959407	1.480265122	1.250961574
chr5:134813451-134813690	1.50589093	1.3950628	2.427606173	2.584962501	2.310340121	2.548436625	1.963474124	2.475084883	1.778208576	1.599317794	1.3950628	1.3950628
chr15:99235922-99236380	1.327687364	1.361768359	2.541019153	2.448900951	2.229587923	2.341985747	1.933572638	1.819668183	2.229587923	2.456806149	1.97819563	1.678071905
chr15:99239762-99240055	1.327687364	1.464668267	2.711494907	2.9202933	3.068670811	2.931683057	2.839959587	2.855989697	2.021479727	2.217230716	1.786596362	1.981852653
chr15:99282433-99282878	1.752748591	1.427606173	2.577730931	2.350497247	3.124328135	3.702657543	2.948600847	3.392317423	2.09423607	2.257010618	1.678071905	1.298658316
chr15:99292891-99293123	1.40053793	1.589763487	3.028569152	3.073820233	2.456806149	1.97819563	1.59454855	1.448900951	2.250961574	2.3305584	1.521050737	1.604071324
chr1:56227486-56227696	1.292781749	1.589763487	1.855989697	2.025028794	3.023255352	3.008988783	3.10433666	2.782408565	1.521050737	1.5360529	1.298658316	1.604071324
chr1:56286901-56287302	1.541019153	1.731183242	2.819668183	2.709290636	2.456806149	2.634593268	2.046141782	2.35614381	1.891419187	2.217230716	1.604071324	1.438292852
chr2:152513762-152514186	1.438292852	1.859969548	1.604071324	1.575312331	2.835924074	2.531069493	2.414135533	2.541019153	1.944858446	1.925999419	1.521050737	1.521050737
chr7:17546466-17547018	3.023255352	3.258518925	3.016139703	3.319039816	4.966245873	4.870857864	4.708187236	4.564378169	2.589763487	2.386810946	3.145677455	3.29130886
chr8:115922536-115922843	3.147306699	2.526068812	4.655924213	4.5360529	3.919340082	4.080657663	3.10433666	3.155425432	2.589763487	2.648465443	2.713695815	2.625270489
chr8:115975503-115975812	1.835924074	1.757023247	3.200064862	3.363171077	3.627606838	3.694880193	2.518535139	3.005399988	1.86393845	1.718087584	1.438292852	1.918386234
chr8:115994678-115995116	1.475084883	1.361768359	1.887525271	1.769771739	2.10433666	2.634593268	1.807354922	2.053111336	1.411426246	1.286881148	1.344828497	1.438292852
chr2:227839797-227840013	1.475084883	1.618238656	1.669026766	1.959770155	2.310340121	2.422233001	2.558267634	2.35614381	1.589763487	1.659924558	1.560714954	1.604071324
chr6:151229327-151229588	1.50589093	1.757023247	2.61117238	2.837943242	1.752748591	1.560714954	1.555816155	1.541019153	1.996388746	1.879705766	1.438292852	1.298658316
chr10:91845583-91845893	1.570462931	1.427606173	2.711494907	2.432959407	2.250961574	2.23878686	1.632268215	1.35614381	2.021479727	2.046141782	1.438292852	1.604071324
chr10:91894380-91894631	1.541019153	1.526068812	2.678071905	2.464668267	1.604071324	1.722466024	1.389566812	1.541019153	1.589763487	1.744161096	2.121015401	1.786596362
chr19:10288792-10289796	3.455491621	3.435628594	5.365972428	5.440287821	4.539779192	4.550900665	4.389566812	3.941106311	3.504620392	3.901108243	3.468583317	3.29130886
chr8:33377408-33377749	1.604071324	1.618238656	1.704871964	1.545968369	2.835924074	2.584962501	2.100977648	1.584962501	1.589763487	1.827819025	1.438292852	1.480265122
chrX:150168182-150168422	1.475084883	1.464668267	2.367371066	2.40053793	2.250961574	2.364572432	1.475084883	1.448900951	1.807354922	1.773996325	1.480265122	1.250961574
chr6:25012750-25012886	1.438292852	1.526068812	1.495695163	1.321928095	2.456806149	2.195347598	2.229587923	2.304511042	1.411426246	1.286881148	1.250961574	1.250961574
chr6:25040984-25041390	1.541019153	1.327687364	3.129283017	2.825785627	2.847996907	2.650764559	2.301587647	2.198494154	1.970853654	1.974529312	1.344828497	1.438292852
chr6:25046980-25047348	1.367371066	1.555816155	2.678071905	2.641546029	4.406672716	4.19061486	4.636334602	4.667892125	1.555816155	1.469885976	1.748461233	1.948600847
chr6:25053751-25054271	2.211012193	2.025028794	3.040892431	3.040892431	3.548436625	3.553360503	3.59812696	3.773996325	1.970853654	1.851998837	2.22342255	2.327687364
chr3:189186145-189186418	1.570462931	1.555816155	1.996388746	2.350497247	3.023255352	3.200064862	3.269033146	2.837943242	1.891419187	1.773996325	1.438292852	1.752748591
chr10:71833054-71833290	1.50589093	1.859969548	3.731183242	3.514753498	2.939226578	2.861955364	2.153805336	2.277984747	3.734438666	3.714795011	2.09423607	2.462052319
chr10:71873720-71873915	1.50589093	1.646162657	3.001802243	2.965322548	2.680324357	2.217230716	1.669026766	1.66448284	1.807354922	2.09085343	2.03562391	1.718087584
chr4:173485277-173485410	1.250961574	1.427606173	2.260025656	2.526068812	1.989139007	2.077242999	1.516015147	1.66448284	1.86393845	1.627606838	1.250961574	1.344828497
chr4:173498174-173498304	1.66448284	1.589763487	2.629939409	2.613531653	1.835924074	1.752748591	1.632268215	1.782408565	1.655351829	1.5360529	1.604071324	1.678071905
chr20:49938573-49938759	1.250961574	1.361768359	2.021479727	1.687060688	2.456806149	2.548436625	2.046141782	1.887525271	2.021479727	2.066950244	1.250961574	1.3950628
chr20:49966820-49967230	1.40053793	1.555816155	3.078951341	2.526068812	4.531693361	4.451540833	4.06436554	4.037382222	2.448900951	2.776103988	1.851998837	2.010779839
chr20:49999458-49999662	1.327687364	1.3950628	1.855989697	2.025028794	3.058316496	2.931683057	3.257010618	2.924099886	1.622930351	1.469885976	1.678071905	1.3950628
chr2:225458632-225459064	2.010779839	1.910732662	3.739848103	3.211012193	2.50589093	2.72900887	2.17951105	2.35614381	2.117695043	2.111031312	1.948600847	2.010779839
chr2:186544109-186544694	2.056583528	2.508428653	3.382667253	3.247927513	4.005399988	3.893362211	3.904965719	3.981852653	2.733354341	2.761285273	2.09423607	2.176322773
chr2:186555199-186555671	2.080657663	1.757023247	3.422233001	2.837943242	3.680324357	3.733354341	3.169925001	3.451540833	2.606442228	2.50589093	1.97819563	1.887525271
chr2:186570774-186570971	1.40053793	1.327687364	2.367371066	2.12763328	2.572889668	2.682573297	2.370164281	2.518535139	2.021479727	1.952333566	1.3950628	1.480265122
chr9:110029310-110029795	3.280956314	3.393690764	3.67468662	4.033863452	5.230356745	5.257764969	4.708187236	4.717539343	3.843983844	3.901108243	2.731183242	2.301587647
chr10:124100817-124101010	1.40053793	1.3950628	1.941106311	1.819668183	2.695993813	2.384049807	2.456806149	2.687060688	1.807354922	1.599317794	1.298658316	1.438292852
chr10:124196758-124196916	1.40053793	1.427606173	1.765534746	1.604071324	2.847996907	2.847996907	1.933572638	2.021479727	1.485426827	1.773996325	1.521050737	1.521050737
chr10:124197257-124197734	2.384049807	2.570462931	3.480265122	3.753818443	4.173127433	4.437627248	4.239550797	4.112700133	3.912649865	4.06608919	2.480265122	2.9202933
chr3:119760072-119760239	1.250961574	1.250961574	2.44625623	2.260025656	1.50589093	1.722466024	1.344828497	1.35614381	1.996388746	1.799087306	1.298658316	1.250961574
chr3:84713641-84713780	1.250961574	1.464668267	2.523561956	2.295723025	1.963474124	1.627606838	1.298658316	1.448900951	1.687060688	1.500802053	1.786596362	2.010779839
chr14:75049675-75050121	1.695993813	2.025028794	1.799087306	1.937344392	3.124328135	2.790772038	2.871843649	2.924099886	1.86393845	2	2.007195501	1.887525271
chr1:148975678-148975867	1.250961574	1.361768359	2.427606173	2.260025656	1.989139007	1.952333566	1.739848103	2.021479727	2.070389328	1.952333566	1.521050737	1.752748591
chr4:14905479-14905710	1.40053793	1.327687364	2.195347598	2.295723025	1.570462931	1.59454855	1.432959407	1.541019153	1.411426246	1.286881148	1.438292852	1.438292852
chr13:53124653-53125403	1.914564523	1.811471031	4.038260575	3.911691582	2.49057013	2.260025656	2.17951105	1.956056652	4.539779192	4.321206567	1.948600847	1.604071324
chr13:53144901-53145207	2.809414444	2.821710215	4.359661722	4.562547724	2.472487771	2.053111336	2.577730931	2.381283373	3.764473551	3.714795011	2.173127433	2.301587647
chr8:11130945-11131388	1.40053793	1.526068812	4.399854674	4.101818134	2.939226578	3.553360503	2.204766751	2.140778656	3.209453366	3.370164281	1.641546029	1.819668183
chr8:11168854-11169106	1.367371066	1.618238656	2.073820233	2.510961919	2.03562391	1.659924558	1.475084883	1.541019153	1.748461233	1.90303827	1.344828497	1.344828497
chr8:11170394-11170644	1.541019153	1.3950628	2.86393845	2.873813198	2.403267722	2.495695163	1.807354922	1.782408565	2.485426827	2.3305584	1.250961574	1.718087584
chr8:11188341-11188526	1.40053793	1.361768359	2.195347598	2.260025656	1.327687364	1.659924558	1.250961574	1.40053793	1.622930351	1.599317794	1.298658316	1.298658316
chr22:42589809-42589949	1.327687364	1.250961574	2.646162657	2.277984747	1.963474124	2.003602237	1.432959407	1.627606838	2.333423734	2.257010618	1.604071324	1.786596362
chr3:69684678-69684858	1.327687364	1.250961574	3.277984747	2.885574364	2.229587923	2.364572432	1.555816155	1.819668183	2.163498732	2.066950244	1.438292852	1.604071324
chr3:69686955-69687089	1.367371066	1.286881148	2.324810603	2.204766751	1.963474124	2.028569152	1.344828497	1.887525271	1.891419187	1.744161096	1.438292852	1.718087584
chr2:203849089-203849335	1.475084883	1.361768359	1.459431619	1.516015147	2.767654798	2.384049807	2.229587923	2.475084883	1.333423734	1.286881148	1.438292852	1.344828497
chr2:203867607-203867819	1.367371066	1.286881148	3.666756592	3.257010618	1.475084883	1.752748591	1.432959407	1.495695163	1.944858446	2.195347598	1.438292852	1.344828497
chr2:203898631-203898952	1.40053793	1.464668267	3.682573297	3.846994687	2.604071324	3.211012193	2.073820233	2.140778656	2.998195503	2.867896464	1.914564523	1.786596362
chr12:42698271-42698605	1.695993813	1.704871964	1.914564523	1.632268215	3.35614381	3.264536431	2.671293372	2.381283373	2.485426827	1.773996325	1.883620816	1.521050737
chr6:12425353-12425621	1.250961574	1.427606173	2.304511042	2.384049807	1.807354922	1.843983844	1.516015147	1.627606838	1.891419187	1.773996325	1.560714954	1.250961574
chr9:77773448-77773732	2.456806149	2.111031312	3.040892431	2.965322548	3.665620164	3.718087584	3.257010618	3.155425432	2.430285273	2.021479727	1.560714954	2.150559677
chr9:77793867-77794280	1.887525271	1.883620816	3.852997588	3.693765712	3.384049807	3.629939409	3.195347598	3.097610797	3.958842675	3.913607512	2.121015401	1.565597176
chr19:51448434-51448681	1.40053793	1.250961574	2.44625623	2.861955364	1.914564523	1.843983844	1.344828497	1.744161096	2.117695043	2.367371066	1.819668183	1.641546029
chr10:93386748-93387435	2.901108243	2.541019153	4.806839582	4.751677946	4.904002316	4.734980523	4.263034406	4.163498732	4.526694846	4.69432306	3.817623258	4.062639828
chr10:93392197-93392445	1.807354922	2.066950244	1.941106311	2.367371066	3.15704371	2.996388746	2.073820233	1.989139007	2.313245852	2.841973119	1.748461233	1.752748591
chr1:196558509-196558687	1.541019153	1.250961574	2.44625623	2.464668267	2.147306699	2.12763328	1.739848103	1.541019153	2.372952098	2.350497247	1.560714954	1.521050737
chr2:43438949-43439540	1.604071324	1.731183242	2.427606173	2.584962501	2.887525271	2.805292456	2.538538164	2.606442228	2.807354922	2.967168608	1.97819563	1.786596362
chr2:159562183-159562619	2.709290636	2.687060688	3.187451054	3.283921772	4.299391206	4.329841177	3.56924803	3.54225805	3.440952198	3.619413011	2.173127433	1.918386234
chrX:7252153-7252502	1.752748591	2.025028794	3.517275693	3.229587923	2.384049807	2.301587647	2.347665656	2.22650853	2.9202933	2.748461233	2.173127433	2.277984747
chr6:142925574-142925774	1.66448284	1.883620816	2.304511042	2.416839742	3.289834465	3.13093087	2.963474124	3.155425432	2.272023189	2.295723025	1.641546029	1.438292852
chr6:142932900-142933222	1.752748591	1.704871964	2.558267634	2.448900951	2.680324357	2.601696516	2.301587647	2.169925001	1.835924074	2.257010618	1.344828497	1.521050737
chr6:142944598-142944763	2.166715445	2.304511042	2.695993813	2.763411574	3.673556424	3.771885579	3.195347598	2.972692654	3.023255352	2.6622055	2.456806149	2.503348735
chr6:142945171-142945544	3.068670811	2.794935663	3.739848103	3.666756592	4.446917865	4.715893371	4.344828497	4.318316841	3.590961241	3.508428653	3.414135533	3.152183419
chr6:142947121-142947964	4.162693432	3.801158656	4.970853654	5.046141782	6.03760186	6.168922782	5.577428828	5.48703608	5.225352061	5.28872768	4.339850003	4.392317423
chr4:107937000-107937354	1.887525271	1.673556424	3.351910961	2.849999259	2.403267722	2.666756592	1.963474124	2.22650853	2.185866545	2.472487771	2.275007047	1.3950628
chr4:107996952-107997283	1.63691458	1.589763487	1.459431619	1.575312331	2.456806149	2.260025656	2.17951105	2.584962501	1.448900951	1.565597176	1.250961574	1.480265122
chr8:124104052-124104444	1.604071324	1.555816155	2.541019153	2.260025656	2.347665656	2.384049807	1.989139007	2.451540833	1.970853654	1.925999419	1.480265122	1.344828497
chr8:124176427-124176565	1.250961574	1.464668267	2.427606173	2.066950244	1.695993813	1.722466024	1.432959407	1.35614381	1.970853654	1.718087584	1.604071324	1.480265122
chr18:10743906-10744413	1.807354922	1.883620816	3.129283017	3.371558863	2.289834465	2.666756592	2.17951105	1.922197848	2.891419187	2.761285273	2.521050737	2.419538892
chr7:38068029-38068201	1.752748591	1.464668267	2.541019153	2.295723025	1.570462931	1.871843649	1.669026766	1.495695163	1.622930351	1.925999419	1.250961574	1.565597176
chr12:12508673-12508958	1.604071324	2.066950244	2.049630768	1.794935663	3.010779839	3.153805336	2.82374936	2.837943242	1.970853654	1.827819025	1.713695815	1.678071905
chr12:12510232-12510490	1.835924074	1.782408565	1.765534746	1.545968369	2.847996907	2.761285273	2.724650272	2.837943242	1.521050737	1.500802053	1.298658316	1.344828497
chr12:12548815-12549006	1.40053793	1.464668267	1.604071324	1.981852653	2.438292852	2.341985747	2.17951105	2.053111336	1.411426246	1.40053793	1.250961574	1.752748591
chr2:222401620-222401785	1.292781749	1.495695163	2.541019153	2.584962501	2.080657663	2.150559677	1.669026766	1.782408565	2.372952098	1.799087306	1.344828497	1.438292852
chr2:222423700-222424342	2.189033824	2.411426246	4.35473424	4.334854269	4.738767837	4.859969548	5.302319051	5.087038457	3.757023247	3.08236197	2.748461233	2.462052319
chr2:222449606-222449842	1.250961574	1.286881148	2.097610797	1.867896464	3.472487771	3.605257263	3.232660757	3.224966365	1.448900951	1.599317794	1.344828497	1.250961574
chr2:222465766-222466083	1.327687364	1.464668267	1.63691458	1.575312331	2.49057013	2.531069493	2.414135533	2.169925001	1.411426246	1.659924558	1.344828497	1.3950628
chr2:222490232-222490540	1.475084883	1.427606173	1.887525271	2.204766751	3.702657543	3.638073837	2.742006211	2.687060688	1.372952098	1.432959407	1.604071324	1.480265122
chr13:43401355-43401742	2.10433666	1.859969548	3.67468662	3.379898164	2.861955364	3.008988783	2.392317423	2.606442228	1.944858446	1.827819025	2.435628594	2.754887502
chr6:39697222-39697518	1.250961574	1.3950628	1.970853654	1.454175893	2.472487771	2.513490746	2.871843649	2.277984747	1.411426246	1.327687364	1.604071324	1.438292852
chr17:2792447-2792692	1.989139007	2.173127433	2.835924074	3.247927513	3.481557281	3.578938713	3.10433666	3.440952198	2.98550043	3.15704371	2.22342255	2.350497247
chr8:33637622-33637793	1.292781749	1.286881148	2.195347598	2.510961919	1.807354922	1.722466024	1.704871964	1.887525271	2.86393845	2.881664619	1.298658316	1.344828497
chr8:33683190-33683389	1.250961574	1.464668267	2.906890596	2.641546029	1.66448284	1.411426246	1.555816155	1.627606838	1.687060688	1.90303827	1.250961574	1.678071905
chr4:163662900-163663084	1.63691458	1.910732662	2.773996325	2.837943242	3.200064862	3.500802053	3.257010618	3.317593505	2.606442228	2.23572706	2.521050737	2.176322773
chr8:58691587-58691922	1.475084883	1.526068812	3.221877081	2.908812908	2.03562391	1.871843649	1.963474124	1.989139007	2.972692654	2.538538164	1.344828497	1.604071324
chr17:10072761-10073254	1.367371066	1.361768359	2.097610797	2.166715445	2.62058641	2.650764559	2.17951105	2.169925001	2.207892852	2.403267722	1.748461233	1.918386234
chr3:10255254-10255464	1.604071324	1.361768359	2.523561956	2.555816155	2.166715445	1.752748591	1.90303827	1.66448284	2.430285273	2.111031312	1.948600847	1.752748591
chr3:10284555-10284953	1.695993813	1.883620816	2.629939409	2.722466024	2.939226578	2.833902077	2.538538164	2.169925001	1.748461233	1.799087306	1.786596362	2.039138394
chrX:132742176-132742577	2.056583528	1.731183242	3.187451054	2.861955364	2.03562391	2.440952198	2.100977648	2.198494154	2.521050737	2.367371066	1.819668183	1.752748591
chr9:27489053-27489359	1.50589093	1.327687364	2.963474124	2.931683057	2.056583528	2.12763328	1.669026766	1.66448284	2.46727948	2.555816155	1.480265122	1.344828497
chr9:91908897-91909172	1.250961574	1.286881148	1.63691458	1.744161096	2.650764559	2.584962501	1.933572638	2.198494154	1.250961574	1.327687364	1.3950628	1.480265122
chr9:91934082-91934255	1.438292852	1.526068812	2.367371066	2.12763328	1.782408565	2.100977648	1.516015147	1.495695163	1.778208576	1.952333566	1.560714954	1.678071905
chr11:44430241-44430593	1.475084883	1.464668267	1.378511623	1.744161096	1.782408565	2.301587647	1.704871964	2.22650853	1.718087584	1.469885976	1.713695815	1.819668183
chr4:55382559-55382759	1.292781749	1.250961574	2.46727948	2.277984747	1.604071324	1.448900951	1.344828497	1.250961574	1.718087584	1.974529312	1.604071324	1.438292852
chr17:43608369-43608748	2.541019153	2.3950628	2.324810603	2.584962501	4.313971371	4.116031993	4.227278994	4.380590934	2.671293372	3.10433666	1.678071905	1.565597176
chr3:124620008-124620246	1.66448284	1.495695163	3.451540833	2.942983598	2.724650272	3.142413438	2.414135533	3.021479727	3.539779192	3.484138131	2.198494154	2.150559677
chr19:10498488-10498888	1.475084883	1.526068812	2.922197848	3.229587923	3.102658131	3.008988783	1.933572638	2.304511042	3.726831217	3.869871406	2.147306699	2.176322773
chr16:31453832-31454256	3.384049807	3.629939409	5.055716264	5.051372102	5.245267467	5.239168879	5.652486495	5.577730931	4.43629512	4.455491621	3.346247774	3.606442228
chr15:82117751-82118178	1.937344392	1.757023247	2.744161096	3.329123596	1.86393845	1.952333566	1.807354922	1.855989697	4.393690764	4.239550797	1.521050737	1.480265122
chr1:10326397-10326539	1.50589093	1.361768359	1.250961574	1.516015147	2.189033824	2.12763328	1.59454855	1.627606838	1.333423734	1.250961574	1.298658316	1.344828497
chr1:10380257-10380454	1.367371066	1.526068812	2.935459748	2.776103988	1.937344392	1.782408565	1.739848103	1.495695163	3.344828497	3.475084883	1.641546029	2.066950244
chr1:115729849-115729990	1.835924074	1.495695163	3.361768359	3.153805336	2.250961574	2.618238656	1.90303827	1.956056652	2.655351829	2.720278465	2.063502942	1.786596362
chr2:157936383-157936686	2.147306699	2.192194165	2.976363636	2.931683057	3.665620164	3.808385051	3.833902077	3.667892125	2.392317423	2.295723025	2.147306699	1.819668183
chr2:156191535-156191761	1.438292852	1.589763487	1.941106311	1.914564523	2.250961574	2.459431619	2.073820233	2.304511042	1.687060688	1.827819025	1.678071905	1.521050737
chr2:156192568-156192747	1.570462931	1.427606173	2.759155834	2.682573297	1.989139007	2.003602237	1.807354922	1.448900951	2.117695043	1.952333566	1.521050737	1.480265122
chr21:31102933-31103112	1.367371066	1.427606173	1.63691458	1.794935663	2.456806149	2.513490746	2.073820233	2.381283373	1.555816155	1.250961574	1.521050737	1.344828497
chr21:31195792-31195977	1.327687364	1.361768359	2.541019153	2.350497247	2.010779839	1.925999419	1.475084883	1.304511042	1.718087584	1.361768359	1.298658316	1.344828497
chr18:39085720-39085933	1.50589093	1.589763487	2.59454855	2.046141782	2.166715445	1.925999419	1.963474124	1.66448284	1.521050737	1.250961574	1.604071324	1.344828497
chr1:191174286-191174640	2.347665656	1.673556424	3.56315813	3.363171077	3	3.107687869	2.653060017	2.584962501	3.27351589	3.001802243	2.321928095	2.3950628
chr11:116275737-116275892	1.475084883	1.526068812	1.495695163	1.744161096	2.472487771	2.321928095	2.392317423	2.475084883	1.485426827	1.327687364	1.438292852	1.344828497
chr8:80297010-80297478	2.310340121	1.97819563	3.889473543	4.012568674	2.794935663	2.568032105	2.301587647	2.498250868	3.107687869	2.648465443	2.298658316	2.350497247
chr2:53949570-53949769	1.40053793	1.495695163	2.304511042	2.003602237	1.66448284	1.871843649	1.669026766	2.080657663	1.748461233	1.799087306	1.344828497	1.250961574
chr2:53968308-53968533	1.726831217	1.673556424	3.508428653	3.444932049	3.147306699	2.889473543	2.538538164	2.22650853	3.757023247	3.361768359	2.063502942	1.604071324
chr13:110965370-110965528	1.63691458	1.495695163	1.63691458	1.516015147	2.080657663	2.477677328	2.046141782	2.169925001	1.778208576	1.718087584	1.3950628	1.298658316
chr4:123625073-123625297	1.40053793	1.464668267	3.830863757	3.659924558	2.901108243	3.084064265	2.12763328	2.080657663	2.763411574	2.350497247	1.438292852	1.344828497
chr4:123672093-123672315	1.475084883	1.555816155	3.3305584	3.220329955	2.472487771	2.904965719	1.933572638	1.704871964	1.778208576	2.13422094	1.344828497	1.604071324
chr3:40200781-40201018	1.250961574	1.327687364	2.485426827	2.277984747	2.310340121	2.100977648	2.100977648	1.855989697	2.503348735	2.217230716	1.604071324	1.344828497
chr3:40207774-40208089	1.292781749	1.250961574	1.531069493	1.389566812	2.189033824	2.280956314	1.90303827	2.35614381	1.333423734	1.250961574	1.298658316	1.480265122
chr12:8709427-8709755	2.10433666	1.731183242	3.165107985	2.9202933	2.767654798	2.819668183	2.153805336	2.35614381	3.165107985	3.379898164	2.500802053	2.462052319
chrX:87900361-87900759	1.604071324	1.3950628	2.021479727	1.389566812	2.211012193	2.195347598	1.963474124	1.704871964	1.372952098	1.40053793	1.250961574	1.438292852
chr17:19865107-19865318	1.367371066	1.250961574	2.195347598	2.046141782	3.080657663	3.407352751	2.689299161	3.097610797	1.521050737	1.5360529	1.3950628	1.521050737
chr20:4988818-4989041	1.438292852	1.646162657	2.169925001	2.384049807	2.03562391	1.843983844	1.344828497	1.584962501	2.207892852	2.438292852	1.713695815	1.887525271
chr7:149648022-149648320	1.695993813	1.495695163	2.558267634	2.316145742	1.63691458	1.722466024	1.773996325	1.887525271	2.207892852	2.217230716	1.480265122	1.438292852
chr7:149669221-149669378	1.541019153	1.327687364	2.097610797	2.22342255	1.50589093	1.49057013	1.807354922	1.704871964	1.448900951	1.500802053	1.641546029	1.565597176
chr7:149670475-149670780	1.40053793	1.361768359	1.970853654	2.480265122	1.63691458	1.49057013	1.344828497	1.40053793	1.333423734	1.5360529	1.250961574	1.438292852
chr5:122181148-122181443	1.752748591	1.464668267	1.704871964	1.867896464	2.780310099	2.847996907	2.871843649	2.855989697	1.292781749	1.469885976	1.480265122	1.3950628
chr17:68705432-68705643	1.86393845	1.757023247	1.887525271	2.025028794	3.375734539	3.200064862	2.301587647	1.956056652	2.792855352	2.906890596	1.604071324	1.918386234
chr17:68706371-68706748	1.63691458	1.646162657	3.707082992	3.876762491	4.017031081	4.298658316	2.689299161	3.317593505	3.09592442	3.370164281	2.521050737	2.327687364
chr17:68707138-68707300	1.250961574	1.361768359	2.304511042	2.570462931	3.240314329	3.021479727	1.773996325	1.819668183	1.944858446	1.827819025	1.250961574	1.480265122
chr17:68714679-68715036	1.475084883	1.589763487	1.996388746	2.416839742	2.250961574	2.260025656	1.704871964	1.922197848	1.333423734	1.327687364	1.560714954	1.565597176
chr2:61157745-61158104	1.438292852	1.361768359	1.63691458	1.794935663	2.572889668	2.776103988	2.229587923	2.498250868	2.46727948	2.523561956	1.3950628	1.565597176
chr1:225264691-225264894	1.726831217	1.495695163	3.140778656	2.709290636	2.166715445	2.301587647	1.963474124	1.66448284	2.163498732	1.974529312	1.819668183	1.480265122
chr8:27337463-27337746	2.229587923	2.462052319	3.889473543	3.785550552	3.337711092	3.587364991	3.03562391	2.606442228	3.615887074	3.40599236	2.99095486	2.440952198
chr8:27380367-27380782	1.963474124	1.835924074	3.092545742	2.9202933	3.289834465	3.337711092	2.456806149	3.112700133	2.904965719	2.841973119	2.414135533	2.039138394
chr7:1922247-1922520	1.887525271	2.046141782	3.589763487	3.772941338	2.987320866	3.047887329	2.370164281	2.427606173	3.82984956	3.777156666	2.480265122	2.718087584
chr3:33164241-33164449	1.989139007	1.910732662	3.412781525	3.10433666	2.835924074	2.568032105	2.634593268	2.475084883	2.538538164	2.23572706	2.370164281	2.625270489
chr7:17316089-17316317	1.367371066	1.250961574	2.523561956	2.087462841	1.782408565	1.691534165	1.344828497	1.250961574	1.687060688	1.40053793	1.3950628	1.298658316
chr7:17318249-17318533	1.475084883	1.555816155	2.169925001	1.632268215	3.010779839	3.435628594	3.13093087	3.005399988	1.778208576	1.744161096	1.438292852	1.344828497
chr4:101527310-101527708	1.963474124	1.526068812	2.169925001	2.066950244	2.695993813	2.713695815	2.301587647	2.381283373	2.448900951	2.472487771	1.748461233	1.438292852
chr7:39709704-39710259	1.604071324	1.589763487	2.021479727	2.22342255	2.456806149	2.682573297	2.538538164	2.819668183	2.353323291	2.13422094	1.851998837	1.678071905
chrX:138923854-138924273	1.327687364	1.327687364	1.855989697	1.718087584	2.887525271	2.819668183	2.871843649	2.627606838	1.292781749	1.469885976	1.480265122	1.344828497
chrX:138985091-138985268	1.367371066	1.464668267	2.304511042	2.277984747	1.438292852	1.627606838	1.516015147	1.40053793	2.392317423	2.09085343	1.851998837	1.604071324
chr11:59218975-59219203	1.914564523	1.883620816	3.809414444	3.870857864	3.887525271	4.061776198	3.750606505	3.486714373	3.060047384	3.267535798	2.456806149	2.482848283
chr11:59289427-59290160	2.438292852	2.629939409	4.410069692	4.49441561	3.280956314	3.060047384	2.776103988	2.584962501	4.384049807	4.126807703	2.480265122	3.124328135
chr11:59292044-59292179	1.250961574	1.250961574	2.124328135	2.40053793	1.541019153	1.59454855	1.516015147	1.40053793	1.778208576	1.773996325	1.438292852	1.438292852
chr11:21910561-21910691	1.327687364	1.250961574	2.44625623	2.432959407	1.63691458	1.560714954	1.250961574	1.35614381	1.835924074	1.773996325	1.438292852	1.438292852
chr8:20808471-20808747	1.835924074	1.782408565	2.849999259	2.555816155	3.080657663	2.996388746	2.855989697	2.906890596	1.655351829	1.827819025	1.786596362	2.066950244
chr17:67123806-67124001	1.250961574	1.250961574	2.147306699	2.22342255	2.572889668	3.021479727	1.933572638	2.053111336	1.555816155	1.659924558	1.250961574	1.250961574
chr12:89126781-89127118	1.989139007	2.066950244	2.324810603	2.570462931	3.580145484	3.189033824	2.82374936	3.005399988	1.807354922	1.565597176	1.521050737	1.438292852
chr2:224957648-224957864	1.752748591	1.731183242	3.917431755	3.974529312	3.114367025	2.918386234	3.049630768	2.687060688	3.09592442	2.881664619	2.582556003	2.606442228
chr2:177169845-177170136	2.384049807	2.173127433	4.173127433	4.232660757	3.250961574	3.347665656	2.518535139	2.687060688	4.263034406	3.913607512	2.801158656	2.700439718
chrX:126339970-126340241	1.40053793	1.464668267	2.695993813	2.495695163	2.419538892	2.173127433	2.477677328	2.707082992	1.687060688	1.599317794	1.480265122	1.604071324
chr12:120121822-120122072	2.367371066	2.526068812	4.328405659	4.199279721	3.365972428	3.509695842	2.855989697	2.819668183	3.64038956	3.671293372	2.500802053	2.771885579
chr16:85824361-85824888	2.367371066	2.555816155	4.449561375	4.612942196	4.672990994	4.399171094	5.102658131	4.941106311	4.314696526	4.61999983	3.648465443	3.997292408
chr1:64827061-64827407	1.570462931	1.427606173	4.379898164	4.277984747	3.612352499	3.793895883	2.477677328	2.763411574	4.672425342	4.534186139	1.604071324	1.565597176
chr13:94656888-94657514	1.66448284	1.646162657	1.914564523	1.769771739	2.809414444	3.211012193	2.558267634	2.198494154	1.622930351	1.469885976	1.298658316	1.604071324
chr15:39411647-39411918	1.782408565	1.464668267	2.23878686	2.448900951	2.939226578	2.904965719	2.392317423	2.169925001	2.372952098	2.09085343	2.09423607	2.039138394
chr15:39455538-39455915	1.726831217	1.782408565	2.124328135	2.526068812	2.794935663	3.177917792	3.220329955	2.924099886	2.292781749	2.046141782	2.121015401	1.948600847
chr3:113242158-113242537	2.166715445	2.111031312	3.451540833	3.379898164	2.250961574	2.944858446	2.477677328	2.606442228	2.821710215	2.815575429	1.851998837	1.855989697
chr22:35385226-35385367	1.292781749	1.286881148	2.744161096	2.464668267	1.782408565	2.150559677	1.669026766	1.304511042	2.229587923	2.295723025	2.198494154	2.09423607
chr11:79212834-79213243	1.782408565	1.618238656	2.073820233	1.959770155	2.695993813	2.634593268	3.10433666	2.746312766	1.86393845	1.799087306	1.748461233	1.604071324
chr11:79219184-79219476	1.963474124	1.782408565	2.195347598	1.914564523	2.752748591	3.060047384	2.839959587	2.801158656	2.372952098	2.153805336	1.678071905	1.604071324
chr2:160920131-160920355	1.327687364	1.250961574	2.386810946	2.776103988	1.963474124	2.003602237	1.516015147	1.35614381	2.372952098	2.313245852	1.298658316	1.298658316
chr12:104509001-104509289	1.604071324	1.495695163	1.799087306	1.914564523	2.49057013	2.077242999	2.347665656	2.198494154	2.46727948	2.788685711	1.3950628	1.641546029
chr12:104520230-104520744	1.963474124	1.731183242	2.819668183	2.333423734	3.046141782	2.983677695	2.90303827	2.782408565	2.229587923	2.295723025	1.97819563	1.819668183
chr12:104569126-104569277	1.475084883	1.250961574	2.695993813	2.277984747	1.726831217	1.97819563	1.432959407	1.744161096	2.292781749	2.09085343	1.480265122	1.604071324
chr12:104579862-104580014	1.50589093	1.3950628	1.970853654	1.632268215	2.709290636	2.495695163	1.773996325	1.956056652	1.655351829	1.718087584	1.438292852	1.438292852
chr17:15645597-15645764	1.438292852	1.327687364	1.799087306	1.744161096	2.211012193	2.422233001	2.456806149	1.956056652	1.411426246	1.40053793	1.250961574	1.641546029
chr5:59591274-59591458	1.250961574	1.327687364	2.805292456	2.510961919	2.724650272	3.008988783	2.12763328	2.250961574	1.944858446	2.217230716	1.344828497	1.521050737
chr7:90584430-90584625	1.438292852	1.464668267	2.324810603	1.981852653	3.058316496	2.847996907	2.839959587	2.941106311	1.250961574	1.432959407	1.344828497	1.480265122
chr1:93030258-93030452	1.726831217	1.757023247	2.23878686	2.316145742	2.752748591	2.746312766	2.742006211	2.403267722	3.119356177	2.893362211	1.748461233	1.855989697
chr17:55518649-55518830	1.963474124	1.427606173	3.10433666	3.073820233	2.310340121	2.568032105	2.204766751	2.169925001	2.972692654	2.49057013	2.09423607	1.565597176
chr17:55563489-55563635	1.40053793	1.327687364	2.260025656	1.659924558	1.250961574	1.722466024	1.432959407	1.40053793	1.411426246	1.40053793	1.250961574	1.438292852
chr15:49944866-49945078	1.327687364	1.327687364	2.46727948	2.12763328	1.604071324	1.250961574	1.298658316	1.250961574	1.835924074	1.627606838	1.250961574	1.521050737
chr5:131407037-131407477	1.40053793	1.361768359	2.217230716	2.166715445	2.634593268	2.833902077	1.989139007	1.819668183	3.294253136	3.749534268	1.604071324	1.298658316
chr5:131466230-131466544	1.541019153	1.673556424	1.669026766	1.545968369	2.419538892	2.495695163	2.370164281	2.475084883	1.448900951	1.5360529	1.604071324	1.480265122
chr20:36827620-36827956	1.250961574	1.327687364	2.503348735	2.350497247	1.63691458	1.411426246	1.344828497	1.250961574	1.555816155	1.687060688	1.97819563	1.678071905
chr1:168149011-168149231	2.124328135	1.956056652	3.508428653	3.553360503	2.925999419	2.875780063	2.558267634	2.381283373	2.933572638	2.942983598	2.298658316	2.419538892
chr5:10508830-10509221	1.250961574	1.427606173	2.169925001	2.95419631	2.229587923	2.195347598	1.669026766	1.744161096	2.163498732	1.687060688	1.678071905	1.438292852
chr5:10563392-10564479	2.604071324	3.033863452	4.468583317	4.418864577	4.773996325	4.684257705	4.987320866	4.961623328	4.089159132	3.932628157	3.639232163	3.452858965
chrX:109501151-109501611	2.666756592	2.629939409	3.320484678	3.828834649	3.919340082	4.364572432	4.144862143	3.564378169	2.292781749	2.176322773	2.147306699	2.150559677
chr8:115867644-115868082	1.752748591	1.646162657	1.996388746	2.432959407	3.168321116	2.996388746	2.577730931	2.475084883	1.622930351	1.361768359	1.344828497	1.480265122
chr18:79395176-79395358	1.40053793	1.589763487	1.914564523	1.744161096	2.794935663	2.983677695	2.792855352	2.606442228	1.778208576	1.627606838	1.3950628	1.3950628
chr20:9629866-9630176	2.10433666	2.229587923	3.723558561	3.476381688	3.03562391	2.996388746	2.518535139	2.666756592	2.807354922	2.733354341	2.541019153	2.277984747
chr20:9630668-9630818	1.438292852	1.327687364	1.914564523	1.604071324	2.555816155	2.72900887	1.739848103	1.40053793	1.835924074	1.5360529	1.560714954	1.521050737
chr10:43225907-43226100	1.438292852	1.327687364	1.855989697	1.659924558	2.124328135	2.341985747	1.933572638	1.956056652	1.970853654	2.066950244	1.438292852	1.565597176
chr2:85011224-85011367	1.438292852	1.3950628	2.073820233	1.632268215	2.62058641	2.666756592	2.414135533	2.627606838	1.485426827	1.327687364	1.298658316	1.438292852
chr2:85095166-85095363	1.438292852	1.361768359	1.63691458	1.454175893	2.124328135	2.260025656	1.773996325	1.819668183	1.589763487	1.718087584	1.480265122	1.480265122
chr2:62306856-62307089	1.695993813	2.003602237	2.976363636	2.897240426	2.62058641	2.477677328	2.324810603	2.140778656	2.821710215	2.748461233	1.914564523	1.948600847
chr7:20310408-20310625	1.438292852	1.464668267	2.283921772	2.40053793	1.86393845	2.280956314	1.871843649	1.922197848	1.448900951	1.432959407	1.298658316	1.3950628
chr7:20352877-20353270	2.289834465	2.358958826	3.054848477	3.201633861	4.966245873	5.222650022	4.826294245	4.637494325	3.35473424	3.267535798	1.480265122	2.124328135
chr7:20365394-20365864	1.50589093	1.464668267	1.570462931	1.819668183	3.023255352	2.918386234	2.855989697	2.541019153	1.748461233	1.879705766	1.560714954	1.298658316
chr7:20395129-20395436	1.782408565	1.835924074	2.049630768	2.185866545	3.635754391	3.544732656	3.03562391	3.252476214	1.807354922	1.718087584	1.678071905	1.3950628
chr14:77282399-77282660	1.438292852	1.286881148	2.427606173	2.464668267	1.937344392	1.871843649	1.871843649	1.541019153	2.021479727	2.046141782	1.678071905	1.786596362
chr11:110728914-110729196	1.63691458	1.555816155	1.63691458	1.687060688	2.456806149	2.173127433	1.871843649	2.140778656	2.292781749	2.046141782	1.521050737	1.565597176
chr17:30350667-30351000	1.50589093	1.427606173	2.577730931	2.641546029	3.177917792	3.033863452	2.073820233	2.35614381	2.671293372	2.942983598	1.948600847	1.786596362
chr2:9595899-9596045	1.604071324	1.327687364	2.46727948	2.316145742	1.914564523	1.627606838	1.516015147	1.66448284	1.655351829	1.659924558	2.007195501	1.718087584
chr3:9008798-9009065	1.475084883	1.361768359	1.765534746	1.914564523	2.847996907	2.805292456	2.017921908	2.140778656	1.622930351	1.565597176	1.298658316	1.438292852
chr1:186845570-186845976	2.680324357	2.250961574	4.560714954	4.199279721	4.424922088	4.34978987	4.151371776	4.212569339	2.904965719	3.114367025	2.500802053	2.503348735
chr10:70272944-70273159	1.367371066	1.495695163	2.23878686	2.260025656	1.726831217	2.053111336	1.773996325	1.744161096	1.485426827	1.432959407	1.480265122	1.438292852
chr4:29565237-29565527	1.327687364	1.361768359	2.773996325	2.333423734	1.752748591	2.028569152	1.59454855	1.448900951	1.996388746	2.066950244	1.344828497	1.250961574
chr2:148720423-148720971	1.887525271	1.731183242	2.629939409	2.669026766	3.023255352	3.060047384	2.653060017	2.782408565	1.589763487	1.925999419	1.678071905	2.150559677
chr2:148756628-148756943	1.726831217	1.859969548	1.827819025	1.843983844	2.847996907	2.918386234	3.049630768	2.837943242	1.485426827	1.40053793	1.344828497	1.298658316
chr16:84111525-84111676	1.250961574	1.327687364	2.485426827	1.959770155	1.40053793	1.250961574	1.432959407	1.448900951	1.807354922	2.313245852	1.344828497	1.250961574
chr15:89317250-89317597	1.438292852	1.495695163	2.948600847	2.682573297	3.523561956	3.518535139	2.97819563	2.972692654	1.485426827	1.879705766	1.604071324	1.718087584
chr15:89367796-89368145	1.66448284	1.646162657	2.893362211	2.655351829	2.056583528	2.028569152	1.739848103	1.855989697	1.835924074	2.021479727	1.713695815	1.819668183
chr9:88651894-88652652	1.937344392	2.13093087	2.86393845	3.09423607	3.481557281	3.518535139	3.244887059	2.871843649	3.590961241	3.370164281	1.560714954	2.039138394
chr18:51038152-51038384	2.124328135	1.618238656	2.283921772	2.166715445	3.124328135	2.805292456	2.871843649	2.475084883	2.538538164	3.014355293	2.121015401	2.124328135
chr18:51053758-51054094	1.475084883	1.589763487	2.386810946	2.260025656	2.555816155	2.666756592	2.253989266	2.111031312	2.046141782	2.367371066	1.786596362	1.948600847
chr8:109332565-109332741	1.937344392	1.811471031	4.044394119	3.7473874	2.50589093	2.944858446	2.100977648	1.956056652	2.229587923	2.13422094	1.914564523	1.981852653
chr8:109333391-109333672	2.10433666	1.757023247	3.699329526	3.785550552	3.507160349	3.638073837	2.97819563	2.687060688	2.835924074	2.691534165	2.250961574	2.229587923
chr1:31007406-31007601	1.367371066	1.704871964	2.558267634	2.526068812	2.403267722	2.440952198	1.632268215	1.887525271	2.792855352	2.893362211	1.604071324	1.819668183
chr1:31010186-31010607	2.272023189	2.111031312	2.408711861	2.432959407	3.680324357	3.75595577	3.063502942	3.292781749	3.119356177	3.440952198	2.541019153	2.124328135
chr1:161080875-161081070	1.570462931	1.361768359	1.970853654	2.147306699	3.580145484	3.008988783	2.759155834	3.021479727	1.918386234	1.627606838	1.3950628	1.565597176
chr5:178260004-178260295	1.367371066	1.327687364	2.195347598	2.613531653	1.782408565	1.49057013	1.432959407	1.448900951	3.656496371	3.532316959	1.713695815	1.678071905
chrX:127547000-127547632	1.40053793	1.250961574	2.922197848	2.722466024	2.124328135	1.871843649	1.632268215	1.855989697	1.687060688	1.599317794	1.438292852	1.480265122
chrX:127569366-127569552	1.292781749	1.327687364	2.629939409	2.570462931	2.327687364	2.173127433	1.632268215	1.40053793	1.86393845	1.500802053	1.250961574	1.344828497
chr6:116405142-116405436	2.10433666	2.13093087	3.3305584	3.529820947	2.211012193	2.280956314	2.073820233	2.111031312	2.229587923	2.195347598	1.914564523	1.981852653
chr6:116456967-116457214	2.080657663	2.025028794	4.137503524	4.161081482	3.280956314	3.107687869	2.301587647	2.518535139	3.294253136	3.025028794	2.22342255	2.010779839
chr6:116461351-116462379	3.428946345	2.702657543	5.648753033	5.548436625	4.906890596	4.974988112	3.742006211	3.657640005	4.90303827	5.103077947	3.468583317	3.29130886
chr5:122915811-122916467	1.541019153	1.731183242	3.624100895	3.618238656	2.384049807	2.495695163	2.17951105	1.989139007	3.023255352	3.025028794	2.09423607	1.855989697
chr3:47601295-47601544	1.292781749	1.250961574	2.347665656	2.510961919	2.419538892	2.173127433	2.12763328	2.451540833	1.807354922	1.879705766	1.438292852	1.250961574
chr21:43701271-43701503	1.250961574	1.250961574	2.922197848	2.655351829	1.963474124	2.053111336	1.516015147	1.541019153	2.94673086	3.198494154	1.344828497	1.344828497
chr21:43757879-43758698	2.62058641	3.171527106	4.038260575	4.277984747	4.734980523	4.799087306	3.950468414	3.932628157	4.486714373	4.642701572	4.078097423	4.310340121
chr2:230706232-230706560	1.86393845	1.731183242	2.577730931	2.584962501	3.49057013	3.211012193	2.253989266	2.518535139	1.718087584	1.659924558	1.713695815	1.718087584
chr12:118422472-118422699	1.541019153	1.427606173	1.704871964	1.575312331	2.49057013	2.495695163	2.707082992	2.56315813	1.292781749	1.327687364	1.3950628	1.344828497
chr11:72951879-72952219	1.937344392	1.811471031	2.347665656	2.480265122	3.280956314	3.527320608	2.97819563	3.112700133	1.250961574	1.599317794	1.521050737	1.855989697
chr20:34271218-34271606	1.475084883	1.3950628	2.427606173	2.40053793	2.472487771	2.422233001	1.389566812	1.989139007	1.918386234	1.879705766	1.678071905	1.819668183
chr7:16563448-16563592	1.66448284	1.327687364	2.646162657	2.570462931	2.211012193	1.952333566	1.773996325	1.584962501	2.021479727	2	1.604071324	1.521050737
chr6:145784724-145785172	1.66448284	1.526068812	2.646162657	2.776103988	1.963474124	2.003602237	1.669026766	1.627606838	2.392317423	2.618238656	1.3950628	1.678071905
chr8:78932201-78932439	1.327687364	1.464668267	1.735522177	1.843983844	2.523561956	2.72900887	2.153805336	1.744161096	1.687060688	1.599317794	1.480265122	1.718087584
chr7:138239339-138239651	1.604071324	1.526068812	1.855989697	1.575312331	2.211012193	2.477677328	2.253989266	2.080657663	2.229587923	2.13422094	1.678071905	1.298658316
chr7:138295154-138295489	1.367371066	1.361768359	2.948600847	2.384049807	2.541019153	2.364572432	2.046141782	1.887525271	2.639232163	2.720278465	1.748461233	1.786596362
chr3:33627678-33627978	1.367371066	1.250961574	2.646162657	1.914564523	1.66448284	1.627606838	1.344828497	1.40053793	1.718087584	1.744161096	1.298658316	1.480265122
chr18:62777940-62778096	1.438292852	1.704871964	1.495695163	1.454175893	2.438292852	2.12763328	2.153805336	1.989139007	1.655351829	1.879705766	1.438292852	1.438292852
chr16:17527001-17527530	1.914564523	1.673556424	2.347665656	2.40053793	2.847996907	3.337711092	2.776103988	2.906890596	1.622930351	1.40053793	2.582556003	2.462052319
chr19:47232647-47233122	2.10433666	2.13093087	3.054848477	3.310340121	3.993674362	3.771885579	3.257010618	3.212569339	3.764473551	4.142413438	2.147306699	1.918386234
chr20:36054415-36054572	1.541019153	1.250961574	1.63691458	1.516015147	2.472487771	2.403267722	2.477677328	2.381283373	1.411426246	1.599317794	1.298658316	1.250961574
chrX:133346004-133346385	1.475084883	1.526068812	2.849999259	3.040892431	2.347665656	2.531069493	2.17951105	2.140778656	3.107687869	3.047887329	1.250961574	1.948600847
chrX:133350883-133351042	1.438292852	1.286881148	2.124328135	2.510961919	1.726831217	2.364572432	1.555816155	1.35614381	2.140778656	1.687060688	1.344828497	1.3950628
chr22:32754623-32755064	1.475084883	1.704871964	2.021479727	2.185866545	3.080657663	3.367371066	3.360364277	3.252476214	2.117695043	2.350497247	2.007195501	1.819668183
chr22:32628809-32629410	1.475084883	1.646162657	2.386810946	2.788685711	3.220329955	3.407352751	3.14404637	3.317593505	1.778208576	2	2.007195501	1.604071324
chr22:32687912-32688296	1.438292852	1.495695163	1.570462931	1.454175893	3.209453366	2.996388746	2.347665656	2.250961574	1.333423734	1.250961574	1.713695815	1.480265122
chr2:229759978-229760433	1.475084883	1.286881148	1.970853654	2.147306699	2.10433666	2.459431619	1.773996325	1.304511042	1.835924074	1.599317794	1.298658316	1.3950628
chr16:47069235-47069658	1.604071324	1.526068812	3.480265122	3.412781525	2.680324357	2.195347598	2.153805336	2.080657663	3.03562391	3.305970521	2.121015401	1.819668183
chr16:47087371-47087564	1.327687364	1.427606173	2.541019153	2.432959407	1.782408565	1.89917563	1.432959407	1.448900951	1.687060688	1.90303827	1.438292852	1.344828497
chr1:236663890-236664492	1.726831217	2.046141782	3.392317423	3.114367025	3.438292852	3.243364426	2.807354922	2.941106311	3.187451054	3.166715445	2.275007047	2.039138394
chr1:207817890-207818054	1.541019153	1.673556424	2.523561956	2.204766751	2.666756592	2.634593268	2.435628594	2.250961574	3.734438666	3.634593268	1.521050737	1.344828497
chr14:96824322-96824546	1.475084883	1.3950628	2.021479727	2.025028794	2.211012193	2.568032105	2.073820233	1.887525271	1.918386234	1.599317794	1.250961574	1.344828497
chr18:48801190-48801775	2.211012193	2.150559677	2.86393845	2.897240426	3.794935663	3.771885579	4.111865964	4.045268215	1.86393845	1.659924558	2.147306699	2.277984747
chr18:48814949-48815168	1.50589093	1.526068812	1.827819025	1.914564523	2.780310099	2.634593268	2.707082992	2.837943242	1.448900951	1.432959407	1.298658316	1.3950628
chr18:48815742-48816011	1.50589093	1.427606173	2.169925001	2.003602237	3.329123596	3.678071905	3.784503983	3.553360503	2.117695043	2.49057013	1.344828497	1.250961574
chr18:48863428-48863983	2.166715445	2.173127433	1.970853654	2.570462931	3.665620164	3.879705766	3.588564737	3.828834649	2.792855352	2.748461233	2.007195501	2.277984747
chr8:37939534-37939674	1.327687364	1.286881148	1.970853654	2.166715445	1.604071324	1.59454855	1.389566812	1.448900951	1.655351829	1.827819025	1.250961574	1.250961574
chr8:37960887-37961117	1.726831217	1.526068812	1.996388746	2.480265122	2.752748591	2.682573297	1.989139007	1.922197848	1.521050737	1.361768359	1.3950628	1.3950628
chrX:47587103-47587288	1.475084883	1.361768359	1.765534746	2.166715445	2.767654798	2.996388746	3.007195501	2.475084883	2.185866545	2.195347598	1.438292852	1.565597176
chr15:67539506-67539802	1.63691458	1.933572638	2.948600847	2.722466024	2.809414444	2.682573297	1.739848103	1.956056652	2.09423607	2.313245852	2.321928095	2.482848283
chr15:67573306-67573511	1.475084883	1.589763487	2.169925001	2.367371066	2.056583528	1.782408565	1.807354922	1.704871964	2.163498732	2.438292852	1.604071324	1.438292852
chr15:67575216-67575499	1.475084883	1.589763487	2.558267634	2.627606838	2.080657663	2.341985747	1.933572638	2.080657663	2.778208576	2.967168608	1.560714954	1.752748591
chr10:125064709-125065113	2.835924074	2.673556424	4.977737849	4.928370323	4.289834465	4.116031993	3.382667253	3.531069493	4.241840184	4.442280035	3.424922088	3.327687364
chr3:56825854-56826129	1.438292852	1.495695163	2.59454855	2.599317794	2.124328135	1.925999419	1.704871964	1.495695163	1.748461233	1.659924558	1.438292852	1.298658316
chr3:56836860-56837018	1.40053793	1.327687364	2.503348735	2.416839742	2.189033824	2.548436625	1.632268215	1.782408565	1.687060688	2.09085343	1.438292852	1.438292852
chr1:197521166-197521400	1.40053793	1.526068812	2.989139007	2.908812908	2.289834465	2.150559677	1.59454855	1.956056652	2.392317423	2.275007047	1.604071324	1.678071905
chr6:132365671-132365907	1.570462931	1.427606173	2.523561956	2.495695163	1.963474124	2.053111336	1.669026766	1.584962501	1.292781749	1.286881148	1.604071324	1.344828497
chr1:159090933-159091103	1.752748591	1.555816155	2.819668183	2.849999259	2.587364991	2.584962501	2.277984747	2.518535139	2.655351829	2.82984956	1.713695815	1.344828497
chr2:26584388-26584705	1.367371066	1.427606173	1.570462931	1.687060688	1.937344392	2.341985747	2.073820233	2.021479727	2.140778656	1.952333566	2.063502942	1.819668183
chr8:135596039-135596267	1.438292852	1.286881148	2.324810603	2.277984747	1.963474124	1.782408565	1.739848103	1.627606838	2.117695043	2.176322773	1.250961574	1.250961574
chr17:32952546-32952778	1.40053793	1.589763487	1.604071324	1.867896464	2.166715445	2.568032105	2.301587647	2.304511042	1.687060688	1.599317794	1.786596362	1.438292852
chr2:128187112-128187587	1.782408565	1.646162657	2.678071905	2.722466024	2.010779839	1.691534165	1.807354922	1.448900951	3.632268215	3.440952198	1.641546029	1.438292852
chr17:9002345-9002569	1.367371066	1.646162657	2.073820233	2.333423734	1.887525271	1.89917563	2.370164281	2.22650853	2.448900951	2.313245852	1.604071324	2.039138394
chr17:9009844-9010214	1.570462931	1.782408565	1.941106311	1.794935663	3.189033824	3.107687869	2.792855352	2.584962501	1.718087584	2.295723025	1.819668183	1.887525271
chr5:134445019-134445268	1.541019153	1.731183242	1.735522177	1.454175893	2.695993813	2.12763328	1.963474124	1.782408565	1.807354922	1.627606838	1.344828497	1.521050737
chr4:141668590-141668852	1.752748591	1.731183242	2.805292456	2.613531653	1.963474124	1.952333566	2.017921908	2.021479727	2.763411574	2.776103988	1.560714954	1.298658316
chr16:53024236-53024466	1.63691458	1.883620816	2.976363636	2.750606505	2.384049807	2.260025656	1.963474124	2.35614381	2.622930351	2.153805336	1.521050737	1.480265122
chr17:76839659-76840056	1.835924074	1.859969548	3.392317423	3.229587923	2.767654798	2.970853654	2.277984747	2.451540833	3.440952198	3.784503983	3.119356177	2.462052319
chr1:21332842-21332981	1.604071324	1.646162657	2.408711861	2.464668267	1.835924074	2.053111336	1.871843649	1.887525271	2.763411574	2.555816155	1.298658316	1.344828497
chr6:81981723-81982124	1.50589093	1.555816155	2.217230716	2.480265122	1.887525271	2.003602237	1.773996325	1.922197848	1.807354922	1.40053793	1.678071905	1.438292852
chr3:59266638-59266815	1.327687364	1.555816155	1.339137385	1.769771739	2.587364991	2.23878686	2.229587923	1.819668183	1.372952098	1.250961574	1.250961574	1.344828497
chr1:169667032-169667993	2.901108243	2.715893371	4.591559746	4.313245852	4.319039816	4.546585829	3.833902077	3.726831217	4.500164679	4.450881315	3.211012193	2.6622055
chr1:169692563-169692986	1.835924074	1.859969548	3.211012193	2.861955364	2.03562391	2.634593268	1.989139007	1.584962501	2.313245852	2.176322773	2.007195501	1.521050737
chr7:91012291-91012540	1.327687364	1.250961574	1.416839742	1.422233001	2.403267722	2.077242999	1.963474124	2.277984747	1.250961574	1.286881148	1.344828497	1.250961574
chr7:91021110-91021284	1.541019153	1.3950628	1.735522177	1.632268215	2.010779839	2.341985747	1.839959587	2.053111336	1.748461233	1.40053793	1.3950628	1.250961574
chr19:3806837-3807123	1.40053793	1.782408565	2.283921772	2.480265122	1.887525271	1.722466024	1.555816155	1.541019153	2.538538164	2.587364991	1.521050737	1.521050737
chr1:215621998-215622221	1.292781749	1.3950628	2.386810946	1.843983844	1.475084883	1.59454855	1.432959407	1.448900951	1.687060688	1.659924558	1.250961574	1.250961574
chr7:82629676-82629944	1.250961574	1.327687364	1.416839742	1.604071324	2.438292852	2.195347598	1.933572638	1.922197848	1.250961574	1.327687364	1.250961574	1.250961574
chr7:95718662-95719061	2.056583528	1.589763487	3.221877081	2.837943242	2.739848103	2.601696516	2.046141782	2.3305584	2.763411574	2.555816155	1.851998837	1.948600847
chr12:12636757-12636918	1.475084883	1.495695163	2.44625623	1.981852653	1.50589093	1.411426246	1.59454855	1.35614381	1.555816155	1.432959407	1.344828497	1.641546029
chr7:1466778-1467074	1.292781749	1.286881148	2.44625623	2.641546029	2.03562391	1.871843649	1.807354922	1.495695163	2.639232163	3.092545742	1.521050737	1.480265122
chr8:117934332-117934577	1.807354922	1.589763487	2.23878686	2.025028794	3.15704371	3.107687869	2.742006211	2.837943242	2.485426827	1.827819025	1.851998837	1.565597176
chr8:117946585-117947131	1.63691458	1.250961574	2.976363636	3.040892431	3.147306699	3.416839742	2.498250868	2.451540833	2.718087584	2.803227036	1.748461233	1.641546029
chr8:117952683-117952855	1.250961574	1.250961574	2.541019153	2.367371066	1.835924074	1.952333566	1.475084883	1.66448284	2.702657543	2.570462931	1.3950628	1.3950628
chr8:117998536-117998926	1.438292852	1.555816155	3.786596362	3.760220946	3.539779192	3.527320608	3.182692298	2.801158656	3.43162296	3.557042415	1.748461233	1.752748591
chr10:31918765-31919254	2.166715445	1.589763487	3.682573297	3.153805336	2.861955364	2.531069493	2.153805336	2.169925001	2.835924074	3.047887329	1.97819563	2.124328135
chr10:31949336-31949648	2.327687364	2.493134922	4.501439145	4.304511042	4.23572706	4.408711861	3.626439137	3.3305584	4.408032466	4.438292852	2.914564523	3.124328135
chr1:192527457-192527669	1.475084883	1.427606173	2.577730931	2.541019153	2.10433666	2.23878686	1.933572638	1.855989697	2.229587923	2.021479727	1.521050737	1.678071905
chr1:87236718-87236954	1.887525271	1.910732662	2.935459748	3.283921772	2.347665656	2.341985747	2.229587923	2.250961574	2.163498732	1.952333566	1.786596362	1.604071324
chr10:133241490-133241789	1.40053793	1.3950628	2.169925001	2.367371066	1.726831217	1.871843649	1.839959587	1.495695163	1.970853654	2.021479727	1.480265122	1.3950628
chr9:131504181-131504379	1.604071324	1.555816155	1.941106311	2.107687869	2.939226578	3.0721058	2.498250868	2.666756592	1.86393845	2.046141782	1.819668183	1.521050737
chr11:60504336-60504613	1.250961574	1.250961574	2.849999259	2.613531653	1.887525271	1.925999419	1.250961574	1.35614381	1.718087584	1.851998837	1.3950628	1.250961574
chr3:148823067-148823447	1.438292852	1.495695163	3.889473543	3.673556424	3.260025656	3.285402219	2.17951105	2.427606173	2.86393845	2.776103988	1.678071905	2.039138394
chr3:33420037-33420445	1.887525271	1.704871964	2.678071905	2.669026766	2.821710215	3.347665656	2.392317423	2.541019153	2.353323291	2.456806149	2.173127433	2.09423607
chr3:33429330-33429622	1.66448284	1.811471031	2.646162657	2.669026766	2.604071324	2.028569152	2.435628594	2.763411574	3.107687869	3.10433666	1.748461233	1.678071905
chr9:38405842-38406108	1.541019153	1.646162657	2.021479727	1.937344392	2.587364991	1.97819563	2.017921908	2.198494154	1.555816155	1.5360529	1.344828497	1.250961574
chr4:152796289-152796607	1.63691458	1.811471031	2.922197848	2.788685711	2.080657663	2.477677328	1.839959587	1.819668183	2.333423734	2.195347598	1.851998837	1.3950628
chr5:39471883-39472067	1.604071324	1.327687364	2.304511042	2.40053793	2.752748591	2.698218478	2.204766751	2.277984747	1.333423734	1.718087584	1.480265122	1.344828497
chr5:39481968-39482212	1.63691458	1.646162657	1.604071324	1.575312331	2.438292852	2.713695815	2.277984747	2.541019153	1.411426246	1.40053793	1.604071324	1.604071324
chr5:39491601-39491800	1.250961574	1.250961574	2.503348735	2.350497247	1.327687364	1.333423734	1.250961574	1.250961574	1.411426246	1.40053793	1.250961574	1.250961574
chr1:234386256-234386620	1.250961574	1.286881148	3.200064862	2.861955364	1.438292852	1.560714954	1.389566812	1.448900951	1.807354922	1.879705766	1.250961574	1.250961574
chr1:234396929-234397123	1.40053793	1.3950628	2.61117238	2.776103988	2.211012193	2.195347598	1.516015147	1.40053793	2.572889668	2.788685711	1.819668183	1.480265122
chr11:119509463-119509673	1.367371066	1.464668267	2.283921772	2.087462841	2.976363636	3.243364426	3.077242999	3.279471296	1.521050737	1.432959407	1.480265122	1.480265122
chr11:119509959-119510615	3.694880193	3.276496666	4.957450336	4.884597921	5.358958826	5.333423734	5.040892431	4.873321063	4.314696526	4.009884589	3.458119481	3.754887502
chr1:185731598-185731791	1.250961574	1.250961574	2.304511042	2.570462931	1.475084883	1.526068812	1.250961574	1.35614381	1.807354922	1.799087306	1.250961574	1.250961574
chr22:31378613-31378908	1.541019153	1.704871964	2.577730931	2.350497247	2.472487771	2.364572432	1.871843649	1.922197848	2.778208576	2.906890596	2.22342255	1.752748591
chr1:77594446-77594671	1.40053793	1.3950628	3.341985747	3.247927513	2.604071324	2.459431619	2.046141782	1.819668183	3.252476214	2.942983598	1.678071905	1.678071905
chr2:102750062-102750210	1.989139007	1.618238656	3.016139703	2.9202933	2.147306699	1.89917563	1.59454855	1.956056652	1.944858446	1.799087306	1.521050737	1.641546029
chr11:72838194-72838430	1.367371066	1.327687364	2.021479727	1.843983844	2.327687364	2.384049807	1.704871964	1.744161096	1.807354922	1.879705766	1.344828497	1.521050737
chr18:57833437-57834008	2.10433666	2.09085343	3.754887502	3.363171077	2.925999419	3.119356177	2.742006211	2.746312766	2.589763487	2.867896464	2.007195501	1.918386234
chr18:57837872-57838179	1.570462931	1.589763487	3.403267722	3.363171077	3.260025656	3.297191417	2.558267634	2.451540833	1.748461233	1.773996325	1.438292852	1.250961574
chrX:72095024-72095156	1.604071324	1.526068812	2.195347598	2.584962501	2.189033824	2.12763328	1.933572638	1.887525271	1.807354922	1.718087584	1.678071905	2.201633861
chr4:73816908-73817068	1.63691458	1.646162657	2.147306699	1.891419187	3.010779839	2.682573297	2.347665656	2.250961574	1.485426827	1.327687364	1.641546029	1.480265122
chr4:73870904-73871083	2.010779839	1.956056652	2.948600847	2.763411574	3.092545742	3.397802962	3.280956314	3.053111336	1.835924074	1.974529312	1.748461233	1.752748591
chr4:73871915-73872159	1.40053793	1.286881148	1.887525271	1.769771739	2.62058641	2.477677328	3.220329955	3.292781749	1.485426827	1.5360529	1.438292852	1.786596362
chr3:42048709-42048853	1.475084883	1.589763487	1.887525271	1.843983844	2.347665656	2.23878686	2.12763328	2.021479727	1.655351829	1.250961574	1.521050737	1.604071324
chr15:65572098-65572294	1.438292852	1.327687364	2.59454855	2.641546029	2.403267722	2.077242999	1.516015147	1.627606838	2.117695043	1.799087306	1.748461233	1.752748591
chr12:104494875-104495192	2.10433666	2.192194165	3.786596362	3.905928478	4.146492307	3.927896454	3.232660757	3.252476214	3.393690764	3.817623258	2.521050737	2.771885579
chr12:104498331-104498553	1.782408565	1.835924074	2.44625623	2.295723025	3.548436625	3.578938713	3.393690764	3.509695842	1.521050737	2	1.713695815	2.150559677
chr13:25906314-25906812	1.604071324	1.589763487	1.887525271	1.575312331	2.572889668	2.761285273	2.742006211	2.855989697	1.687060688	1.469885976	1.678071905	1.678071905
chr6:21914175-21914366	1.570462931	1.495695163	2.217230716	2.185866545	1.937344392	1.925999419	1.516015147	1.584962501	1.778208576	1.851998837	1.604071324	1.298658316
chr6:21915718-21915892	1.40053793	1.327687364	2.217230716	2.367371066	1.807354922	2.12763328	1.516015147	1.704871964	1.718087584	1.718087584	1.604071324	1.3950628
chr8:65622335-65622742	1.327687364	1.327687364	3.054848477	2.849999259	1.541019153	1.372952098	1.432959407	1.40053793	2.430285273	2.195347598	1.480265122	1.641546029
chr1:200780837-200781092	1.475084883	1.731183242	2.849999259	2.464668267	2.925999419	2.548436625	2.347665656	2.053111336	2.353323291	2.313245852	2.173127433	2.253989266
chr6:38283704-38284092	1.604071324	1.589763487	1.669026766	1.659924558	2.887525271	2.904965719	2.456806149	2.475084883	1.411426246	2.13422094	1.3950628	1.344828497
chr1:214418180-214418756	1.570462931	1.464668267	2.577730931	2.333423734	1.66448284	1.49057013	1.516015147	1.495695163	1.555816155	1.627606838	1.3950628	1.438292852
chr11:128805711-128805869	1.327687364	1.3950628	3.016139703	2.613531653	2.310340121	2.280956314	1.933572638	1.922197848	1.748461233	1.799087306	1.521050737	1.521050737
chr17:50458300-50459353	1.752748591	1.956056652	3.234194723	3.084064265	3.080657663	3.060047384	2.634593268	2.871843649	2.46727948	2.906890596	1.883620816	2.301587647
chr14:51905695-51906219	2.861955364	2.493134922	3.972692654	3.810443104	4.230356745	4.298658316	4.233427944	3.915520901	2.207892852	2.066950244	2.063502942	2.010779839
chr9:120920759-120921118	1.604071324	1.883620816	2.6622055	2.788685711	3.956985925	3.893362211	3.942983598	4.105175192	2.117695043	2	1.641546029	1.565597176
chr9:120925811-120926809	3.604071324	3.852997588	5.297925053	5.261154673	5.715344295	5.828834649	5.706530553	5.627606838	4.939696741	5.004501392	3.581351247	3.84899843
chr8:102383123-102383502	1.835924074	2.046141782	3.10433666	3.14404637	2.62058641	2.440952198	2.370164281	2.250961574	2.835924074	2.906890596	2.321928095	2.372952098
chr8:102391109-102391356	1.250961574	1.250961574	2.805292456	2.942983598	2.572889668	2.195347598	1.933572638	1.66448284	2.718087584	2.618238656	1.521050737	1.438292852
chr20:36465135-36465311	1.475084883	1.286881148	2.260025656	2.185866545	2.666756592	2.889473543	2.073820233	2.22650853	2.411426246	2.570462931	1.344828497	1.438292852
chr7:128255359-128255527	1.475084883	1.757023247	2.773996325	2.260025656	2.310340121	2.364572432	1.90303827	1.782408565	2.140778656	2.066950244	1.713695815	1.752748591
chr20:47999292-47999438	1.475084883	1.464668267	1.570462931	1.604071324	2.272023189	2.100977648	1.90303827	1.819668183	1.521050737	1.432959407	1.480265122	1.678071905
chr4:173121091-173121512	2.310340121	2.477677328	4.529196268	4.232660757	3.595742339	3.107687869	2.871843649	2.819668183	3.688180359	3.61117238	2.370164281	2.066950244
chr3:66722743-66722974	1.989139007	1.704871964	1.941106311	2.107687869	2.925999419	2.904965719	2.918386234	2.726831217	1.485426827	1.432959407	1.641546029	1.604071324
chr3:132457366-132457611	1.541019153	1.526068812	2.427606173	2.776103988	2.572889668	2.634593268	1.933572638	1.782408565	2.021479727	2.49057013	1.748461233	1.565597176
chr3:132459535-132459837	1.40053793	1.250961574	2.59454855	2.295723025	3.438292852	3.605257263	2.347665656	1.989139007	2.333423734	2.217230716	1.250961574	1.438292852
chr6:35905306-35905589	1.250961574	1.250961574	1.339137385	1.454175893	2.310340121	2.173127433	1.669026766	1.541019153	1.589763487	1.327687364	1.250961574	1.438292852
chr18:56109631-56110086	1.250961574	1.286881148	2.260025656	2.066950244	3.319039816	3.021479727	2.887525271	2.726831217	1.748461233	1.827819025	1.480265122	1.521050737
chr2:12412858-12413163	1.604071324	1.811471031	3.47118746	3.484138131	2.604071324	3.033863452	2.153805336	2.3305584	2.655351829	2.472487771	1.97819563	1.641546029
chr5:72931435-72931648	1.367371066	1.495695163	1.416839742	1.389566812	1.937344392	2.364572432	2.17951105	2.080657663	1.250961574	1.361768359	1.438292852	1.438292852
chr7:67130883-67131071	1.250961574	1.361768359	1.378511623	1.321928095	1.835924074	2.440952198	1.516015147	1.35614381	1.250961574	1.250961574	1.344828497	1.344828497
chr2:241515400-241515792	1.40053793	1.3950628	2.849999259	2.682573297	1.752748591	1.782408565	1.250961574	1.495695163	2.250961574	2.111031312	1.344828497	1.344828497
chr2:24505745-24506313	1.66448284	1.646162657	2.073820233	2.147306699	2.680324357	2.776103988	2.634593268	2.277984747	2.748461233	2.99095486	1.641546029	1.438292852
chr2:24577517-24577747	1.292781749	1.327687364	2.44625623	2.003602237	1.989139007	2.173127433	1.475084883	1.448900951	1.521050737	1.5360529	1.344828497	1.604071324
chr7:129146300-129146859	2.272023189	2.443606651	2.790772038	2.695993813	4.280213996	4.497612366	4.286881148	4.177917792	2.46727948	2.422233001	2.931683057	3.255500733
chr7:129197852-129198115	1.40053793	1.464668267	3.040892431	2.555816155	2.166715445	2.12763328	1.871843649	1.782408565	2.207892852	2.350497247	1.97819563	1.786596362
chr4:156799264-156799563	1.835924074	1.495695163	2.790772038	2.599317794	3.447579197	3.297191417	4.071247819	4.052241981	1.485426827	1.40053793	1.521050737	1.981852653
chr14:31895731-31895959	1.963474124	1.782408565	3.372952098	3.560714954	2.010779839	2.053111336	1.555816155	1.744161096	2.555816155	2.570462931	2.22342255	1.855989697
chr18:3586704-3587151	1.327687364	1.250961574	3.092545742	2.976363636	2.010779839	2.100977648	1.475084883	1.448900951	3.764473551	3.735522177	1.604071324	1.3950628
chr14:23421749-23421884	1.475084883	1.3950628	1.887525271	2.12763328	1.835924074	1.97819563	1.871843649	1.704871964	1.485426827	1.250961574	1.604071324	1.565597176
chr14:23447756-23448019	1.292781749	1.427606173	2.695993813	2.204766751	2.310340121	2.459431619	1.555816155	1.627606838	1.718087584	1.599317794	1.298658316	1.250961574
chr4:89994554-89994758	1.63691458	1.646162657	2.577730931	2.40053793	1.50589093	1.49057013	1.59454855	1.448900951	2.070389328	2.046141782	1.641546029	1.641546029
chr5:159865229-159865732	1.50589093	1.327687364	2.935459748	3.23878686	2.456806149	2.403267722	1.933572638	1.627606838	3.43162296	3.014355293	1.298658316	1.521050737
chr8:95235751-95236181	2.939226578	2.570462931	3.641546029	3.98550043	4.913607512	4.870857864	4.535430915	4.688180359	4.526694846	4.184280294	2.007195501	2.066950244
chr7:31373989-31374178	1.367371066	1.361768359	2.46727948	2.316145742	1.963474124	2.003602237	1.704871964	1.541019153	1.555816155	1.925999419	1.344828497	1.3950628
chr7:141884664-141885140	2.347665656	2.508428653	3.624100895	3.568032105	4.091699834	3.967168608	3.169925001	3.584962501	2.821710215	2.776103988	2.767654798	2.700439718
chr9:137607207-137607432	2.010779839	2.250961574	2.678071905	2.931683057	3.420886575	3.367371066	3.56924803	3.266036894	1.970853654	2.350497247	2.370164281	2.150559677
chr9:137639350-137639621	1.66448284	1.782408565	3.10433666	2.998195503	2.438292852	2.548436625	2.498250868	2.646162657	3.165107985	3.334854269	2.695993813	2.718087584
chr19:4313607-4314539	1.937344392	1.618238656	3.770829046	3.522306893	3.260025656	2.996388746	2.17951105	2.451540833	3.615887074	4.06091205	3.021479727	2.935459748
chr17:47638864-47639192	1.604071324	1.526068812	1.887525271	1.632268215	2.680324357	2.384049807	2.017921908	1.627606838	2.485426827	2.313245852	1.786596362	1.604071324
chr17:47660022-47660403	1.604071324	1.589763487	2.805292456	2.825785627	2.680324357	2.584962501	2.414135533	2.451540833	2.622930351	3.135863165	2.731183242	2.718087584
chr19:48117645-48118307	1.541019153	1.526068812	2.879705766	2.613531653	2.03562391	1.871843649	1.739848103	1.922197848	3.403267722	3.423578171	1.713695815	1.718087584
chr2:73912042-73912245	1.250961574	1.250961574	2.049630768	2.570462931	1.752748591	1.952333566	1.250961574	1.250961574	2.333423734	2.3305584	1.250961574	1.344828497
chr2:73970273-73970668	1.327687364	1.526068812	2.367371066	2.464668267	2.056583528	2.217230716	2.100977648	1.66448284	2.411426246	2.313245852	2.063502942	1.786596362
chr3:188933306-188933646	1.570462931	1.464668267	3.10433666	2.849999259	2.189033824	2.173127433	1.516015147	1.989139007	2.021479727	2.09085343	1.560714954	1.565597176
chr18:26019484-26019765	1.726831217	1.526068812	1.531069493	1.632268215	2.50589093	2.666756592	2.435628594	2.646162657	2.070389328	1.952333566	1.438292852	1.521050737
chr18:26071951-26072101	1.327687364	1.286881148	2.427606173	2.416839742	1.66448284	1.560714954	1.669026766	1.855989697	2.021479727	1.773996325	1.3950628	1.480265122
chr4:37236178-37236535	1.726831217	1.673556424	2.073820233	2.185866545	3.498250868	3.725741157	3.626439137	3.846994687	1.622930351	1.718087584	1.604071324	2.039138394
chr1:198904419-198904616	1.40053793	1.327687364	2.629939409	2.526068812	2.10433666	1.97819563	1.773996325	2.053111336	2.250961574	2.438292852	1.713695815	1.786596362
chr1:198967716-198967906	1.475084883	1.464668267	2.44625623	2.277984747	2.03562391	2.173127433	1.963474124	1.819668183	2.021479727	1.851998837	1.604071324	1.887525271
chr1:219885352-219885714	1.63691458	1.673556424	2.976363636	2.737686761	1.86393845	2.260025656	1.933572638	1.782408565	2.046141782	1.659924558	1.344828497	1.819668183
chr1:24878124-24878317	1.327687364	1.3950628	1.416839742	1.687060688	2.327687364	2.217230716	1.704871964	1.448900951	1.485426827	1.469885976	1.560714954	1.565597176
chr10:75708767-75709011	1.475084883	1.526068812	2.195347598	2.367371066	1.86393845	1.782408565	1.773996325	1.584962501	2.292781749	2.066950244	1.344828497	1.718087584
chr13:28122330-28122621	1.475084883	1.3950628	3.589763487	3.476381688	3.365972428	3.613531653	3.169925001	3.037382222	2.09423607	2.176322773	1.748461233	1.887525271
chr3:151043282-151043610	1.570462931	1.589763487	2.819668183	2.295723025	1.835924074	1.659924558	1.839959587	1.627606838	1.521050737	1.718087584	1.678071905	1.298658316
chr5:177157967-177158208	1.50589093	1.427606173	2.577730931	2.555816155	1.752748591	1.782408565	1.90303827	2.140778656	1.411426246	1.500802053	1.521050737	1.480265122
chr4:73722047-73722254	1.570462931	1.704871964	2.147306699	2.003602237	3.35614381	3.463360886	3.9202933	3.86393845	1.622930351	1.90303827	1.678071905	2.010779839
chr4:73742821-73743028	1.292781749	1.250961574	1.941106311	1.604071324	2.438292852	2.384049807	3.559491813	3.279471296	1.521050737	1.327687364	1.604071324	1.604071324
chr4:73743888-73744117	1.327687364	1.327687364	1.941106311	1.867896464	2.438292852	2.746312766	3.792855352	3.746312766	1.485426827	2.176322773	2.173127433	1.718087584
chr4:73744327-73744609	1.250961574	1.3950628	1.914564523	2.003602237	2.456806149	2.173127433	3.349082146	3.428946345	2.292781749	2.153805336	1.819668183	1.887525271
chr4:73744907-73745129	1.327687364	1.361768359	1.827819025	2.025028794	2.438292852	2.260025656	3.280956314	3.292781749	2.185866545	2.6622055	1.786596362	1.918386234
chr4:73764633-73764872	1.40053793	1.286881148	2.049630768	1.891419187	2.456806149	1.752748591	2.392317423	2.277984747	1.292781749	1.5360529	1.480265122	1.250961574
chr4:73776265-73776661	1.541019153	1.3950628	2.283921772	2.241840184	2.809414444	2.931683057	2.887525271	3.005399988	1.411426246	1.40053793	2.121015401	1.438292852
chr5:113146954-113147428	1.327687364	1.427606173	1.669026766	1.843983844	2.650764559	2.819668183	1.807354922	1.887525271	1.521050737	1.469885976	1.521050737	1.344828497
chr5:159400539-159400800	1.541019153	1.704871964	2.169925001	1.937344392	2.925999419	3.221877081	3.499527024	3.3305584	2.411426246	1.974529312	1.560714954	1.565597176
chr5:159405585-159406071	2.62058641	2.555816155	3.422233001	3.35473424	4.178714641	4.423578171	5.012568674	4.864433796	3.023255352	2.748461233	2.713695815	2.754887502
chr5:159409932-159410099	1.250961574	1.361768359	2.695993813	2.750606505	2.456806149	2.260025656	1.59454855	1.922197848	1.521050737	1.627606838	1.344828497	1.250961574
chr5:159412409-159412829	1.752748591	1.704871964	2.558267634	2.709290636	3.588564737	3.986410935	4.091699834	3.907852072	2.272023189	2.587364991	2.09423607	2.584962501
chr5:159427594-159428020	1.475084883	1.495695163	3.001802243	2.861955364	2.080657663	2.260025656	2.229587923	1.887525271	1.687060688	1.599317794	1.713695815	1.887525271
chr5:159430881-159431060	1.367371066	1.286881148	2.408711861	2.316145742	1.475084883	1.659924558	1.632268215	1.250961574	1.411426246	1.286881148	1.250961574	1.344828497
chr1:39106069-39106238	1.475084883	1.526068812	2.790772038	2.480265122	2.780310099	3.047887329	2.671293372	2.451540833	2.09423607	2.13422094	1.914564523	2.010779839
chr1:39109770-39109911	1.250961574	1.250961574	2.849999259	2.885574364	2.211012193	2.280956314	1.432959407	1.541019153	2.117695043	2.350497247	1.344828497	1.250961574
chr1:39159760-39160002	1.327687364	1.286881148	2.577730931	2.495695163	1.438292852	1.448900951	1.516015147	1.627606838	2.86393845	3.23878686	1.438292852	1.250961574
chr1:39161922-39162200	1.327687364	1.327687364	2.790772038	2.987320866	2.809414444	2.384049807	2.392317423	1.744161096	3.793895883	4.003602237	1.604071324	1.521050737
chr15:90326603-90326764	1.541019153	1.555816155	1.855989697	2.025028794	2.49057013	2.601696516	2.518535139	1.819668183	2.207892852	2.257010618	1.521050737	1.678071905
chr15:90343302-90343774	1.50589093	1.673556424	2.073820233	1.937344392	3.564378169	3.518535139	3.195347598	3.08236197	1.589763487	1.799087306	1.521050737	1.480265122
chr15:90394841-90395111	1.40053793	1.3950628	2.021479727	2.046141782	1.914564523	2.341985747	1.59454855	2.35614381	1.333423734	1.432959407	1.3950628	1.521050737
chr22:24148816-24149129	1.541019153	1.327687364	2.503348735	2.384049807	1.66448284	1.659924558	1.250961574	1.704871964	3.198494154	3.843983844	1.713695815	1.819668183
chr2:196482653-196482947	1.475084883	1.464668267	2.324810603	1.914564523	2.10433666	2.077242999	2.229587923	2.56315813	1.411426246	1.361768359	1.344828497	1.480265122
chr16:11126466-11126792	1.50589093	1.495695163	2.86393845	2.908812908	2.272023189	1.811471031	1.807354922	1.819668183	3.0721058	3.343407822	1.713695815	1.3950628
chr16:11180542-11180824	2.604071324	2.09085343	4.076388069	4.214124805	3.49057013	3.733354341	3.304511042	2.957914599	2.87774425	3.423578171	2.851998837	2.805292456
chr16:11183262-11183487	1.40053793	1.464668267	1.941106311	2.147306699	2.939226578	3.189033824	2.792855352	3.005399988	1.411426246	1.500802053	1.521050737	1.250961574
chr5:7911081-7911746	1.86393845	1.704871964	3.3305584	3.051372102	2.250961574	2.364572432	2.301587647	2.169925001	2.606442228	2.82984956	1.521050737	1.887525271
chr8:123613435-123614398	1.86393845	2.025028794	2.59454855	2.464668267	3.023255352	3.221877081	2.477677328	2.989139007	1.944858446	1.879705766	2.09423607	1.981852653
chr7:28316594-28316877	1.50589093	1.464668267	1.765534746	1.981852653	2.650764559	2.776103988	2.253989266	2.198494154	1.485426827	1.469885976	1.438292852	1.604071324
chr7:28330308-28331036	1.367371066	1.673556424	2.217230716	2.147306699	1.752748591	2.028569152	2.153805336	2.053111336	3.09592442	2.867896464	1.678071905	1.604071324
chr7:134790487-134790678	1.367371066	1.555816155	2.629939409	2.541019153	2.555816155	2.513490746	1.669026766	2.22650853	1.918386234	2.046141782	1.748461233	1.3950628
chr5:168910076-168910299	1.327687364	1.250961574	2.849999259	3.266036894	1.604071324	1.691534165	1.298658316	1.495695163	2.070389328	2.09085343	1.344828497	1.250961574
chr3:86973499-86973675	1.63691458	1.427606173	1.416839742	1.632268215	2.056583528	2.23878686	1.871843649	1.744161096	1.485426827	1.250961574	1.480265122	1.480265122
chr16:21721169-21721450	1.327687364	1.327687364	1.339137385	1.516015147	2.229587923	2.601696516	2.742006211	2.475084883	1.250961574	1.327687364	1.250961574	1.344828497
chr22:37162473-37162962	1.475084883	1.327687364	2.629939409	2.495695163	2.272023189	2.384049807	1.871843649	1.782408565	2.849999259	3.070389328	2.321928095	2.124328135
chr6:118485600-118485964	1.438292852	1.555816155	2.217230716	2.367371066	1.367371066	1.843983844	1.344828497	1.855989697	1.835924074	1.718087584	1.250961574	1.565597176
chr1:241475513-241475987	1.835924074	1.673556424	2.367371066	2.384049807	3.901108243	4.329841177	4.111865964	4.279471296	1.589763487	1.40053793	1.438292852	1.718087584
chr2:237283640-237283785	1.604071324	1.618238656	1.765534746	1.575312331	2.541019153	2.280956314	2.435628594	2.451540833	1.292781749	1.327687364	1.250961574	1.438292852
chr12:31811139-31811453	1.66448284	2.025028794	3.508428653	3.529820947	3.289834465	3.5360529	2.17951105	2.584962501	2.117695043	2.176322773	2.09423607	1.918386234
chr12:31886971-31887478	1.438292852	1.3950628	3.277984747	3.514753498	2.541019153	2.666756592	2.153805336	1.922197848	3.13093087	3.060047384	2.03562391	2.09423607
chr5:39211795-39212200	2.367371066	2.324810603	4.247168	3.969012308	4.034743949	3.87282876	3.415488271	3.697106574	4.289096702	4.446917865	2.480265122	2.545968369
chr5:39264643-39264801	1.570462931	1.327687364	2.726831217	2.682573297	2.272023189	2.053111336	2.277984747	1.584962501	2.485426827	2.704871964	1.851998837	1.752748591
chr13:50992247-50992551	1.695993813	1.757023247	3.422233001	3.514753498	2.739848103	2.889473543	2.82374936	2.56315813	3.334854269	3.40599236	3.063502942	2.625270489
chr6:83444220-83444632	1.604071324	1.811471031	3.255500733	3.452858965	3.347665656	3.367371066	2.839959587	2.606442228	3.486714373	3.218781168	2.435628594	1.521050737
chr6:83474449-83474745	1.327687364	1.327687364	2.324810603	2.350497247	1.726831217	1.659924558	1.632268215	1.541019153	3.599317794	3.564378169	1.3950628	1.604071324
chr5:149100080-149100422	1.250961574	1.250961574	2.147306699	2.147306699	2.147306699	2.301587647	1.59454855	1.922197848	1.778208576	1.952333566	1.344828497	1.521050737
chr5:149173217-149173483	1.327687364	1.250961574	1.799087306	1.769771739	2.229587923	2.513490746	2.596935142	2.451540833	1.411426246	1.286881148	1.3950628	1.3950628
chr15:100596834-100597125	1.726831217	1.859969548	3.480265122	3.529820947	2.724650272	2.548436625	1.669026766	1.922197848	2.98550043	3.060047384	1.678071905	1.344828497
chr15:59063038-59063403	1.963474124	1.589763487	3.066950244	3.14404637	2.587364991	2.584962501	1.739848103	1.704871964	3.283921772	2.942983598	1.560714954	1.786596362
chr15:59074606-59074938	1.327687364	1.250961574	3.392317423	3.292781749	2.419538892	2.341985747	1.59454855	1.704871964	2.702657543	3.23878686	1.480265122	1.344828497
chr1:153342162-153342336	1.604071324	1.859969548	2.948600847	3.019701914	1.989139007	2.23878686	1.739848103	1.922197848	2.163498732	1.90303827	1.560714954	1.298658316
chr1:153385015-153385211	1.887525271	1.933572638	2.283921772	2.480265122	3.068670811	2.904965719	3.117695043	2.889473543	2.353323291	2.23572706	2.250961574	2.503348735
chr4:8287904-8288132	1.541019153	1.555816155	1.531069493	1.891419187	2.347665656	2.568032105	2.204766751	1.922197848	1.589763487	1.627606838	1.748461233	1.819668183
chr19:42034848-42035237	1.835924074	1.646162657	3.372952098	2.95419631	2.587364991	2.584962501	2.253989266	2.22650853	2.792855352	2.788685711	2.250961574	1.918386234
chr3:188677450-188677703	1.250961574	1.427606173	3.176322773	2.837943242	2.572889668	2.713695815	1.59454855	1.40053793	1.655351829	1.773996325	1.344828497	1.480265122
chr6:157106428-157106790	1.367371066	2.111031312	2.304511042	2.166715445	2.950468414	2.634593268	2.792855352	2.451540833	2.538538164	2.472487771	1.713695815	1.786596362
chr5:65736105-65736284	1.40053793	1.464668267	2.558267634	2.669026766	2.821710215	2.875780063	2.456806149	2.427606173	1.622930351	1.5360529	1.344828497	1.565597176
chr5:65740333-65740530	1.327687364	1.286881148	2.503348735	2.22342255	1.438292852	1.627606838	1.298658316	1.250961574	1.521050737	1.432959407	1.250961574	1.250961574
chr13:21824037-21824226	1.292781749	1.286881148	2.906890596	2.750606505	1.963474124	1.843983844	1.516015147	1.495695163	2.333423734	2.195347598	1.521050737	1.604071324
chr1:67519367-67519561	1.250961574	1.250961574	2.948600847	2.416839742	1.66448284	1.560714954	1.250961574	1.250961574	1.996388746	1.773996325	1.344828497	1.250961574
chr9:86339391-86339673	1.63691458	1.526068812	2.23878686	2.147306699	3.010779839	3.107687869	2.498250868	2.606442228	3.047887329	3.037382222	1.480265122	1.521050737
chr6:109194888-109195286	1.695993813	1.589763487	3.078951341	3.030336078	2.963474124	2.944858446	2.414135533	2.169925001	3.0721058	3.177917792	2.09423607	2.09423607
chr15:95621031-95621530	1.63691458	1.555816155	3.028569152	3.073820233	2.50589093	2.364572432	2.347665656	2.498250868	2.448900951	2.704871964	1.948600847	2.010779839
chr15:90244248-90244515	1.438292852	1.526068812	2.097610797	2.333423734	1.695993813	2.053111336	2.046141782	2.111031312	1.372952098	1.469885976	1.298658316	1.3950628
chr15:90287188-90287598	1.367371066	1.464668267	2.646162657	2.682573297	2.767654798	2.996388746	2.12763328	2.35614381	2.503348735	2.618238656	1.883620816	1.948600847
chr15:90297169-90297347	1.292781749	1.250961574	1.941106311	2.448900951	1.782408565	1.411426246	1.516015147	1.304511042	2.046141782	1.718087584	1.641546029	1.480265122
chr3:195147491-195147822	2.572889668	2.601696516	4.263785614	4.539779192	3.841973119	4.116031993	3.360364277	3.575312331	4.022367813	4.110196178	2.94673086	3.165107985
chr3:195173535-195174045	1.604071324	1.646162657	2.726831217	3.192194165	3.702657543	3.90014226	2.807354922	2.687060688	2.046141782	2.456806149	1.641546029	1.887525271
chrX:68014757-68015109	1.40053793	1.250961574	2.485426827	2.709290636	1.541019153	1.448900951	1.432959407	1.40053793	2.046141782	1.925999419	1.344828497	1.480265122
chr4:24753631-24753898	2.835924074	2.541019153	3.57167681	3.596935142	4.173127433	4.250961574	3.588564737	3.440952198	2.763411574	2.472487771	1.819668183	1.521050737
chr1:171961990-171962136	1.327687364	1.3950628	1.887525271	2.087462841	1.66448284	1.411426246	1.739848103	1.40053793	2.163498732	1.952333566	1.521050737	1.604071324
chr15:81111542-81111769	1.604071324	1.495695163	2.541019153	2.801158656	3.420886575	3.377123749	2.933572638	3.12763328	1.589763487	1.925999419	1.3950628	1.604071324
chr15:81146564-81146794	1.726831217	2.046141782	2.021479727	1.981852653	3.010779839	3.107687869	2.435628594	2.381283373	1.748461233	1.599317794	1.748461233	1.718087584
chr2:169116536-169116800	1.541019153	1.327687364	3.152183419	3.124328135	2.887525271	2.819668183	2.392317423	1.855989697	2.87774425	2.82984956	1.748461233	1.438292852
chr1:181089698-181090381	3.231125158	2.942983598	4.578334949	4.539779192	4.713695815	4.852997588	5.026800059	4.886062338	3.574101508	3.849999259	3.346247774	3.165107985
chr8:38368697-38368855	1.250961574	1.464668267	1.704871964	1.687060688	2.347665656	2.150559677	1.933572638	2.021479727	1.250961574	1.250961574	1.438292852	1.3950628
chr5:160044385-160044638	1.66448284	1.495695163	2.217230716	2.046141782	2.604071324	2.746312766	1.963474124	1.782408565	1.372952098	1.361768359	1.344828497	1.521050737
chr5:160092654-160092831	1.367371066	1.3950628	2.367371066	2.025028794	1.63691458	1.659924558	1.344828497	1.495695163	1.718087584	1.879705766	1.560714954	1.604071324
chr5:160093474-160093630	1.250961574	1.250961574	2.44625623	2.12763328	1.752748591	1.843983844	1.250961574	1.40053793	1.622930351	1.5360529	1.250961574	1.250961574
chrX:5702989-5703145	1.250961574	1.250961574	2.147306699	2.510961919	1.50589093	1.871843649	1.344828497	1.35614381	1.835924074	1.361768359	1.344828497	1.250961574
chr1:41950916-41951120	1.40053793	1.361768359	2.744161096	2.695993813	2.50589093	2.341985747	2.324810603	2.198494154	1.807354922	1.974529312	1.786596362	1.752748591
chr14:73014132-73014400	1.66448284	1.427606173	2.523561956	2.277984747	1.604071324	1.89917563	1.555816155	1.819668183	1.485426827	1.659924558	1.480265122	1.521050737
chr15:77890712-77891439	2.056583528	2.066950244	2.147306699	2.448900951	3.498250868	3.243364426	3.724650272	3.688180359	2.140778656	2.555816155	2.392317423	1.855989697
chr9:108586547-108586729	1.40053793	1.589763487	2.021479727	2.241840184	2.604071324	2.301587647	2.12763328	2.277984747	1.918386234	1.799087306	1.3950628	1.3950628
chr8:92637272-92637488	1.250961574	1.250961574	1.63691458	2.087462841	2.166715445	1.843983844	1.59454855	1.887525271	1.687060688	1.469885976	1.344828497	1.480265122
chr12:29559248-29559581	1.86393845	1.731183242	3.972692654	3.957914599	3.220329955	3.264536431	2.707082992	2.518535139	3.412781525	3.10433666	2.275007047	2.584962501
chr8:122578772-122578979	1.570462931	1.704871964	3.187451054	3.040892431	1.989139007	2.23878686	1.632268215	1.627606838	1.485426827	1.659924558	2.007195501	1.819668183
chr10:118002612-118003414	2.50589093	2.411426246	3.3305584	3.019701914	3.874796966	3.906890596	3.776103988	3.404630684	4.491211756	4.484782623	1.914564523	2.253989266
chr7:36982878-36983138	1.40053793	1.427606173	1.855989697	1.914564523	3.220329955	3.253989266	2.204766751	2.475084883	1.86393845	1.627606838	1.344828497	1.438292852
chr7:36987042-36987342	1.887525271	1.646162657	2.347665656	2.22342255	3.507160349	3.386810946	3.232660757	2.972692654	2.021479727	1.773996325	1.480265122	1.565597176
chr16:75011626-75012364	2.604071324	2.782408565	3.830863757	4.18030702	4.868390453	4.83541884	4.676944359	4.458119481	2.485426827	2.704871964	2.173127433	2.754887502
chr16:75038706-75038923	1.327687364	1.327687364	2.678071905	2.526068812	1.40053793	1.560714954	1.516015147	1.40053793	1.622930351	2.066950244	1.250961574	1.250961574
chr8:100313694-100314010	1.570462931	1.526068812	4.424922088	3.785550552	3.35614381	3.275007047	2.347665656	2.427606173	3.939226578	3.968090752	2.063502942	2.372952098
chr8:100354513-100354698	1.887525271	1.731183242	3.234194723	3.301587647	2.835924074	2.847996907	2.347665656	2.3305584	2.392317423	2.6622055	2.321928095	1.887525271
chr8:100382513-100382699	1.887525271	2.09085343	3.59812696	3.363171077	3.046141782	2.819668183	3.316145742	2.972692654	2.748461233	2.720278465	1.819668183	1.604071324
chr8:100386072-100386493	1.250961574	1.327687364	3.489286023	3.211012193	2.403267722	2.260025656	2.153805336	1.989139007	2.117695043	2.867896464	1.678071905	2.176322773
chr12:28536184-28536410	1.250961574	1.327687364	2.523561956	2.087462841	2.419538892	2.459431619	2.153805336	2.140778656	2.09423607	2.046141782	1.250961574	1.344828497
chr12:28543175-28543746	1.250961574	1.250961574	3.649615459	3.35473424	3.068670811	3.337711092	1.871843649	2.053111336	3.084064265	2.815575429	1.641546029	1.565597176
chr12:28568134-28568572	1.914564523	1.555816155	2.097610797	1.867896464	2.809414444	2.819668183	2.759155834	2.3305584	1.687060688	1.432959407	1.641546029	1.438292852
chr12:122453431-122453697	1.50589093	1.646162657	3.298658316	2.998195503	2.572889668	2.682573297	2.277984747	2.427606173	2.98550043	3.517275693	2.801158656	2.700439718
chr11:108070047-108070373	1.327687364	1.464668267	2.893362211	2.722466024	3.231125158	3.327687364	2.634593268	2.707082992	2.763411574	2.906890596	2.063502942	2.124328135
chr21:42609939-42610151	1.438292852	1.464668267	2.097610797	2.003602237	2.821710215	2.819668183	2.392317423	2.56315813	1.411426246	1.687060688	1.344828497	1.641546029
chr22:39117727-39118140	1.475084883	1.495695163	1.669026766	1.718087584	2.572889668	2.548436625	2.477677328	2.250961574	1.485426827	2.046141782	1.560714954	2.124328135
chr22:39144186-39144883	2.634593268	2.375734539	4.317593505	4.39848719	4.477029653	4.394376945	4.125155131	3.792855352	4.170726276	4.480265122	3.62058641	3.904965719
chr5:31116583-31116740	1.541019153	1.464668267	2.097610797	2.526068812	2.472487771	2.584962501	2.046141782	2.451540833	2.140778656	1.952333566	1.521050737	1.250961574
chr1:110787703-110788026	1.475084883	1.673556424	2.558267634	2.510961919	1.327687364	1.782408565	1.632268215	1.448900951	1.555816155	1.432959407	1.438292852	1.521050737
chr20:32341025-32341381	2.367371066	2.375734539	2.577730931	2.931683057	4.057450272	3.553360503	3.316145742	3.657640005	2.891419187	2.855989697	1.641546029	1.855989697
chr20:32342643-32342787	1.475084883	1.361768359	1.570462931	1.819668183	2.367371066	2.440952198	1.90303827	1.922197848	1.521050737	1.687060688	1.298658316	1.250961574
chr10:63592790-63593061	1.475084883	1.618238656	2.541019153	2.709290636	1.250961574	1.752748591	1.739848103	1.35614381	2.655351829	2.881664619	1.344828497	1.250961574
chr3:10533702-10533960	1.570462931	1.646162657	1.765534746	1.794935663	2.419538892	2.889473543	2.742006211	2.855989697	1.687060688	1.500802053	1.298658316	1.718087584
chr3:10561605-10561797	1.66448284	1.673556424	2.849999259	2.627606838	2.327687364	2.321928095	1.989139007	1.956056652	2.021479727	1.799087306	1.883620816	1.678071905
chr20:63483144-63483473	1.475084883	1.464668267	1.735522177	2.025028794	2.861955364	2.568032105	2.046141782	2.381283373	1.485426827	1.718087584	1.3950628	1.819668183
chr19:45208613-45209362	1.63691458	1.589763487	2.503348735	2.416839742	1.989139007	1.691534165	1.704871964	1.782408565	2.87774425	3.15704371	1.438292852	1.819668183
chr17:7911166-7911484	1.438292852	1.464668267	3.165107985	3.283921772	2.403267722	2.650764559	1.807354922	2.250961574	3.047887329	2.918386234	1.748461233	2.010779839
chr17:7969462-7969829	1.835924074	1.811471031	3.382667253	3.468583317	3.944858446	4.006298024	3.519793486	3.304511042	3.03562391	3.361768359	2.198494154	2.301587647
chr3:48708552-48708859	1.570462931	1.526068812	1.495695163	1.389566812	2.272023189	2.477677328	1.839959587	2.403267722	1.748461233	1.799087306	1.3950628	1.298658316
chr3:48737486-48737736	1.726831217	1.811471031	3.412781525	3.266036894	2.419538892	2.384049807	2.17951105	2.475084883	3.03562391	3.343407822	2.121015401	1.678071905
chr1:107722275-107722657	1.367371066	1.327687364	2.922197848	2.837943242	2.456806149	1.952333566	1.669026766	1.704871964	2.333423734	2.3305584	1.344828497	1.480265122
chr1:107722962-107723361	1.438292852	1.327687364	2.049630768	2.416839742	1.726831217	1.952333566	1.555816155	1.495695163	2.430285273	2.367371066	1.604071324	1.641546029
chr1:107753187-107753387	1.250961574	1.250961574	3.116031993	2.861955364	2.49057013	2.495695163	1.739848103	1.304511042	1.411426246	1.687060688	1.948600847	1.438292852
chr1:201403965-201404491	2.347665656	2.358958826	4.095080492	4.369466484	5.280213996	5.297558281	5.29351763	5.149340669	4.159467729	4.209453366	3.61117238	3.577730931
chr1:201476571-201476881	1.989139007	2.3950628	3.221877081	2.95419631	3.657640005	3.386810946	3.519793486	3.564378169	2.86393845	3.207892852	2.321928095	2.372952098
chr9:123940942-123941145	1.250961574	1.361768359	1.378511623	1.485426827	2.272023189	2.618238656	2.17951105	2.053111336	1.333423734	1.250961574	1.604071324	1.480265122
chrX:109847276-109847697	1.695993813	1.910732662	2.304511042	1.659924558	2.752748591	2.918386234	2.414135533	2.427606173	2.807354922	2.906890596	1.914564523	1.786596362
chr10:60536630-60536835	1.782408565	1.495695163	1.459431619	2.12763328	2.456806149	2.531069493	2.414135533	2.080657663	1.521050737	1.659924558	1.604071324	1.641546029
chr10:60597626-60597804	1.327687364	1.327687364	2.347665656	2.510961919	2.056583528	2.260025656	1.555816155	1.35614381	1.485426827	1.744161096	1.250961574	1.250961574
chr6:108755381-108755713	1.438292852	1.427606173	2.324810603	2.316145742	2.272023189	1.811471031	1.344828497	1.66448284	2.503348735	2.275007047	1.3950628	1.855989697
chr3:149933933-149934110	1.292781749	1.3950628	2.485426827	2.204766751	1.726831217	1.752748591	1.250961574	1.250961574	1.835924074	2.111031312	1.250961574	1.438292852
chr8:78212109-78212260	1.327687364	1.327687364	3.001802243	2.295723025	1.66448284	1.843983844	1.298658316	1.448900951	2.070389328	1.744161096	1.3950628	1.438292852
chr1:16164280-16164646	1.989139007	2.150559677	1.914564523	1.516015147	3.539779192	3.967168608	3.549669171	3.112700133	2.807354922	3.334854269	1.560714954	1.752748591
chr5:170617779-170618216	1.438292852	1.526068812	2.283921772	2.350497247	2.541019153	2.403267722	1.704871964	1.855989697	2.163498732	1.952333566	1.3950628	1.438292852
chr5:170619992-170620223	1.40053793	1.526068812	2.744161096	2.873813198	2.124328135	2.150559677	1.516015147	1.541019153	1.970853654	1.851998837	1.344828497	1.344828497
chr20:33531329-33531685	1.367371066	1.731183242	2.6622055	2.510961919	1.937344392	1.722466024	1.59454855	1.541019153	2.687060688	2.587364991	1.521050737	1.752748591
chr15:33656149-33656359	1.40053793	1.286881148	2.304511042	2.12763328	2.347665656	2.384049807	2.046141782	1.819668183	1.655351829	1.627606838	1.641546029	1.438292852
chr4:138562648-138562980	2.211012193	1.811471031	3.078951341	2.897240426	3.209453366	3.165107985	3.801158656	3.368768349	1.333423734	1.40053793	1.604071324	1.855989697
chr1:27968687-27969019	1.475084883	1.495695163	1.765534746	1.718087584	2.523561956	2.217230716	2.615887074	2.871843649	2.117695043	2.3305584	1.521050737	1.480265122
chr1:27979114-27979415	1.327687364	1.327687364	2.503348735	2.22342255	1.570462931	1.526068812	1.344828497	1.40053793	1.748461233	1.974529312	1.344828497	1.344828497
chr1:27987081-27987334	1.250961574	1.250961574	2.558267634	2.599317794	1.887525271	1.925999419	1.432959407	1.541019153	2.333423734	2.523561956	1.344828497	1.250961574
chr9:72295068-72295227	1.807354922	2.13093087	2.049630768	2.046141782	2.976363636	3.317593505	3.049630768	3.155425432	2.070389328	2.046141782	2.173127433	1.855989697
chr20:20328386-20328518	1.367371066	1.327687364	2.23878686	2.40053793	1.40053793	1.691534165	1.344828497	1.304511042	1.918386234	1.90303827	1.480265122	1.438292852
chr14:77605575-77605823	1.40053793	1.495695163	2.367371066	2.384049807	1.887525271	2.384049807	1.669026766	1.989139007	1.485426827	1.827819025	1.344828497	1.298658316
chr1:226099344-226099831	1.835924074	1.859969548	3.793895883	3.575312331	4.944858446	4.994579724	4.822730148	4.658211483	4.159467729	4.311793718	1.3950628	1.3950628
chr10:6008964-6009648	1.541019153	1.757023247	2.963474124	2.965322548	3.289834465	3.377123749	3.232660757	3.451540833	2.733354341	2.704871964	2.22342255	2.440952198
chr10:6050828-6051458	2.250961574	2.411426246	4.213347282	4.463360886	4.935459748	4.881175155	4.489928219	4.585563498	3.582556003	3.700439718	2.976363636	3.419538892
chr10:6057017-6057562	1.887525271	1.704871964	2.935459748	3.019701914	4.548436625	4.684257705	3.950468414	4.01346226	2.185866545	2.153805336	1.678071905	2.039138394
chr10:6058797-6059055	1.438292852	1.3950628	2.46727948	2.241840184	3.411426246	3.596935142	2.577730931	2.080657663	1.655351829	1.687060688	1.713695815	1.438292852
chr10:6072476-6072947	1.752748591	1.704871964	3.320484678	3.499527024	2.634593268	2.477677328	2.153805336	2.111031312	3.03562391	3.532316959	2.582556003	2.066950244
chr7:89072152-89072431	1.782408565	1.526068812	2.835924074	2.737686761	2.056583528	2.100977648	1.933572638	1.40053793	1.944858446	1.90303827	1.641546029	1.718087584
chr14:61120674-61120897	1.250961574	1.286881148	2.86393845	2.837943242	2.250961574	2.260025656	1.389566812	1.887525271	2.572889668	2.906890596	1.3950628	1.3950628
chr14:61178495-61179002	2.10433666	2.003602237	2.283921772	2.510961919	4.230356745	4.589763487	4.298658316	4.362469889	1.555816155	1.718087584	1.748461233	1.641546029
chr2:159145045-159145347	1.475084883	1.286881148	2.324810603	2.776103988	1.963474124	1.782408565	1.516015147	1.584962501	2.94673086	2.704871964	2.03562391	1.855989697
chr21:35925012-35925229	1.50589093	1.526068812	1.531069493	1.454175893	2.456806149	2.077242999	2.12763328	1.744161096	2.117695043	1.952333566	1.344828497	1.678071905
chr3:134621927-134622105	1.327687364	1.3950628	2.61117238	2.025028794	1.807354922	1.871843649	1.933572638	1.855989697	1.555816155	1.500802053	1.3950628	1.604071324
chr6:11460877-11461062	1.40053793	1.250961574	3.310340121	2.849999259	2.310340121	2.531069493	1.871843649	2.021479727	2.163498732	2.021479727	1.604071324	1.565597176
chr3:12935458-12935664	1.40053793	1.673556424	2.073820233	1.632268215	2.523561956	2.422233001	2.301587647	1.989139007	2.392317423	2.257010618	1.480265122	1.3950628
chr10:60238096-60238288	1.86393845	1.811471031	2.6622055	2.555816155	3.329123596	2.805292456	1.989139007	2.22650853	1.589763487	1.565597176	1.344828497	1.565597176
chr14:54637970-54638362	1.327687364	1.673556424	1.63691458	1.744161096	3.447579197	3.386810946	2.324810603	2.427606173	2.021479727	1.952333566	1.786596362	1.604071324
chr14:54642866-54643090	1.541019153	1.250961574	1.604071324	1.604071324	2.50589093	2.440952198	2.577730931	1.956056652	1.622930351	2.066950244	1.713695815	1.604071324
chr14:54686357-54686692	1.292781749	1.361768359	1.669026766	1.422233001	2.724650272	2.805292456	2.456806149	2.941106311	1.485426827	1.627606838	1.851998837	1.521050737
chr10:120719377-120719686	1.86393845	1.97819563	3.809414444	3.726831217	2.724650272	2.805292456	2.392317423	2.080657663	2.639232163	2.6622055	2.435628594	2.526068812
chr1:107802769-107802968	1.250961574	1.3950628	2.386810946	2.464668267	1.327687364	1.250961574	1.344828497	1.304511042	1.333423734	1.250961574	1.344828497	1.480265122
chr1:107833193-107833332	1.292781749	1.250961574	2.260025656	2.087462841	1.66448284	1.627606838	1.555816155	1.304511042	1.778208576	1.773996325	1.344828497	1.250961574
chr1:107869048-107869272	1.835924074	1.933572638	3.066950244	2.976363636	3.010779839	2.666756592	2.229587923	2.111031312	1.944858446	2.046141782	1.786596362	1.718087584
chr7:32967289-32967548	1.63691458	1.526068812	2.46727948	2.185866545	2.056583528	2.003602237	1.739848103	1.744161096	1.891419187	1.925999419	1.851998837	1.480265122
chr8:65933356-65933662	1.250961574	1.250961574	1.704871964	1.718087584	2.950468414	2.889473543	2.253989266	2.22650853	1.778208576	1.469885976	1.3950628	1.521050737
chr12:54522325-54522572	1.438292852	1.427606173	1.495695163	1.575312331	2.50589093	2.819668183	2.17951105	2.22650853	2.411426246	2.438292852	1.3950628	1.344828497
chr12:54592375-54592598	1.887525271	2.066950244	1.914564523	2.025028794	2.912649865	3.264536431	2.229587923	2.22650853	1.996388746	1.659924558	1.97819563	1.948600847
chr9:275740-275987	1.541019153	1.646162657	2.61117238	2.613531653	2.166715445	2.173127433	1.739848103	1.66448284	3.153805336	2.881664619	1.344828497	1.521050737
chr9:36676748-36677167	1.604071324	2.111031312	3.624100895	3.882643049	4.375039431	4.250961574	3.415488271	3.451540833	2.792855352	2.803227036	1.819668183	2.039138394
chr11:123558423-123558665	1.327687364	1.3950628	2.021479727	2.277984747	1.570462931	1.752748591	1.516015147	1.782408565	3.43162296	3.218781168	1.3950628	1.344828497
chr5:115343880-115344318	1.63691458	1.704871964	1.704871964	1.794935663	2.847996907	2.847996907	2.414135533	2.606442228	2.98550043	3.037382222	1.438292852	1.604071324
chr5:115350872-115351130	1.438292852	1.555816155	2.711494907	2.641546029	1.937344392	1.952333566	1.669026766	1.819668183	3.023255352	2.881664619	1.521050737	1.438292852
chr1:162236637-162236877	1.914564523	1.97819563	2.935459748	3.124328135	3.209453366	3.49057013	2.707082992	2.250961574	2.46727948	2.841973119	2.344828497	2.301587647
chr5:102453808-102453987	1.367371066	1.427606173	2.541019153	2.584962501	2.010779839	2.173127433	1.59454855	1.956056652	2.140778656	2.021479727	1.560714954	1.604071324
chr5:127409935-127410314	1.327687364	1.361768359	2.558267634	2.627606838	1.752748591	1.752748591	1.773996325	1.584962501	3.220329955	2.788685711	1.641546029	1.250961574
chr5:127423258-127423649	1.66448284	1.250961574	3.816599707	3.680324357	2.438292852	2.634593268	1.555816155	1.989139007	2.372952098	2.367371066	2.007195501	1.678071905
chr1:199173316-199173722	1.66448284	1.933572638	3.517275693	3.560714954	3.289834465	3.189033824	2.229587923	2.3305584	2.655351829	2.648465443	2.03562391	2.176322773
chr6:5627125-5627424	1.541019153	1.464668267	2.523561956	2.464668267	1.887525271	2.100977648	1.516015147	1.35614381	2.185866545	1.952333566	1.560714954	1.521050737
chr6:5664083-5664259	1.250961574	1.427606173	2.408711861	1.659924558	1.327687364	1.448900951	1.298658316	1.448900951	1.448900951	1.469885976	1.344828497	1.344828497
chr6:5679783-5679989	1.570462931	1.618238656	2.44625623	2.655351829	2.124328135	2.028569152	1.807354922	1.744161096	2.521050737	2.648465443	2.173127433	1.887525271
chr17:31062450-31062645	1.50589093	1.3950628	1.996388746	1.937344392	2.523561956	2.847996907	2.392317423	2.169925001	1.411426246	1.718087584	2.321928095	2.565597176
chrX:124064050-124064336	1.367371066	1.618238656	2.324810603	2.066950244	2.166715445	2.601696516	1.59454855	1.744161096	2.292781749	2.555816155	1.298658316	1.565597176
chr3:141274993-141275214	1.541019153	1.361768359	1.63691458	1.575312331	2.229587923	2.618238656	2.577730931	2.707082992	1.372952098	1.327687364	1.3950628	1.250961574
chr6:37434079-37434278	1.66448284	1.646162657	2.948600847	3.073820233	3.114367025	3.211012193	2.724650272	2.646162657	2.207892852	2.046141782	1.97819563	2.150559677
chr14:34055269-34055516	1.250961574	1.3950628	2.879705766	2.737686761	1.989139007	1.925999419	1.344828497	1.448900951	2.959770155	2.841973119	1.604071324	1.480265122
chr5:115941068-115941386	2.709290636	2.601696516	3.527320608	3.363171077	4.333423734	4.15704371	4.050501697	4.045268215	2.835924074	2.776103988	2.560714954	2.545968369
chr15:60656181-60656335	1.604071324	1.3950628	2.695993813	2.40053793	2.604071324	2.584962501	2.229587923	2.111031312	1.918386234	1.5360529	1.786596362	1.641546029
chr15:60682130-60682440	1.570462931	1.859969548	3.310340121	3.371558863	2.634593268	2.364572432	1.963474124	1.855989697	2.046141782	2.153805336	1.713695815	1.480265122
chr10:67783606-67784133	2.250961574	2.150559677	3.882643049	3.653060017	3.280956314	2.72900887	2.538538164	2.518535139	3.198494154	3.228049048	2.657640005	2.419538892
chr11:34300679-34301259	1.782408565	1.757023247	3.176322773	2.965322548	3.438292852	3.49057013	2.046141782	1.922197848	1.996388746	2.275007047	2.639232163	2.64385619
chr11:34302637-34302903	1.695993813	1.589763487	1.996388746	2.12763328	3.010779839	3.033863452	2.073820233	1.819668183	1.448900951	1.5360529	1.914564523	1.438292852
chr11:34316800-34317127	1.570462931	1.618238656	2.427606173	2.40053793	3.289834465	3.021479727	2.933572638	3.053111336	1.687060688	1.773996325	1.748461233	1.855989697
chr11:34335381-34335554	1.327687364	1.250961574	1.416839742	1.718087584	1.752748591	2.301587647	1.432959407	1.584962501	1.292781749	1.250961574	1.298658316	1.565597176
chr2:217921256-217921551	1.367371066	1.646162657	1.735522177	1.687060688	2.666756592	2.513490746	2.301587647	2.3305584	2.185866545	2.046141782	1.560714954	1.344828497
chr2:217994771-217995012	1.367371066	1.427606173	1.887525271	1.718087584	2.780310099	3.0721058	3.304511042	2.726831217	1.996388746	1.799087306	1.250961574	1.480265122
chr6:147117687-147117885	1.250961574	1.3950628	2.503348735	2.613531653	2.250961574	1.811471031	1.59454855	1.704871964	2.849999259	2.720278465	1.97819563	1.604071324
chr6:87759349-87759819	2.10433666	2.427606173	4.173127433	3.952333566	3.894332742	3.851998837	3.436961338	3.317593505	3.440952198	3.572889668	2.582556003	2.350497247
chr17:66985361-66986166	2.555816155	2.324810603	3.412781525	3.396433531	4.608217853	4.442280035	4.367371066	4.212569339	2.353323291	2.350497247	2.976363636	3.097610797
chr16:29821025-29821389	1.963474124	1.97819563	3.351910961	3.35473424	3.428946345	3.084064265	3.169925001	2.889473543	3.422233001	3.458119481	2.250961574	2.277984747
chr4:26040038-26040362	1.438292852	1.286881148	1.996388746	2.087462841	2.680324357	2.341985747	2.435628594	2.169925001	1.718087584	1.659924558	1.250961574	1.521050737
chr7:151109521-151109845	1.541019153	1.495695163	1.704871964	1.485426827	2.456806149	2.440952198	1.807354922	1.744161096	1.687060688	1.952333566	1.560714954	1.438292852
chr6:75610117-75610328	1.438292852	1.526068812	2.805292456	2.526068812	1.604071324	1.752748591	1.298658316	1.541019153	1.807354922	1.974529312	1.250961574	1.250961574
chr6:75612103-75612282	1.66448284	1.704871964	1.531069493	1.914564523	2.523561956	2.790772038	2.370164281	2.782408565	1.333423734	1.432959407	1.3950628	1.250961574
chr6:81820954-81821326	1.40053793	1.704871964	3.129283017	3.008988783	2.056583528	2.195347598	1.669026766	2.053111336	2.333423734	2.217230716	1.819668183	1.521050737
chr5:126360543-126360844	1.937344392	2.427606173	2.790772038	2.655351829	4.017031081	3.941106311	3.607626221	3.736604875	2.392317423	2.021479727	1.786596362	2.066950244
chr5:126363787-126363927	1.438292852	1.731183242	2.097610797	2.087462841	2.367371066	2.459431619	2.324810603	2.541019153	1.835924074	1.687060688	1.480265122	1.678071905
chr12:41522066-41522391	1.50589093	1.589763487	3.221877081	2.682573297	2.650764559	2.957914599	2.477677328	2.666756592	2.538538164	2.538538164	1.786596362	1.718087584
chr4:146029857-146030178	1.63691458	1.250961574	2.073820233	2.40053793	1.86393845	2.195347598	1.739848103	1.744161096	1.485426827	1.432959407	1.480265122	1.678071905
chr4:146059218-146059398	1.570462931	1.464668267	2.59454855	2.599317794	1.835924074	2.150559677	1.773996325	1.66448284	1.485426827	1.627606838	1.438292852	1.438292852
chr11:88017797-88018060	1.782408565	1.835924074	2.147306699	2.166715445	2.925999419	2.944858446	2.855989697	2.726831217	1.944858446	1.5360529	1.713695815	1.438292852
chr8:116571529-116571792	1.40053793	1.427606173	1.495695163	1.687060688	2.604071324	3.221877081	2.97819563	2.627606838	1.448900951	1.500802053	1.3950628	1.641546029
chr2:55292310-55292943	1.835924074	1.589763487	2.773996325	2.750606505	2.10433666	2.301587647	2.073820233	2.111031312	3.344828497	3.258518925	2.03562391	1.752748591
chr3:55472226-55472388	1.40053793	1.327687364	1.604071324	1.545968369	1.937344392	2.23878686	1.933572638	1.66448284	1.292781749	1.327687364	1.438292852	1.604071324
chrX:74264110-74264276	1.250961574	1.250961574	1.996388746	2.584962501	2.289834465	2.195347598	1.807354922	1.887525271	2.070389328	2.350497247	1.560714954	1.344828497
chrX:74280808-74281084	1.50589093	1.464668267	3.3305584	3.396433531	3.428946345	3.347665656	3.063502942	3.35614381	1.807354922	1.90303827	1.438292852	2.066950244
chr1:83839630-83839950	1.752748591	1.883620816	1.996388746	2.295723025	2.794935663	2.861955364	2.370164281	2.606442228	2.503348735	2.632268215	1.713695815	1.678071905
chr1:83850498-83850998	1.327687364	1.286881148	2.408711861	2.185866545	1.66448284	1.448900951	1.475084883	1.627606838	2.207892852	2.195347598	1.344828497	1.250961574
chr1:83882543-83882736	1.292781749	1.286881148	2.558267634	2.333423734	1.438292852	1.560714954	1.344828497	1.250961574	1.655351829	1.659924558	1.480265122	1.344828497
chr2:217614524-217614929	2.211012193	2.003602237	2.963474124	2.737686761	4.34269696	4.403949364	4.022367813	3.956985925	2.98550043	2.82984956	2.03562391	1.819668183
chr2:217666453-217666759	1.327687364	1.464668267	2.646162657	2.107687869	2.912649865	3.107687869	2.577730931	2.972692654	1.807354922	2.021479727	1.250961574	1.3950628
chr2:217685278-217685597	1.835924074	1.673556424	1.855989697	1.843983844	3.15704371	3.153805336	3.03562391	2.782408565	2.655351829	3.135863165	2.007195501	2.150559677
chr2:217694996-217695538	1.66448284	1.811471031	4.161081482	4.286881148	4.544114402	4.824258697	3.987320866	4.029452886	3.822730148	3.875780063	2.541019153	2.545968369
chr15:51108908-51109170	1.726831217	1.526068812	2.819668183	2.95419631	2.310340121	2.053111336	1.963474124	1.541019153	2.606442228	2.803227036	1.438292852	1.641546029
chr15:51114351-51114723	1.63691458	1.673556424	2.805292456	2.965322548	2.438292852	2.746312766	1.989139007	1.922197848	2.792855352	2.855989697	1.786596362	2.010779839
chr15:51133357-51133504	1.327687364	1.464668267	2.324810603	2.260025656	2.523561956	2.713695815	2.12763328	1.956056652	1.485426827	1.799087306	1.3950628	1.344828497
chr15:51155849-51156265	1.937344392	2.003602237	2.46727948	2.367371066	3.177917792	3.221877081	2.671293372	2.451540833	2.589763487	2.295723025	1.883620816	1.887525271
chr15:51157163-51157357	1.250961574	1.250961574	1.339137385	1.321928095	2.272023189	1.89917563	2.204766751	1.922197848	1.250961574	1.327687364	1.344828497	1.250961574
chr15:51180069-51180348	2.327687364	2.646162657	4.414812061	4.121844298	3.657640005	3.793895883	3.509695842	3.35614381	3.857980995	3.749534268	1.641546029	2.253989266
chr15:51187016-51187241	1.367371066	1.361768359	1.799087306	1.659924558	2.650764559	2.495695163	2.153805336	2.080657663	1.292781749	1.469885976	1.344828497	1.565597176
chr14:21322806-21323046	1.475084883	1.427606173	2.097610797	1.867896464	3.046141782	2.847996907	2.82374936	2.837943242	1.292781749	1.250961574	1.604071324	1.438292852
chr14:21346892-21347100	1.327687364	1.250961574	2.147306699	2.384049807	1.887525271	1.871843649	1.250961574	1.40053793	1.748461233	1.432959407	1.250961574	1.250961574
chr22:43378499-43378757	1.475084883	1.526068812	2.283921772	2.185866545	1.695993813	1.59454855	1.250961574	1.250961574	1.86393845	1.974529312	2.147306699	2.039138394
chr12:123767689-123767974	2.166715445	2.150559677	3.527320608	3.484138131	2.976363636	2.833902077	1.739848103	2.140778656	2.448900951	2.733354341	2.298658316	2.301587647
chr9:121261859-121262066	1.86393845	1.859969548	3.016139703	2.95419631	1.887525271	1.722466024	2.073820233	1.782408565	2.411426246	2.632268215	1.521050737	1.718087584
chr17:6569719-6570301	2.272023189	1.704871964	2.835924074	3.073820233	3.280956314	3.416839742	2.948600847	2.746312766	2.229587923	2.153805336	2.121015401	2.176322773
chr1:117275173-117275366	1.475084883	1.555816155	2.485426827	2.350497247	1.782408565	1.89917563	1.739848103	2.140778656	2.117695043	1.687060688	1.560714954	1.565597176
chr2:38905373-38905582	1.40053793	1.526068812	1.63691458	1.516015147	2.367371066	1.871843649	2.046141782	1.922197848	1.411426246	1.250961574	1.250961574	1.344828497
chr2:38943385-38943628	1.250961574	1.464668267	2.324810603	2.627606838	1.40053793	1.448900951	1.516015147	1.66448284	1.86393845	1.925999419	1.250961574	1.604071324
chr11:68539555-68539700	1.327687364	1.250961574	1.970853654	2.295723025	2.523561956	2.403267722	2.017921908	1.627606838	1.655351829	1.744161096	1.298658316	1.250961574
chr8:71922970-71923606	2.189033824	2.046141782	3.874796966	3.428946345	3.308885057	3.367371066	3.182692298	2.763411574	3.35473424	3.508428653	1.851998837	1.819668183
chr8:71974305-71974523	1.475084883	1.3950628	1.339137385	1.321928095	2.384049807	2.650764559	2.615887074	2.837943242	1.555816155	1.687060688	1.250961574	1.344828497
chr8:71980870-71981212	1.327687364	1.361768359	1.704871964	1.687060688	3.627606838	3.527320608	3.244887059	3.440952198	1.292781749	1.327687364	1.438292852	1.344828497
chr8:71987207-71987421	1.250961574	1.3950628	1.63691458	1.604071324	2.963474124	2.931683057	1.669026766	1.541019153	1.333423734	1.40053793	1.480265122	1.344828497
chr11:9210959-9211336	1.50589093	1.526068812	2.849999259	2.464668267	2.403267722	2.364572432	2.046141782	2.381283373	1.891419187	2.257010618	1.480265122	2.176322773
chr11:9241006-9241343	1.327687364	1.250961574	2.427606173	2.166715445	1.541019153	1.49057013	1.250961574	1.304511042	1.411426246	1.500802053	1.344828497	1.438292852
chr11:9280742-9280933	1.367371066	1.464668267	2.283921772	2.416839742	2.327687364	2.12763328	1.773996325	1.541019153	1.807354922	1.90303827	1.713695815	1.855989697
chrX:155632249-155632776	1.63691458	1.555816155	2.963474124	2.9202933	2.666756592	2.477677328	2.253989266	2.140778656	3.023255352	3.286881148	2.09423607	1.855989697
chr20:3980380-3981020	2.229587923	2.286881148	3.801158656	3.785550552	4.028569152	4.049630768	3.56924803	3.773996325	3.905928478	4.189033824	2.767654798	2.735522177
chr8:47525115-47525340	2.289834465	2.003602237	3.489286023	3.575312331	4.313971371	4.092545742	4.275007047	4.205548911	2.555816155	2.675815931	3.007195501	3.054848477
chr1:64176748-64177005	1.475084883	1.526068812	2.503348735	2.384049807	2.10433666	2.100977648	1.839959587	1.989139007	2.353323291	2.066950244	1.560714954	1.521050737
chrX:136731326-136731654	1.438292852	1.427606173	1.704871964	1.687060688	2.555816155	2.634593268	2.456806149	2.277984747	1.333423734	1.500802053	1.344828497	1.480265122
chr2:6834262-6834463	1.40053793	1.3950628	1.735522177	1.659924558	2.310340121	2.301587647	1.704871964	1.887525271	2.292781749	2.350497247	1.250961574	1.344828497
chr2:6846916-6847283	1.250961574	1.250961574	1.827819025	1.687060688	2.49057013	2.746312766	1.90303827	2.080657663	1.687060688	1.773996325	1.3950628	1.344828497
chr2:6855926-6856136	1.695993813	1.704871964	1.970853654	2.025028794	2.847996907	2.833902077	2.792855352	2.3305584	3.198494154	2.82984956	1.97819563	1.521050737
chr2:6856806-6857458	1.782408565	1.704871964	2.427606173	2.12763328	3.539779192	3.570462931	3.14404637	3.212569339	3.548436625	4.055716264	2.007195501	1.887525271
chr2:6858481-6858776	1.327687364	1.646162657	2.711494907	2.998195503	3.738767837	3.638073837	3.382667253	3.140778656	3.314696526	3.361768359	2.321928095	2.09423607
chr2:6863850-6864155	1.782408565	2.250961574	3.403267722	3.329123596	4.130107179	3.836934011	4.427606173	4.232660757	3.09592442	3.177917792	2.582556003	2.700439718
chr2:6876398-6876604	1.86393845	1.859969548	2.59454855	2.480265122	3.280956314	3.060047384	3.007195501	2.56315813	2.792855352	3.15704371	2.121015401	2.150559677
chr2:6877526-6878193	3.710393192	3.586164246	5.162693432	5.085339669	5.531693361	5.315421316	5.065227623	4.9202933	4.793895883	4.764473551	3.775050541	4.033863452
chr2:6882963-6883104	1.327687364	1.250961574	1.63691458	1.604071324	2.472487771	2.861955364	1.632268215	1.627606838	1.86393845	2.021479727	1.521050737	1.480265122
chr2:6884330-6884582	1.367371066	1.250961574	1.735522177	1.545968369	3	2.280956314	2.153805336	1.782408565	1.835924074	2.066950244	1.250961574	1.344828497
chr2:6888870-6889100	1.292781749	1.495695163	1.914564523	1.659924558	2.587364991	2.819668183	1.807354922	1.744161096	1.996388746	2.555816155	1.748461233	1.521050737
chr2:6897736-6898400	1.40053793	1.250961574	2.367371066	2.066950244	3.710393192	3.613531653	2.435628594	2.111031312	3.324810603	3.862947248	1.604071324	1.438292852
chr2:6898767-6899392	1.250961574	1.327687364	2.283921772	2.046141782	3.329123596	3.718087584	2.17951105	1.887525271	3.374343989	3.790772038	1.250961574	1.250961574
chr6:1611522-1611730	1.40053793	1.646162657	1.459431619	1.516015147	2.347665656	1.97819563	1.59454855	1.989139007	1.807354922	1.599317794	1.604071324	1.480265122
chr18:68804566-68804748	1.63691458	1.673556424	2.6622055	2.669026766	1.887525271	1.952333566	1.871843649	1.704871964	2.229587923	2.111031312	1.560714954	1.752748591
chr18:68855573-68855798	1.63691458	1.464668267	3.244887059	2.931683057	2.780310099	2.761285273	2.538538164	2.250961574	1.622930351	1.773996325	1.748461233	1.521050737
chr18:68893445-68893675	1.367371066	1.427606173	2.629939409	2.897240426	1.66448284	1.691534165	1.475084883	1.448900951	2.313245852	2.386810946	1.250961574	1.344828497
chr13:44271150-44271375	1.438292852	1.3950628	1.63691458	2.046141782	2.541019153	2.364572432	2.414135533	2.726831217	2.140778656	2.3305584	1.438292852	1.438292852
chr13:44272737-44272963	1.438292852	1.757023247	2.217230716	2.066950244	2.821710215	2.513490746	2.839959587	2.819668183	3.231125158	3.147306699	1.3950628	1.604071324
chr2:142940748-142940977	1.40053793	1.361768359	2.711494907	2.837943242	2.272023189	2.495695163	1.90303827	1.922197848	1.807354922	1.718087584	1.438292852	1.678071905
chr2:142974099-142974613	1.752748591	1.646162657	2.726831217	2.669026766	2.10433666	2.053111336	2.671293372	2.381283373	1.891419187	2.021479727	1.914564523	1.565597176
chr3:17195293-17195620	1.40053793	1.464668267	1.887525271	2.107687869	2.821710215	2.682573297	2.229587923	2.277984747	2.163498732	2.021479727	1.678071905	1.819668183
chr2:100146680-100146867	1.752748591	1.3950628	1.970853654	1.914564523	2.211012193	2.601696516	2.253989266	2.140778656	1.333423734	1.469885976	1.560714954	1.521050737
chr18:55534289-55534865	1.367371066	1.464668267	2.6622055	2.510961919	2.327687364	2.477677328	1.773996325	1.627606838	1.86393845	2.046141782	1.344828497	1.438292852
chr18:55575985-55576347	1.752748591	1.646162657	2.23878686	1.794935663	2.724650272	2.666756592	1.963474124	2.169925001	1.448900951	1.500802053	2.147306699	1.887525271
chr2:87443184-87443405	1.250961574	1.327687364	2.124328135	2.185866545	1.570462931	1.89917563	1.250961574	1.304511042	1.807354922	1.851998837	1.250961574	1.438292852
chr9:136881771-136882078	2.456806149	2.794935663	4.213347282	4.410748128	3.724650272	3.748461233	3.607626221	3.23878686	4.112700133	4.679761574	3.321928095	3.430285273
chr7:17695889-17696148	1.438292852	1.464668267	2.849999259	3.153805336	2.555816155	2.301587647	1.704871964	2.169925001	2.998195503	2.855989697	1.748461233	1.718087584
chr5:142941310-142941560	1.40053793	1.250961574	3.544732656	3.23878686	2.809414444	3.060047384	2.12763328	2.498250868	2.485426827	2.555816155	1.438292852	1.678071905
chr5:142950832-142951482	2.166715445	2.173127433	4.038260575	4.028569152	3.209453366	3.243364426	2.724650272	2.707082992	3.522306893	3.641546029	2.748461233	2.754887502
chr5:142974382-142974843	2.555816155	2.702657543	4.317593505	4.442943496	2.939226578	3.084064265	2.538538164	2.855989697	4.403267722	4.311793718	2.500802053	2.066950244
chr8:65744949-65745318	2.080657663	1.933572638	2.989139007	2.976363636	3.411426246	3.694880193	3.14404637	3.23878686	2.313245852	1.952333566	1.883620816	1.855989697
chr8:65752007-65752307	1.541019153	1.646162657	2.711494907	2.709290636	1.963474124	1.925999419	1.739848103	1.704871964	1.996388746	2.13422094	1.3950628	1.718087584
chr22:42889976-42890144	1.50589093	1.782408565	2.629939409	2.416839742	2.347665656	2.260025656	2.046141782	2.3305584	2.372952098	2.99095486	1.948600847	1.521050737
chr5:80516878-80517134	1.914564523	2.09085343	2.849999259	2.613531653	3.507160349	3.454175893	3.529820947	3.486714373	2.572889668	2.422233001	1.438292852	2.039138394
chr14:91022173-91022967	2.10433666	2.286881148	3.754887502	3.522306893	3.168321116	3.153805336	2.871843649	2.972692654	3.344828497	3.415488271	3.007195501	2.996388746
chr13:35622067-35622386	1.570462931	1.555816155	2.523561956	2.384049807	2.289834465	2.003602237	2.253989266	2.198494154	2.655351829	2.601696516	1.480265122	1.565597176
chr9:90077678-90077887	1.835924074	1.956056652	2.935459748	3.247927513	2.634593268	2.217230716	1.773996325	2.021479727	2.589763487	2.841973119	2.370164281	2.039138394
chr12:29104512-29104704	1.475084883	1.589763487	1.914564523	2.066950244	2.272023189	2.618238656	1.739848103	1.855989697	1.655351829	1.687060688	1.480265122	1.344828497
chr12:29187873-29188077	1.475084883	1.526068812	2.23878686	2.204766751	2.572889668	2.403267722	2.229587923	1.922197848	1.485426827	1.5360529	1.344828497	1.480265122
chr15:79680775-79681056	1.63691458	1.361768359	1.970853654	2.087462841	2.62058641	2.601696516	2.100977648	2.111031312	1.555816155	1.432959407	1.480265122	1.521050737
chr9:77690089-77690487	1.963474124	1.933572638	2.283921772	2.40053793	2.987320866	3.347665656	2.742006211	2.304511042	1.687060688	1.432959407	1.641546029	1.344828497
chr12:7581740-7581965	1.327687364	1.327687364	2.61117238	2.555816155	2.010779839	2.028569152	1.516015147	1.541019153	2.372952098	2.893362211	1.748461233	1.752748591
chr10:26738729-26738903	1.367371066	1.327687364	1.887525271	1.914564523	2.963474124	3.56193706	2.82374936	2.972692654	1.411426246	1.5360529	1.480265122	1.250961574
chr10:26743589-26744132	2.166715445	1.883620816	3.682573297	3.452858965	3.177917792	2.957914599	2.046141782	2.22650853	2.821710215	2.720278465	1.819668183	2.201633861
chr10:26755604-26755946	2.523561956	2.358958826	4.032100843	3.852997588	3.209453366	3.211012193	2.414135533	3.097610797	3.864928972	3.798050515	2.731183242	2.735522177
chr2:170077882-170078020	1.292781749	1.250961574	2.283921772	2.107687869	1.807354922	1.691534165	1.344828497	1.66448284	1.918386234	2.046141782	1.250961574	1.250961574
chr3:122405144-122405299	1.887525271	1.704871964	1.827819025	1.718087584	2.752748591	2.847996907	1.807354922	1.304511042	1.333423734	1.327687364	1.438292852	1.344828497
chr3:122421240-122421526	1.438292852	1.427606173	1.604071324	1.389566812	2.229587923	2.746312766	2.392317423	2.277984747	1.622930351	1.851998837	1.438292852	1.521050737
chr15:68061283-68061456	1.438292852	1.427606173	1.941106311	2.22342255	1.782408565	1.97819563	1.807354922	1.66448284	1.622930351	2.066950244	2.03562391	1.918386234
chr19:49921970-49922697	2.650764559	3.089159132	3.707082992	3.840966704	4.691534165	4.577126661	4.432959407	4.34978987	3.66448284	3.932628157	2.976363636	3.339137385
chr1:8871128-8871413	1.887525271	1.859969548	2.073820233	2.22342255	3.548436625	3.386810946	3.117695043	3.155425432	1.996388746	2.13422094	3.435628594	3.606442228
chr11:34685359-34685636	1.782408565	1.673556424	2.217230716	1.687060688	2.62058641	2.875780063	1.989139007	2.111031312	1.944858446	1.974529312	1.604071324	1.641546029
chr2:38037300-38038595	2.809414444	2.908812908	3.581351247	3.969012308	5.386466093	5.335926241	4.7473874	4.726831217	3.793895883	3.938285792	3.44625623	3.537296067
chr18:59072964-59073261	1.604071324	1.673556424	2.629939409	2.627606838	1.86393845	1.925999419	1.739848103	1.782408565	1.521050737	1.565597176	1.641546029	1.819668183
chr8:29990261-29990460	1.40053793	1.250961574	2.759155834	2.655351829	2.080657663	1.925999419	1.704871964	1.584962501	2.163498732	2.176322773	1.344828497	1.3950628
chr8:29991075-29991317	1.86393845	1.618238656	1.855989697	1.744161096	2.847996907	2.403267722	2.518535139	2.646162657	2.09423607	1.90303827	1.678071905	1.521050737
chr8:29998411-29998803	1.327687364	1.3950628	2.744161096	2.166715445	1.782408565	1.627606838	1.739848103	1.35614381	2.46727948	2.386810946	1.851998837	1.604071324
chr7:98139727-98139879	1.250961574	1.250961574	3.480265122	3.063502942	1.541019153	1.871843649	1.250961574	1.250961574	2.430285273	2.50589093	1.250961574	1.250961574
chr14:94998423-94998933	2.10433666	2.211012193	2.678071905	2.825785627	3.657640005	3.397802962	3.489286023	3.617063344	1.944858446	1.799087306	2.275007047	2.462052319
chr8:119602609-119602925	1.887525271	1.910732662	2.61117238	2.570462931	3.548436625	3.317593505	2.918386234	2.924099886	2.021479727	2.13422094	1.713695815	1.565597176
chr8:119681263-119681580	1.40053793	1.495695163	2.558267634	2.776103988	1.989139007	1.871843649	1.739848103	2.140778656	2.229587923	2.257010618	1.521050737	1.344828497
chr5:78285357-78285566	1.250961574	1.589763487	1.378511623	1.632268215	2.555816155	2.601696516	2.634593268	2.666756592	1.250961574	1.250961574	1.560714954	1.604071324
chr9:84266246-84266546	1.963474124	1.757023247	2.759155834	3.073820233	1.887525271	2.459431619	1.933572638	1.744161096	2.572889668	2.601696516	1.97819563	1.521050737
chr9:84285472-84285678	1.250961574	1.327687364	2.678071905	2.801158656	1.63691458	1.97819563	1.59454855	1.744161096	3.023255352	2.776103988	1.560714954	1.752748591
chr3:150428577-150428879	1.570462931	1.427606173	1.735522177	1.891419187	2.794935663	2.650764559	2.301587647	2.080657663	1.718087584	1.659924558	1.344828497	1.250961574
chrX:148295552-148295714	1.63691458	1.495695163	2.577730931	2.350497247	1.989139007	1.952333566	1.807354922	1.855989697	2.207892852	1.952333566	1.641546029	1.604071324
chr6:321512-321910	2.056583528	1.731183242	4.333423734	4.111865964	3.03562391	3.481557281	2.229587923	2.277984747	2.94673086	3.46727948	1.883620816	2.176322773
chr8:29681077-29681268	1.40053793	1.3950628	3.351910961	3.13422094	2.541019153	2.495695163	1.773996325	1.495695163	2.070389328	2.313245852	1.344828497	1.250961574
chr2:118945914-118946284	2.724650272	2.956056652	2.195347598	2.295723025	4.324090516	4.502075956	4.015247774	3.924099886	2.163498732	2.09085343	1.604071324	1.786596362
chr1:162346743-162346940	1.66448284	1.956056652	2.427606173	2.448900951	3.147306699	3.377123749	2.518535139	2.606442228	1.835924074	1.718087584	1.438292852	1.344828497
chr15:80459465-80459963	1.887525271	1.910732662	3.10433666	3.337711092	3.15704371	3.407352751	2.347665656	2.475084883	3.384049807	3.166715445	2.147306699	2.277984747
chr15:80460114-80460364	1.40053793	1.526068812	2.347665656	2.526068812	2.572889668	2.776103988	2.153805336	1.855989697	2.163498732	2.066950244	1.678071905	2.176322773
chr15:80474516-80475158	2.739848103	3.13093087	3.867896464	3.61117238	4.294988268	4.788163657	3.232660757	3.304511042	3.672425342	3.423578171	2.121015401	2.176322773
chr9:2125819-2126272	2.384049807	2.211012193	4.429615964	4.381975479	3.987320866	4.037382222	2.671293372	2.763411574	3.932628157	3.862947248	2.121015401	2.253989266
chr6:83183536-83183778	1.604071324	1.618238656	1.416839742	1.545968369	2.211012193	2.601696516	2.153805336	1.956056652	1.485426827	1.599317794	1.3950628	1.250961574
chr1:220817969-220818239	1.438292852	1.495695163	1.495695163	1.516015147	2.384049807	2.440952198	1.475084883	2.080657663	1.521050737	1.327687364	1.3950628	1.250961574
chr1:220820612-220820838	1.250961574	1.250961574	2.485426827	2.241840184	1.782408565	1.627606838	1.298658316	1.304511042	2.229587923	1.250961574	1.250961574	1.344828497
chr15:64265260-64265532	1.250961574	1.495695163	1.914564523	2.107687869	2.739848103	2.666756592	2.153805336	2.053111336	1.891419187	1.5360529	1.521050737	1.344828497
chr15:64289144-64289349	1.250961574	1.250961574	1.250961574	1.321928095	2.250961574	2.618238656	1.871843649	1.819668183	1.250961574	1.250961574	1.250961574	1.250961574
chr19:55321874-55322057	2.10433666	2.192194165	3.092545742	3.084064265	3.604071324	3.553360503	3.292781749	3.279471296	2.933572638	3.092545742	2.173127433	2.440952198
chr19:55398067-55398847	2.010779839	2.462052319	3.649615459	3.544732656	4.086613947	4.151371776	3.478971805	3.54225805	4.077242999	4.0721058	3.286881148	2.935459748
chr18:79422036-79422487	1.367371066	1.427606173	3.874796966	3.7473874	3.411426246	3.527320608	3.169925001	3.23878686	3.590961241	3.85698569	2.147306699	1.981852653
chr7:37176168-37176462	1.250961574	1.3950628	2.260025656	2.432959407	1.63691458	1.526068812	1.250961574	1.448900951	1.622930351	2.021479727	1.344828497	1.521050737
chr19:39678055-39678448	1.835924074	1.811471031	3.715893371	3.969012308	3.046141782	2.819668183	1.59454855	2.22650853	3.99095486	4.163498732	1.851998837	2.176322773
chr19:39679138-39679751	1.292781749	1.327687364	3.56315813	3.733354341	2.010779839	2.100977648	1.298658316	1.304511042	4.159467729	4.371558863	1.438292852	1.641546029
chr2:232721732-232722203	1.40053793	1.250961574	3.442280035	3.040892431	2.327687364	2.280956314	1.839959587	1.584962501	2.622930351	2.788685711	1.438292852	1.298658316
chr2:232781723-232782045	2.327687364	2.358958826	3.517275693	3.726831217	3.841973119	3.733354341	3.232660757	3.564378169	1.555816155	2.046141782	2.007195501	1.887525271
chr14:89564407-89564543	1.541019153	1.3950628	2.629939409	2.416839742	1.989139007	1.89917563	1.669026766	1.704871964	1.622930351	1.851998837	1.713695815	1.344828497
chr3:131066725-131067100	1.475084883	1.327687364	3.116031993	2.965322548	1.914564523	2.301587647	1.632268215	1.627606838	2.718087584	2.50589093	1.480265122	1.438292852
chr14:88017587-88018114	2.666756592	3.119356177	4.107687869	4.194559886	5.034743949	5.102658131	4.909293086	4.911691582	1.718087584	1.879705766	2.976363636	2.82374936
chr11:125519890-125520147	1.726831217	1.427606173	1.765534746	1.604071324	2.650764559	2.195347598	2.370164281	2.169925001	1.655351829	1.469885976	1.604071324	1.344828497
chr16:30623567-30623903	1.726831217	2.13093087	3.040892431	3.460742564	3.329123596	2.847996907	2.776103988	2.746312766	3.582556003	3.869871406	2.639232163	2.967168608
chr7:47312942-47313249	1.438292852	1.704871964	3.165107985	2.849999259	2.147306699	2.217230716	1.933572638	2.021479727	4.059182199	4.204766751	1.883620816	1.678071905
chr7:47318391-47318916	1.887525271	1.646162657	3.7473874	3.828834649	2.666756592	2.513490746	2.596935142	2.111031312	3.64038956	3.869871406	1.851998837	1.981852653
chr7:47326864-47327188	1.604071324	1.859969548	2.021479727	1.843983844	2.950468414	2.568032105	2.707082992	2.707082992	1.891419187	2.538538164	1.480265122	1.786596362
chr7:47340555-47340875	1.50589093	1.526068812	2.367371066	2.40053793	3.200064862	3.500802053	3.09085343	2.871843649	2.606442228	2.403267722	1.344828497	1.438292852
chr8:60937900-60938146	1.327687364	1.811471031	2.726831217	2.350497247	1.782408565	2.028569152	1.963474124	1.744161096	1.86393845	1.799087306	1.678071905	1.678071905
chr8:60967358-60967877	2.589763487	2.493134922	4.323370069	4.313245852	2.887525271	3.297191417	2.742006211	2.707082992	4.118525849	4.116031993	2.833902077	2.6622055
chr10:96138176-96138498	2.780310099	2.646162657	4.799605422	4.562547724	4.178714641	3.992768431	3.220329955	3.08236197	2.538538164	2.523561956	1.819668183	2.327687364
chr16:55284830-55285073	1.292781749	1.250961574	2.577730931	2.510961919	2.03562391	1.952333566	1.739848103	1.855989697	2.163498732	2.257010618	1.521050737	1.250961574
chr6:72654026-72654190	1.438292852	1.464668267	1.735522177	1.516015147	2.49057013	2.217230716	2.12763328	1.887525271	1.448900951	1.361768359	1.521050737	1.344828497
chr6:72654424-72654622	1.752748591	2.025028794	2.759155834	2.480265122	3.058316496	2.957914599	3.182692298	3.097610797	2.09423607	1.925999419	2.007195501	1.887525271
chr6:20447163-20447483	1.66448284	1.673556424	2.678071905	2.788685711	2.419538892	2.495695163	2.277984747	2.35614381	3.843983844	3.641546029	1.786596362	1.887525271
chr6:20463415-20463774	2.250961574	1.956056652	3.867896464	3.568032105	3.280956314	3.285402219	2.887525271	3.266036894	2.538538164	2.50589093	3.458119481	3.165107985
chr18:26711787-26712041	1.695993813	1.618238656	1.996388746	2.107687869	2.523561956	2.601696516	1.807354922	2.053111336	1.718087584	1.90303827	1.604071324	1.604071324
chr18:26752278-26752857	2.49057013	2.304511042	4.107687869	3.858975614	3.580145484	3.786596362	3.468583317	3.005399988	3.71918344	3.397802962	2.713695815	2.625270489
chr20:50788929-50789120	1.40053793	1.286881148	2.408711861	2.241840184	1.726831217	1.843983844	1.516015147	1.584962501	2.046141782	2.09085343	1.438292852	1.604071324
chr1:145736786-145737178	1.726831217	1.589763487	2.260025656	2.185866545	2.809414444	2.918386234	3.077242999	3.475084883	1.778208576	1.851998837	1.438292852	1.918386234
chr1:145785577-145786095	1.570462931	1.327687364	3.451540833	3.514753498	2.847996907	2.746312766	2.073820233	2.427606173	3.822730148	3.956056652	2.03562391	1.981852653
chr11:80167914-80168150	1.726831217	1.704871964	2.759155834	2.541019153	3.220329955	3.337711092	2.204766751	2.646162657	1.687060688	1.974529312	2.298658316	2.3950628
chr11:80168854-80169105	1.50589093	1.286881148	2.963474124	2.998195503	3.746312766	3.621758857	2.253989266	2.687060688	2.353323291	2.153805336	1.678071905	1.438292852
chr5:96506346-96506689	1.50589093	1.495695163	3.351910961	3.292781749	2.794935663	2.531069493	1.989139007	1.989139007	3.656496371	3.604071324	2.007195501	1.752748591
chr1:86646356-86646597	1.570462931	1.327687364	1.604071324	1.604071324	3.080657663	3.307428525	1.632268215	1.704871964	1.250961574	1.40053793	1.344828497	1.250961574
chr1:86648378-86648536	1.541019153	1.782408565	1.735522177	1.632268215	2.709290636	2.364572432	1.871843649	2.22650853	1.333423734	1.40053793	1.521050737	1.438292852
chr1:86699285-86699422	1.40053793	1.464668267	2.558267634	2.641546029	1.327687364	1.752748591	1.669026766	1.448900951	1.970853654	2.111031312	1.344828497	1.438292852
chr19:3193804-3194061	1.327687364	1.526068812	1.765534746	2.003602237	2.541019153	2.72900887	2.229587923	2.35614381	2.046141782	2.523561956	1.97819563	1.819668183
chr9:9924320-9924811	1.86393845	1.464668267	2.6622055	2.813524689	2.166715445	2.23878686	2.100977648	1.66448284	2.292781749	1.974529312	2.063502942	1.641546029
chr4:139367224-139367379	1.570462931	1.3950628	2.23878686	2.107687869	1.475084883	1.49057013	1.555816155	1.304511042	1.655351829	1.327687364	1.521050737	1.438292852
chr2:44616651-44617033	1.695993813	1.859969548	3.200064862	3.14404637	3.447579197	3.357552005	2.12763328	2.304511042	3.263034406	3.037382222	2.321928095	2.066950244
chr3:143832106-143832760	1.695993813	1.427606173	3.432959407	3.275007047	3.481557281	3.444932049	2.577730931	2.541019153	2.392317423	2.386810946	1.786596362	1.855989697
chr3:143850970-143851201	1.40053793	1.811471031	2.021479727	1.843983844	3.464668267	3.327687364	3.326249701	3.12763328	2.292781749	1.879705766	1.480265122	1.678071905
chr8:69676296-69676650	2.835924074	2.715893371	4.542877099	4.175524601	3.854993017	4.173926932	3.220329955	2.941106311	3.252476214	2.95419631	3.379898164	3.054848477
chr9:35842101-35842257	1.327687364	1.495695163	2.124328135	2.367371066	2.587364991	2.495695163	2.204766751	2.169925001	1.835924074	2.195347598	1.344828497	1.298658316
chr9:35848241-35848561	1.327687364	1.327687364	2.44625623	2.333423734	2.327687364	2.422233001	1.963474124	2.111031312	2.94673086	3.092545742	1.3950628	1.604071324
chr3:46118393-46118556	1.327687364	1.286881148	1.416839742	1.516015147	2.289834465	2.477677328	1.389566812	1.35614381	1.292781749	1.327687364	1.344828497	1.344828497
chr3:46163784-46164131	1.887525271	1.956056652	2.169925001	1.937344392	3.384049807	3.264536431	3.169925001	2.889473543	3.324810603	3.415488271	2.173127433	2.176322773
chr3:46186797-46187015	1.782408565	1.835924074	3.129283017	3.008988783	2.10433666	2.053111336	1.555816155	1.495695163	1.655351829	1.718087584	2.09423607	1.887525271
chr7:105841279-105841476	1.40053793	1.361768359	2.790772038	2.384049807	2.124328135	2.028569152	1.516015147	1.704871964	1.748461233	1.851998837	1.250961574	1.3950628
chr7:105872602-105872750	1.327687364	1.3950628	1.914564523	1.891419187	2.821710215	3.09592442	1.807354922	1.66448284	1.411426246	1.469885976	1.250961574	1.344828497
chr7:105878967-105879192	1.63691458	1.3950628	2.922197848	2.555816155	2.189033824	2.028569152	1.704871964	1.989139007	3.220329955	2.942983598	1.521050737	1.521050737
chr12:95452630-95452830	1.327687364	1.495695163	1.63691458	1.454175893	2.211012193	2.584962501	2.596935142	2.381283373	1.622930351	1.565597176	1.521050737	1.438292852
chr12:95453952-95454188	1.40053793	1.555816155	2.759155834	2.885574364	3.15704371	3.142413438	2.498250868	2.277984747	2.86393845	2.438292852	2.147306699	2.201633861
chr6:112154344-112154519	1.541019153	1.731183242	1.570462931	1.516015147	2.403267722	2.477677328	2.477677328	2.403267722	1.485426827	1.250961574	1.250961574	1.344828497
chr12:93954268-93954789	1.438292852	1.327687364	1.292781749	1.250961574	2.695993813	2.904965719	2.073820233	1.541019153	1.333423734	1.250961574	1.3950628	1.480265122
chr2:25226196-25226748	1.887525271	1.835924074	3.731183242	3.61117238	3.635754391	3.472487771	2.558267634	2.957914599	3.220329955	3.258518925	2.456806149	2.372952098
chr6:112288548-112288701	1.327687364	1.327687364	2.646162657	2.526068812	2.147306699	2.217230716	1.739848103	1.704871964	1.778208576	1.687060688	1.250961574	1.250961574
chr6:112298799-112299212	1.327687364	1.495695163	1.495695163	1.485426827	2.861955364	2.944858446	2.855989697	3.053111336	1.333423734	1.250961574	1.851998837	1.480265122
chr11:118001535-118002055	2.189033824	1.97819563	3.63343121	3.639232163	3.464668267	3.638073837	2.538538164	2.837943242	3.808385051	4.158660175	2.961623328	3.139142019
chr5:133523371-133523634	1.807354922	1.427606173	2.773996325	2.22342255	1.887525271	2.217230716	1.963474124	1.782408565	2.229587923	2.021479727	1.480265122	1.604071324
chr5:78518584-78518955	2.523561956	2.629939409	3.412781525	3.063502942	4.194559886	4.13422094	4.221103725	4.44625623	3.27351589	3.324810603	2.173127433	2.805292456
chr17:14321681-14321935	1.40053793	1.427606173	2.893362211	2.613531653	1.914564523	1.89917563	1.704871964	1.448900951	1.835924074	2.176322773	1.298658316	1.344828497
chr17:14322095-14322289	1.50589093	1.3950628	2.577730931	2.655351829	2.780310099	2.513490746	2.204766751	2.277984747	2.140778656	2.456806149	1.344828497	1.641546029
chr17:14373665-14374247	2.780310099	2.646162657	5.197708158	5.303780748	5.404630684	5.498570013	5.44625623	5.545350645	4.517905554	4.476381688	3.249445341	2.9202933
chr18:36843851-36844065	1.50589093	1.250961574	3.152183419	2.526068812	1.989139007	2.173127433	2.017921908	1.627606838	2.891419187	2.803227036	1.678071905	1.641546029
chr12:112989040-112989284	1.327687364	1.427606173	2.073820233	1.867896464	3.231125158	3.119356177	2.634593268	2.646162657	1.86393845	1.925999419	1.480265122	1.344828497
chr7:87977543-87977719	1.570462931	1.555816155	2.646162657	2.613531653	2.056583528	1.811471031	1.871843649	2.304511042	1.250961574	1.286881148	1.344828497	1.3950628
chr18:35029701-35030017	1.86393845	1.646162657	2.759155834	2.788685711	2.272023189	2.341985747	2.100977648	1.956056652	1.996388746	1.952333566	2.370164281	2.327687364
chr18:35049966-35050533	1.887525271	1.97819563	3.723558561	3.499527024	3.507160349	3.435628594	2.707082992	2.707082992	3.324810603	3.40599236	1.748461233	1.718087584
chr18:35096144-35096662	1.475084883	1.731183242	3.152183419	2.776103988	3.913607512	3.771885579	3.326249701	3.005399988	1.589763487	1.744161096	1.480265122	1.344828497
chr7:7572932-7573082	1.367371066	1.327687364	2.073820233	2.204766751	1.570462931	1.292781749	1.298658316	1.250961574	1.718087584	1.827819025	1.250961574	1.298658316
chr13:92806344-92806504	1.438292852	1.464668267	2.097610797	2.185866545	1.937344392	1.871843649	1.432959407	1.40053793	1.718087584	1.718087584	1.3950628	1.604071324
chr9:4936366-4936611	1.695993813	1.811471031	3.527320608	3.553360503	2.739848103	2.875780063	2.498250868	2.627606838	2.933572638	2.788685711	2.657640005	1.855989697
chr9:4936935-4937631	2.794935663	2.659924558	4.556429415	4.5987225	4.724650272	4.765534746	4.432959407	4.34978987	4.034743949	4.316869805	2.695993813	3.026800059
chr9:4944427-4944649	1.807354922	1.757023247	3.266036894	3.051372102	2.49057013	2.150559677	2.12763328	2.250961574	3.060047384	3.415488271	1.851998837	1.819668183
chr9:4982914-4983268	1.327687364	1.464668267	3.707082992	3.229587923	2.875780063	3.13093087	2.253989266	2.3305584	2.430285273	2.472487771	1.883620816	1.752748591
chr3:168214013-168214193	1.726831217	1.704871964	3.221877081	3.063502942	2.62058641	2.805292456	1.90303827	1.922197848	2.163498732	2.176322773	1.748461233	1.918386234
chr3:168274048-168274218	1.292781749	1.327687364	2.61117238	2.613531653	1.40053793	1.448900951	1.250961574	1.66448284	1.891419187	1.599317794	1.250961574	1.250961574
chr21:26494890-26495152	1.541019153	1.464668267	2.23878686	2.277984747	2.056583528	2.217230716	1.739848103	2.021479727	1.622930351	1.327687364	1.641546029	1.480265122
chr7:151573183-151573475	1.695993813	1.910732662	1.996388746	1.981852653	3.595742339	3.77925972	3.360364277	3.64731451	2.117695043	2.23572706	1.298658316	1.344828497
chr20:19308182-19308529	2.666756592	2.477677328	4.359661722	4.18030702	3.938285792	3.960697039	3.950468414	3.657640005	4.187451054	4.06608919	2.22342255	2.229587923
chr20:19317247-19317535	1.438292852	1.464668267	3.040892431	3.292781749	1.914564523	2.341985747	1.839959587	1.627606838	3.023255352	3.277984747	1.97819563	1.718087584
chrX:135041744-135042119	1.604071324	1.3950628	2.695993813	2.333423734	2.289834465	2.077242999	1.432959407	1.704871964	1.622930351	1.659924558	1.250961574	1.344828497
chr13:47168056-47168375	1.570462931	1.673556424	2.726831217	2.584962501	2.472487771	2.584962501	2.12763328	1.989139007	1.622930351	1.627606838	1.914564523	1.678071905
chr5:122028016-122028263	1.292781749	1.250961574	2.523561956	2.570462931	1.695993813	1.659924558	1.669026766	1.541019153	1.555816155	1.361768359	1.250961574	1.298658316
chr4:184802535-184802802	1.40053793	1.526068812	2.386810946	2.003602237	2.124328135	2.028569152	1.839959587	1.887525271	2.521050737	2.733354341	1.344828497	1.521050737
chr4:184838780-184839119	1.604071324	1.464668267	1.604071324	1.687060688	2.080657663	2.548436625	1.90303827	1.782408565	1.778208576	1.500802053	1.480265122	1.344828497
chr4:184855614-184855830	2.438292852	2.375734539	3.200064862	3.23878686	3.901108243	3.702657543	3.063502942	2.584962501	2.046141782	2.350497247	2.007195501	1.752748591
chr4:184860069-184860637	2.124328135	1.859969548	3.691534165	3.604071324	4.523561956	4.456149035	4.036503334	3.965322548	2.655351829	2.761285273	2.392317423	2.700439718
chr4:184861204-184861370	1.835924074	2.427606173	3.589763487	3.499527024	3.498250868	3.75595577	3.15704371	3.617063344	3.023255352	2.704871964	2.833902077	2.871843649
chr4:184887274-184887518	1.570462931	1.464668267	1.495695163	1.389566812	2.739848103	3.033863452	2.634593268	2.627606838	1.485426827	1.250961574	1.641546029	1.250961574
chr4:184899384-184900424	2.835924074	2.687060688	3.581351247	3.646162657	5.122258568	5.029452886	4.564987801	4.520422249	3.624100895	3.82374936	2.62058641	2.754887502
chr5:35117907-35118246	1.752748591	2.150559677	3.066950244	2.908812908	3.177917792	3.426264755	3.195347598	3.08236197	2.229587923	2.523561956	1.914564523	1.887525271
chr5:35136342-35136762	2.403267722	2.250961574	2.759155834	2.942983598	4.057450272	4.308885057	4.263034406	3.973611276	2.207892852	2	1.641546029	1.604071324
chr5:35151662-35151899	1.604071324	1.757023247	3.10433666	2.942983598	2.976363636	3.153805336	2.498250868	2.403267722	2.353323291	2.257010618	1.678071905	1.948600847
chr17:21124191-21124332	1.438292852	1.589763487	2.147306699	1.687060688	2.680324357	2.513490746	2.538538164	2.35614381	1.448900951	1.500802053	2.250961574	2.372952098
chr17:21131213-21131470	2.010779839	1.589763487	3.054848477	3.301587647	2.403267722	2.634593268	1.807354922	1.819668183	1.778208576	1.90303827	1.480265122	1.438292852
chr17:21191829-21192221	1.63691458	1.495695163	3.47118746	3.428946345	2.541019153	2.584962501	2.100977648	2.22650853	2.671293372	3.147306699	2.007195501	2.253989266
chr10:112442144-112442335	1.250961574	1.286881148	3.581351247	3.452858965	1.963474124	2.23878686	1.344828497	1.250961574	3.209453366	3.125981654	1.344828497	1.344828497
chr10:112465572-112465816	1.250961574	1.250961574	2.879705766	2.599317794	2.835924074	2.531069493	1.516015147	1.35614381	2.313245852	2.275007047	1.250961574	1.438292852
chr10:112478168-112478311	1.250961574	1.250961574	2.324810603	2.384049807	1.541019153	1.659924558	1.250961574	1.35614381	1.970853654	1.827819025	1.344828497	1.298658316
chr10:87647027-87647319	1.327687364	1.464668267	2.790772038	2.655351829	2.821710215	2.477677328	2.100977648	2.080657663	1.86393845	1.974529312	1.480265122	1.480265122
chr10:87670669-87671099	1.914564523	1.811471031	1.704871964	1.891419187	3.046141782	2.72900887	2.887525271	2.957914599	1.521050737	1.469885976	1.438292852	1.438292852
chr2:105072193-105072333	1.250961574	1.361768359	2.169925001	2.12763328	1.475084883	1.411426246	1.475084883	1.250961574	2.250961574	1.879705766	1.438292852	1.521050737
chr2:105087266-105087527	1.438292852	1.526068812	1.914564523	2.025028794	2.250961574	1.782408565	1.669026766	1.495695163	1.655351829	1.432959407	1.438292852	1.250961574
chr10:24382685-24382945	1.327687364	1.286881148	1.604071324	1.545968369	2.327687364	2.548436625	2.742006211	3.037382222	1.411426246	1.250961574	1.438292852	1.344828497
chr10:24383560-24384027	2.080657663	1.956056652	2.835924074	2.695993813	3.365972428	3.285402219	3.690417096	3.617063344	1.918386234	1.5360529	1.604071324	1.948600847
chr2:3524836-3525453	1.604071324	1.464668267	2.386810946	2.295723025	3.401903472	3.377123749	3.349082146	3.184280294	1.485426827	1.469885976	1.480265122	1.752748591
chr2:3553157-3553382	1.887525271	1.859969548	2.523561956	2.464668267	2.987320866	2.833902077	2.100977648	2.198494154	2.313245852	2.555816155	2.275007047	1.981852653
chr4:87119967-87120457	2.211012193	1.704871964	2.386810946	2.260025656	3.280956314	3.646162657	3.529820947	3.428946345	1.411426246	1.659924558	2.480265122	2.229587923
chr21:14942873-14943198	1.292781749	1.526068812	1.495695163	1.286881148	2.438292852	1.89917563	1.839959587	1.855989697	1.448900951	1.599317794	1.604071324	1.3950628
chr2:222504817-222505050	1.50589093	1.464668267	2.386810946	2.367371066	2.03562391	1.782408565	1.739848103	1.956056652	2.117695043	2.066950244	2.063502942	1.786596362
chr2:222538562-222538863	1.475084883	1.495695163	2.304511042	2.641546029	2.289834465	2.513490746	1.704871964	1.956056652	1.485426827	1.5360529	1.604071324	1.480265122
chr1:32919930-32920318	1.250961574	1.250961574	2.195347598	2.367371066	2.541019153	2.682573297	1.989139007	1.855989697	2.411426246	2.538538164	1.250961574	1.298658316
chr1:32962364-32962503	1.40053793	1.464668267	2.577730931	2.627606838	1.989139007	2.150559677	1.871843649	1.66448284	2.140778656	2.367371066	1.748461233	1.981852653
chr1:32984606-32985398	3.189033824	3.056583528	5.017031081	5.053980168	5.440287821	5.516645558	5.112283109	5.060479781	4.053111336	4.358255587	3.92314918	4.204766751
chr6:88641321-88641855	2.419538892	2.286881148	3.938285792	3.816599707	3.738767837	3.578938713	2.204766751	2.381283373	2.272023189	2.472487771	2.09423607	2.176322773
chr6:88662861-88663035	1.292781749	1.250961574	2.6622055	2.40053793	1.541019153	1.722466024	1.432959407	1.35614381	2.229587923	1.974529312	1.250961574	1.250961574
chr17:31931862-31932023	1.327687364	1.495695163	1.604071324	1.843983844	2.541019153	2.301587647	2.046141782	2.080657663	1.622930351	1.659924558	1.560714954	1.641546029
chr8:17740705-17740937	1.752748591	1.618238656	3.092545742	2.976363636	2.056583528	2.077242999	1.773996325	1.782408565	1.589763487	1.5360529	1.883620816	1.887525271
chr2:86018680-86018834	1.40053793	1.526068812	2.726831217	2.40053793	2.541019153	2.384049807	2.073820233	1.956056652	1.448900951	1.40053793	1.604071324	1.480265122
chr7:129605705-129605927	1.570462931	1.361768359	3.078951341	3.220329955	2.438292852	2.584962501	1.807354922	1.782408565	2.430285273	2.422233001	1.713695815	1.718087584
chr7:129606315-129606463	1.475084883	1.555816155	2.195347598	1.891419187	2.403267722	2.077242999	1.871843649	1.855989697	2.070389328	2.386810946	1.748461233	1.718087584
chr7:100021368-100021629	1.292781749	1.250961574	1.570462931	2.025028794	3	2.957914599	2.277984747	2.475084883	1.622930351	1.687060688	1.560714954	1.250961574
chr9:7406047-7406515	2.189033824	2.003602237	3.860962798	3.61117238	3.068670811	3.327687364	2.456806149	2.403267722	2.140778656	2.257010618	2.392317423	2.253989266
chr8:80300024-80300237	2.03562391	2.211012193	2.097610797	2.555816155	3.514753498	3.177917792	3.13093087	2.801158656	2.117695043	2.153805336	1.641546029	1.565597176
chr8:80346961-80347124	1.695993813	2.046141782	2.849999259	2.95419631	3.15704371	3.297191417	3.607626221	3.627606838	1.555816155	1.659924558	1.713695815	1.678071905
chr8:80349617-80349923	2.875780063	2.629939409	4.137503524	4.101818134	4.420212891	4.432959407	4.233427944	4.141596278	3.734438666	3.714795011	2.500802053	2.754887502
chr8:80351135-80351549	2.50589093	2.742006211	3.508428653	3.452858965	4.028569152	4.262282806	3.9800253	3.828834649	3.03562391	3.125981654	1.948600847	1.678071905
chr8:80377477-80377780	1.752748591	1.526068812	3.860962798	3.870857864	3.124328135	3.285402219	2.073820233	2.053111336	1.778208576	2.066950244	2.063502942	2.682573297
chr4:110002389-110002554	1.40053793	1.250961574	2.541019153	2.22342255	1.50589093	1.659924558	1.516015147	1.40053793	1.891419187	1.851998837	1.250961574	1.344828497
chr2:39492807-39492978	1.40053793	1.646162657	3.016139703	2.384049807	2.347665656	2.833902077	2.370164281	2.475084883	2.430285273	2.523561956	2.480265122	2.066950244
chr21:35578959-35579179	1.292781749	1.526068812	2.021479727	2.046141782	2.62058641	2.666756592	2.100977648	2.111031312	1.687060688	1.879705766	1.560714954	1.344828497
chr2:111930891-111931248	1.782408565	1.526068812	3.57167681	3.468583317	2.680324357	2.634593268	2.153805336	2.198494154	3.850999395	3.572889668	1.678071905	1.438292852
chr2:42125991-42126595	2.124328135	2.003602237	2.976363636	3.13422094	3.841973119	4.121844298	3.09085343	3.292781749	2.622930351	2.942983598	2.414135533	2.700439718
chr7:112015094-112015712	1.989139007	1.859969548	2.805292456	2.464668267	3.114367025	2.847996907	2.435628594	2.56315813	1.891419187	2.367371066	1.678071905	1.718087584
chr7:112053347-112053686	1.726831217	1.835924074	1.669026766	1.718087584	3.068670811	3.09592442	2.324810603	2.855989697	1.655351829	1.744161096	1.344828497	1.298658316
chr7:112056476-112056665	2.10433666	2.601696516	3.451540833	3.720278465	3.828834649	3.808385051	3.784503983	3.627606838	3.153805336	3.092545742	2.392317423	2.350497247
chr6:6685310-6685484	1.604071324	1.618238656	1.735522177	1.718087584	2.666756592	2.805292456	2.759155834	2.541019153	2.521050737	2.350497247	1.641546029	1.604071324
chr6:6688387-6688554	1.475084883	1.555816155	2.6622055	2.613531653	2.147306699	2.459431619	1.432959407	1.704871964	2.46727948	2.632268215	1.819668183	2.150559677
chr6:6695760-6695914	1.541019153	1.427606173	2.049630768	2.003602237	2.541019153	2.531069493	2.324810603	2.250961574	1.485426827	1.952333566	1.560714954	1.641546029
chrX:118621498-118621706	1.40053793	1.526068812	2.283921772	1.744161096	3.200064862	3.189033824	3.021479727	2.707082992	1.687060688	1.90303827	1.298658316	1.480265122
chr6:24105035-24105338	1.782408565	1.327687364	2.304511042	2.40053793	1.86393845	1.843983844	1.669026766	1.584962501	1.555816155	1.500802053	1.604071324	1.250961574
chr1:55423516-55423688	1.541019153	1.361768359	1.914564523	2.613531653	1.475084883	1.49057013	1.298658316	1.448900951	1.485426827	1.599317794	1.344828497	1.521050737
chr5:40223931-40224378	1.570462931	1.782408565	2.577730931	2.416839742	2.901108243	3.327687364	3.09085343	3.112700133	1.655351829	1.659924558	1.678071905	2.039138394
chr5:40276898-40277352	1.782408565	1.910732662	3.152183419	2.737686761	2.347665656	2.531069493	1.516015147	1.782408565	2.572889668	2.456806149	2.09423607	1.918386234
chr5:142133512-142133698	1.604071324	1.361768359	3.040892431	2.682573297	2.080657663	2.260025656	1.704871964	1.744161096	1.86393845	1.799087306	2.063502942	1.641546029
chr5:143142641-143142986	2.03562391	2.229587923	2.935459748	2.95419631	3.665620164	3.75595577	3.663344619	3.606442228	2.972692654	2.704871964	2.147306699	2.350497247
chr5:143186754-143186927	1.367371066	1.464668267	2.948600847	2.861955364	2.229587923	1.811471031	1.839959587	1.627606838	1.996388746	2.13422094	1.786596362	1.887525271
chr5:32129132-32129332	1.40053793	1.286881148	2.86393845	2.384049807	2.229587923	1.871843649	1.298658316	1.40053793	1.778208576	1.469885976	1.344828497	1.250961574
chr13:40931835-40931963	1.250961574	1.327687364	2.485426827	1.914564523	1.726831217	1.925999419	1.475084883	1.704871964	1.918386234	1.5360529	1.298658316	1.344828497
chr13:40984737-40984896	1.438292852	1.361768359	2.503348735	2.480265122	2.680324357	2.790772038	1.807354922	1.819668183	2.185866545	2.386810946	2.03562391	1.718087584
chr13:40994876-40995160	1.541019153	1.464668267	2.408711861	2.204766751	2.124328135	2.12763328	1.555816155	1.744161096	1.687060688	1.851998837	1.641546029	1.718087584
chr4:107060514-107060705	1.66448284	1.673556424	2.59454855	2.555816155	1.782408565	2.028569152	1.704871964	1.922197848	2.589763487	2.295723025	1.344828497	1.344828497
chr12:78406827-78407155	1.541019153	1.3950628	3.028569152	2.813524689	1.914564523	2.217230716	1.773996325	1.448900951	2.555816155	2.538538164	1.604071324	1.981852653
chr16:3171434-3171641	1.475084883	1.555816155	2.577730931	2.510961919	2.472487771	2.150559677	1.871843649	1.627606838	1.807354922	1.432959407	1.851998837	1.480265122
chr2:37911486-37911736	1.695993813	1.427606173	1.765534746	1.687060688	2.03562391	2.403267722	1.516015147	1.819668183	1.622930351	1.361768359	1.713695815	1.480265122
chr3:151133997-151134227	1.63691458	1.464668267	1.63691458	1.545968369	2.347665656	2.666756592	2.204766751	2.111031312	1.333423734	1.327687364	1.438292852	1.521050737
chr19:51821493-51821815	1.63691458	1.757023247	2.976363636	3.114367025	3.835924074	3.801158656	3.337711092	3.304511042	1.944858446	2.472487771	1.641546029	1.641546029
chr1:205004462-205004622	1.40053793	1.327687364	2.324810603	2.241840184	1.752748591	1.691534165	1.59454855	1.956056652	2.250961574	2.13422094	1.3950628	1.521050737
chr1:9119604-9120065	1.937344392	1.956056652	3.432959407	3.10433666	3.220329955	3.253989266	2.707082992	2.541019153	2.94673086	3.379898164	2.321928095	2.606442228
chr1:9195829-9196928	3.010779839	3.077242999	4.515384461	4.669026766	4.658211483	4.780310099	4.036503334	4.029452886	4.753283616	5.016139703	3.703765179	3.815575429
chr7:41810212-41810578	2.080657663	2.358958826	4.390254956	4.71259578	3.572889668	3.851998837	3.117695043	3.368768349	3.504620392	3.177917792	1.948600847	1.604071324
chr7:41812022-41812193	1.63691458	1.704871964	3.140778656	2.9202933	3.189033824	3.107687869	2.538538164	2.646162657	2.140778656	1.773996325	1.678071905	1.855989697
chr7:41813400-41813604	1.50589093	1.327687364	3.341985747	3.220329955	3.147306699	3.200064862	2.724650272	2.584962501	1.891419187	1.744161096	1.560714954	1.480265122
chr7:41832977-41833311	1.40053793	1.250961574	1.63691458	1.575312331	2.939226578	2.944858446	2.807354922	2.941106311	1.485426827	1.327687364	1.786596362	1.718087584
chr7:41869169-41869386	1.50589093	1.782408565	3.10433666	2.987320866	3.209453366	3.142413438	3.03562391	2.889473543	2.272023189	1.952333566	1.344828497	1.819668183
chr7:41890867-41891127	1.695993813	1.427606173	2.558267634	2.976363636	1.63691458	1.250961574	1.632268215	1.627606838	3.504620392	3.177917792	1.641546029	1.641546029
chr17:6602258-6602465	1.327687364	1.250961574	1.339137385	1.794935663	3.03562391	2.833902077	2.301587647	2.801158656	1.589763487	1.5360529	1.521050737	1.344828497
chr12:56520484-56520627	1.40053793	1.464668267	1.63691458	1.604071324	2.211012193	2.477677328	1.555816155	1.250961574	1.333423734	1.627606838	1.521050737	1.438292852
chr9:113886545-113886723	1.541019153	1.589763487	2.935459748	2.873813198	2.752748591	2.682573297	2.596935142	1.956056652	2.639232163	2.422233001	1.914564523	1.786596362
chr9:113887046-113887229	1.887525271	1.757023247	2.922197848	2.763411574	2.875780063	3.008988783	2.347665656	2.053111336	3.0721058	3.297191417	2.392317423	2.482848283
chr9:113891937-113892194	1.250961574	1.250961574	2.485426827	2.350497247	1.604071324	1.333423734	1.250961574	1.250961574	2.748461233	2.648465443	1.250961574	1.344828497
chr9:5252112-5252314	1.292781749	1.286881148	2.59454855	2.066950244	1.726831217	1.49057013	1.704871964	1.541019153	2.292781749	1.974529312	1.438292852	1.344828497
chr6:89329049-89329328	1.570462931	1.646162657	3.266036894	3.388189537	2.272023189	2.568032105	2.347665656	1.922197848	2.671293372	2.803227036	1.604071324	1.641546029
chr6:89361292-89361519	1.50589093	1.427606173	2.23878686	2.241840184	2.752748591	2.983677695	2.229587923	1.922197848	1.891419187	2.13422094	1.250961574	1.344828497
chr7:102132328-102132738	2.056583528	2.570462931	4.089159132	3.822730148	3.498250868	3.74092756	2.992768431	3.112700133	3.165107985	3.46727948	3.310340121	3.577730931
chr6:125008288-125008635	1.695993813	1.859969548	2.195347598	1.981852653	2.901108243	3.107687869	2.12763328	2.198494154	1.448900951	1.718087584	1.438292852	1.521050737
chr6:125052263-125052518	1.292781749	1.3950628	2.367371066	2.40053793	1.40053793	1.752748591	1.516015147	1.584962501	2.392317423	2.313245852	1.344828497	1.438292852
chr6:125065960-125066412	1.726831217	1.618238656	2.169925001	2.22342255	2.367371066	2.601696516	1.871843649	1.989139007	1.622930351	1.500802053	1.819668183	1.641546029
chr14:72155416-72155580	1.475084883	1.464668267	1.604071324	1.516015147	2.229587923	1.782408565	1.807354922	1.782408565	1.250961574	1.432959407	1.298658316	1.250961574
chr7:131218833-131219134	1.438292852	1.782408565	2.849999259	2.987320866	2.080657663	2.100977648	1.739848103	1.989139007	2.372952098	2.538538164	1.560714954	1.438292852
chr7:36516634-36517118	1.604071324	1.673556424	2.646162657	2.40053793	2.472487771	2.459431619	1.933572638	2.053111336	2.392317423	2.761285273	1.678071905	1.641546029
chr7:36568419-36568728	1.989139007	1.811471031	2.948600847	2.763411574	3.102658131	3.211012193	2.871843649	2.855989697	2.503348735	2.570462931	1.883620816	2.09423607
chr3:98540512-98540685	1.40053793	1.3950628	2.759155834	2.695993813	2.03562391	2.12763328	1.516015147	1.495695163	1.622930351	1.851998837	1.819668183	1.855989697
chr3:98596622-98596818	2.403267722	2.211012193	3.092545742	3.040892431	3.724650272	3.836934011	3.942983598	4.097610797	3.294253136	3.177917792	1.678071905	1.250961574
chr5:119708183-119708871	1.50589093	1.673556424	1.970853654	2.613531653	1.782408565	2.12763328	2.253989266	1.989139007	1.891419187	2.021479727	1.851998837	1.678071905
chr5:119747221-119747512	1.327687364	1.327687364	2.367371066	2.526068812	1.367371066	1.250961574	1.389566812	1.448900951	1.485426827	1.327687364	1.298658316	1.298658316
chr12:6312693-6313482	2.010779839	2.341985747	3.5360529	3.589763487	3.919340082	3.801158656	4.071247819	3.87282876	2.933572638	2.893362211	2.89917563	2.82374936
chr10:14550533-14550974	1.726831217	1.646162657	2.678071905	2.367371066	2.438292852	2.805292456	1.773996325	2.250961574	2.718087584	2.587364991	1.560714954	1.678071905
chr17:74615190-74615511	1.50589093	1.464668267	2.879705766	2.763411574	1.937344392	1.843983844	1.516015147	1.448900951	2.140778656	2.350497247	1.604071324	1.752748591
chr17:74687963-74688138	1.50589093	1.3950628	1.531069493	1.35614381	2.950468414	2.776103988	2.17951105	1.956056652	1.655351829	1.5360529	1.560714954	1.480265122
chr6:105966539-105966779	1.989139007	1.97819563	2.86393845	2.873813198	3.794935663	3.941106311	3.304511042	3.066950244	2.207892852	1.925999419	1.786596362	1.604071324
chr19:19077209-19077528	1.726831217	1.704871964	2.678071905	2.861955364	2.794935663	2.618238656	1.933572638	1.922197848	2.485426827	2.23572706	1.948600847	2.039138394
chr9:87729344-87729496	1.570462931	1.589763487	3.451540833	3.229587923	2.752748591	2.568032105	2.253989266	2.198494154	2.606442228	2.6622055	1.438292852	1.887525271
chr7:138470524-138470714	1.50589093	1.327687364	1.704871964	1.891419187	2.211012193	2.531069493	1.807354922	2.053111336	1.250961574	1.250961574	1.438292852	1.521050737
chr7:138478669-138478951	1.50589093	1.427606173	2.726831217	2.480265122	2.456806149	2.301587647	1.963474124	1.922197848	1.944858446	2.153805336	1.560714954	1.887525271
chr10:93238452-93238863	1.541019153	1.704871964	2.367371066	2.555816155	2.925999419	2.805292456	2.82374936	3.212569339	1.687060688	1.599317794	1.851998837	1.786596362
chr10:93267595-93267885	1.327687364	1.250961574	2.948600847	2.788685711	2.056583528	2.341985747	1.516015147	1.495695163	1.687060688	1.827819025	1.250961574	1.3950628
chr10:93294050-93294267	1.807354922	1.464668267	2.073820233	2.003602237	2.472487771	2.495695163	2.347665656	2.541019153	1.778208576	1.40053793	1.604071324	1.521050737
chr10:113879781-113879945	1.50589093	1.757023247	2.893362211	2.22342255	2.080657663	2.003602237	1.432959407	1.855989697	1.622930351	1.432959407	1.604071324	1.480265122
chr4:2570892-2571235	1.835924074	2.493134922	3.589763487	3.726831217	2.939226578	3.200064862	2.596935142	2.3305584	3.871843649	3.9202933	2.748461233	2.606442228
chr22:45600866-45601134	1.63691458	2.111031312	2.629939409	2.448900951	3.455491621	3.605257263	3.207892852	3.155425432	1.944858446	2.217230716	2.147306699	2.372952098
chr2:61943217-61943569	1.835924074	1.835924074	3.341985747	3.266036894	2.809414444	2.698218478	2.204766751	2.021479727	2.671293372	2.632268215	1.344828497	1.565597176
chr2:61950757-61951266	1.807354922	1.910732662	3.040892431	3.292781749	2.739848103	2.341985747	2.324810603	2.304511042	3.060047384	3.060047384	1.604071324	1.565597176
chr2:61995634-61995810	1.292781749	1.427606173	2.049630768	2.367371066	1.914564523	1.811471031	1.298658316	1.40053793	1.292781749	1.5360529	1.250961574	1.3950628
chr13:24276413-24276548	2.056583528	2.111031312	3.544732656	3.412781525	2.875780063	2.889473543	2.558267634	2.584962501	3.252476214	2.906890596	2.731183242	2.855989697
chr1:143673109-143673295	1.367371066	1.250961574	2.61117238	2.316145742	1.327687364	1.526068812	1.59454855	1.495695163	1.555816155	1.687060688	1.344828497	1.438292852
chr8:22701569-22701739	1.66448284	1.704871964	3.234194723	3.030336078	2.384049807	2.601696516	2.301587647	2.080657663	1.687060688	1.744161096	2.09423607	2.124328135
chr8:22736052-22736241	1.50589093	1.464668267	2.503348735	2.570462931	2.821710215	2.918386234	2.634593268	2.427606173	1.891419187	2.176322773	1.748461233	1.752748591
chr8:30019674-30019857	1.63691458	1.495695163	1.570462931	1.485426827	2.572889668	2.746312766	2.204766751	2.381283373	1.655351829	1.718087584	1.344828497	1.344828497
chr11:133172330-133172629	1.50589093	1.250961574	2.61117238	2.908812908	1.963474124	1.843983844	1.933572638	1.855989697	2.998195503	2.691534165	1.678071905	1.641546029
chr11:133197475-133197783	1.570462931	1.327687364	1.495695163	1.575312331	2.50589093	2.568032105	2.301587647	2.304511042	1.485426827	1.469885976	1.298658316	1.3950628
chr5:127206393-127206761	1.475084883	1.464668267	1.459431619	1.604071324	2.367371066	2.003602237	2.324810603	2.140778656	1.411426246	1.432959407	1.344828497	1.250961574
chr2:181917242-181917712	1.438292852	1.427606173	2.147306699	1.937344392	2.572889668	2.601696516	2.277984747	2.451540833	1.718087584	1.799087306	1.344828497	1.480265122
chr2:181977761-181978223	2.384049807	2.192194165	2.922197848	2.669026766	3.657640005	3.786596362	3.681449265	4.037382222	1.778208576	1.599317794	1.748461233	1.819668183
chr7:128176854-128177031	1.250961574	1.618238656	2.790772038	2.763411574	1.937344392	2.028569152	1.432959407	1.495695163	1.778208576	1.773996325	1.521050737	1.438292852
chr19:30780153-30780415	1.327687364	1.250961574	1.459431619	1.422233001	2.347665656	2.477677328	2.253989266	2.021479727	1.485426827	1.40053793	1.641546029	1.565597176
chr19:30789232-30789367	1.367371066	1.464668267	1.855989697	2.350497247	1.327687364	1.811471031	1.344828497	1.35614381	1.86393845	1.827819025	1.344828497	1.438292852
chr5:152530107-152530396	1.327687364	1.327687364	3.3305584	3.275007047	1.807354922	1.89917563	1.555816155	1.304511042	3.384049807	3.092545742	1.250961574	1.250961574
chr10:124066361-124066626	1.782408565	2.286881148	2.6622055	2.384049807	3.657640005	3.416839742	3.478971805	3.3305584	3.209453366	3.440952198	1.438292852	1.521050737
chr1:161728786-161728972	1.40053793	1.495695163	2.324810603	2.570462931	3.092545742	2.72900887	2.653060017	2.518535139	1.411426246	1.687060688	1.344828497	1.438292852
chr1:161744140-161744378	2.124328135	1.704871964	3.054848477	3.153805336	2.604071324	2.72900887	2.370164281	2.427606173	2.538538164	2.942983598	1.914564523	1.819668183
chr13:30431633-30431803	1.475084883	1.589763487	2.169925001	2.350497247	2.10433666	2.321928095	1.739848103	1.66448284	2.140778656	2.021479727	1.560714954	1.344828497
chr7:91660801-91660957	1.50589093	1.250961574	2.646162657	2.448900951	1.66448284	1.752748591	1.389566812	1.704871964	2.046141782	1.879705766	1.344828497	1.250961574
chr18:74609551-74609885	1.887525271	1.757023247	2.260025656	2.555816155	3.300123725	3.297191417	2.634593268	2.250961574	3.060047384	2.967168608	1.819668183	1.521050737
chr6:149032522-149033307	2.914564523	2.859969548	3.176322773	3.051372102	4.734980523	4.772941338	5.199672345	5.229587923	2.430285273	2.367371066	2.931683057	2.871843649
chr10:51218211-51218443	1.327687364	1.250961574	1.63691458	1.794935663	2.347665656	2.513490746	2.073820233	2.304511042	1.411426246	1.250961574	1.3950628	1.250961574
chr3:142445931-142446255	2.589763487	2.304511042	4.213347282	3.935459748	3.981852653	3.927896454	3.588564737	3.463360886	3.793895883	4.009884589	3.063502942	3.068670811
chr3:142460035-142460171	1.40053793	1.327687364	1.827819025	2.147306699	2.438292852	2.301587647	1.59454855	1.744161096	1.622930351	1.469885976	1.250961574	1.3950628
chr10:11949083-11949484	1.438292852	1.427606173	3.422233001	3.073820233	2.809414444	2.847996907	1.807354922	1.989139007	3.393690764	3.198494154	2.480265122	2.150559677
chr19:7179218-7179459	1.541019153	1.495695163	2.347665656	2.185866545	3.124328135	2.889473543	2.324810603	2.726831217	2.163498732	2.066950244	1.480265122	1.298658316
chrX:24014687-24014942	1.50589093	1.464668267	2.304511042	2.384049807	2.794935663	2.403267722	1.871843649	1.448900951	2.046141782	2.195347598	1.604071324	1.521050737
chr3:167653826-167654074	2.229587923	1.933572638	3.554588852	3.468583317	2.347665656	2.077242999	2.558267634	1.782408565	2.606442228	2.472487771	2.275007047	2.625270489
chr1:150109681-150109844	1.250961574	1.327687364	2.6622055	2.204766751	1.86393845	1.659924558	1.669026766	1.495695163	1.589763487	1.627606838	1.438292852	1.786596362
chr2:151325665-151326358	1.438292852	1.589763487	2.124328135	2.003602237	3.874796966	3.670160514	3.382667253	3.486714373	2.589763487	2.422233001	2.298658316	1.855989697
chr2:151337608-151338245	2.124328135	1.910732662	1.531069493	1.744161096	3.532316959	3.613531653	3.499527024	3.252476214	1.748461233	1.565597176	1.604071324	1.855989697
chr2:151360171-151360337	1.40053793	1.427606173	2.408711861	2.641546029	2.809414444	2.861955364	2.671293372	2.989139007	3.176322773	2.967168608	1.641546029	1.641546029
chr2:151375926-151376372	1.541019153	1.3950628	1.669026766	1.454175893	2.724650272	2.584962501	2.204766751	2.427606173	1.411426246	1.469885976	1.438292852	1.480265122
chr2:151382458-151383137	1.726831217	1.782408565	2.283921772	2.003602237	3.319039816	3.638073837	3.063502942	2.763411574	1.448900951	1.799087306	1.641546029	1.752748591
chr2:165587300-165587851	2.310340121	2.211012193	3.793895883	3.646162657	3.716990894	3.793895883	2.90303827	2.941106311	2.748461233	2.6622055	2.344828497	2.565597176
chr3:179474509-179474854	1.66448284	1.589763487	3.624100895	3.846994687	3.189033824	3.153805336	2.456806149	2.627606838	3.374343989	3.491853096	2.09423607	1.786596362
chr5:76638581-76639094	1.570462931	1.3950628	2.879705766	2.763411574	2.901108243	2.548436625	2.414135533	2.541019153	2.821710215	3.025028794	2.392317423	2.372952098
chr5:76681433-76681595	1.250961574	1.250961574	2.427606173	2.204766751	2.211012193	2.260025656	1.59454855	1.782408565	1.778208576	1.974529312	1.250961574	1.3950628
chr4:83152885-83153022	1.250961574	1.327687364	2.021479727	2.185866545	2.650764559	2.584962501	2.498250868	2.451540833	1.521050737	1.687060688	1.438292852	1.678071905
chr4:83171356-83171917	2.403267722	2.269033146	2.6622055	2.788685711	3.828834649	3.9202933	3.801158656	3.819668183	1.835924074	2.046141782	2.250961574	1.887525271
chr4:83180336-83180843	1.782408565	1.956056652	3.092545742	3.560714954	4.913607512	4.695993813	4.939696741	4.662775172	2.046141782	1.659924558	1.748461233	1.855989697
chr1:247408183-247408453	2.080657663	2.211012193	3.5360529	3.544732656	3.200064862	3.253989266	2.538538164	2.584962501	3.165107985	3.286881148	2.639232163	2.565597176
chr1:247409955-247410292	2.572889668	2.269033146	4.107687869	3.94673086	3.612352499	3.5360529	2.518535139	2.541019153	2.98550043	3.135863165	2.198494154	2.229587923
chr1:247467158-247467483	1.475084883	1.3950628	1.531069493	1.794935663	2.939226578	2.875780063	2.807354922	2.498250868	1.622930351	1.627606838	1.480265122	1.480265122
chr5:109716734-109716907	1.250961574	1.286881148	1.799087306	2.204766751	1.604071324	1.627606838	1.344828497	1.250961574	1.448900951	1.327687364	1.250961574	1.344828497
chr12:120223856-120224048	1.570462931	1.811471031	2.726831217	2.776103988	3.177917792	3.060047384	3.182692298	3.053111336	2.933572638	2.97819563	1.604071324	1.718087584
chr2:181447094-181447339	1.66448284	1.646162657	3.140778656	2.825785627	2.211012193	2.341985747	2.17951105	2.381283373	1.944858446	1.5360529	1.678071905	1.565597176
chr5:170248734-170248919	1.604071324	1.250961574	2.726831217	2.367371066	2.080657663	1.782408565	1.632268215	1.627606838	2.117695043	1.90303827	1.3950628	1.298658316
chr5:170249449-170249866	1.541019153	1.327687364	3.266036894	2.931683057	2.367371066	2.195347598	2.253989266	1.855989697	3.198494154	3.305970521	1.438292852	1.438292852
chr2:178550456-178550626	1.475084883	1.464668267	3.152183419	2.873813198	2.189033824	1.752748591	2.046141782	1.922197848	2.448900951	2.50589093	1.560714954	1.480265122
chr13:75153875-75154131	1.752748591	1.646162657	2.906890596	2.709290636	2.211012193	2.459431619	2.324810603	2.198494154	2.392317423	2.217230716	1.713695815	1.604071324
chr2:96726278-96726444	1.367371066	1.250961574	2.6622055	2.464668267	1.66448284	1.752748591	1.389566812	1.40053793	1.807354922	1.90303827	1.604071324	1.480265122
chr2:96735262-96735502	1.327687364	1.464668267	3.244887059	3.153805336	2.272023189	2.195347598	1.432959407	1.819668183	3.0721058	3.08236197	1.344828497	1.752748591
chr14:63398906-63399162	1.40053793	1.327687364	2.726831217	2.384049807	1.752748591	1.811471031	1.298658316	1.541019153	1.589763487	1.5360529	1.344828497	1.298658316
chrX:78625436-78625771	1.570462931	1.361768359	2.324810603	2.655351829	1.937344392	1.843983844	2.100977648	1.819668183	1.807354922	1.974529312	1.641546029	1.678071905
chrX:78658938-78659121	1.541019153	1.495695163	2.021479727	2.570462931	2.62058641	2.618238656	2.689299161	2.666756592	2.021479727	1.90303827	1.604071324	1.752748591
chr6:6748657-6748823	1.570462931	1.495695163	2.711494907	2.655351829	2.861955364	2.861955364	3.007195501	2.763411574	2.250961574	2.618238656	2.22342255	2.350497247
chr6:6771615-6771935	1.40053793	1.327687364	2.46727948	2.432959407	1.807354922	2.100977648	1.632268215	2.021479727	2.778208576	2.761285273	1.678071905	1.718087584
chr10:88210437-88210647	1.250961574	1.327687364	1.250961574	1.485426827	2.347665656	2.666756592	2.634593268	2.541019153	1.250961574	1.250961574	1.3950628	1.438292852
chr10:88227803-88228612	2.147306699	2.229587923	3.527320608	3.713695815	3.15704371	3.317593505	2.689299161	2.451540833	3.43162296	3.277984747	2.275007047	2.350497247
chr3:151321683-151321831	1.50589093	1.495695163	2.61117238	2.350497247	1.752748591	2.003602237	1.432959407	2.021479727	2.140778656	2.111031312	1.438292852	1.786596362
chr3:151331812-151332064	1.914564523	1.673556424	1.459431619	1.516015147	2.875780063	3.008988783	2.324810603	2.35614381	2.313245852	2.403267722	1.560714954	1.786596362
chr6:14017075-14017311	1.50589093	1.327687364	1.887525271	1.794935663	2.541019153	2.833902077	2.392317423	2.541019153	1.835924074	1.851998837	1.521050737	1.521050737
chr6:14020667-14020834	1.541019153	1.811471031	2.61117238	2.367371066	2.887525271	3.060047384	2.577730931	2.541019153	1.891419187	1.599317794	1.678071905	2.124328135
chr6:14024943-14025520	2.939226578	2.809414444	4.296457407	4.356848079	4.665620164	4.734980523	3.784503983	3.169925001	3.599317794	3.811471031	3.414135533	3.374343989
chr6:14037502-14037702	1.914564523	1.859969548	3.288358562	3.220329955	2.794935663	2.983677695	2.046141782	2.35614381	2.792855352	2.815575429	1.948600847	1.948600847
chr6:14071699-14072336	1.782408565	1.811471031	3.451540833	3.301587647	3.752748591	3.702657543	3.489286023	3.697106574	3.344828497	3.721372659	1.914564523	2.010779839
chr6:14075135-14075503	1.887525271	2.046141782	3.200064862	3.310340121	3.250961574	3.047887329	2.742006211	2.801158656	2.748461233	2.720278465	2.392317423	2.565597176
chr6:14079553-14079785	1.835924074	1.835924074	2.577730931	2.776103988	3.023255352	2.568032105	2.807354922	2.924099886	1.944858446	1.799087306	1.480265122	1.752748591
chr6:14089288-14089484	1.250961574	1.250961574	2.304511042	2.448900951	2.310340121	2.440952198	1.807354922	1.855989697	2.763411574	2.538538164	1.250961574	1.3950628
chr17:81614375-81614794	1.250961574	1.464668267	3.234194723	3.008988783	2.572889668	2.280956314	2.153805336	1.855989697	4.159467729	4.450881315	1.604071324	2.066950244
chr11:36077914-36078134	1.835924074	1.427606173	1.416839742	1.769771739	2.456806149	2.650764559	1.669026766	2.111031312	1.555816155	1.40053793	1.604071324	1.565597176
chr9:124511682-124512141	1.570462931	1.526068812	2.195347598	2.277984747	2.010779839	1.843983844	1.555816155	1.704871964	2.046141782	2	1.641546029	1.565597176
chr9:104895583-104895803	1.438292852	1.704871964	1.669026766	1.867896464	2.680324357	2.682573297	2.653060017	2.687060688	1.589763487	1.90303827	1.250961574	1.438292852
chr12:14794916-14795372	1.695993813	1.673556424	1.996388746	2.333423734	2.794935663	3.13093087	2.855989697	2.889473543	1.891419187	1.90303827	2.063502942	2.462052319
chr12:26248012-26248155	1.475084883	1.464668267	2.485426827	2.737686761	1.937344392	2.003602237	1.669026766	2.111031312	1.718087584	2.3305584	2.147306699	2.229587923
chr5:87354560-87354891	1.327687364	1.327687364	2.408711861	2.333423734	1.475084883	1.411426246	1.344828497	1.541019153	1.555816155	1.627606838	1.883620816	1.565597176
chr12:2561379-2561688	1.835924074	1.859969548	1.996388746	2.107687869	3.523561956	3.621758857	3.182692298	3.23878686	1.891419187	2.386810946	1.560714954	1.752748591
chr1:222656827-222657027	1.40053793	1.3950628	2.989139007	3.211012193	3.220329955	2.713695815	2.558267634	1.922197848	1.86393845	1.827819025	1.298658316	1.250961574
chr10:10492537-10492739	1.250961574	1.3950628	2.6622055	2.367371066	1.782408565	1.782408565	1.555816155	1.66448284	2.046141782	2	1.250961574	1.298658316
chr6:34851356-34851545	1.250961574	1.250961574	1.250961574	1.454175893	2.347665656	2.321928095	1.933572638	1.855989697	1.292781749	1.250961574	1.344828497	1.3950628
chr14:80959518-80959700	1.752748591	1.883620816	2.963474124	2.987320866	2.50589093	2.650764559	2.204766751	2.080657663	3.241840184	2.648465443	2.541019153	2.176322773
chr6:34343913-34344198	1.327687364	1.427606173	2.629939409	2.613531653	2.347665656	2.173127433	1.933572638	2.140778656	2.070389328	2.632268215	1.250961574	1.250961574
chr6:34344386-34344799	2.347665656	2.477677328	4.095080492	4.255500733	4.420212891	4.324810603	3.645009884	3.678071905	3.939226578	4.09423607	3.629939409	3.727920455
chr3:113129335-113129541	1.604071324	1.704871964	2.759155834	2.510961919	2.147306699	2.12763328	2.046141782	1.782408565	1.970853654	1.687060688	1.678071905	1.438292852
chr3:113153640-113154136	1.40053793	1.250961574	3.860962798	3.452858965	1.887525271	2.003602237	1.516015147	1.66448284	2.718087584	2.49057013	1.3950628	1.604071324
chr3:113177657-113177865	1.782408565	1.589763487	1.914564523	2.003602237	2.709290636	2.384049807	2.073820233	2.140778656	1.996388746	2.195347598	1.948600847	2.039138394
chr11:38182563-38182832	1.367371066	1.327687364	2.879705766	2.570462931	1.66448284	2.077242999	1.344828497	1.448900951	2.372952098	1.827819025	1.250961574	1.344828497
chr5:83844534-83844956	1.695993813	1.835924074	3.176322773	2.613531653	2.403267722	2.477677328	1.739848103	1.855989697	2.521050737	2.472487771	1.851998837	1.521050737
chr17:18325467-18325785	1.752748591	1.910732662	3.10433666	3.163498732	3.384049807	2.983677695	2.653060017	2.518535139	2.046141782	2.09085343	2.198494154	2.09423607
chr3:28172128-28172293	1.475084883	1.250961574	2.773996325	2.669026766	2.010779839	1.659924558	2.017921908	1.495695163	2.748461233	2.3305584	1.713695815	1.521050737
chr7:130112209-130112347	1.40053793	1.464668267	2.523561956	2.480265122	1.835924074	1.843983844	1.871843649	1.782408565	2.392317423	2.23572706	1.883620816	1.718087584
chr7:130183106-130183278	1.604071324	1.782408565	2.646162657	2.641546029	2.056583528	2.150559677	1.555816155	1.627606838	1.485426827	1.327687364	1.344828497	1.344828497
chr7:130186673-130186885	1.475084883	1.589763487	1.996388746	1.744161096	2.419538892	2.280956314	1.933572638	2.381283373	1.555816155	1.469885976	1.344828497	1.250961574
chr5:146530104-146530301	1.40053793	1.286881148	2.367371066	2.541019153	1.604071324	1.952333566	1.344828497	1.35614381	2.835924074	2.295723025	1.3950628	1.438292852
chr8:22442817-22443035	2.166715445	1.811471031	3.931683057	3.929790998	3.260025656	3.407352751	2.370164281	2.198494154	3.393690764	3.334854269	2.298658316	2.372952098
chr8:22443723-22443956	1.604071324	1.526068812	2.963474124	2.849999259	3.828834649	3.587364991	3.539779192	3.252476214	2.292781749	2.066950244	1.521050737	1.678071905
chr11:13318943-13319173	1.807354922	1.757023247	3.221877081	3.283921772	2.310340121	2.746312766	2.277984747	2.403267722	3.384049807	3.258518925	2.275007047	2.301587647
chr13:21149945-21150309	1.50589093	1.731183242	1.855989697	1.891419187	2.310340121	2.422233001	1.90303827	2.169925001	1.292781749	1.40053793	1.641546029	1.604071324
chr12:38350694-38351480	2.250961574	1.859969548	3.277984747	3.363171077	3.270528942	3.021479727	3.049630768	2.989139007	3.084064265	2.720278465	2.298658316	2.372952098
chr6:37758392-37758575	1.541019153	1.618238656	1.604071324	1.250961574	2.555816155	2.23878686	2.12763328	2.080657663	1.485426827	1.432959407	1.438292852	1.480265122
chr7:93115861-93116052	1.40053793	1.464668267	1.855989697	1.769771739	2.976363636	2.746312766	3.13093087	3.08236197	2.163498732	2.09085343	1.713695815	1.480265122
chr7:93165528-93165789	1.541019153	1.286881148	3.403267722	3.537296067	4.152183419	4.35473424	2.392317423	2.403267722	2.207892852	2.176322773	1.883620816	1.855989697
chr3:72976201-72976771	1.887525271	2.192194165	2.408711861	2.12763328	4.15704371	3.733354341	3.965322548	3.881664619	3.450221496	2.99095486	1.914564523	1.819668183
chr2:63903039-63903242	1.250961574	1.250961574	3.054848477	2.613531653	1.50589093	1.627606838	1.344828497	1.304511042	1.970853654	1.627606838	1.250961574	1.3950628
chr6:149614279-149614585	1.475084883	1.646162657	1.570462931	1.545968369	2.861955364	2.776103988	2.435628594	2.941106311	1.521050737	1.599317794	1.641546029	1.641546029
chr11:112100582-112100867	1.475084883	1.495695163	1.941106311	2.003602237	3.124328135	3.142413438	2.653060017	2.837943242	1.411426246	1.327687364	1.748461233	2.066950244
chr11:112122049-112122370	1.604071324	1.646162657	3.165107985	2.682573297	4.539779192	4.34978987	3.881664619	4.097610797	2.207892852	1.925999419	1.604071324	2.253989266
chr11:112191998-112192156	1.40053793	1.327687364	2.523561956	2.350497247	1.726831217	1.627606838	1.516015147	1.541019153	1.655351829	1.599317794	1.438292852	1.604071324
chr1:160882670-160882937	1.50589093	1.526068812	3.129283017	3.404630684	2.229587923	2.003602237	1.963474124	1.855989697	3.084064265	3.070389328	2.063502942	1.641546029
chr5:169828342-169828749	2.124328135	1.883620816	2.283921772	2.40053793	3.384049807	3.307428525	3.360364277	3.428946345	1.655351829	1.5360529	1.344828497	1.521050737
chr5:169851501-169851775	1.541019153	1.495695163	1.970853654	1.545968369	2.49057013	2.761285273	2.370164281	2.140778656	1.655351829	1.827819025	1.250961574	1.250961574
chr5:169853654-169853974	1.327687364	1.327687364	2.849999259	2.669026766	1.835924074	1.952333566	1.739848103	1.448900951	2.849999259	2.176322773	1.298658316	1.438292852
chr5:169895720-169895866	1.50589093	1.286881148	2.367371066	2.025028794	1.726831217	2.003602237	1.59454855	1.66448284	1.944858446	2.111031312	1.641546029	1.604071324
chr13:23911664-23911977	1.250961574	1.250961574	2.835924074	2.695993813	1.63691458	1.782408565	1.344828497	1.495695163	2.207892852	1.744161096	1.3950628	1.480265122
chr2:47298207-47298457	1.887525271	1.673556424	3.176322773	3.019701914	2.03562391	1.811471031	1.432959407	1.584962501	2.639232163	2.841973119	1.344828497	1.521050737
chr4:153962368-153962910	2.10433666	1.464668267	3.649615459	3.544732656	3.347665656	3.142413438	2.724650272	2.56315813	3.09592442	2.942983598	1.914564523	1.819668183
chr12:9667536-9667757	1.292781749	1.327687364	1.855989697	1.575312331	2.695993813	3.033863452	1.739848103	1.627606838	1.411426246	1.327687364	1.560714954	1.250961574
chr4:176839211-176839476	1.475084883	1.3950628	1.765534746	1.545968369	2.695993813	2.650764559	2.839959587	3.23878686	1.485426827	1.627606838	1.250961574	1.480265122
chr4:176861859-176862088	1.327687364	1.250961574	2.541019153	2.025028794	1.250961574	1.411426246	1.298658316	1.304511042	1.448900951	1.627606838	1.344828497	1.3950628
chr18:58792144-58792392	1.367371066	1.327687364	2.922197848	3.063502942	2.289834465	2.260025656	1.555816155	1.250961574	2.572889668	2.761285273	1.438292852	1.604071324
chr12:50442555-50442953	1.327687364	1.3950628	2.577730931	2.801158656	2.03562391	1.811471031	1.432959407	1.744161096	2.229587923	2.422233001	1.604071324	1.604071324
chr2:135800962-135801150	1.604071324	1.883620816	3.092545742	3.13422094	1.695993813	1.411426246	1.59454855	1.956056652	2.272023189	2.111031312	1.560714954	1.250961574
chr1:169376476-169376750	1.367371066	1.3950628	2.147306699	1.981852653	2.080657663	2.301587647	1.839959587	1.40053793	1.589763487	1.40053793	1.480265122	1.298658316
chr4:55429678-55429828	1.475084883	1.589763487	2.577730931	2.046141782	1.475084883	1.752748591	1.632268215	1.541019153	1.333423734	1.627606838	1.3950628	1.521050737
chr1:993537-994045	1.292781749	1.555816155	1.378511623	1.516015147	2.523561956	2.805292456	1.704871964	1.448900951	1.521050737	1.327687364	1.560714954	1.250961574
chr6:37952043-37952335	1.475084883	1.555816155	3.3305584	3.61117238	3.135863165	3.021479727	2.301587647	2.198494154	2.250961574	2.6622055	1.914564523	2.039138394
chr3:194573268-194573480	1.726831217	2.066950244	3.5360529	3.476381688	3.815575429	3.90014226	3.873813198	3.792855352	2.272023189	2.195347598	1.438292852	1.480265122
chr20:16321415-16321569	1.604071324	1.589763487	2.283921772	2.087462841	2.472487771	2.173127433	2.153805336	1.922197848	1.807354922	1.659924558	1.521050737	1.298658316
chr16:67507316-67507505	2.010779839	1.555816155	3.066950244	2.987320866	2.250961574	2.217230716	1.963474124	2.169925001	2.163498732	1.799087306	2.480265122	1.981852653
chr2:46497935-46498138	1.807354922	1.495695163	2.948600847	2.976363636	1.726831217	1.691534165	1.807354922	1.855989697	1.944858446	2.046141782	1.560714954	1.678071905
chr15:50602712-50602885	1.327687364	1.3950628	1.855989697	2.12763328	2.604071324	2.459431619	1.933572638	1.855989697	1.778208576	2.111031312	1.678071905	1.918386234
chr15:50682766-50682944	1.541019153	1.427606173	1.765534746	1.914564523	2.709290636	2.918386234	2.634593268	2.584962501	1.448900951	1.5360529	1.678071905	1.438292852
chr13:42893547-42893709	1.438292852	1.731183242	1.827819025	1.794935663	2.189033824	2.601696516	2.017921908	1.584962501	1.655351829	1.500802053	1.521050737	1.678071905
chr13:42899421-42899554	1.250961574	1.250961574	2.260025656	2.384049807	1.327687364	1.659924558	1.344828497	1.250961574	1.891419187	1.952333566	1.521050737	1.250961574
chr20:15476294-15476487	1.367371066	1.250961574	2.46727948	2.526068812	2.124328135	2.100977648	1.432959407	1.495695163	1.918386234	2.046141782	1.344828497	1.250961574
chr2:152407219-152407595	2.939226578	2.570462931	5.311067102	5.23610989	4.393690764	4.413458688	3.750606505	3.726831217	3.82984956	4.229587923	3.198494154	3.29130886
chr2:152415963-152416127	1.327687364	1.250961574	2.049630768	1.687060688	2.472487771	2.776103988	2.153805336	2.198494154	1.448900951	1.250961574	1.344828497	1.438292852
chr12:64010056-64010422	1.914564523	2.066950244	3.581351247	3.182692298	2.963474124	3.047887329	2.370164281	2.906890596	2.46727948	2.176322773	1.604071324	1.678071905
chr13:28552511-28552683	1.250961574	1.250961574	2.6622055	2.166715445	1.66448284	1.448900951	1.516015147	1.35614381	1.622930351	1.599317794	1.344828497	1.565597176
chr13:28597742-28597920	1.250961574	1.495695163	1.495695163	1.516015147	2.438292852	1.952333566	2.414135533	2.277984747	1.292781749	1.286881148	1.250961574	1.250961574
chr3:180267320-180267473	1.367371066	1.327687364	2.629939409	1.959770155	1.807354922	1.59454855	1.389566812	1.40053793	1.687060688	1.5360529	1.3950628	1.438292852
chr7:5505823-5506550	2.10433666	2.304511042	2.790772038	2.813524689	3.564378169	3.518535139	3.220329955	3.252476214	3.599317794	3.882643049	2.03562391	2.253989266
chr7:5582645-5583043	1.250961574	1.250961574	2.790772038	2.669026766	2.847996907	3.357552005	2.615887074	2.957914599	1.555816155	1.599317794	1.604071324	1.752748591
chr8:120757281-120757716	1.807354922	1.883620816	2.367371066	2.204766751	3.03562391	2.983677695	2.518535139	2.801158656	1.944858446	1.799087306	1.604071324	1.887525271
chr11:32108624-32108941	2.03562391	1.646162657	3.129283017	2.825785627	3.135863165	3.211012193	3.169925001	2.819668183	1.718087584	1.925999419	1.851998837	1.752748591
chr5:159782241-159782617	1.475084883	1.589763487	2.790772038	2.813524689	2.166715445	2.100977648	1.516015147	1.627606838	3.314696526	2.99095486	1.678071905	1.480265122
chr7:129534117-129534382	1.438292852	1.589763487	2.021479727	2.432959407	1.807354922	2.003602237	1.344828497	1.989139007	2.671293372	2.648465443	1.298658316	1.521050737
chr11:123416627-123416875	1.726831217	2.025028794	2.819668183	2.976363636	3.572889668	4.012568674	3.59812696	3.716990894	3.09592442	2.918386234	1.678071905	1.565597176
chr11:123419669-123419865	1.475084883	1.427606173	2.523561956	2.931683057	2.403267722	2.364572432	1.839959587	1.627606838	1.970853654	2.09085343	1.748461233	1.604071324
chr2:15518560-15518769	1.50589093	1.526068812	2.386810946	2.416839742	2.080657663	2.053111336	1.59454855	1.887525271	2.46727948	2.046141782	1.521050737	1.786596362
chr15:77430314-77430634	1.475084883	1.495695163	2.744161096	3.23878686	2.124328135	2.077242999	1.516015147	1.541019153	2.185866545	2.13422094	1.560714954	1.344828497
chr2:36677519-36678287	2.166715445	2.09085343	3.451540833	3.114367025	3.808385051	3.967168608	3.707082992	3.606442228	2.392317423	2.313245852	2.748461233	2.981852653
chr13:31881275-31881431	1.475084883	1.3950628	2.59454855	2.367371066	2.166715445	1.871843649	1.739848103	1.66448284	1.748461233	1.599317794	1.678071905	1.604071324
chr15:50484831-50485073	1.250961574	1.250961574	3.341985747	3.10433666	1.66448284	1.722466024	1.250961574	1.304511042	2.021479727	2.066950244	1.298658316	1.3950628
chr15:50487293-50487715	1.438292852	1.464668267	4.733354341	4.60940039	3.280956314	3.638073837	2.017921908	2.381283373	4.648465443	4.805292456	1.678071905	1.678071905
chr17:73103619-73104161	2.310340121	2.443606651	2.169925001	2.416839742	3.951401292	4.13996057	3.436961338	3.498250868	2.671293372	2.09085343	2.250961574	1.948600847
chr17:73135880-73136101	2.166715445	2.555816155	3.10433666	3.13422094	3.627606838	3.879705766	3.588564737	3.292781749	2.835924074	2.6622055	2.22342255	2.440952198
chr17:73165994-73166493	1.63691458	1.526068812	2.097610797	2.669026766	2.604071324	2.601696516	1.963474124	1.819668183	2.163498732	2.350497247	2.03562391	1.981852653
chr17:73166680-73167140	1.726831217	1.3950628	2.744161096	2.998195503	3.472487771	3.638073837	2.253989266	1.855989697	2.185866545	2.350497247	1.948600847	2.010779839
chr16:10751242-10751466	1.726831217	1.835924074	2.169925001	2.40053793	2.821710215	2.847996907	2.90303827	2.646162657	3.393690764	3.267535798	1.748461233	2.066950244
chr4:102619837-102620146	1.604071324	1.464668267	1.765534746	1.914564523	2.62058641	2.650764559	2.347665656	2.819668183	1.655351829	1.687060688	1.298658316	1.521050737
chr4:102627889-102628114	1.86393845	1.646162657	1.63691458	1.769771739	3.03562391	2.996388746	3.049630768	2.855989697	1.622930351	1.565597176	1.641546029	1.344828497
chr4:102684735-102684986	1.695993813	1.464668267	2.260025656	2.025028794	3.84899843	3.9800253	3.767654798	3.440952198	2.046141782	1.744161096	1.521050737	1.480265122
chr2:57820161-57820351	1.40053793	1.250961574	2.646162657	2.480265122	2.010779839	1.659924558	1.432959407	1.250961574	1.622930351	1.327687364	1.250961574	1.480265122
chr12:92034908-92035389	1.695993813	1.883620816	3.016139703	3.051372102	2.767654798	2.805292456	1.773996325	2.198494154	2.733354341	2.176322773	2.480265122	2.010779839
chr12:92065125-92065534	1.726831217	1.526068812	2.427606173	2.241840184	3.092545742	3.317593505	2.97819563	3.021479727	1.778208576	1.659924558	1.604071324	1.565597176
chr9:74556790-74557056	1.367371066	1.673556424	1.941106311	1.891419187	2.62058641	2.568032105	1.669026766	2.403267722	2.09423607	1.627606838	1.3950628	1.3950628
chr9:74562554-74562724	1.327687364	1.361768359	1.570462931	1.389566812	2.403267722	2.100977648	1.516015147	1.66448284	1.718087584	1.432959407	1.438292852	1.438292852
chr5:171355518-171355707	1.250961574	1.250961574	2.61117238	2.813524689	1.86393845	2.195347598	1.59454855	1.495695163	2.430285273	2.367371066	1.521050737	1.565597176
chr7:137715216-137715451	1.438292852	1.427606173	1.704871964	1.545968369	2.835924074	2.805292456	2.742006211	3.12763328	1.555816155	1.250961574	1.480265122	1.344828497
chr7:137771705-137771989	1.250961574	1.327687364	2.989139007	2.737686761	3.868884273	3.718087584	3.841973119	3.617063344	1.521050737	1.744161096	1.521050737	1.344828497
chr3:179715747-179716031	1.40053793	1.327687364	2.523561956	2.367371066	1.570462931	1.627606838	1.632268215	1.40053793	1.807354922	1.599317794	1.560714954	1.344828497
chr11:130302310-130302666	1.40053793	1.555816155	2.386810946	2.495695163	1.327687364	1.292781749	1.475084883	1.40053793	1.555816155	1.599317794	1.3950628	1.3950628
chr12:26369615-26370080	2.384049807	2.443606651	3.699329526	3.646162657	4.770300489	4.699884729	4.569855608	4.343407822	3.09592442	3.001802243	2.601696516	2.526068812
chrX:77168076-77168294	1.438292852	1.495695163	1.827819025	1.632268215	2.472487771	2.384049807	2.046141782	1.782408565	1.555816155	1.974529312	1.344828497	1.250961574
chrX:77178971-77179415	1.541019153	1.673556424	3.382667253	3.337711092	3.308885057	3.200064862	2.17951105	2.451540833	2.485426827	2.841973119	1.748461233	1.678071905
chr2:100053586-100053737	1.475084883	1.618238656	1.604071324	1.632268215	2.587364991	2.077242999	1.90303827	2.22650853	1.250961574	1.361768359	1.438292852	1.298658316
chr10:18054071-18054306	1.327687364	1.250961574	2.963474124	2.003602237	2.010779839	1.97819563	1.669026766	1.627606838	1.555816155	1.5360529	1.298658316	1.438292852
chr5:143649943-143650192	1.835924074	1.956056652	2.61117238	2.613531653	2.752748591	3.119356177	2.347665656	2.304511042	2.185866545	1.827819025	1.344828497	1.438292852
chr5:143653364-143653562	1.541019153	1.704871964	2.304511042	2.166715445	2.604071324	2.422233001	1.933572638	2.22650853	2.117695043	2.195347598	1.713695815	1.604071324
chr8:85937724-85938028	1.327687364	1.361768359	1.996388746	1.632268215	2.367371066	2.72900887	2.615887074	2.277984747	1.292781749	1.327687364	1.344828497	1.344828497
chr15:67805547-67806032	1.40053793	1.3950628	3.176322773	3.182692298	2.767654798	2.513490746	2.153805336	2.22650853	3.03562391	3.316145742	2.007195501	1.438292852
chr7:158907468-158907650	1.250961574	1.286881148	2.646162657	2.107687869	1.63691458	1.811471031	1.432959407	1.448900951	2.207892852	1.974529312	1.344828497	1.344828497
chr7:132928075-132928259	1.250961574	1.3950628	2.021479727	2.277984747	2.250961574	2.150559677	1.516015147	1.782408565	3.023255352	2.761285273	1.3950628	1.565597176
chr13:103078194-103078397	1.570462931	1.327687364	2.324810603	2.416839742	1.570462931	1.59454855	1.344828497	1.40053793	1.807354922	1.5360529	1.438292852	1.480265122
chr13:45178799-45179249	1.604071324	1.526068812	3.412781525	3.201633861	1.937344392	1.691534165	1.773996325	1.66448284	3.13093087	3.025028794	1.560714954	1.438292852
chr13:45196721-45196988	1.50589093	1.526068812	2.44625623	2.555816155	2.875780063	2.72900887	2.073820233	2.22650853	3.771885579	3.749534268	1.480265122	1.604071324
chr2:164740017-164740276	1.695993813	1.883620816	2.503348735	2.087462841	2.695993813	2.790772038	2.435628594	2.518535139	1.655351829	1.469885976	1.3950628	1.344828497
chr2:164761334-164761553	1.438292852	1.646162657	3.116031993	3.124328135	2.604071324	2.805292456	2.301587647	1.922197848	1.622930351	1.879705766	1.344828497	1.521050737
chr2:164797568-164797937	1.327687364	1.526068812	2.503348735	2.570462931	1.50589093	2.053111336	1.516015147	1.35614381	1.622930351	1.286881148	1.480265122	1.521050737
chr12:41343276-41343479	1.292781749	1.250961574	2.485426827	2.087462841	1.541019153	1.448900951	1.344828497	1.35614381	1.333423734	1.361768359	1.298658316	1.438292852
chr2:113113004-113113146	1.327687364	1.526068812	2.759155834	2.641546029	2.555816155	2.682573297	1.59454855	1.448900951	2.185866545	2.153805336	1.819668183	1.565597176
chr2:113134201-113134539	1.541019153	1.704871964	1.996388746	1.718087584	3.627606838	3.509695842	1.839959587	2.080657663	1.622930351	1.565597176	1.344828497	1.604071324
chr2:113134760-113135105	1.887525271	1.835924074	2.073820233	2.166715445	3.868884273	3.801158656	2.477677328	1.989139007	1.655351829	1.799087306	1.641546029	1.641546029
chr16:30840681-30840931	1.914564523	1.618238656	2.695993813	2.541019153	3.231125158	2.983677695	2.963474124	2.989139007	2.207892852	2	2.03562391	2.277984747
chr3:34412094-34412478	1.367371066	1.427606173	2.558267634	2.495695163	1.541019153	1.411426246	1.250961574	1.541019153	1.655351829	1.744161096	1.438292852	1.344828497
chr3:34483413-34483733	2.056583528	1.646162657	3.211012193	2.750606505	3.393690764	3.200064862	2.933572638	2.726831217	2.538538164	2.422233001	1.97819563	1.480265122
chr10:118955998-118956310	2.289834465	2.269033146	3.176322773	3.173127433	3.595742339	3.654206378	3.195347598	3.224966365	2.538538164	2.691534165	2.62058641	2.482848283
chrX:46850877-46851025	1.367371066	1.589763487	1.459431619	1.389566812	2.189033824	1.952333566	2.324810603	2.475084883	1.292781749	1.500802053	1.298658316	1.604071324
chr12:51752578-51752786	2.10433666	2.066950244	2.835924074	3.10433666	4.074676686	4.018812186	3.817623258	3.379898164	2.606442228	2.438292852	2.007195501	2.150559677
chr10:70798982-70799471	1.807354922	2.111031312	2.541019153	2.541019153	3.280956314	3.008988783	2.871843649	3.021479727	2.763411574	2.691534165	2.435628594	2.839959587
chr8:31182339-31182616	1.292781749	1.526068812	1.416839742	1.321928095	2.472487771	2.364572432	1.989139007	2.3305584	1.448900951	1.432959407	1.480265122	1.3950628
chr5:157885044-157885487	2.010779839	1.673556424	2.097610797	1.867896464	2.809414444	3.200064862	3.337711092	3.627606838	1.970853654	1.827819025	1.604071324	1.641546029
chr5:157892759-157893197	1.250961574	1.427606173	2.711494907	2.384049807	2.166715445	1.89917563	1.344828497	1.704871964	1.748461233	1.851998837	1.3950628	1.250961574
chr2:205683622-205683944	1.914564523	1.910732662	3.412781525	3.301587647	3.781359714	4.012568674	2.992768431	3.184280294	3.582556003	3.361768359	1.641546029	1.918386234
chr1:210343470-210343697	1.438292852	1.327687364	2.147306699	2.185866545	2.080657663	2.053111336	1.432959407	1.704871964	3.314696526	2.803227036	1.641546029	1.718087584
chr2:226701231-226701504	1.570462931	1.526068812	1.704871964	1.718087584	2.62058641	2.217230716	2.498250868	2.56315813	1.333423734	1.5360529	1.521050737	1.3950628
chr15:41797338-41797584	1.250961574	1.327687364	1.604071324	1.744161096	2.861955364	2.634593268	3.169925001	2.518535139	1.333423734	1.286881148	1.480265122	1.521050737
chr6:17664369-17664518	1.250961574	1.327687364	2.408711861	2.641546029	1.604071324	1.782408565	1.298658316	1.250961574	2.117695043	2.195347598	1.250961574	1.344828497
chr2:48113306-48113544	1.835924074	1.883620816	2.147306699	2.295723025	3.058316496	2.889473543	2.792855352	2.498250868	3.304511042	3.334854269	2.063502942	2.066950244
chr2:48114416-48114657	1.989139007	2.09085343	2.711494907	2.813524689	4.040892431	4.15704371	4.015247774	4.253232939	2.748461233	2.275007047	2.063502942	1.752748591
chr2:48116566-48116758	1.40053793	1.464668267	3.255500733	3.575312331	2.976363636	3.211012193	2.498250868	1.956056652	1.944858446	2.13422094	1.3950628	1.819668183
chr2:48126120-48126576	2.456806149	2.702657543	3.200064862	3.13422094	4.724650272	4.692092375	4.189824559	4.163498732	3.27351589	3.370164281	2.147306699	1.981852653
chr2:48146611-48146961	1.541019153	1.327687364	2.147306699	2.709290636	2.939226578	2.364572432	1.933572638	2.3305584	4.19298317	4.420886575	1.914564523	1.678071905
chr2:48190377-48190535	1.367371066	1.286881148	1.914564523	1.604071324	2.861955364	2.403267722	2.277984747	2.198494154	1.748461233	1.773996325	1.438292852	1.521050737
chr2:48190897-48191097	1.40053793	1.361768359	2.23878686	2.464668267	3.347665656	2.833902077	2.518535139	2.498250868	1.718087584	1.718087584	1.678071905	1.565597176
chr2:191204550-191204747	1.50589093	1.427606173	3.066950244	3.019701914	2.912649865	3.008988783	2.776103988	2.906890596	2.702657543	2.6622055	2.147306699	2.124328135
chr7:23419975-23420241	1.367371066	1.361768359	2.935459748	2.931683057	1.726831217	2.100977648	1.250961574	1.541019153	2.09423607	2.09085343	1.344828497	1.344828497
chr3:71226345-71227140	2.589763487	2.555816155	4.501439145	4.394376945	3.987320866	4.049630768	3.478971805	3.066950244	4.723012396	4.72628629	2.961623328	3.054848477
chr2:207128034-207128234	1.570462931	1.526068812	2.367371066	2.480265122	1.752748591	1.627606838	1.516015147	1.40053793	2.021479727	2.23572706	1.344828497	1.604071324
chr20:49583586-49583971	1.989139007	1.835924074	1.459431619	1.981852653	2.950468414	3.09592442	3.021479727	2.924099886	2.272023189	2.601696516	1.819668183	1.981852653
chr5:65190357-65190879	1.40053793	1.3950628	2.541019153	2.204766751	2.939226578	2.889473543	1.963474124	1.782408565	1.555816155	1.744161096	1.748461233	1.298658316
chr8:30656013-30656199	1.86393845	2.211012193	3.554588852	3.124328135	3.135863165	2.833902077	2.414135533	2.475084883	3.010779839	2.929790998	1.914564523	2.124328135
chr16:87674408-87674712	1.937344392	1.835924074	3.682573297	3.639232163	2.384049807	2.584962501	2.392317423	2.140778656	3.440952198	3.475084883	2.414135533	2.718087584
chr5:60272586-60272715	1.40053793	1.361768359	2.283921772	2.204766751	1.604071324	1.752748591	1.516015147	1.448900951	1.622930351	1.5360529	1.250961574	1.3950628
chr17:16973723-16974041	1.726831217	1.618238656	3.040892431	3.35473424	2.604071324	2.618238656	2.204766751	2.198494154	3.364572432	3.187451054	1.748461233	1.786596362
chr17:16985749-16985938	1.327687364	1.618238656	3.187451054	3.019701914	2.147306699	2.195347598	1.555816155	1.541019153	1.807354922	2.09085343	1.748461233	1.3950628
chr3:126581897-126582062	1.50589093	1.589763487	2.169925001	2.333423734	1.937344392	1.843983844	1.59454855	1.35614381	1.250961574	1.5360529	1.713695815	1.480265122
chr5:65840122-65840390	1.752748591	1.495695163	2.805292456	2.510961919	2.767654798	2.440952198	1.989139007	1.744161096	2.021479727	1.799087306	2.250961574	2.124328135
chr20:57991353-57991939	1.782408565	1.3950628	1.887525271	1.819668183	2.739848103	2.548436625	2.689299161	2.606442228	1.521050737	1.5360529	1.344828497	1.480265122
chr20:57997602-57997747	1.570462931	1.464668267	2.989139007	2.584962501	2.438292852	2.531069493	2.17951105	1.819668183	1.292781749	1.40053793	1.560714954	1.298658316
chr13:21233129-21233508	1.438292852	1.327687364	2.59454855	2.204766751	1.541019153	1.843983844	1.807354922	1.495695163	2.117695043	1.744161096	1.480265122	1.344828497
chr22:27670295-27670472	1.752748591	1.757023247	2.386810946	2.432959407	2.695993813	2.889473543	2.82374936	2.56315813	2.353323291	2.09085343	1.786596362	1.948600847
chr1:235532517-235532818	1.726831217	1.589763487	2.097610797	1.843983844	2.347665656	2.601696516	2.229587923	2.140778656	1.333423734	1.469885976	1.521050737	1.438292852
chr4:182823739-182823951	1.292781749	1.3950628	2.46727948	2.147306699	1.66448284	2.100977648	1.59454855	1.782408565	1.86393845	1.659924558	1.298658316	1.480265122
chr2:78928663-78928964	1.367371066	1.327687364	1.887525271	2.316145742	1.726831217	1.659924558	1.389566812	1.704871964	1.996388746	1.500802053	1.438292852	1.344828497
chr7:99312858-99313452	1.835924074	2.025028794	3.187451054	2.9202933	2.976363636	3.426264755	2.498250868	2.304511042	3.010779839	2.704871964	1.97819563	2.277984747
chr10:62916269-62916623	2.419538892	2.615887074	2.577730931	2.316145742	4.023255352	4.145677455	3.426264755	3.87282876	1.996388746	1.90303827	1.97819563	1.855989697
chr10:62995932-62996106	1.438292852	1.618238656	1.570462931	1.516015147	2.456806149	2.364572432	2.017921908	2.053111336	1.521050737	1.432959407	1.344828497	1.298658316
chr10:18658363-18658576	1.604071324	1.704871964	4.178714641	3.858975614	3.428946345	3.367371066	2.653060017	2.763411574	3.153805336	3.060047384	2.03562391	2.09423607
chr4:40827885-40828047	1.807354922	1.782408565	1.63691458	2.12763328	2.887525271	2.847996907	2.707082992	2.35614381	1.748461233	1.599317794	1.521050737	1.604071324
chr4:40855665-40856100	1.604071324	1.956056652	3.310340121	2.942983598	2.384049807	2.422233001	2.253989266	2.451540833	3.0721058	3.218781168	1.786596362	1.948600847
chr16:58842237-58842392	1.250961574	1.327687364	2.386810946	1.843983844	1.541019153	1.782408565	1.632268215	1.35614381	1.555816155	1.327687364	1.298658316	1.250961574
chr6:43033338-43034107	1.250961574	1.250961574	3.176322773	2.987320866	2.555816155	2.666756592	2.477677328	2.498250868	1.622930351	1.974529312	1.480265122	1.641546029
chr3:146511536-146511935	1.438292852	1.286881148	1.970853654	2.066950244	2.403267722	2.584962501	2.046141782	2.427606173	2.09423607	2.111031312	1.521050737	1.918386234
chr3:146534931-146535211	1.66448284	1.673556424	2.073820233	2.260025656	2.709290636	2.666756592	2.558267634	2.35614381	2.070389328	2.313245852	1.438292852	1.565597176
chr8:120544953-120545652	1.914564523	1.555816155	2.217230716	2.599317794	2.739848103	3.033863452	2.948600847	2.871843649	3.582556003	3.61117238	1.883620816	2.066950244
chr2:230616672-230616825	1.327687364	1.250961574	1.941106311	2.087462841	1.40053793	1.691534165	1.344828497	1.584962501	1.655351829	1.851998837	1.298658316	1.250961574
chr2:230678512-230678812	2.147306699	2.13093087	3.801158656	3.568032105	2.367371066	2.477677328	2.017921908	1.956056652	2.807354922	2.881664619	2.121015401	1.786596362
chr15:20671841-20671976	1.66448284	1.757023247	2.695993813	2.849999259	3.023255352	3.060047384	2.435628594	2.381283373	2.229587923	2.587364991	1.604071324	1.678071905
chr10:110151515-110151846	1.541019153	1.427606173	2.6622055	2.801158656	2.147306699	1.782408565	1.704871964	1.855989697	2.117695043	2.748461233	1.344828497	1.678071905
chr6:20906997-20907293	2.10433666	1.673556424	2.879705766	2.641546029	3.365972428	3.407352751	2.855989697	2.924099886	2.411426246	2.523561956	1.560714954	1.752748591
chr7:138024168-138024358	1.541019153	1.327687364	2.523561956	2.695993813	2.147306699	1.752748591	1.669026766	1.448900951	2.070389328	1.773996325	1.344828497	1.521050737
chr4:7745417-7745608	1.438292852	1.673556424	2.819668183	2.95419631	3.03562391	3.0721058	2.615887074	2.726831217	1.718087584	1.851998837	2.03562391	2.150559677
chr4:7749517-7749718	1.937344392	1.811471031	1.996388746	2.003602237	3.420886575	3.221877081	2.634593268	2.941106311	2.430285273	2.295723025	1.521050737	1.604071324
chr8:114840437-114840639	1.250961574	1.495695163	2.46727948	2.367371066	2.124328135	2.260025656	1.739848103	1.66448284	2.589763487	2.472487771	1.560714954	1.480265122
chrX:150482812-150483280	1.914564523	1.782408565	2.726831217	2.448900951	3.102658131	3.444932049	2.948600847	3.224966365	2.070389328	2.386810946	1.480265122	1.438292852
chr14:46769332-46769572	1.475084883	1.464668267	2.367371066	2.260025656	1.570462931	1.526068812	1.432959407	1.541019153	1.485426827	1.286881148	1.3950628	1.344828497
chr6:15325663-15325896	1.782408565	1.835924074	1.827819025	2.003602237	3.058316496	2.761285273	2.456806149	2.801158656	1.589763487	1.773996325	2.03562391	1.918386234
chr6:15336994-15337152	1.367371066	1.555816155	2.367371066	2.682573297	1.937344392	2.12763328	1.871843649	1.495695163	2.229587923	2.275007047	1.819668183	1.786596362
chr6:15352877-15353091	1.292781749	1.250961574	1.531069493	1.575312331	2.438292852	2.650764559	2.596935142	1.956056652	1.655351829	2.09085343	1.3950628	1.3950628
chr1:212614209-212614955	2.147306699	2.250961574	3.874796966	3.329123596	2.939226578	3.253989266	2.558267634	2.666756592	2.86393845	3.218781168	2.147306699	2.327687364
chr1:212618832-212619109	1.438292852	1.646162657	1.459431619	1.389566812	2.794935663	2.713695815	1.59454855	1.744161096	1.555816155	1.952333566	1.344828497	1.344828497
chr1:212633346-212633518	1.250961574	1.361768359	3.361768359	3.514753498	3.919340082	3.893362211	3.280956314	3.021479727	2.392317423	2.841973119	1.480265122	1.250961574
chr1:212638664-212638815	1.50589093	1.427606173	3.066950244	2.976363636	2.10433666	2.100977648	1.432959407	1.541019153	1.687060688	1.773996325	1.438292852	1.344828497
chr1:212678682-212678981	2.456806149	2.173127433	3.882643049	3.7473874	2.572889668	2.698218478	2.370164281	2.518535139	2.313245852	2.538538164	2.767654798	2.440952198
chr1:212681116-212681354	1.327687364	1.427606173	3.001802243	2.998195503	3.808385051	4.116031993	3.257010618	3.005399988	2.09423607	2.438292852	1.480265122	1.250961574
chr1:212682074-212682464	1.475084883	1.464668267	1.669026766	2.025028794	3.337711092	2.889473543	2.538538164	2.646162657	1.485426827	1.432959407	1.344828497	1.3950628
chr9:21017168-21017391	1.887525271	1.859969548	2.097610797	1.891419187	3.124328135	3.500802053	3.03562391	2.941106311	1.622930351	1.718087584	1.521050737	1.438292852
chr9:21056971-21057229	1.782408565	1.464668267	2.577730931	2.22342255	1.989139007	2.72900887	2.538538164	2.35614381	1.372952098	1.40053793	1.438292852	1.438292852
chr9:21082164-21082320	1.50589093	1.589763487	2.744161096	2.737686761	2.211012193	2.173127433	1.632268215	1.989139007	1.944858446	1.879705766	2.007195501	1.752748591
chr9:21096189-21096664	3.023255352	2.646162657	4.783980414	4.675815931	3.604071324	3.786596362	3.220329955	3.54225805	4.181897643	4.09423607	3.119356177	3.408711861
chr17:42337452-42337818	2.438292852	2.833902077	4.312519967	4.116863758	3.868884273	3.9202933	3.393690764	3.440952198	3.364572432	3.532316959	3.581351247	3.452858965
chrX:136191274-136191511	1.63691458	1.646162657	2.61117238	2.897240426	2.835924074	2.970853654	2.435628594	2.498250868	1.485426827	1.659924558	1.97819563	1.678071905
chr2:218041529-218042148	1.475084883	1.327687364	4.155425432	3.969012308	4.560103513	4.688180359	1.963474124	2.111031312	3.176322773	3.517275693	2.147306699	2.277984747
chr11:104877091-104877694	1.887525271	2.13093087	3.480265122	3.371558863	2.327687364	1.97819563	1.989139007	2.22650853	2.763411574	2.855989697	2.321928095	2.039138394
chr8:23362240-23362466	1.475084883	1.361768359	3.078951341	2.965322548	2.912649865	2.364572432	2.17951105	2.140778656	2.748461233	2.50589093	2.173127433	1.887525271
chr10:89084511-89084688	2.189033824	1.933572638	3.917431755	3.604071324	3.337711092	3.377123749	2.992768431	2.746312766	2.09423607	2.275007047	2.121015401	2.625270489
chr22:28297524-28297849	1.835924074	1.526068812	2.46727948	2.788685711	2.310340121	1.811471031	1.739848103	2.169925001	2.555816155	2.6622055	1.914564523	1.981852653
chr17:7132671-7133069	1.835924074	2.269033146	3.277984747	3.625270489	3.919340082	3.95419631	3.707082992	3.606442228	3.060047384	3.700439718	3.286881148	3.452858965
chr14:74511004-74511155	1.86393845	1.782408565	2.097610797	2.025028794	3	2.618238656	2.596935142	2.782408565	2.430285273	2.275007047	1.560714954	1.3950628
chr14:58569816-58570012	1.250961574	1.327687364	3.028569152	2.695993813	1.63691458	1.691534165	1.516015147	1.250961574	1.970853654	2.066950244	1.3950628	1.344828497
chr9:20989051-20989186	1.989139007	1.883620816	2.195347598	2.333423734	3.168321116	2.889473543	2.933572638	3.279471296	1.448900951	1.851998837	1.521050737	1.918386234
chr10:72264658-72264818	1.327687364	1.427606173	1.250961574	1.718087584	2.861955364	2.875780063	2.97819563	2.606442228	1.333423734	1.469885976	1.438292852	1.521050737
chr9:83689038-83689271	1.292781749	1.427606173	2.169925001	2.260025656	2.289834465	2.301587647	1.739848103	1.704871964	2.046141782	2.217230716	1.344828497	1.480265122
chr19:43342071-43342349	1.475084883	1.731183242	1.704871964	1.718087584	2.50589093	2.601696516	2.518535139	2.35614381	1.589763487	2.111031312	1.97819563	1.855989697
chr19:43350415-43350653	1.327687364	1.286881148	2.217230716	2.260025656	1.541019153	1.560714954	1.516015147	1.35614381	1.944858446	2.021479727	1.344828497	1.604071324
chr19:43382808-43383071	1.40053793	1.3950628	2.558267634	2.185866545	1.604071324	1.59454855	1.475084883	1.448900951	2.272023189	2.257010618	1.438292852	1.565597176
chr20:47135598-47135803	1.250961574	1.526068812	2.073820233	2.40053793	1.937344392	1.97819563	1.344828497	1.704871964	1.748461233	1.827819025	2.321928095	2.124328135
chr19:31102833-31103080	1.782408565	1.704871964	2.906890596	2.495695163	2.419538892	2.650764559	1.704871964	1.922197848	2.792855352	2.523561956	1.883620816	1.887525271
chr11:65912933-65913126	1.327687364	1.250961574	1.63691458	1.485426827	2.587364991	2.776103988	2.414135533	1.782408565	1.372952098	1.687060688	1.438292852	1.641546029
chr11:65927893-65928363	2.189033824	2.250961574	3.770829046	3.544732656	3.650764559	3.444932049	2.871843649	3.368768349	3.513490746	3.862947248	3.581351247	3.351910961
chr6:53070911-53071155	1.50589093	1.361768359	3.624100895	3.420886575	3.102658131	3.694880193	2.456806149	1.819668183	1.718087584	1.718087584	1.438292852	1.344828497
chr6:5478750-5478891	1.250961574	1.250961574	1.570462931	1.516015147	2.289834465	2.217230716	1.669026766	1.855989697	1.333423734	1.250961574	1.438292852	1.298658316
chr14:30994707-30994864	1.835924074	1.555816155	2.577730931	2.367371066	2.709290636	2.931683057	2.17951105	2.111031312	1.748461233	1.718087584	1.560714954	1.480265122
chr3:136805836-136806129	1.752748591	1.835924074	3.10433666	3.14404637	2.604071324	2.618238656	1.839959587	2.304511042	2.021479727	1.952333566	2.03562391	1.752748591
chr12:29286183-29286480	1.475084883	1.3950628	1.416839742	1.632268215	1.963474124	2.477677328	1.344828497	1.541019153	1.411426246	1.40053793	1.250961574	1.3950628
chr5:96919754-96919922	1.250961574	1.286881148	2.558267634	2.12763328	1.807354922	1.722466024	1.475084883	1.250961574	2.185866545	2.066950244	1.250961574	1.344828497
chr5:96926371-96926572	1.782408565	1.859969548	3.244887059	2.908812908	2.794935663	2.459431619	2.324810603	2.518535139	2.606442228	2.367371066	2.121015401	2.09423607
chr6:24929278-24929573	2.229587923	1.933572638	3.707082992	3.846994687	3.329123596	3.243364426	3.007195501	2.56315813	3.582556003	3.532316959	2.657640005	2.700439718
chr6:24936717-24936965	1.327687364	1.555816155	2.759155834	2.695993813	3.411426246	3.56193706	3.489286023	3.416839742	1.521050737	1.469885976	1.438292852	1.3950628
chr6:24957238-24957540	1.604071324	1.464668267	2.759155834	2.448900951	3.773996325	4.116031993	3.750606505	3.379898164	1.835924074	1.432959407	1.3950628	1.344828497
chr2:110702962-110703094	1.63691458	1.3950628	2.073820233	2.241840184	1.66448284	1.722466024	1.963474124	2.080657663	1.944858446	1.565597176	1.786596362	1.604071324
chr3:189710659-189710938	1.604071324	1.618238656	1.887525271	1.454175893	2.901108243	3.008988783	2.948600847	3.066950244	1.250961574	1.40053793	1.250961574	1.480265122
chr1:204571146-204571432	1.726831217	1.555816155	3.040892431	2.750606505	2.472487771	2.403267722	1.871843649	2.277984747	3.13093087	3.491853096	1.678071905	1.678071905
chr1:204578785-204579362	1.914564523	2.13093087	4.565597176	4.450881315	3.724650272	3.913607512	2.277984747	2.584962501	4.268284667	4.581351247	2.976363636	2.935459748
chr5:132525339-132525609	1.752748591	1.464668267	2.922197848	2.295723025	1.604071324	1.925999419	2.12763328	2.111031312	1.970853654	1.90303827	1.604071324	1.678071905
chr8:39912688-39913078	2.10433666	2.250961574	3.867896464	3.460742564	3.270528942	3.243364426	3.195347598	2.801158656	3.084064265	3.15704371	2.392317423	2.150559677
chr8:39913232-39914017	3.010779839	2.555816155	4.960697039	4.96208625	4.639232163	5.063502942	4.263034406	4.627606838	4.147306699	4.131754091	3.173127433	3.452858965
chr8:39915972-39916531	1.250961574	1.327687364	4.131754091	3.911691582	3.951401292	4.068670811	2.498250868	2.381283373	3.403267722	3.388189537	1.438292852	1.250961574
chr8:39917135-39917838	1.250961574	1.250961574	3.952333566	3.687060688	3.815575429	4.145677455	2.347665656	2.518535139	3.925999419	4.116031993	1.250961574	1.604071324
chr8:39929709-39930370	1.327687364	1.250961574	2.260025656	2.22342255	2.327687364	2.403267722	1.59454855	1.887525271	3.374343989	3.770829046	1.344828497	1.438292852
chr8:39942658-39943465	2.666756592	2.587364991	4.680886921	4.532316959	5.162693432	5.183883459	4.920769673	4.915998852	4.408032466	4.679761574	2.883620816	2.606442228
chr8:39951339-39952419	3.420886575	3.033863452	6.532005194	6.449891473	6.529664802	6.577277753	6.089159132	5.986183363	5.772149591	5.841721581	3.581351247	3.495695163
chr8:39956139-39956369	1.250961574	1.526068812	2.304511042	2.260025656	3.802193217	3.77925972	3.326249701	3.64731451	1.718087584	1.879705766	1.521050737	1.604071324
chr8:39980469-39980789	1.438292852	1.427606173	2.646162657	2.350497247	2.438292852	2.23878686	2.100977648	2.277984747	1.944858446	2.09085343	1.250961574	1.3950628
chr8:39984457-39984849	1.475084883	1.731183242	1.765534746	1.389566812	2.767654798	3.09592442	2.948600847	3.112700133	1.333423734	1.469885976	1.3950628	1.344828497
chr8:39990789-39991062	1.250961574	1.250961574	3.165107985	2.241840184	1.50589093	1.292781749	1.389566812	1.35614381	1.485426827	1.5360529	1.344828497	1.344828497
chr6:148468064-148468262	1.541019153	1.464668267	2.541019153	2.066950244	1.695993813	1.627606838	1.432959407	1.250961574	1.996388746	2.09085343	1.344828497	1.438292852
chr13:21033190-21033507	1.63691458	1.526068812	2.819668183	3.283921772	2.794935663	2.459431619	2.046141782	2.198494154	3.77925972	3.548436625	1.97819563	1.678071905
chr17:57986866-57987542	2.403267722	2.427606173	2.577730931	2.763411574	3.906890596	3.986410935	3.10433666	2.957914599	3.590961241	3.604071324	2.541019153	2.64385619
chr17:57993804-57994006	1.438292852	1.286881148	1.914564523	2.204766751	1.475084883	1.627606838	1.432959407	1.250961574	2.046141782	2.13422094	1.713695815	1.344828497
chr21:45266661-45266939	1.367371066	1.427606173	2.646162657	2.788685711	2.124328135	1.49057013	1.250961574	1.304511042	2.733354341	2.748461233	1.344828497	1.3950628
chr19:12620628-12620795	1.475084883	1.589763487	2.523561956	2.510961919	1.695993813	1.59454855	1.632268215	1.541019153	1.589763487	1.879705766	1.748461233	1.948600847
chr19:12621291-12621497	1.250961574	1.250961574	2.6622055	2.295723025	1.570462931	1.782408565	1.432959407	1.448900951	2.353323291	2.50589093	1.344828497	1.298658316
chr11:72273011-72273451	2.472487771	2.72900887	3.889473543	3.785550552	4.37086174	4.121844298	3.578938713	3.783456654	3.919340082	4.244887059	3.368768349	3.831877241
chr1:76465071-76465374	1.752748591	1.464668267	1.704871964	1.659924558	2.472487771	2.601696516	2.596935142	3.212569339	1.411426246	1.599317794	1.344828497	1.604071324
chr9:5544076-5544372	1.438292852	1.589763487	3.140778656	2.788685711	2.456806149	2.077242999	2.017921908	1.627606838	2.09423607	2.066950244	1.641546029	1.3950628
chr9:5587116-5587330	2.289834465	1.910732662	2.324810603	2.495695163	3.280956314	3.416839742	3.436961338	3.066950244	1.835924074	2.195347598	1.678071905	1.641546029
chr9:5598696-5598898	1.250961574	1.250961574	2.485426827	2.584962501	2.124328135	2.531069493	1.432959407	1.40053793	2.272023189	2.601696516	1.344828497	1.3950628
chr10:28769148-28769334	1.250961574	1.250961574	1.941106311	2.147306699	1.40053793	1.49057013	1.389566812	1.541019153	1.411426246	1.565597176	1.250961574	1.250961574
chr3:172760553-172760787	1.327687364	1.286881148	2.260025656	2.416839742	3.114367025	3.337711092	2.887525271	2.972692654	2.538538164	2.49057013	1.3950628	1.565597176
chr3:172778405-172778640	1.367371066	1.286881148	2.049630768	2.12763328	2.680324357	3.119356177	1.555816155	1.250961574	1.748461233	1.718087584	1.250961574	1.438292852
chr18:13482218-13482638	2.010779839	2.025028794	3.392317423	3.283921772	2.289834465	2.23878686	1.933572638	1.887525271	3.522306893	3.798050515	2.344828497	2.124328135
chr18:56648080-56648310	1.807354922	2.13093087	2.61117238	2.750606505	3.200064862	3.119356177	3.244887059	2.989139007	3.03562391	3.070389328	1.883620816	2.039138394
chr4:169210663-169211073	2.03562391	1.646162657	3.129283017	2.627606838	2.62058641	2.931683057	2.615887074	2.304511042	2.821710215	2.570462931	2.298658316	1.981852653
chr2:230161248-230161668	2.310340121	2.111031312	2.485426827	2.570462931	3.773996325	3.377123749	3.519793486	3.292781749	1.778208576	2.111031312	1.914564523	1.718087584
chr1:54804692-54804990	1.63691458	1.731183242	3.5360529	3.491853096	3.49057013	3.347665656	2.90303827	2.726831217	3.793895883	3.707082992	1.819668183	1.752748591
chr1:183901941-183902303	2.809414444	2.646162657	4.161081482	3.996388746	4.379898164	4.334854269	3.927896454	4.09085343	2.9202933	3.15704371	3.403267722	3.304511042
chr1:183913557-183913854	1.570462931	1.526068812	1.292781749	1.422233001	3.15704371	3.317593505	1.933572638	1.627606838	1.655351829	2	1.250961574	1.344828497
chr8:71829407-71829691	1.250961574	1.327687364	2.577730931	2.432959407	3.347665656	3.605257263	2.724650272	2.906890596	1.555816155	1.5360529	1.438292852	1.855989697
chr8:71830833-71831020	2.211012193	1.859969548	3.442280035	3.428946345	3.766595162	3.87282876	3.607626221	3.907852072	2.87774425	2.95419631	1.641546029	1.604071324
chr8:71839497-71839796	1.835924074	1.646162657	3.054848477	2.873813198	3.956985925	4.006298024	3.681449265	3.783456654	2.687060688	2.313245852	1.914564523	1.604071324
chr11:122068824-122069035	1.541019153	1.646162657	3.140778656	2.825785627	1.989139007	2.028569152	1.250961574	1.448900951	2.046141782	2.3305584	1.3950628	1.521050737
chr5:175619003-175619203	1.367371066	1.427606173	2.44625623	1.843983844	1.541019153	1.691534165	1.669026766	1.584962501	1.250961574	1.250961574	1.883620816	1.438292852
chr7:88218272-88218518	1.604071324	1.757023247	3.931683057	3.941106311	3.956985925	3.913607512	3.077242999	2.957914599	2.891419187	3.037382222	2.456806149	2.327687364
chr13:95712820-95713125	1.726831217	1.704871964	2.324810603	2.464668267	3.464668267	3.232660757	3.447579197	3.3305584	2.09423607	1.627606838	1.438292852	1.521050737
chr5:170365964-170366108	1.541019153	1.555816155	2.049630768	2.367371066	2.780310099	2.746312766	2.707082992	2.871843649	2.778208576	2.648465443	1.641546029	1.521050737
chr13:20219656-20219818	1.86393845	1.811471031	3.066950244	3.229587923	1.937344392	2.195347598	2.017921908	1.855989697	2.835924074	2.82984956	2.344828497	2.440952198
chr1:91080707-91080962	1.752748591	1.646162657	1.799087306	2.367371066	2.523561956	2.72900887	2.596935142	2.627606838	1.333423734	1.327687364	1.438292852	1.565597176
chr10:99843705-99844123	1.40053793	1.782408565	2.44625623	2.241840184	2.680324357	2.634593268	2.017921908	1.956056652	1.555816155	1.565597176	2.09423607	1.752748591
chr8:23605808-23606213	1.475084883	1.327687364	2.46727948	2.837943242	3.635754391	3.851998837	3.169925001	2.906890596	1.555816155	1.851998837	1.560714954	1.438292852
chr8:23641169-23641457	1.726831217	1.646162657	2.347665656	2.241840184	2.472487771	2.634593268	2.538538164	2.304511042	1.448900951	1.361768359	1.819668183	1.887525271
chr17:81422833-81423538	3.680324357	3.701549057	4.552131108	4.595145568	5.550285049	5.496334513	5.548128324	5.386810946	4.742006211	4.850999395	4.105175192	4.562547724
chrX:101655526-101655844	1.695993813	1.811471031	3.140778656	3.084064265	2.680324357	2.790772038	2.456806149	2.381283373	2.655351829	2.313245852	1.819668183	1.918386234
chr9:113350171-113350404	1.475084883	1.427606173	1.941106311	2.316145742	1.807354922	1.89917563	1.871843649	1.887525271	1.807354922	1.879705766	1.748461233	1.918386234
chr4:105625284-105625416	1.250961574	1.250961574	2.558267634	2.384049807	1.50589093	1.627606838	1.516015147	1.250961574	1.555816155	1.659924558	1.250961574	1.250961574
chr4:105663384-105663532	1.250961574	1.250961574	2.324810603	2.333423734	1.541019153	1.59454855	1.344828497	1.35614381	1.807354922	1.5360529	1.250961574	1.298658316
chr12:116410745-116411284	1.989139007	2.09085343	4.213347282	4.228049048	4.477029653	4.423578171	3.950468414	3.907852072	3.656496371	3.749534268	2.392317423	2.64385619
chr12:116423159-116423408	1.66448284	1.782408565	2.541019153	2.641546029	2.587364991	3.021479727	2.253989266	1.819668183	2.117695043	2.422233001	1.97819563	1.887525271
chr12:116432304-116432589	1.541019153	1.673556424	3.320484678	3.301587647	2.166715445	2.495695163	2.073820233	1.744161096	2.09423607	2.523561956	1.604071324	2.229587923
chr12:116490542-116491105	1.66448284	1.589763487	1.765534746	1.937344392	3	3.232660757	2.724650272	2.855989697	2.185866545	2.066950244	1.438292852	1.521050737
chr3:41268107-41268347	2.250961574	2.192194165	2.347665656	2.350497247	3.514753498	3.6622055	3.529820947	3.726831217	2.448900951	2.472487771	1.521050737	1.752748591
chr3:41274989-41275251	1.807354922	1.704871964	1.996388746	2.241840184	2.987320866	2.666756592	2.414135533	2.56315813	1.687060688	1.687060688	1.604071324	1.604071324
chr20:38243423-38244317	1.475084883	1.555816155	2.124328135	2.584962501	2.709290636	2.713695815	1.739848103	1.922197848	4.028569152	4.234961095	1.883620816	1.718087584
chr20:38271102-38271431	1.86393845	2.192194165	3.7473874	3.929790998	3.619413011	3.377123749	2.689299161	2.871843649	3.539779192	3.804260116	2.321928095	1.918386234
chr2:158777068-158777325	1.50589093	1.3950628	2.577730931	2.627606838	1.807354922	1.952333566	1.773996325	2.277984747	2.070389328	2	1.480265122	1.250961574
chr5:150542975-150543223	2.456806149	2.250961574	2.485426827	2.695993813	4.063502942	3.801158656	3.09085343	3.037382222	3.486714373	3.830863757	2.392317423	2.350497247
chr5:150567164-150567754	2.010779839	2.003602237	3.442280035	3.582556003	3.080657663	3.033863452	2.948600847	2.627606838	3.165107985	3.649615459	1.914564523	2.150559677
chr7:107118507-107118758	1.835924074	1.811471031	2.260025656	2.384049807	3.539779192	3.518535139	3.654206378	3.678071905	1.891419187	1.565597176	1.678071905	1.438292852
chr4:123360709-123360878	1.782408565	1.589763487	1.604071324	1.843983844	2.367371066	2.805292456	2.518535139	2.427606173	1.944858446	2	1.438292852	1.480265122
chr1:151602667-151602871	1.250961574	1.327687364	1.704871964	1.914564523	2.367371066	2.568032105	2.707082992	2.427606173	1.555816155	1.627606838	1.786596362	1.3950628
chr1:151612763-151613030	2.124328135	2.066950244	3.412781525	3.275007047	3.135863165	2.944858446	2.577730931	2.56315813	3.726831217	3.777156666	2.748461233	2.503348735
chr1:151635758-151636071	1.40053793	1.555816155	2.073820233	1.843983844	2.080657663	2.384049807	1.773996325	1.819668183	1.250961574	1.5360529	1.560714954	2.010779839
chr1:151682901-151683155	1.50589093	1.250961574	2.073820233	2.185866545	2.419538892	2.260025656	2.301587647	1.744161096	1.944858446	2.021479727	1.819668183	1.604071324
chr10:131904726-131904942	1.604071324	1.646162657	3.852997588	3.870857864	2.472487771	2.746312766	1.90303827	2.140778656	3.726831217	3.557042415	1.604071324	2.124328135
chr1:17551779-17552230	2.403267722	2.570462931	3.310340121	3.019701914	4.379898164	4.334854269	4.464668267	4.43496176	2.835924074	3.397802962	3.850999395	3.952333566
chr1:17554115-17554565	2.010779839	1.757023247	2.629939409	2.464668267	4.15704371	3.808385051	3.672425342	4.005399988	2.313245852	2.555816155	2.250961574	2.350497247
chr1:17580756-17581188	1.66448284	1.704871964	2.906890596	2.776103988	2.555816155	2.650764559	2.204766751	1.989139007	3.422233001	3.500802053	2.344828497	2.124328135
chr1:17581643-17581803	1.40053793	1.361768359	1.704871964	1.914564523	2.310340121	2.217230716	1.963474124	1.704871964	2.538538164	2.50589093	1.3950628	1.678071905
chr12:115375268-115375711	1.570462931	1.811471031	2.922197848	2.9202933	2.861955364	2.384049807	2.498250868	2.606442228	3.209453366	3.343407822	1.678071905	2.201633861
chr1:113880608-113881236	1.438292852	1.555816155	2.541019153	2.260025656	1.695993813	1.925999419	1.516015147	1.627606838	1.996388746	2.295723025	1.560714954	1.641546029
chr5:143922796-143923096	1.726831217	1.361768359	2.503348735	2.277984747	2.456806149	2.861955364	1.90303827	2.021479727	1.835924074	1.718087584	1.521050737	1.641546029
chr14:70872220-70872592	1.40053793	1.327687364	2.646162657	2.722466024	2.709290636	2.440952198	1.963474124	1.956056652	2.933572638	2.967168608	1.786596362	1.752748591
chr14:70893916-70894333	1.367371066	1.361768359	3.666756592	3.491853096	2.861955364	2.931683057	2.100977648	2.427606173	2.702657543	2.704871964	1.604071324	1.438292852
chr14:34826784-34827077	1.367371066	1.589763487	1.799087306	1.794935663	2.767654798	2.384049807	2.347665656	2.22650853	1.655351829	1.40053793	1.344828497	1.3950628
chr12:94621684-94622166	2.456806149	2.13093087	3.896271849	4.091699834	4.119356177	4.116031993	3.681449265	3.595742339	4.37920506	4.244887059	2.678071905	2.503348735
chr12:41709796-41710280	1.541019153	1.704871964	1.704871964	1.769771739	2.49057013	2.650764559	2.577730931	3.005399988	1.485426827	1.327687364	1.819668183	1.678071905
chr3:125005249-125006017	1.292781749	1.250961574	2.629939409	2.367371066	2.912649865	3.0721058	1.516015147	1.922197848	2.98550043	3.177917792	1.521050737	1.250961574
chr3:125011733-125012010	1.327687364	1.286881148	1.735522177	1.516015147	2.147306699	2.477677328	1.555816155	1.35614381	1.292781749	1.432959407	1.298658316	1.438292852
chr10:80965079-80965518	1.782408565	1.731183242	3.054848477	2.9202933	2.310340121	2.301587647	1.669026766	2.053111336	1.718087584	1.925999419	1.713695815	1.948600847
chr14:85940579-85940737	1.541019153	1.589763487	2.849999259	2.526068812	2.572889668	2.384049807	1.807354922	1.819668183	1.589763487	1.773996325	1.819668183	1.521050737
chr15:68355019-68355309	1.475084883	1.495695163	2.049630768	2.555816155	2.080657663	1.871843649	1.933572638	2.080657663	3.843983844	3.932628157	1.604071324	1.344828497
chr15:58877226-58877427	1.63691458	1.757023247	1.459431619	1.632268215	2.634593268	2.440952198	2.324810603	2.3305584	1.807354922	2	1.604071324	1.521050737
[truncated: 7,937 more rows]
