# Supplementary material for: IFNγ-induced memory in human macrophages is sustained by the durability of cytokine signaling itself
Source: J Exp Med. 2026 Feb 18;223(4):e20250976. doi: 10.1084/jem.20250976 (PMC12915527; doi:10.1084/jem.20250976)
Supplement: Data S4 — shows the raw CPM counts of next-generation sequencing data used to generate Fig. 4 B. [file jem_20250976_datas4.csv]

	D0_unstim_1_ATAC	D0_unstim_2_ATAC	D0_IFNy_1_ATAC	D0_IFNy_2_ATAC	D4_IFNy_1_ATAC	D4_IFNy_2_ATAC	D4_IFNy_rux_1_ATAC	D4_IFNy_rux_2_ATAC
chr7:66250828-66251088	1.91456452349394	2.4931349223055	2.4276061727819	2.31614574229336	2.20789285164133	1.95233356636969	1.25096157353322	1.51096191927738
chr2:165902867-165903216	1.60407132366886	1.55581615506164	3.0408924306469	2.66902676550963	2.62293035092018	2.63226821549951	1.70043971814109	2.08746284125034
chr1:20470364-20470562	1.40053792958373	1.36176835941915	1.57046293102604	1.48542682717024	1.58976348698498	1.53605290024021	1.25096157353322	1.34482849699744
chr14:103094537-103094786	1.47508488294878	1.61823865559545	3.86789646399265	3.62527048937469	3.41278152533848	3.62643913669732	2.12101540096137	1.82781902461732
chr16:2956084-2956790	2.10433665981474	1.83592407425437	3.01613970265525	2.98732086592925	2.48542682717024	2.61823865559545	2.08406426478847	2.49825086752783
chr2:46387419-46387593	1.6959938131099	1.64616265715789	2.36737106564853	2.43295940727611	2.73335434061383	2.77610398807316	1.74846123300404	1.97819562968165
chr4:139910191-139910426	1.54101915313356	1.46466826700344	1.66902676550963	1.38956681176273	1.37295209791183	1.36176835941915	1.60407132366886	1.51096191927738
chr4:139970994-139971140	1.36737106564853	1.36176835941915	2.59454854955035	2.62760683812965	2.20789285164133	2.29572302453997	1.60407132366886	1.4276061727819
chr17:8949407-8949715	1.57046293102604	1.58976348698498	3.31034012061215	3.33771109212829	3.09592441999854	3.12598165385472	1.60407132366886	1.25096157353322
chr17:8951312-8951505	1.54101915313356	1.46466826700344	3.35191096110308	3.4995270242151	3.30451104180995	3.16671544496642	2.25701061820602	1.97819562968165
chr17:8967988-8968138	1.25096157353322	1.32768736417605	2.14730669878029	2.36737106564853	1.86393845042397	1.59931779369823	1.31614574229336	1.51096191927738
chr17:8975452-8975643	1.66448284036468	1.64616265715789	1.88752527074159	1.84398384404833	1.83592407425437	1.46988597627446	1.55090066464752	1.34482849699744
chr18:45277958-45278286	1.47508488294878	1.32768736417605	1.99638874644762	1.84398384404833	1.83592407425437	1.799087306074	1.96716860753263	1.34482849699744
chr7:69316726-69317122	1.32768736417605	1.4276061727819	2.54101915313356	2.31614574229336	1.77820857639809	2.11103131238874	1.70043971814109	1.34482849699744
chr1:96340761-96340987	1.32768736417605	1.55581615506164	1.63691458035588	1.60407132366886	1.71808758396052	1.71808758396052	1.70043971814109	1.51096191927738
chr6:124903978-124904162	1.47508488294878	1.58976348698498	2.40871186102943	1.79493566280354	1.41142624572647	1.50080205305716	1.37851162325373	1.25096157353322
chr6:124987337-124987611	1.66448284036468	1.46466826700344	2.23878685958712	2.18586654531133	2.0703893278914	2.02147972741045	1.37851162325373	1.6959938131099
chr22:42644850-42645002	1.43829285157915	1.39506279951758	1.4594316186373	1.76977173924945	1.74846123300404	1.92599941855622	1.49569516262407	1.54596836910529
chr22:42657548-42657937	1.83592407425437	1.52606881166759	1.91456452349394	2.20476675065461	2.46727948045998	2.25701061820602	2.25701061820602	2.114367024952
chr22:42676407-42676576	1.32768736417605	1.32768736417605	1.57046293102604	1.60407132366886	1.99638874644762	2.02147972741045	1.49569516262407	1.38404980679516
chr5:134029054-134029504	2.01077983875324	2.25096157353322	2.28392177230762	2.26002565596146	2.04614178164472	2.02147972741045	1.88362081628567	1.85996954822103
chr12:5140326-5140904	1.43829285157915	1.49569516262407	2.21723071622067	2.73768676140986	2.67129337248158	2.52356195605701	1.60407132366886	1.51096191927738
chr3:184825398-184825784	1.54101915313356	1.25096157353322	1.88752527074159	1.81966818349646	2.02147972741045	2.64846544302731	1.25096157353322	1.4276061727819
chr8:8363310-8363631	1.40053792958373	1.39506279951758	2.16992500144231	2.27798474729977	1.83592407425437	2.11103131238874	1.49569516262407	1.38404980679516
chr6:100475685-100475869	1.25096157353322	1.25096157353322	2.44625622988956	2.18586654531133	1.25096157353322	1.25096157353322	1.49569516262407	1.29865831556452
chr2:237932851-237933128	1.25096157353322	1.25096157353322	2.98913900736823	2.77610398807316	1.33342373372519	1.56559717585423	1.31614574229336	1.54596836910529
chr14:23171395-23171555	1.50589092972996	1.75702324650746	1.4594316186373	2.06695024392463	1.97085365434048	2.21723071622067	1.49569516262407	1.54596836910529
chr12:26461800-26462119	1.32768736417605	1.25096157353322	2.81966818349646	2.27798474729977	1.33342373372519	1.40053792958373	1.37851162325373	1.25096157353322
chr12:26469847-26470092	1.93734439215023	1.97819562968165	2.86393845042397	3.0408924306469	2.877744249949	2.80322703643493	1.70043971814109	1.88752527074159
chrX:154070398-154070585	1.25096157353322	1.25096157353322	2.40871186102943	2.04614178164472	1.77820857639809	1.43295940727611	1.31614574229336	1.38404980679516
chr14:77508375-77508674	1.54101915313356	1.46466826700344	1.63691458035588	1.71808758396052	2.20789285164133	2.11103131238874	1.49569516262407	1.54596836910529
chr14:77554095-77554622	1.88752527074159	2.0036022366802	3.46205231879643	3.07382023329167	2.89141918684608	3.19849415363908	2.28983446517751	2.26002565596146
chr14:77579199-77579347	1.25096157353322	1.32768736417605	1.33913738491959	1.38956681176273	1.25096157353322	1.28688114778816	1.25096157353322	1.38404980679516
chr12:90085964-90086521	1.32768736417605	1.78240856492737	1.63691458035588	1.63226821549951	1.37295209791183	1.32768736417605	1.25096157353322	1.4276061727819
chr7:48518224-48518409	1.40053792958373	1.39506279951758	2.64616265715789	2.22342254993494	1.62293035092018	1.53605290024021	1.49569516262407	1.58496250072116
chr22:21824047-21824352	1.32768736417605	1.39506279951758	2.14730669878029	2.24184018356467	2.09423606984577	2.38681094647222	1.60407132366886	1.46988597627446
chr22:23695708-23695906	1.47508488294878	1.61823865559545	1.85598969730848	1.89141918684608	1.44890095114513	1.40053792958373	1.37851162325373	1.4276061727819
chr4:24547175-24547479	1.40053792958373	1.32768736417605	2.59454854955035	2.12763327972587	1.65535182861255	1.46988597627446	1.55090066464752	1.34482849699744
chr2:205867422-205867604	1.36737106564853	1.49569516262407	3.20006486151431	2.8972404255748	2.29278174922785	2.04614178164472	1.25096157353322	1.34482849699744
chr3:196238860-196239062	1.25096157353322	1.28688114778816	2.16992500144231	2.14730669878029	1.52105073690096	1.68706068833989	1.31614574229336	1.29865831556452
chr3:196274662-196274904	1.43829285157915	1.39506279951758	3.09254574154357	3.01970191444255	3.19849415363908	2.9429835981871	1.74846123300404	1.76128527336162
chr4:105305564-105305717	2.08065766334523	1.7311832415722	2.75915583380027	2.77610398807316	1.99638874644762	1.68706068833989	1.70043971814109	1.46988597627446
chr8:133424479-133424884	2.05658352836637	2.47767732756531	3.90400231628369	3.82883464946806	4.3547342399706	4.28835856219366	2.25701061820602	2.51853513898218
chr8:133482320-133482742	2.36737106564853	2.76977173924945	4.83289001416474	4.91934008244201	5.15340002773506	5.1139504824225	2.15704371014558	2.47767732756531
chr14:21449547-21449881	1.40053792958373	1.39506279951758	2.19534759832222	2.59931779369823	1.55581615506164	2.19534759832222	1.25096157353322	1.38404980679516
chr14:21482557-21482716	1.32768736417605	1.49569516262407	2.64616265715789	2.41683974191283	2.1407786557828	2.17632277264046	1.88362081628567	1.6959938131099
chr1:147167446-147167632	1.60407132366886	1.61823865559545	1.70487196445635	1.57531233068744	1.37295209791183	1.32768736417605	1.49569516262407	1.34482849699744
chr1:6745211-6745499	1.86393845042397	1.64616265715789	3.65878273401283	3.63226821549951	3.78659636189081	3.8569856897822	2.38404980679516	2.55581615506164
chr1:6753715-6753948	1.83592407425437	1.81147103052984	1.63691458035588	1.60407132366886	2.58976348698498	2.73335434061383	1.43829285157915	1.6959938131099
chr5:120382947-120383186	1.40053792958373	1.7311832415722	1.70487196445635	1.74416109557041	1.29278174922785	1.25096157353322	1.31614574229336	1.25096157353322
chr8:108576504-108576776	1.63691458035588	1.52606881166759	2.6959938131099	2.33342373372519	1.55581615506164	1.46988597627446	1.70043971814109	1.4276061727819
chr12:57330816-57331345	2.21101219348551	2.4276061727819	4.0574502721839	3.82273014794452	3.33485426933163	3.61941301059794	2.41413553298445	2.41683974191283
chr17:78315441-78316010	1.78240856492737	1.4276061727819	2.71149490665009	2.96532254836725	2.89141918684608	3.50842865253186	1.65535182861255	1.72683121703249
chr17:78343559-78343838	1.88752527074159	2.09085343045111	2.55826763405574	2.86195536414487	2.62293035092018	2.86789646399265	2.15704371014558	1.88752527074159
chr5:111068328-111068564	1.6959938131099	1.55581615506164	1.76553474636298	1.93734439215023	2.48542682717024	2.25701061820602	1.60407132366886	1.29865831556452
chr5:111069972-111070140	1.32768736417605	1.28688114778816	1.4594316186373	1.38956681176273	1.25096157353322	1.40053792958373	1.25096157353322	1.29865831556452
chr5:111075518-111075713	1.36737106564853	1.49569516262407	1.25096157353322	1.48542682717024	1.71808758396052	1.62760683812965	1.49569516262407	1.38404980679516
chr3:120145499-120146095	2.36737106564853	2.55581615506164	3.4032677223393	3.47638168756723	2.5033487351675	2.35049724708413	1.79493566280354	1.6959938131099
chr2:121536588-121536912	1.25096157353322	1.39506279951758	2.8499992594661	2.83794324189103	1.74846123300404	1.56559717585423	1.37851162325373	1.51096191927738
chr2:121546000-121546204	1.29278174922785	1.25096157353322	2.77399632511117	2.66902676550963	1.55581615506164	1.85199883711245	1.25096157353322	1.29865831556452
chr18:49048145-49048932	2.84799690655495	2.67355642399014	4.29645740737124	4.32192809488736	3.77188557851537	3.66448284036468	2.82374936030827	2.78659636189081
chr18:49072567-49072786	1.43829285157915	1.39506279951758	1.60407132366886	1.84398384404833	1.37295209791183	1.50080205305716	1.49569516262407	1.29865831556452
chr18:49081801-49082257	1.63691458035588	1.46466826700344	3.15218341905505	2.97636363573276	1.89141918684608	2.25701061820602	1.31614574229336	1.46988597627446
chr7:32502769-32503047	1.93734439215023	2.21101219348551	2.77399632511117	2.6959938131099	3.18745105402733	3.10433665981474	2.0071955014042	1.51096191927738
chr7:32594034-32594459	1.6959938131099	1.81147103052984	2.09761079662642	2.26002565596146	2.0703893278914	2.13422093976063	1.55090066464752	1.38404980679516
chr4:118967523-118967716	1.54101915313356	1.52606881166759	1.94110631094643	2.04614178164472	1.52105073690096	1.56559717585423	1.37851162325373	1.46988597627446
chr4:118974859-118975197	1.60407132366886	1.39506279951758	1.85598969730848	2.08746284125034	1.58976348698498	1.43295940727611	1.65535182861255	1.38404980679516
chr4:118983918-118984156	1.75274859140713	1.85996954822103	2.54101915313356	2.58496250072116	1.55581615506164	1.40053792958373	1.60407132366886	1.38404980679516
chr4:118989315-118989773	1.50589092972996	1.55581615506164	1.799087306074	1.76977173924945	1.33342373372519	1.62760683812965	1.49569516262407	1.4276061727819
chr9:19665131-19665827	1.57046293102604	1.52606881166759	3.58976348698498	3.76022094646651	4.67638025546692	4.50143914515887	1.88362081628567	1.65992455840238
chr16:25051472-25052070	1.72683121703249	2.0036022366802	3.76341157447001	3.62527048937469	2.62293035092018	2.85598969730848	2.04614178164472	2.114367024952
chr20:50137227-50137498	1.43829285157915	1.46466826700344	1.799087306074	2.0036022366802	2.60644222813161	3.00180224263399	1.49569516262407	1.46988597627446
chr20:50194590-50194848	1.72683121703249	1.46466826700344	2.30451104180995	2.26002565596146	2.3533232911629	3.02502879449152	2.52857131887076	2.30742852519225
chr20:50194964-50195510	2.4905701304462	2.32481060342048	3.63343121035563	3.47638168756723	3.89917563048051	4.45549162062847	3.53106949272595	3.27798474729977
chr2:239454605-239454788	1.25096157353322	1.25096157353322	2.5033487351675	2.36737106564853	2.04614178164472	2.06695024392463	1.25096157353322	1.38404980679516
chr3:123123097-123123307	1.40053792958373	1.28688114778816	1.37851162325373	1.48542682717024	1.29278174922785	1.25096157353322	1.49569516262407	1.34482849699744
chr3:123190628-123190910	1.40053792958373	1.36176835941915	2.46727948045998	2.18586654531133	1.74846123300404	2.11103131238874	1.25096157353322	1.38404980679516
chrX:39736426-39736904	1.57046293102604	1.55581615506164	3.05484847699562	3.03033607837096	2.8073549220576	2.9429835981871	1.43829285157915	1.54596836910529
chrX:39762343-39762575	1.32768736417605	1.91073266190291	2.07382023329167	1.68706068833989	1.48542682717024	1.46988597627446	1.70043971814109	1.34482849699744
chr4:70713674-70714261	3.16832111573972	3.34056226902641	4.90544717873885	4.86393845042397	3.87184364850932	3.80426011563474	3.32624970083746	3.34624777408278
chr2:168583393-168583591	1.43829285157915	1.67355642399014	3.35191096110308	3.07382023329167	2.93357263826102	2.84197311892718	1.92599941855622	1.79493566280354
chr2:168584240-168584535	1.6959938131099	1.75702324650746	1.63691458035588	1.95977015521147	2.44890095114513	2.15380533607904	1.55090066464752	1.25096157353322
chr2:168593865-168594010	1.25096157353322	1.32768736417605	2.54101915313356	2.26002565596146	1.58976348698498	1.799087306074	1.43829285157915	1.38404980679516
chr9:112028678-112029136	2.10433665981474	2.06695024392463	3.3305584000308	3.45285896471381	1.8073549220576	1.87970576628229	2.75488750216347	3.06522762277562
chr9:112095381-112095684	1.43829285157915	1.46466826700344	2.36737106564853	2.24184018356467	1.97085365434048	1.77399632511117	1.74846123300404	1.51096191927738
chr2:208311413-208311569	1.54101915313356	1.91073266190291	2.92219784839637	2.65535182861255	1.33342373372519	1.50080205305716	1.70043971814109	1.54596836910529
chr1:27136311-27136461	1.63691458035588	1.7311832415722	2.54101915313356	2.61353165291793	2.5033487351675	2.85598969730848	1.96716860753263	1.82781902461732
chr16:85036331-85037022	1.78240856492737	2.09085343045111	3.65878273401283	3.14404636961671	3.49569516262407	3.29719141656586	2.77820857639809	2.45680614923047
chr7:36456266-36456513	1.54101915313356	1.32768736417605	2.40871186102943	2.40053792958373	2.68706068833989	2.5385381636298	1.49569516262407	1.62293035092018
chr21:44838216-44838491	1.32768736417605	1.61823865559545	2.09761079662642	2.31614574229336	2.16349873228288	2.13422093976063	2.19219416528334	2.114367024952
chr7:135560629-135560938	2.25096157353322	2.26903314645524	3.7311832415722	3.65306001710456	3.6724253419715	3.64154602908752	2.08406426478847	1.76128527336162
chr7:135575246-135575662	1.32768736417605	1.49569516262407	2.52356195605701	2.72246602447109	2.20789285164133	2.13422093976063	1.79493566280354	1.51096191927738
chr1:159838587-159839013	1.47508488294878	1.46466826700344	3.02856915219677	3.0408924306469	2.33342373372519	2.52356195605701	1.88362081628567	1.51096191927738
chr10:115125648-115125796	1.32768736417605	1.25096157353322	2.19534759832222	2.22342254993494	1.83592407425437	1.40053792958373	1.25096157353322	1.38404980679516
chr10:115167847-115168148	2.31034012061215	2.02502879449152	4.48284828306847	4.0866139474095	3.81557542886257	3.4154882710497	1.65535182861255	1.72683121703249
chr10:115174043-115174314	1.25096157353322	1.25096157353322	2.55826763405574	2.16671544496642	1.33342373372519	1.25096157353322	1.49569516262407	1.25096157353322
chr1:91553195-91553609	1.36737106564853	1.32768736417605	1.41683974191283	1.4541758931858	1.29278174922785	1.32768736417605	1.79493566280354	1.25096157353322
chr1:91556274-91556450	1.57046293102604	1.49569516262407	1.76553474636298	1.63226821549951	1.48542682717024	1.32768736417605	1.37851162325373	1.4276061727819
chr5:150742412-150743067	1.25096157353322	1.32768736417605	3.31034012061215	3.40463068421761	2.93357263826102	3.08236196955747	1.25096157353322	1.4276061727819
chr5:150777728-150777892	1.93734439215023	2.02502879449152	2.48542682717024	2.75060650483559	2.33342373372519	2.70487196445635	1.79493566280354	2.03210084316702
chr10:24210148-24210410	1.96347412397489	1.78240856492737	2.40871186102943	2.38404980679516	1.58976348698498	1.46988597627446	1.70043971814109	1.6959938131099
chr10:122419070-122419292	1.25096157353322	1.32768736417605	1.88752527074159	2.04614178164472	1.25096157353322	1.25096157353322	1.37851162325373	1.29865831556452
chr13:77016992-77017301	1.40053792958373	1.36176835941915	2.32481060342048	2.22342254993494	1.55581615506164	1.68706068833989	1.49569516262407	1.72683121703249
chr14:104023606-104023911	1.50589092972996	1.58976348698498	2.09761079662642	1.93734439215023	1.94485844580754	2.17632277264046	1.65535182861255	1.65992455840238
chr14:90410258-90410453	1.25096157353322	1.32768736417605	2.64616265715789	2.49569516262407	2.0703893278914	2.19534759832222	1.49569516262407	1.29865831556452
chr10:114678967-114679201	1.47508488294878	1.4276061727819	1.88752527074159	2.08746284125034	1.62293035092018	1.62760683812965	1.31614574229336	1.34482849699744
chr7:73971267-73971503	1.25096157353322	1.32768736417605	2.40871186102943	2.41683974191283	2.25096157353322	1.95233356636969	1.49569516262407	1.38404980679516
chr10:11710786-11711037	1.57046293102604	1.49569516262407	3.50842865253186	3.39643353125099	2.86393845042397	2.64846544302731	1.60407132366886	1.97819562968165
chr10:11718037-11718360	1.6959938131099	1.4276061727819	4.03826057517535	4.17552460108987	3.70376517879341	4.10517519226548	2.65764000520782	2.93922657772821
chr10:11721890-11722132	1.88752527074159	1.55581615506164	2.81966818349646	2.62760683812965	2.3533232911629	2.91838623444635	1.79493566280354	1.62293035092018
chr18:372727-372884	1.40053792958373	1.39506279951758	1.33913738491959	1.57531233068744	1.52105073690096	1.43295940727611	1.25096157353322	1.34482849699744
chr2:97834723-97834955	1.29278174922785	1.39506279951758	1.91456452349394	2.12763327972587	2.02147972741045	1.71808758396052	1.49569516262407	1.38404980679516
chr6:144777398-144777742	1.32768736417605	1.39506279951758	3.01613970265525	2.8499992594661	2.44890095114513	2.64846544302731	1.65535182861255	1.54596836910529
chr22:28379558-28379732	1.32768736417605	1.46466826700344	2.38681094647222	2.44890095114513	2.11769504266975	2.04614178164472	1.65535182861255	1.51096191927738
chr15:85671196-85671397	1.75274859140713	1.75702324650746	1.99638874644762	1.68706068833989	1.91838623444635	1.87970576628229	1.31614574229336	1.4276061727819
chr1:193211584-193211954	2.1243281350022	1.97819562968165	4.55213110825378	4.3526172989585	3.41278152533848	3.611172380044	2.28983446517751	2.23878685958712
chr9:123364401-123364893	1.43829285157915	1.55581615506164	2.09761079662642	1.68706068833989	2.877744249949	3.24792751344359	1.74846123300404	1.46988597627446
chr2:218329573-218329750	1.72683121703249	1.39506279951758	2.64616265715789	2.59931779369823	2.52105073690096	2.43829285157915	1.88362081628567	1.97819562968165
chr2:218329876-218330417	2.05658352836637	1.97819562968165	3.64154602908752	3.45285896471381	2.90496571868403	3.33485426933163	2.41413553298445	2.23878685958712
chr5:121693922-121694191	1.29278174922785	1.25096157353322	1.99638874644762	1.95977015521147	1.83592407425437	1.799087306074	1.25096157353322	1.25096157353322
chr13:99063977-99064284	1.75274859140713	1.46466826700344	3.48928602262588	3.17312743348066	2.44890095114513	2.3305584000308	1.43829285157915	1.6959938131099
chr5:116271506-116271917	1.25096157353322	1.32768736417605	1.94110631094643	1.93734439215023	1.41142624572647	1.25096157353322	1.25096157353322	1.4276061727819
chr5:116281442-116281662	1.40053792958373	1.28688114778816	2.71149490665009	2.10768786931437	1.74846123300404	1.77399632511117	1.49569516262407	1.51096191927738
chr5:83387139-83387335	1.78240856492737	1.75702324650746	1.76553474636298	1.89141918684608	1.52105073690096	1.46988597627446	1.43829285157915	1.25096157353322
chr16:75319723-75320051	1.63691458035588	1.64616265715789	3.32048467801769	3.46858331700683	3.23112515787905	3.02502879449152	1.83995958748953	1.6959938131099
chr16:75379462-75379633	1.63691458035588	1.7311832415722	2.790772037862	2.70929063572336	1.48542682717024	1.50080205305716	1.37851162325373	1.62293035092018
chr10:28411750-28412092	2.25096157353322	2.17312743348066	2.40871186102943	2.73768676140986	3.16510798514454	2.95419631038688	1.65535182861255	1.65992455840238
chr10:28480349-28480624	1.36737106564853	1.52606881166759	2.26002565596146	2.29572302453997	1.99638874644762	1.87970576628229	1.79493566280354	1.46988597627446
chr3:177427078-177427707	3.09254574154357	2.65992455840238	5.09043004232162	4.92552476974757	4.83390207666916	4.98686597232911	2.32192809488736	2.5385381636298
chr3:177449171-177449937	2.52356195605701	2.52606881166759	4.28540221886225	4.26453643099903	3.82984955984469	4.06608919045777	2.65764000520782	2.26002565596146
chr11:35013506-35013915	1.50589092972996	1.46466826700344	2.64616265715789	3.0408924306469	1.89141918684608	1.77399632511117	1.79493566280354	1.29865831556452
chr11:35036691-35036954	2.58976348698498	2.17312743348066	3.23419472295381	3.55336050333533	2.1407786557828	2.09085343045111	2.15704371014558	1.91838623444635
chr11:35040272-35040813	2.72465027173297	2.4276061727819	4.21955576916691	4.20867331962947	3.3547342399706	3.68594014844598	2.25701061820602	2.39506279951758
chr11:35047879-35048206	1.8073549220576	1.58976348698498	2.98913900736823	2.93168305705981	2.18586654531133	1.87970576628229	1.25096157353322	1.65992455840238
chr11:35073738-35074099	1.93734439215023	1.61823865559545	2.1243281350022	2.31614574229336	1.65535182861255	1.77399632511117	1.60407132366886	1.25096157353322
chr11:35079741-35079911	1.43829285157915	1.28688114778816	2.32481060342048	2.29572302453997	1.62293035092018	2.09085343045111	1.25096157353322	1.25096157353322
chr3:122030376-122031151	1.88752527074159	2.09085343045111	3.88947354253111	3.73984810269933	3.25247621413522	3.38818953715608	2.28983446517751	2.08746284125034
chr3:122058243-122058507	1.78240856492737	1.55581615506164	1.88752527074159	1.93734439215023	2.20789285164133	1.95233356636969	1.65535182861255	1.4276061727819
chr2:215612890-215613086	1.63691458035588	1.81147103052984	2.52356195605701	2.46466826700344	1.8073549220576	1.799087306074	1.49569516262407	1.62293035092018
chr2:200258972-200259287	1.6959938131099	1.78240856492737	3.36176835941915	3.31903981556254	2.55581615506164	2.50589092972996	1.96716860753263	2.39506279951758
chr6:163327814-163328156	1.29278174922785	1.25096157353322	2.66220549965362	2.43295940727611	2.16349873228288	1.85199883711245	1.37851162325373	1.25096157353322
chr14:21162191-21162395	1.60407132366886	1.32768736417605	1.57046293102604	1.48542682717024	1.52105073690096	1.74416109557041	1.60407132366886	1.25096157353322
chr14:21168150-21168355	1.47508488294878	1.46466826700344	1.76553474636298	1.63226821549951	1.33342373372519	1.25096157353322	1.31614574229336	1.4276061727819
chr3:100436975-100437274	1.36737106564853	1.49569516262407	1.63691458035588	1.38956681176273	1.33342373372519	1.32768736417605	1.31614574229336	1.4276061727819
chr6:4023759-4023948	1.43829285157915	1.67355642399014	3.31034012061215	3.23878685958712	3.6564963705535	3.45811948117451	1.65535182861255	1.72683121703249
chr6:4036136-4036628	2.79493566280354	3.08915913191124	3.58135124716878	3.5298209465287	4.10685079645022	3.79805051476751	2.44360665147561	2.16349873228288
chr11:32530279-32530475	1.60407132366886	1.97819562968165	2.52356195605701	2.61353165291793	1.55581615506164	1.53605290024021	1.49569516262407	1.54596836910529
chr11:32531499-32531982	1.63691458035588	1.64616265715789	2.71149490665009	2.68257329734758	1.65535182861255	1.71808758396052	1.96716860753263	1.65992455840238
chr1:167542240-167542646	2.22958792274065	2.19219416528334	3.62410089462811	3.47638168756723	3.53106949272595	3.45811948117451	2.25701061820602	1.72683121703249
chr3:105739843-105740150	1.32768736417605	1.32768736417605	2.36737106564853	2.06695024392463	2.37295209791183	2.70487196445635	1.43829285157915	1.34482849699744
chr3:105780090-105780391	1.32768736417605	1.32768736417605	2.26002565596146	2.40053792958373	1.68706068833989	1.97452931248388	1.37851162325373	1.34482849699744
chr9:74760376-74760655	1.66448284036468	1.4276061727819	1.76553474636298	1.71808758396052	1.44890095114513	1.40053792958373	1.31614574229336	1.46988597627446
chr1:112610815-112610983	1.32768736417605	1.25096157353322	2.19534759832222	2.33342373372519	2.18586654531133	2.02147972741045	1.49569516262407	1.25096157353322
chr1:112635584-112635895	1.60407132366886	1.55581615506164	2.32481060342048	2.0036022366802	1.71808758396052	1.97452931248388	1.37851162325373	1.54596836910529
chr1:112668763-112669109	1.36737106564853	1.4276061727819	4.08236196955747	3.93545974780529	3.70376517879341	3.53231695933277	1.60407132366886	1.82781902461732
chr3:186833716-186833949	1.50589092972996	1.46466826700344	2.16992500144231	2.0036022366802	2.22958792274065	1.90303827011291	1.37851162325373	1.62293035092018
chr3:186882187-186882510	1.47508488294878	1.46466826700344	2.32481060342048	2.31614574229336	1.62293035092018	1.50080205305716	1.55090066464752	1.46988597627446
chr10:95964785-95965101	1.86393845042397	1.67355642399014	2.57773093149008	2.27798474729977	1.44890095114513	1.46988597627446	1.83995958748953	1.76128527336162
chr21:29320024-29320308	2.01077983875324	1.97819562968165	4.21334728173344	4.47897180503294	3.87184364850932	3.88264304936184	2.15704371014558	2.41683974191283
chr2:8343142-8343490	1.8073549220576	1.58976348698498	3.28835856219366	3.20163386116965	2.25096157353322	2.43829285157915	2.04614178164472	1.76128527336162
chr12:121087745-121088100	2.01077983875324	1.7311832415722	3.53605290024021	3.63226821549951	2.98550043030489	3.13586316536868	1.92599941855622	2.28392177230762
chr10:109866908-109867175	1.43829285157915	1.36176835941915	1.41683974191283	1.54596836910529	1.41142624572647	1.32768736417605	1.37851162325373	1.51096191927738
chr10:109890621-109890761	1.25096157353322	1.28688114778816	2.87970576628229	2.38404980679516	1.55581615506164	1.90303827011291	1.31614574229336	1.25096157353322
chr9:124210808-124211223	1.78240856492737	1.88362081628567	2.66220549965362	2.43295940727611	1.97085365434048	1.53605290024021	1.25096157353322	1.51096191927738
chr14:74705849-74706159	1.60407132366886	1.61823865559545	3.23419472295381	3.10433665981474	2.90496571868403	2.57046293102604	1.79493566280354	1.6959938131099
chr2:48265712-48265992	1.88752527074159	2.25096157353322	3.38266725274504	3.46858331700683	3.29425313644451	2.88166461932035	1.60407132366886	1.79493566280354
chr4:153472653-153473141	2.1243281350022	2.15055967657538	3.46205231879643	3.56071495447448	1.83592407425437	1.40053792958373	2.19219416528334	2.03210084316702
chr3:172072004-172072197	1.54101915313356	1.70487196445635	2.26002565596146	2.02502879449152	1.48542682717024	1.799087306074	2.0071955014042	1.34482849699744
chr3:172095264-172095440	1.29278174922785	1.4276061727819	3.43295940727611	3.05137210172103	1.83592407425437	1.97452931248388	1.37851162325373	1.54596836910529
chr3:42638636-42638808	1.25096157353322	1.25096157353322	2.80529245560071	2.65535182861255	2.20789285164133	2.11103131238874	1.25096157353322	1.34482849699744
chr20:53842818-53843071	1.43829285157915	1.39506279951758	2.48542682717024	2.96532254836725	2.22958792274065	2.42223300068305	1.70043971814109	1.4276061727819
chr20:53850421-53850692	2.1243281350022	2.13093086982645	2.87970576628229	2.82578562746479	1.91838623444635	1.82781902461732	2.15704371014558	1.79493566280354
chr20:53879219-53879403	1.47508488294878	1.28688114778816	2.0496307677246	2.12763327972587	2.33342373372519	1.74416109557041	1.25096157353322	1.38404980679516
chr16:84810871-84811255	1.50589092972996	1.85996954822103	3.7311832415722	3.54473265593262	3.6564963705535	3.89530262133331	1.88362081628567	1.79493566280354
chr2:97951205-97951643	2.18903382439002	2.41142624572647	2.94860084749336	3.13422093976063	2.20789285164133	2.4905701304462	2.19219416528334	1.79493566280354
chr2:97969676-97969943	1.25096157353322	1.39506279951758	2.46727948045998	2.49569516262407	2.04614178164472	2.11103131238874	1.43829285157915	1.46988597627446
chr14:71850459-71850642	1.25096157353322	1.25096157353322	1.99638874644762	2.27798474729977	2.71808758396052	2.64846544302731	1.31614574229336	1.46988597627446
chr1:111215855-111216084	1.54101915313356	1.58976348698498	2.57773093149008	2.76341157447001	2.877744249949	2.74846123300404	1.60407132366886	1.58496250072116
chr1:111274743-111275467	1.93734439215023	1.78240856492737	4.03826057517535	3.99638874644762	4.58255600301406	4.77452352959023	1.92599941855622	1.65992455840238
chr19:18034937-18035375	1.6959938131099	1.7311832415722	2.64616265715789	2.68257329734758	3.06004738366994	3.4235781709818	3.93357263826102	3.58014548442338
chr2:28552084-28552383	1.57046293102604	1.39506279951758	3.74738739965272	3.42894634476948	3.10768786931437	3.32481060342048	1.70043971814109	1.46988597627446
chr2:58466949-58467109	1.32768736417605	1.25096157353322	2.66220549965362	2.36737106564853	1.91838623444635	2.06695024392463	1.70043971814109	1.25096157353322
chrX:118353110-118353310	1.29278174922785	1.25096157353322	2.81966818349646	2.58496250072116	1.33342373372519	1.46988597627446	1.31614574229336	1.25096157353322
chr2:27296583-27296827	1.54101915313356	1.4276061727819	1.33913738491959	1.57531233068744	1.68706068833989	1.53605290024021	1.65535182861255	1.4276061727819
chr3:138082578-138082997	1.50589092972996	1.28688114778816	2.8499992594661	2.48026512205446	1.91838623444635	1.56559717585423	1.55090066464752	1.76128527336162
chr15:53586636-53587056	1.40053792958373	1.36176835941915	2.98913900736823	2.58496250072116	2.0703893278914	2.17632277264046	1.74846123300404	1.46988597627446
chr19:11693898-11694108	1.43829285157915	1.58976348698498	1.49569516262407	1.60407132366886	2.16349873228288	2.09085343045111	1.55090066464752	1.4276061727819
chr9:22026768-22027075	1.93734439215023	1.75702324650746	3.55458885167764	3.65992455840238	3.53977919169849	3.36176835941915	2.04614178164472	1.97819562968165
chr9:22079983-22080330	1.50589092972996	1.70487196445635	2.71149490665009	2.61353165291793	2.02147972741045	1.71808758396052	1.70043971814109	1.38404980679516
chr12:8622731-8622863	1.36737106564853	1.28688114778816	2.5033487351675	2.55581615506164	2.37295209791183	2.15380533607904	1.65535182861255	1.91838623444635
chr12:131129868-131130098	1.66448284036468	1.67355642399014	1.73552217729654	1.81966818349646	1.99638874644762	1.74416109557041	1.37851162325373	1.58496250072116
chr4:39565938-39566494	2.60407132366886	2.92029330021101	3.06695024392463	3.14404636961671	3.39369076418745	3.08236196955747	1.88362081628567	1.58496250072116
chr11:13691386-13691624	1.72683121703249	1.64616265715789	2.86393845042397	2.88557436437143	2.46727948045998	2.78868571061353	1.79493566280354	1.82781902461732
chr3:152737067-152737294	1.63691458035588	1.55581615506164	1.82781902461732	1.89141918684608	1.68706068833989	1.71808758396052	1.49569516262407	1.38404980679516
chr3:152738746-152738931	1.36737106564853	1.4276061727819	2.4276061727819	2.27798474729977	2.16349873228288	2.23572705983806	1.43829285157915	1.65992455840238
chr3:152742913-152743262	1.98913900736823	1.70487196445635	3.69932952567316	3.37989816352469	2.48542682717024	2.31324585178756	1.37851162325373	1.4276061727819
chr16:17438075-17438316	1.54101915313356	1.70487196445635	2.19534759832222	2.26002565596146	1.89141918684608	1.95233356636969	1.83995958748953	1.46988597627446
chr16:17454222-17454425	1.57046293102604	1.39506279951758	1.25096157353322	1.65992455840238	1.33342373372519	1.36176835941915	1.43829285157915	1.25096157353322
chr8:74730942-74731219	1.57046293102604	1.4276061727819	1.85598969730848	1.68706068833989	1.58976348698498	1.32768736417605	1.79493566280354	1.4276061727819
chr7:27890170-27890493	1.25096157353322	1.46466826700344	2.34766565630097	2.24184018356467	2.877744249949	2.88166461932035	1.55090066464752	1.34482849699744
chr21:34504541-34504940	1.66448284036468	1.64616265715789	3.90400231628369	3.81044310384517	2.55581615506164	2.84197311892718	1.88362081628567	1.62293035092018
chr21:34561866-34562130	1.32768736417605	1.32768736417605	1.25096157353322	1.42223300068305	1.41142624572647	1.36176835941915	1.60407132366886	1.25096157353322
chr21:34579375-34579709	1.72683121703249	1.70487196445635	1.53106949272595	1.51601514700366	2.11769504266975	2.06695024392463	1.49569516262407	1.4276061727819
chr9:33175777-33176075	1.29278174922785	1.25096157353322	1.4594316186373	1.76977173924945	1.37295209791183	1.32768736417605	1.25096157353322	1.34482849699744
chr9:33186522-33186947	1.75274859140713	2.32481060342048	2.62993940943954	2.6959938131099	2.48542682717024	2.06695024392463	1.70043971814109	2.08746284125034
chr8:42588523-42588954	1.78240856492737	1.52606881166759	2.90689059560852	2.59931779369823	2.60644222813161	2.80322703643493	1.55090066464752	1.58496250072116
chr7:25598000-25598318	1.40053792958373	1.39506279951758	3.674686619928	3.53729606709084	3.14241343787374	2.86789646399265	1.49569516262407	1.4276061727819
chr2:171023586-171023742	1.40053792958373	1.61823865559545	1.76553474636298	1.54596836910529	1.33342373372519	1.32768736417605	1.37851162325373	1.38404980679516
chr2:171037391-171037575	1.25096157353322	1.39506279951758	2.26002565596146	2.44890095114513	2.57288966842058	2.61823865559545	1.49569516262407	1.34482849699744
chr1:211732639-211732850	1.32768736417605	1.32768736417605	2.57773093149008	2.52606881166759	1.71808758396052	1.71808758396052	1.31614574229336	1.34482849699744
chr2:144358075-144358342	2.01077983875324	2.0036022366802	2.75915583380027	2.90881290773955	1.8073549220576	1.74416109557041	1.83995958748953	1.76128527336162
chr2:144358990-144359399	1.60407132366886	1.64616265715789	2.6959938131099	2.52606881166759	1.48542682717024	1.53605290024021	1.43829285157915	1.54596836910529
chr2:144365027-144365303	1.47508488294878	1.28688114778816	2.4276061727819	2.41683974191283	1.48542682717024	1.43295940727611	1.31614574229336	1.29865831556452
chr20:38917643-38918151	1.40053792958373	1.32768736417605	1.76553474636298	1.86789646399265	1.77820857639809	1.90303827011291	1.60407132366886	1.46988597627446
chr17:34098670-34099016	1.75274859140713	2.04614178164472	2.09761079662642	2.43295940727611	2.79285535236249	2.6915341649192	1.37851162325373	1.38404980679516
chr2:64911039-64911373	2.01077983875324	2.39506279951758	2.48542682717024	2.62760683812965	1.83592407425437	1.71808758396052	2.38404980679516	2.41683974191283
chr2:64943713-64944015	2.08065766334523	2.21101219348551	2.34766565630097	2.27798474729977	3.07210580048042	3.60407132366886	1.83995958748953	1.94860084749336
chr6:43376558-43376991	1.47508488294878	1.81147103052984	2.48542682717024	2.51096191927738	2.48542682717024	2.47248777146274	1.65535182861255	1.51096191927738
chr13:100083490-100083703	1.43829285157915	1.36176835941915	2.02147972741045	1.74416109557041	2.04614178164472	1.46988597627446	1.25096157353322	1.38404980679516
chr3:32531019-32531347	1.57046293102604	1.67355642399014	2.52356195605701	2.40053792958373	1.44890095114513	1.32768736417605	1.49569516262407	1.79493566280354
chr14:20827311-20827598	1.32768736417605	1.46466826700344	2.59454854955035	2.35049724708413	2.02147972741045	2.17632277264046	1.49569516262407	1.25096157353322
chr15:73608714-73609204	1.88752527074159	1.70487196445635	3.09254574154357	2.62760683812965	2.46727948045998	2.4905701304462	2.04614178164472	1.58496250072116
chr15:73634228-73634467	1.88752527074159	1.81147103052984	1.99638874644762	1.86789646399265	2.18586654531133	2.47248777146274	1.49569516262407	1.4276061727819
chr1:165495163-165495658	1.25096157353322	1.25096157353322	2.6959938131099	2.64154602908752	2.29278174922785	2.3305584000308	1.55090066464752	1.4276061727819
chr2:157852383-157852584	1.36737106564853	1.52606881166759	2.98913900736823	2.77610398807316	2.93357263826102	2.97819562968165	1.55090066464752	1.38404980679516
chr2:157899438-157899602	1.32768736417605	1.36176835941915	3.18745105402733	2.93168305705981	2.71808758396052	2.50589092972996	1.49569516262407	1.34482849699744
chr12:68641147-68641369	1.47508488294878	1.32768736417605	2.55826763405574	2.58496250072116	2.22958792274065	2.38681094647222	1.65535182861255	1.65992455840238
chr5:178696716-178697087	1.36737106564853	1.52606881166759	1.88752527074159	1.93734439215023	1.29278174922785	1.53605290024021	2.0071955014042	2.03210084316702
chr17:31133047-31133227	1.25096157353322	1.25096157353322	2.23878685958712	2.14730669878029	2.02147972741045	2.29572302453997	1.25096157353322	1.51096191927738
chr4:74583858-74584084	1.75274859140713	1.46466826700344	2.90689059560852	2.65535182861255	2.62293035092018	2.23572705983806	1.79493566280354	1.85996954822103
chr4:74598974-74599261	1.91456452349394	1.7311832415722	1.70487196445635	1.89141918684608	1.33342373372519	1.32768736417605	1.31614574229336	1.38404980679516
chr2:229835700-229836130	2.22958792274065	1.78240856492737	2.26002565596146	2.18586654531133	1.55581615506164	1.90303827011291	2.0071955014042	1.85996954822103
chr7:139682105-139682292	1.50589092972996	1.46466826700344	1.82781902461732	1.81966818349646	1.74846123300404	1.77399632511117	1.43829285157915	1.29865831556452
chr17:30860351-30860561	1.32768736417605	1.39506279951758	2.5033487351675	2.54101915313356	2.11769504266975	2.04614178164472	1.60407132366886	1.4276061727819
chr6:2110636-2110883	1.32768736417605	1.46466826700344	2.87970576628229	2.44890095114513	2.27202318906105	2.27500704749987	1.37851162325373	1.46988597627446
chr17:79038552-79039173	2.36737106564853	2.79493566280354	3.87479696589866	4.0232553523003	2.62293035092018	2.60169651648096	3.29425313644451	2.78659636189081
chr1:212501033-212501230	1.54101915313356	1.39506279951758	1.82781902461732	1.65992455840238	2.1407786557828	2.11103131238874	1.25096157353322	1.34482849699744
chr1:212595795-212596800	2.73984810269933	2.68706068833989	4.43496176018725	4.3819754785573	4.59931779369823	4.5216789516032	2.63459326844576	2.78659636189081
chr16:67084477-67084999	1.98913900736823	1.75702324650746	2.32481060342048	1.81966818349646	1.68706068833989	1.53605290024021	2.08406426478847	1.79493566280354
chr1:59272361-59272898	2.27202318906105	2.21101219348551	3.01613970265525	3.00898878322725	2.25096157353322	2.67581593117227	2.60880924267552	2.30742852519225
chr6:157799666-157799903	1.50589092972996	1.4276061727819	2.21723071622067	2.24184018356467	1.91838623444635	1.82781902461732	1.60407132366886	1.65992455840238
chr12:14836958-14837100	1.32768736417605	1.46466826700344	1.25096157353322	1.51601514700366	1.37295209791183	1.25096157353322	1.25096157353322	1.34482849699744
chr11:62008304-62008454	1.25096157353322	1.25096157353322	2.6959938131099	2.27798474729977	1.8073549220576	1.65992455840238	1.25096157353322	1.25096157353322
chr8:37821281-37821957	2.86195536414487	2.64616265715789	3.20006486151431	3.00898878322725	2.70265754339091	2.72027846523333	2.19219416528334	1.91838623444635
chr8:37890749-37891098	1.60407132366886	1.81147103052984	2.94860084749336	3.01970191444255	2.31324585178756	2.19534759832222	2.32192809488736	2.06004738366994
chr16:23842388-23842543	1.47508488294878	1.46466826700344	2.28392177230762	2.14730669878029	1.41142624572647	1.65992455840238	1.37851162325373	1.34482849699744
chr16:23876415-23876697	1.54101915313356	1.61823865559545	2.81966818349646	2.82578562746479	2.46727948045998	2.52356195605701	1.60407132366886	1.72683121703249
chr2:122034928-122035210	1.50589092972996	1.55581615506164	2.790772037862	2.57046293102604	2.1407786557828	1.87970576628229	1.55090066464752	1.72683121703249
chr10:89309078-89310810	2.31034012061215	2.46205231879643	3.60762622084549	3.56803210477128	3.10768786931437	2.9297909977186	2.41413553298445	2.28392177230762
chr10:89337633-89337797	1.47508488294878	1.64616265715789	1.99638874644762	2.16671544496642	2.71808758396052	2.72027846523333	1.49569516262407	1.38404980679516
chr10:89342337-89342969	2.45680614923047	2.11103131238874	2.96347412397489	2.8011586560937	3.46858331700683	3.67919857056692	1.70043971814109	1.79493566280354
chr10:89363754-89364292	1.40053792958373	1.39506279951758	3.35191096110308	2.90881290773955	1.89141918684608	1.92599941855622	1.55090066464752	1.34482849699744
chr10:89367657-89367853	1.40053792958373	1.32768736417605	2.4276061727819	2.12763327972587	2.02147972741045	1.74416109557041	1.70043971814109	1.62293035092018
chr2:172856656-172856896	1.57046293102604	1.52606881166759	1.82781902461732	1.38956681176273	1.37295209791183	1.25096157353322	1.25096157353322	1.29865831556452
chr10:29849505-29849854	2.14730669878029	1.85996954822103	2.90689059560852	3.25701061820602	3.27351588970212	3.34340782229781	2.41413553298445	2.28392177230762
chr12:64756473-64756683	1.78240856492737	1.78240856492737	4.04439411935845	4.08151006812092	3.66448284036468	3.7771566660045	1.92599941855622	1.94860084749336
chr10:58641111-58641500	2.05658352836637	2.37573453858316	2.90689059560852	2.8499992594661	2.5385381636298	2.3305584000308	2.50080205305716	2.37295209791183
chr1:92854477-92854721	1.54101915313356	1.46466826700344	2.94860084749336	3.24792751344359	2.5385381636298	2.61823865559545	1.49569516262407	1.51096191927738
chr1:92877926-92878163	1.40053792958373	1.28688114778816	2.81966818349646	3.00898878322725	1.94485844580754	2.04614178164472	1.49569516262407	1.51096191927738
chr2:64606565-64606727	1.40053792958373	1.39506279951758	1.91456452349394	1.68706068833989	1.52105073690096	2.06695024392463	1.25096157353322	1.4276061727819
chr4:80462576-80463098	2.25096157353322	2.21101219348551	3.27798474729977	2.86195536414487	2.11769504266975	1.71808758396052	1.74846123300404	1.97819562968165
chr8:129981926-129982352	2.03562390973072	2.06695024392463	4.01881218574282	3.97452931248388	3.47767732756531	3.83086375675176	2.60880924267552	2.59454854955035
chr8:129988892-129989038	1.32768736417605	1.49569516262407	3.16510798514454	3.00898878322725	2.25096157353322	2.4032677223393	1.25096157353322	1.38404980679516
chr10:110200623-110200819	1.47508488294878	1.52606881166759	2.67807190511264	2.43295940727611	1.74846123300404	1.90303827011291	1.74846123300404	1.76128527336162
chr10:110254458-110254891	1.40053792958373	1.52606881166759	3.24488705912353	2.73768676140986	2.48542682717024	2.74846123300404	1.60407132366886	1.6959938131099
chr10:110269451-110269893	2.21101219348551	2.34198574722862	4.30742852519225	4.21878116778407	3.87184364850932	3.82374936030827	1.83995958748953	2.18903382439002
chr5:147427678-147428078	1.98913900736823	1.91073266190291	2.46727948045998	2.68257329734758	2.09423606984577	2.04614178164472	1.96716860753263	1.79493566280354
chr7:7706131-7706526	1.50589092972996	1.32768736417605	3.35191096110308	3.42088657497553	1.77820857639809	2.02147972741045	1.31614574229336	1.4276061727819
chr11:95682554-95682891	1.63691458035588	1.93357263826102	2.0496307677246	2.27798474729977	1.8073549220576	1.799087306074	1.70043971814109	1.58496250072116
chr17:59358008-59358210	1.47508488294878	1.78240856492737	1.4594316186373	1.48542682717024	1.71808758396052	1.82781902461732	1.31614574229336	1.34482849699744
chr2:202703096-202703467	1.63691458035588	1.39506279951758	3.7158933705476	3.36317107711924	2.39231742277876	2.60169651648096	1.37851162325373	1.54596836910529
chr2:202723013-202723165	1.32768736417605	1.55581615506164	2.32481060342048	2.08746284125034	1.55581615506164	1.43295940727611	1.31614574229336	1.4276061727819
chr9:115106664-115106968	1.25096157353322	1.25096157353322	2.34766565630097	2.33342373372519	1.62293035092018	1.82781902461732	1.49569516262407	1.46988597627446
chr9:115127212-115127537	1.60407132366886	1.78240856492737	2.32481060342048	2.40053792958373	1.86393845042397	2.06695024392463	1.70043971814109	1.62293035092018
chr9:122076185-122076527	1.66448284036468	1.7311832415722	3.27798474729977	3.22958792274065	2.58976348698498	2.52356195605701	2.08406426478847	2.18903382439002
chr1:66374573-66375092	2.87578006306849	2.84599177066457	4.63052196347164	4.47897180503294	3.47767732756531	3.4154882710497	2.32192809488736	2.5385381636298
chr9:129559133-129559429	1.36737106564853	1.49569516262407	3.62410089462811	3.90592847817313	3.64038956005495	3.7771566660045	1.92599941855622	1.4276061727819
chr16:46943107-46943313	1.40053792958373	1.64616265715789	2.38681094647222	2.08746284125034	1.29278174922785	1.82781902461732	1.60407132366886	1.4276061727819
chr16:46949033-46949659	1.40053792958373	1.64616265715789	2.19534759832222	2.46466826700344	2.02147972741045	2.29572302453997	1.55090066464752	1.38404980679516
chr6:139864022-139864366	1.32768736417605	1.39506279951758	2.67807190511264	2.68257329734758	1.74846123300404	1.97452931248388	1.37851162325373	1.25096157353322
chr2:207235698-207235886	1.8073549220576	1.97819562968165	2.62993940943954	2.90881290773955	2.37295209791183	2.27500704749987	1.37851162325373	1.4276061727819
chr2:207241260-207241439	1.96347412397489	2.0036022366802	1.82781902461732	1.93734439215023	1.68706068833989	1.85199883711245	1.25096157353322	1.46988597627446
chr2:207288766-207288934	1.32768736417605	1.32768736417605	1.76553474636298	1.76977173924945	1.33342373372519	1.25096157353322	1.25096157353322	1.38404980679516
chr10:45848567-45848827	1.36737106564853	1.25096157353322	1.49569516262407	1.35614381022528	2.0703893278914	1.40053792958373	1.25096157353322	1.25096157353322
chr9:83189111-83189397	1.43829285157915	1.28688114778816	1.88752527074159	1.76977173924945	1.29278174922785	1.46988597627446	1.37851162325373	1.34482849699744
chr17:44738607-44738950	1.36737106564853	1.28688114778816	2.1243281350022	2.08746284125034	1.8073549220576	1.85199883711245	1.25096157353322	1.51096191927738
chr7:134900596-134900787	1.25096157353322	1.36176835941915	1.91456452349394	2.20476675065461	2.09423606984577	2.27500704749987	1.25096157353322	1.29865831556452
chr2:74477062-74477362	2.08065766334523	1.83592407425437	3.1407786557828	2.82578562746479	2.8073549220576	2.91838623444635	2.63459326844576	2.45680614923047
chr1:200153394-200153625	1.47508488294878	1.39506279951758	2.21723071622067	2.31614574229336	1.8073549220576	1.59931779369823	1.70043971814109	1.38404980679516
chr8:104585814-104585996	2.16671544496642	2.17312743348066	3.28835856219366	3.33771109212829	2.99819550315325	2.78868571061353	2.0071955014042	1.91838623444635
chr2:224086642-224086878	1.40053792958373	1.39506279951758	1.4594316186373	1.38956681176273	1.55581615506164	1.36176835941915	1.37851162325373	1.25096157353322
chr1:44801701-44801965	1.40053792958373	1.61823865559545	2.83592407425437	2.66902676550963	3.09592441999854	3.08236196955747	1.65535182861255	1.58496250072116
chr11:90228448-90228808	1.66448284036468	1.64616265715789	3.16510798514454	2.70929063572336	2.02147972741045	1.82781902461732	1.83995958748953	1.58496250072116
chr12:57110345-57110758	2.31034012061215	2.41142624572647	2.87970576628229	3.01970191444255	3.3743439890385	3.56437816856506	2.65764000520782	2.83390207666916
chr12:57145676-57145980	1.63691458035588	1.52606881166759	2.1243281350022	2.54101915313356	1.44890095114513	1.799087306074	1.60407132366886	1.62293035092018
chr12:57166974-57167394	1.50589092972996	1.93357263826102	2.71149490665009	2.82578562746479	1.52105073690096	1.43295940727611	1.65535182861255	1.4276061727819
chr10:62059256-62059826	2.16671544496642	2.09085343045111	3.0408924306469	2.9429835981871	2.70265754339091	2.64846544302731	2.22650852980868	2.13750352374994
chr10:62071874-62072156	1.57046293102604	1.58976348698498	1.97085365434048	2.04614178164472	2.39231742277876	2.36737106564853	1.37851162325373	1.46988597627446
chr12:115572615-115572860	1.36737106564853	1.46466826700344	3.29865831556452	2.75060650483559	2.71808758396052	2.66220549965362	1.37851162325373	1.34482849699744
chr3:53211801-53212015	1.8073549220576	1.91073266190291	1.76553474636298	2.02502879449152	1.58976348698498	1.97452931248388	1.88362081628567	1.46988597627446
chr3:53242781-53242948	1.78240856492737	1.85996954822103	2.66220549965362	2.51096191927738	1.91838623444635	2.17632277264046	2.19219416528334	1.46988597627446
chr7:107485995-107486305	1.25096157353322	1.32768736417605	2.48542682717024	2.64154602908752	2.3533232911629	2.57046293102604	1.37851162325373	1.38404980679516
chr17:64014837-64015246	1.6959938131099	1.9560566524124	2.87970576628229	2.9429835981871	2.8499992594661	2.96716860753263	2.25701061820602	2.37295209791183
chr11:63870459-63870637	1.36737106564853	1.7311832415722	2.5033487351675	2.68257329734758	2.02147972741045	2.11103131238874	1.92599941855622	1.94860084749336
chr11:63878861-63879112	1.40053792958373	1.78240856492737	2.14730669878029	2.29572302453997	1.41142624572647	1.68706068833989	1.43829285157915	1.25096157353322
chr4:122772176-122772588	1.75274859140713	1.7311832415722	2.26002565596146	1.91456452349394	1.55581615506164	1.56559717585423	1.49569516262407	1.25096157353322
chr8:121514921-121515136	1.25096157353322	1.39506279951758	2.72683121703249	2.59931779369823	2.67129337248158	2.76128527336162	1.25096157353322	1.34482849699744
chr2:127505130-127505595	1.88752527074159	2.0036022366802	2.87970576628229	3.00898878322725	1.97085365434048	2.27500704749987	1.60407132366886	1.34482849699744
chr6:135523219-135523540	1.66448284036468	1.67355642399014	2.26002565596146	2.46466826700344	3.71918344048179	3.45022149589718	1.37851162325373	1.72683121703249
chr8:19888998-19889244	1.25096157353322	1.4276061727819	3.11603199344711	3.07382023329167	2.63923216324928	2.76128527336162	1.25096157353322	1.38404980679516
chr20:7902930-7903231	1.32768736417605	1.25096157353322	3.28835856219366	3.21101219348551	3.44095219802964	3.19849415363908	2.38404980679516	2.114367024952
chr3:119550309-119550467	1.25096157353322	1.36176835941915	2.46727948045998	2.24184018356467	1.55581615506164	1.53605290024021	1.25096157353322	1.4276061727819
chr3:119562360-119563025	3.71699089440494	3.6450098843911	5.49793165189628	5.54287709935414	4.87921563716567	4.90207357931074	3.80322703643493	3.67919857056692
chr3:119571749-119571972	1.6959938131099	1.61823865559545	2.81966818349646	2.52606881166759	2.8499992594661	2.60169651648096	1.70043971814109	2.23878685958712
chr5:87155304-87155656	1.25096157353322	1.4276061727819	1.799087306074	1.76977173924945	1.33342373372519	1.43295940727611	1.25096157353322	1.46988597627446
chr6:154229804-154230073	1.78240856492737	1.75702324650746	3.7158933705476	3.61823865559545	3.50462039240355	3.45022149589718	1.96716860753263	2.28392177230762
chr6:154231109-154231310	1.25096157353322	1.32768736417605	2.96347412397489	2.6959938131099	2.41142624572647	2.31324585178756	1.55090066464752	1.62293035092018
chr6:154249540-154250190	1.75274859140713	1.64616265715789	3.07895134139482	2.66902676550963	1.77820857639809	1.85199883711245	1.79493566280354	1.82781902461732
chr11:105162548-105162786	1.50589092972996	1.39506279951758	2.09761079662642	2.18586654531133	1.25096157353322	1.36176835941915	1.31614574229336	1.46988597627446
chr8:60254998-60255209	1.8073549220576	1.52606881166759	2.26002565596146	2.35049724708413	2.02147972741045	1.85199883711245	1.79493566280354	1.85996954822103
chr2:84911816-84912036	1.96347412397489	2.02502879449152	3.17632277264046	3.114367024952	2.16349873228288	2.06695024392463	1.65535182861255	1.6959938131099
chr2:84924791-84924981	1.54101915313356	1.64616265715789	3.21101219348551	2.76341157447001	2.71808758396052	2.66220549965362	1.49569516262407	1.51096191927738
chr2:84999636-84999929	1.36737106564853	1.70487196445635	2.92219784839637	3.19219416528334	1.83592407425437	1.74416109557041	1.55090066464752	1.54596836910529
chr3:18302572-18302777	1.50589092972996	1.52606881166759	1.73552217729654	1.98185265328974	2.09423606984577	1.87970576628229	1.31614574229336	1.4276061727819
chr5:173854195-173854551	1.57046293102604	1.67355642399014	3.46205231879643	3.61823865559545	2.43028527297778	2.50589092972996	1.37851162325373	1.6959938131099
chr9:124145985-124146609	3.01077983875324	3.30451104180995	4.13175409098481	4.19455988602261	4.31469652565629	4.3305584000308	3.14241343787374	2.62993940943954
chr14:38073730-38073907	1.25096157353322	1.25096157353322	2.62993940943954	2.26002565596146	2.04614178164472	1.53605290024021	1.37851162325373	1.25096157353322
chr14:50031007-50031192	1.36737106564853	1.39506279951758	1.99638874644762	2.06695024392463	1.48542682717024	1.82781902461732	1.25096157353322	1.34482849699744
chr15:89876887-89877307	1.93734439215023	1.70487196445635	2.38681094647222	2.44890095114513	1.83592407425437	2	2.08406426478847	2.13750352374994
chr15:89891263-89891423	1.43829285157915	1.32768736417605	2.57773093149008	2.58496250072116	2.04614178164472	2.21723071622067	1.60407132366886	1.29865831556452
chr15:89893183-89893328	1.29278174922785	1.49569516262407	1.91456452349394	1.98185265328974	1.74846123300404	2.13422093976063	1.83995958748953	1.4276061727819
chr14:72884036-72884273	1.63691458035588	1.4276061727819	2.28392177230762	1.98185265328974	1.71808758396052	1.50080205305716	2.04614178164472	2.08746284125034
chr4:137701495-137701711	1.72683121703249	2.02502879449152	2.67807190511264	2.54101915313356	2.04614178164472	2.31324585178756	1.70043971814109	1.85996954822103
chr20:45495352-45496019	2.6507645591169	2.74200621086674	3.17632277264046	3.22032995487956	3.72683121703249	4.13175409098481	2.91073266190291	2.95419631038688
chr7:30799463-30799895	1.6959938131099	1.7311832415722	1.76553474636298	1.54596836910529	1.8073549220576	1.50080205305716	1.49569516262407	1.34482849699744
chrX:110414723-110414906	1.40053792958373	1.4276061727819	2.52356195605701	2.58496250072116	2.11769504266975	1.92599941855622	1.31614574229336	1.51096191927738
chr3:106068742-106069155	1.43829285157915	1.25096157353322	3.97269265400426	3.611172380044	3.77188557851537	3.74953426766926	1.49569516262407	1.58496250072116
chr5:78335424-78335672	1.32768736417605	1.46466826700344	2.77399632511117	2.38404980679516	3.01077983875324	3.0703893278914	2.0071955014042	1.79493566280354
chr4:102313829-102314031	1.36737106564853	1.36176835941915	1.53106949272595	1.60407132366886	1.25096157353322	1.32768736417605	1.25096157353322	1.29865831556452
chr4:102363503-102363830	1.66448284036468	1.55581615506164	1.99638874644762	2.04614178164472	1.41142624572647	1.46988597627446	1.55090066464752	1.34482849699744
chr20:2520981-2521117	1.29278174922785	1.32768736417605	2.6959938131099	2.6959938131099	2.68706068833989	2.57046293102604	1.88362081628567	1.6959938131099
chr12:32558880-32559296	2.08065766334523	1.85996954822103	3.94579495674006	3.77925972037238	3.15380533607904	3.37989816352469	2.65764000520782	2.45680614923047
chr15:63638934-63639167	1.32768736417605	1.39506279951758	2.52356195605701	2.77610398807316	2.97269265400426	3.13586316536868	1.70043971814109	1.65992455840238
chr15:63694216-63694447	1.25096157353322	1.25096157353322	1.60407132366886	1.71808758396052	1.25096157353322	1.40053792958373	1.43829285157915	1.25096157353322
chr13:41802545-41802941	1.47508488294878	1.64616265715789	1.91456452349394	1.63226821549951	1.33342373372519	1.25096157353322	1.55090066464752	1.46988597627446
chr4:169168042-169168199	1.25096157353322	1.32768736417605	2.0496307677246	2.36737106564853	2.02147972741045	2	1.25096157353322	1.29865831556452
chr9:108160779-108161188	2.03562390973072	1.88362081628567	4.17871464117544	4.0232553523003	3.43162295971329	3.31614574229336	2.86789646399265	3.07895134139482
chr1:236159789-236160460	2.16671544496642	2.46205231879643	4.86245139132558	4.90207357931074	3.32481060342048	3.54843662469604	2.41413553298445	2.5385381636298
chr1:236185704-236185969	1.83592407425437	1.83592407425437	2.40871186102943	2.16671544496642	1.68706068833989	1.62760683812965	1.70043971814109	1.46988597627446
chr4:153134292-153134486	1.40053792958373	1.32768736417605	3.21101219348551	2.96532254836725	2.02147972741045	2.11103131238874	1.25096157353322	1.34482849699744
chr10:34020507-34020646	1.25096157353322	1.32768736417605	2.26002565596146	2.29572302453997	1.52105073690096	1.50080205305716	1.25096157353322	1.25096157353322
chr12:80864480-80864825	1.32768736417605	1.39506279951758	2.32481060342048	1.91456452349394	1.41142624572647	1.43295940727611	1.37851162325373	1.4276061727819
chr5:112418039-112418225	1.43829285157915	1.39506279951758	2.4276061727819	2.31614574229336	2.33342373372519	2.27500704749987	1.70043971814109	1.58496250072116
chr14:35400045-35400500	1.75274859140713	2.4276061727819	3.82374936030827	3.82273014794452	2.0703893278914	2.15380533607904	3.0686708106651	2.55581615506164
chr14:35430261-35430469	1.43829285157915	1.32768736417605	2.52356195605701	2.16671544496642	1.89141918684608	1.92599941855622	1.43829285157915	1.38404980679516
chr9:15222377-15222835	1.36737106564853	1.32768736417605	1.37851162325373	1.38956681176273	1.97085365434048	1.56559717585423	1.49569516262407	1.38404980679516
chr10:4033476-4033795	1.40053792958373	1.25096157353322	2.94860084749336	2.8972404255748	2.5033487351675	2.58736499093646	1.37851162325373	1.85996954822103
chr1:94005002-94005273	1.66448284036468	1.46466826700344	2.64616265715789	2.44890095114513	1.62293035092018	1.71808758396052	1.65535182861255	1.79493566280354
chr4:67657889-67658125	1.57046293102604	1.55581615506164	2.72683121703249	2.33342373372519	1.62293035092018	1.40053792958373	1.65535182861255	1.38404980679516
chr9:134330004-134330217	1.75274859140713	2.25096157353322	2.67807190511264	2.40053792958373	2.43028527297778	2.86789646399265	2.25701061820602	2.08746284125034
chr9:134391157-134391746	1.8073549220576	1.85996954822103	3.50842865253186	3.84699468696557	2.58976348698498	3.32481060342048	2.38404980679516	2.51853513898218
chr5:53814913-53815124	1.57046293102604	1.4276061727819	3.4032677223393	3.31903981556254	2.11769504266975	2.4032677223393	1.83995958748953	2.03210084316702
chr3:121691006-121691370	1.63691458035588	1.81147103052984	3.28835856219366	3.13422093976063	2.55581615506164	2.4032677223393	1.65535182861255	1.65992455840238
chr6:45075307-45075617	1.60407132366886	1.91073266190291	1.82781902461732	1.51601514700366	1.62293035092018	1.71808758396052	1.60407132366886	1.62293035092018
chr8:113576849-113577110	1.50589092972996	1.25096157353322	2.36737106564853	1.81966818349646	1.41142624572647	1.56559717585423	1.60407132366886	1.38404980679516
chr4:141394510-141394776	1.29278174922785	1.25096157353322	2.09761079662642	2.35049724708413	2.77820857639809	2.72027846523333	1.25096157353322	1.25096157353322
chr12:65812330-65812599	1.32768736417605	1.25096157353322	3.18745105402733	2.83794324189103	1.89141918684608	1.799087306074	1.43829285157915	1.46988597627446
chr4:120085756-120086180	1.93734439215023	1.70487196445635	2.28392177230762	1.98185265328974	1.52105073690096	1.43295940727611	1.74846123300404	1.46988597627446
chr11:121877256-121877437	1.43829285157915	1.32768736417605	2.80529245560071	2.26002565596146	2.5033487351675	2.43829285157915	1.37851162325373	1.76128527336162
chr19:24074724-24075018	1.60407132366886	1.58976348698498	1.49569516262407	1.68706068833989	1.62293035092018	1.59931779369823	1.25096157353322	1.38404980679516
chr18:2641059-2641265	1.50589092972996	1.32768736417605	2.66220549965362	3.05137210172103	2.33342373372519	2.47248777146274	1.74846123300404	2.18903382439002
chr3:23457877-23458132	1.32768736417605	1.25096157353322	2.64616265715789	2.8011586560937	2.41142624572647	2.42223300068305	1.31614574229336	1.58496250072116
chr8:31922860-31923056	1.63691458035588	1.46466826700344	2.93545974780529	2.83794324189103	2.04614178164472	1.95233356636969	1.25096157353322	1.34482849699744
chr14:22908603-22909063	1.75274859140713	1.70487196445635	4.1554254317472	4.02856915219677	3.85099939471647	4.00988458893184	2.44360665147561	3.01077983875324
chr14:22909723-22909892	1.29278174922785	1.32768736417605	1.53106949272595	1.63226821549951	1.68706068833989	1.46988597627446	1.37851162325373	1.34482849699744
chr5:119304585-119304810	1.63691458035588	1.7311832415722	3.84599177066457	3.42088657497553	2.55581615506164	2.63226821549951	1.83995958748953	1.76128527336162
chr5:119397608-119398098	2.95046841415012	2.72900887033786	4.86987140617771	4.50969584193339	3.19849415363908	3.16671544496642	2.65764000520782	2.41683974191283
chr5:37875452-37875671	1.57046293102604	1.4276061727819	1.799087306074	1.63226821549951	1.55581615506164	1.32768736417605	1.37851162325373	1.38404980679516
chr8:134013902-134014115	1.36737106564853	1.25096157353322	2.790772037862	2.35049724708413	1.97085365434048	2.13422093976063	1.37851162325373	1.34482849699744
chr16:11727941-11728605	2.84799690655495	2.46205231879643	4.30158764660319	4.08151006812092	3.64846544302731	3.92029330021101	3.19534759832222	2.91073266190291
chr4:53489363-53489508	1.57046293102604	1.55581615506164	1.53106949272595	1.65992455840238	1.41142624572647	1.25096157353322	1.37851162325373	1.51096191927738
chr8:133892535-133892855	2.4032677223393	1.9560566524124	3.1407786557828	3.10433665981474	4.16510798514454	4.30742852519225	2.25701061820602	2.21412480535285
chr11:63447334-63447615	1.36737106564853	1.39506279951758	2.80529245560071	2.6959938131099	1.44890095114513	1.43295940727611	1.70043971814109	1.4276061727819
chr2:9830900-9831238	1.32768736417605	1.58976348698498	2.38681094647222	2.38404980679516	2.31324585178756	2.02147972741045	1.65535182861255	1.51096191927738
chr4:77501330-77501517	1.32768736417605	1.28688114778816	1.63691458035588	1.65992455840238	1.33342373372519	1.32768736417605	1.49569516262407	1.25096157353322
chr4:77501927-77502197	1.75274859140713	1.61823865559545	2.19534759832222	1.91456452349394	1.44890095114513	1.32768736417605	2.19219416528334	2.0036022366802
chr4:77567650-77567922	1.25096157353322	1.28688114778816	1.63691458035588	1.38956681176273	1.25096157353322	1.25096157353322	1.37851162325373	1.25096157353322
chr4:77579507-77580017	1.40053792958373	1.32768736417605	2.1243281350022	1.81966818349646	1.29278174922785	1.40053792958373	1.25096157353322	1.34482849699744
chr4:77581792-77582017	1.32768736417605	1.25096157353322	3.29865831556452	2.97636363573276	2.89141918684608	2.91838623444635	1.55090066464752	1.46988597627446
chr4:77586882-77587398	3.01077983875324	2.88362081628567	5.47670570666818	5.51285895444998	4.95279947789994	4.99004721957379	2.63459326844576	3.10601323762212
chr4:77592665-77593510	1.83592407425437	1.46466826700344	2.81966818349646	3.03033607837096	2.16349873228288	2.27500704749987	1.79493566280354	1.85996954822103
chr4:82733728-82733901	1.54101915313356	1.64616265715789	1.60407132366886	1.79493566280354	1.77820857639809	1.65992455840238	1.43829285157915	1.34482849699744
chr1:16216305-16216485	2.43829285157915	2.37573453858316	2.52356195605701	2.40053792958373	2.11769504266975	2.42223300068305	2.3533232911629	2.5385381636298
chr3:143036531-143036883	1.43829285157915	1.25096157353322	2.66220549965362	2.92029330021101	2.55581615506164	2.85598969730848	1.43829285157915	1.34482849699744
chr3:143061007-143061231	1.40053792958373	1.49569516262407	3.00180224263399	2.83794324189103	2.82171021503467	2.42223300068305	1.79493566280354	1.72683121703249
chr2:287102-287390	1.50589092972996	1.61823865559545	2.14730669878029	1.63226821549951	1.52105073690096	1.56559717585423	1.31614574229336	1.51096191927738
chr6:15521588-15521889	1.78240856492737	2.17312743348066	2.57773093149008	2.72246602447109	2.70265754339091	2.85598969730848	2.22650852980868	2.0036022366802
chr3:122608996-122609208	1.60407132366886	1.75702324650746	3.21101219348551	2.78868571061353	3.01077983875324	2.9297909977186	1.83995958748953	2.18903382439002
chr3:122609812-122610384	3	2.8094144442359	4.93310047493137	4.47508488294878	4.36457243229586	4.33556900555675	2.12101540096137	2.21412480535285
chr3:122682870-122683278	2.22958792274065	2.15055967657538	3.86096279785812	4.04439411935845	4.0036022366802	4.13175409098481	2.93168305705981	3.20633064787105
chr3:122698240-122698598	1.43829285157915	1.4276061727819	1.76553474636298	1.79493566280354	1.74846123300404	1.53605290024021	1.25096157353322	1.34482849699744
chr20:50603075-50603293	1.25096157353322	1.39506279951758	2.44625622988956	2.06695024392463	1.71808758396052	1.92599941855622	1.49569516262407	1.34482849699744
chr9:130445630-130445893	1.50589092972996	1.64616265715789	1.97085365434048	1.79493566280354	2.18586654531133	2.4032677223393	1.49569516262407	1.6959938131099
chr11:57417051-57417415	1.98913900736823	1.91073266190291	2.07382023329167	2.26002565596146	1.41142624572647	1.56559717585423	1.49569516262407	1.65992455840238
chr3:71045928-71046250	1.40053792958373	1.46466826700344	3.92504996472736	3.69376571221778	3.92599941855622	3.79805051476751	1.60407132366886	1.76128527336162
chr3:71063111-71063384	1.32768736417605	1.67355642399014	2.5033487351675	2.8011586560937	2.43028527297778	2.13422093976063	1.88362081628567	1.62293035092018
chr3:41506332-41506543	1.25096157353322	1.28688114778816	1.99638874644762	1.76977173924945	1.58976348698498	1.25096157353322	1.49569516262407	1.4276061727819
chr1:174414300-174414637	1.47508488294878	1.46466826700344	2.90689059560852	2.29572302453997	2.25096157353322	2.43829285157915	2.12101540096137	1.65992455840238
chr2:9618454-9618716	1.25096157353322	1.25096157353322	2.46727948045998	2.52606881166759	2.46727948045998	2.35049724708413	1.49569516262407	1.65992455840238
chr11:57680410-57680779	1.86393845042397	1.9560566524124	3.64154602908752	3.20163386116965	2.99819550315325	2.96716860753263	1.70043971814109	1.29865831556452
chr7:50136235-50136430	1.32768736417605	1.32768736417605	2.86393845042397	2.61353165291793	1.86393845042397	1.65992455840238	1.37851162325373	1.54596836910529
chr14:22577655-22577798	1.29278174922785	1.32768736417605	1.99638874644762	2.33342373372519	1.52105073690096	1.85199883711245	1.37851162325373	1.25096157353322
chr12:104930422-104931116	2.18903382439002	1.91073266190291	3.26603689399532	2.87381319835909	1.99638874644762	2.25701061820602	1.92599941855622	2.21412480535285
chr20:33773730-33774066	1.83592407425437	2.09085343045111	3.38266725274504	3.57531233068744	2.44890095114513	2.45680614923047	2.70708299177171	2.39506279951758
chr16:48352929-48353285	1.25096157353322	1.39506279951758	1.799087306074	1.98185265328974	1.37295209791183	1.46988597627446	1.55090066464752	1.51096191927738
chr1:182533998-182534156	1.50589092972996	1.46466826700344	1.66902676550963	1.89141918684608	1.37295209791183	1.32768736417605	1.25096157353322	1.25096157353322
chr16:19117801-19117959	1.86393845042397	1.75702324650746	3.24488705912353	3.45285896471381	2.79285535236249	3.02502879449152	2.0071955014042	2.39506279951758
chr16:19177292-19177669	1.91456452349394	1.55581615506164	2.54101915313356	2.48026512205446	1.62293035092018	1.53605290024021	1.74846123300404	1.54596836910529
chr2:24314058-24314519	1.25096157353322	1.39506279951758	3.35191096110308	3.41278152533848	2.52105073690096	2.4032677223393	1.70043971814109	1.34482849699744
chr16:14047587-14047781	1.60407132366886	1.58976348698498	1.799087306074	1.91456452349394	1.58976348698498	1.46988597627446	1.60407132366886	1.4276061727819
chr3:16838509-16838799	1.40053792958373	1.39506279951758	1.4594316186373	1.76977173924945	1.25096157353322	1.25096157353322	1.37851162325373	1.29865831556452
chr22:21690366-21690812	1.32768736417605	1.39506279951758	3.17632277264046	2.55581615506164	2.18586654531133	2.06695024392463	1.49569516262407	2.0036022366802
chr10:100168961-100169273	1.32768736417605	1.28688114778816	3.16510798514454	3.1243281350022	2.8073549220576	2.74846123300404	1.49569516262407	1.25096157353322
chr9:7112465-7112773	1.25096157353322	1.36176835941915	2.54101915313356	2.81352468929781	1.89141918684608	1.90303827011291	1.43829285157915	1.51096191927738
chr2:201126833-201127042	1.63691458035588	1.70487196445635	3.7311832415722	3.62527048937469	3.4032677223393	3.29719141656586	1.92599941855622	2.18903382439002
chr4:168577607-168578008	1.98913900736823	1.70487196445635	4.66448284036468	4.82119997805645	4.42223300068305	4.25927248703759	2.22650852980868	2.30742852519225
chr7:108156914-108157586	1.98913900736823	2.09085343045111	3.53605290024021	3.59693514238723	3.20945336562895	3.08236196955747	2.04614178164472	1.97819562968165
chr8:78738538-78738818	1.25096157353322	1.32768736417605	2.09761079662642	2.16671544496642	1.99638874644762	2.23572705983806	1.49569516262407	1.25096157353322
chr9:92315584-92315764	1.32768736417605	1.25096157353322	2.30451104180995	2.06695024392463	1.74846123300404	1.77399632511117	1.25096157353322	1.25096157353322
chr18:63752660-63753092	1.36737106564853	1.4276061727819	1.94110631094643	1.89141918684608	1.58976348698498	1.40053792958373	1.31614574229336	1.34482849699744
chr10:72126963-72127268	1.25096157353322	1.36176835941915	2.74416109557041	2.52606881166759	3.45022149589718	3.68594014844598	1.70043971814109	1.65992455840238
chr4:73603507-73603700	1.63691458035588	1.93357263826102	2.21723071622067	2.29572302453997	1.29278174922785	1.25096157353322	1.79493566280354	1.38404980679516
chr4:73661712-73662056	1.40053792958373	1.49569516262407	1.94110631094643	1.81966818349646	1.52105073690096	1.46988597627446	1.37851162325373	1.29865831556452
chr4:73682619-73682846	1.75274859140713	1.81147103052984	2.1243281350022	2.49569516262407	1.86393845042397	1.82781902461732	1.83995958748953	1.6959938131099
chr13:72745168-72745574	1.25096157353322	1.39506279951758	3.4032677223393	3.16349873228288	2.20789285164133	2.67581593117227	1.70043971814109	1.72683121703249
chr2:192036336-192036534	1.36737106564853	1.4276061727819	2.52356195605701	2.18586654531133	1.83592407425437	1.77399632511117	1.49569516262407	1.54596836910529
chr6:155782338-155782617	1.8073549220576	1.7311832415722	1.91456452349394	1.65992455840238	1.37295209791183	1.50080205305716	2.04614178164472	1.54596836910529
chr4:128818600-128818946	1.25096157353322	1.32768736417605	2.40871186102943	2.40053792958373	1.94485844580754	2.35049724708413	1.60407132366886	1.4276061727819
chr4:128862695-128862916	1.8073549220576	1.70487196445635	2.21723071622067	2.0036022366802	1.58976348698498	1.68706068833989	1.49569516262407	1.4276061727819
chr13:30776733-30776913	1.66448284036468	1.46466826700344	1.73552217729654	1.68706068833989	1.62293035092018	1.56559717585423	2.0071955014042	1.79493566280354
chr6:147384121-147384335	1.36737106564853	1.36176835941915	2.89336221076387	2.73768676140986	1.83592407425437	1.74416109557041	1.31614574229336	1.29865831556452
chr6:147385121-147385542	1.25096157353322	1.28688114778816	2.46727948045998	1.95977015521147	1.65535182861255	1.46988597627446	1.31614574229336	1.29865831556452
chr1:31479923-31480119	1.32768736417605	1.39506279951758	1.94110631094643	2.46466826700344	1.44890095114513	1.46988597627446	1.49569516262407	1.25096157353322
chr8:72101890-72102374	1.25096157353322	1.32768736417605	1.94110631094643	1.84398384404833	1.8073549220576	1.56559717585423	1.43829285157915	1.46988597627446
chr17:60660175-60660841	1.40053792958373	1.52606881166759	3.81659970653491	3.29278174922785	3.33485426933163	3.09254574154357	1.74846123300404	1.54596836910529
chr17:60694777-60695110	1.29278174922785	1.39506279951758	2.67807190511264	2.75060650483559	2.52105073690096	3.09254574154357	1.70043971814109	1.65992455840238
chr3:86740875-86741086	1.32768736417605	1.25096157353322	3.24488705912353	2.99819550315325	1.74846123300404	1.62760683812965	1.31614574229336	1.29865831556452
chr9:71891721-71892085	1.8073549220576	1.25096157353322	3.43295940727611	3.28392177230762	2.31324585178756	2.06695024392463	1.92599941855622	1.46988597627446
chr9:71895171-71895394	1.63691458035588	1.75702324650746	2.81966818349646	2.87381319835909	2.71808758396052	1.95233356636969	1.70043971814109	1.62293035092018
chr4:138904749-138905097	1.29278174922785	1.28688114778816	3.01613970265525	2.88557436437143	2.99819550315325	2.97819562968165	1.43829285157915	1.34482849699744
chr4:138983359-138983513	1.47508488294878	1.4276061727819	2.81966818349646	2.52606881166759	1.65535182861255	1.50080205305716	1.31614574229336	1.46988597627446
chr15:62046154-62046480	1.6959938131099	1.49569516262407	3.21101219348551	3.01970191444255	3.28392177230762	3.31614574229336	2.08406426478847	1.94860084749336
chr15:62087655-62088038	1.6959938131099	1.9560566524124	1.73552217729654	1.89141918684608	1.48542682717024	1.82781902461732	1.65535182861255	1.58496250072116
chr15:62099176-62099497	1.43829285157915	1.32768736417605	1.41683974191283	1.38956681176273	1.29278174922785	1.40053792958373	1.25096157353322	1.34482849699744
chr6:153956885-153957095	1.54101915313356	1.70487196445635	1.53106949272595	1.68706068833989	1.48542682717024	1.40053792958373	1.37851162325373	1.25096157353322
chr6:153957542-153957742	1.66448284036468	1.46466826700344	2.34766565630097	2.57046293102604	2.20789285164133	1.95233356636969	1.83995958748953	1.76128527336162
chr6:153990055-153990348	1.57046293102604	1.67355642399014	1.63691458035588	2.06695024392463	2.16349873228288	1.56559717585423	1.88362081628567	1.85996954822103
chr1:112471005-112471308	1.78240856492737	2.0036022366802	3.23419472295381	3.46074256378964	2.55581615506164	2.6915341649192	2.04614178164472	1.62293035092018
chr6:144252318-144252573	1.83592407425437	1.85996954822103	1.70487196445635	1.68706068833989	1.41142624572647	1.59931779369823	1.37851162325373	1.46988597627446
chr6:144298234-144298413	1.25096157353322	1.39506279951758	2.94860084749336	2.6959938131099	2.11769504266975	1.87970576628229	1.37851162325373	1.54596836910529
chr9:130314891-130315118	1.32768736417605	1.39506279951758	1.63691458035588	1.54596836910529	1.74846123300404	1.92599941855622	1.37851162325373	1.4276061727819
chr4:83219373-83219912	1.75274859140713	1.70487196445635	3.1407786557828	3.45285896471381	2.60644222813161	2.31324585178756	2.04614178164472	1.91838623444635
chr4:83229868-83230089	1.25096157353322	1.25096157353322	1.57046293102604	1.68706068833989	1.41142624572647	1.40053792958373	1.37851162325373	1.34482849699744
chr4:83267528-83267749	1.60407132366886	1.64616265715789	1.76553474636298	1.74416109557041	2.09423606984577	1.77399632511117	1.49569516262407	1.34482849699744
chr7:157116814-157117098	1.91456452349394	1.83592407425437	3.23419472295381	3.21101219348551	3.60762622084549	3.4235781709818	2.0071955014042	1.97819562968165
chr19:31256489-31256985	2.22958792274065	2.61588707391606	3.20006486151431	3.78555055173926	3.56559717585422	3.7771566660045	3.4032677223393	3.06522762277562
chr6:149153729-149153944	1.60407132366886	1.36176835941915	3.0408924306469	2.43295940727611	2.92029330021101	3.04788732939655	1.49569516262407	1.46988597627446
chr4:20646421-20646631	1.32768736417605	1.25096157353322	1.70487196445635	1.54596836910529	1.44890095114513	1.28688114778816	1.37851162325373	1.29865831556452
chr11:64339285-64339518	1.32768736417605	1.28688114778816	3.26603689399532	2.78868571061353	2.39231742277876	2.84197311892718	1.37851162325373	1.34482849699744
chr3:11200229-11200595	2.08065766334523	1.81147103052984	2.02147972741045	2.0036022366802	1.74846123300404	1.87970576628229	1.31614574229336	1.58496250072116
chr10:103563994-103564479	1.40053792958373	1.32768736417605	1.57046293102604	1.68706068833989	1.62293035092018	1.36176835941915	1.43829285157915	1.38404980679516
chr1:150821105-150821535	1.75274859140713	1.91073266190291	1.57046293102604	1.76977173924945	2.58976348698498	2.91838623444635	1.79493566280354	1.51096191927738
chr1:150846506-150846835	1.78240856492737	1.46466826700344	2.34766565630097	1.93734439215023	1.25096157353322	1.53605290024021	1.55090066464752	1.25096157353322
chrX:56762344-56762552	1.32768736417605	1.36176835941915	3.37295209791183	3.24792751344359	2.18586654531133	2.64846544302731	1.65535182861255	1.79493566280354
chr17:7873220-7873436	1.36737106564853	1.39506279951758	1.70487196445635	1.84398384404833	1.83592407425437	1.71808758396052	1.49569516262407	1.46988597627446
chr2:216691178-216691345	1.29278174922785	1.28688114778816	2.5033487351675	2.20476675065461	1.99638874644762	1.87970576628229	1.25096157353322	1.25096157353322
chr18:74140692-74140870	1.66448284036468	1.55581615506164	3.38266725274504	3.22958792274065	2.41142624572647	2.58736499093646	1.37851162325373	1.58496250072116
chr1:8649155-8649365	1.32768736417605	1.25096157353322	2.64616265715789	2.8972404255748	2.33342373372519	2.17632277264046	1.49569516262407	1.25096157353322
chr13:50892459-50892610	1.29278174922785	1.32768736417605	1.94110631094643	2.18586654531133	2.04614178164472	1.62760683812965	1.55090066464752	1.58496250072116
chr4:87227925-87228158	1.57046293102604	1.61823865559545	2.21723071622067	2.20476675065461	1.33342373372519	1.71808758396052	1.55090066464752	1.4276061727819
chr3:114640498-114640671	1.25096157353322	1.25096157353322	2.64616265715789	2.49569516262407	1.68706068833989	1.82781902461732	1.25096157353322	1.25096157353322
chr3:133441869-133442403	2.03562390973072	1.91073266190291	3.81659970653491	3.18269229751619	3.4594316186373	3.45811948117451	2.52857131887076	2.114367024952
chr3:133469465-133469701	1.47508488294878	1.70487196445635	2.54101915313356	2.68257329734758	1.71808758396052	1.50080205305716	1.65535182861255	1.62293035092018
chr2:63788171-63788350	1.72683121703249	1.64616265715789	1.76553474636298	1.57531233068744	1.33342373372519	1.32768736417605	1.43829285157915	1.46988597627446
chr2:63789674-63789914	1.32768736417605	1.32768736417605	2.5033487351675	2.31614574229336	1.29278174922785	1.40053792958373	1.49569516262407	1.34482849699744
chr11:7467745-7468027	1.47508488294878	1.28688114778816	1.799087306074	1.68706068833989	1.41142624572647	1.43295940727611	1.43829285157915	1.25096157353322
chr11:7473827-7474105	1.60407132366886	1.67355642399014	2.02147972741045	1.81966818349646	1.41142624572647	1.43295940727611	1.60407132366886	1.65992455840238
chr9:96319177-96319462	1.66448284036468	1.61823865559545	3.00180224263399	2.96532254836725	2.27202318906105	2.15380533607904	2.08406426478847	1.82781902461732
chr17:17108044-17108242	1.40053792958373	1.49569516262407	1.82781902461732	1.38956681176273	1.29278174922785	1.32768736417605	1.37851162325373	1.38404980679516
chr8:115586778-115586998	1.50589092972996	1.52606881166759	2.71149490665009	2.36737106564853	1.8073549220576	1.97452931248388	1.43829285157915	1.65992455840238
chr7:118313078-118313229	1.43829285157915	1.25096157353322	1.66902676550963	1.57531233068744	1.25096157353322	1.28688114778816	1.31614574229336	1.34482849699744
chr3:4722888-4723369	2.22958792274065	2.17312743348066	3.06695024392463	3.15380533607904	2.62293035092018	2.9429835981871	1.49569516262407	1.88752527074159
chr3:4724094-4724484	1.63691458035588	1.97819562968165	3.43295940727611	3.10433665981474	3.07210580048042	3.13586316536868	1.60407132366886	2.0036022366802
chr5:119067570-119067772	1.8073549220576	1.78240856492737	2.81966818349646	2.72246602447109	2.46727948045998	2.3305584000308	2.25701061820602	2.08746284125034
chr4:156945632-156945812	1.6959938131099	1.70487196445635	2.1243281350022	2.10768786931437	1.62293035092018	1.40053792958373	1.60407132366886	1.4276061727819
chr10:93876187-93876657	1.40053792958373	1.52606881166759	1.37851162325373	1.54596836910529	1.37295209791183	1.36176835941915	1.25096157353322	1.34482849699744
chr7:36708812-36709098	1.86393845042397	1.58976348698498	2.98913900736823	3.00898878322725	2.93357263826102	3.18745105402733	1.74846123300404	1.91838623444635
chr7:135263043-135263275	1.54101915313356	1.64616265715789	1.91456452349394	1.74416109557041	1.65535182861255	1.65992455840238	1.70043971814109	1.34482849699744
chr6:36627854-36628233	1.86393845042397	2.15055967657538	3.76341157447001	3.73984810269933	4.1243281350022	4.61999982982136	3.26153081524341	3.21878116778407
chr5:109464225-109464355	1.29278174922785	1.25096157353322	1.88752527074159	2.14730669878029	1.74846123300404	1.43295940727611	1.37851162325373	1.29865831556452
chr5:134813451-134813690	1.50589092972996	1.39506279951758	2.4276061727819	2.58496250072116	1.77820857639809	1.59931779369823	1.60407132366886	1.38404980679516
chr15:99235922-99236380	1.32768736417605	1.36176835941915	2.54101915313356	2.44890095114513	2.22958792274065	2.45680614923047	1.70043971814109	1.94860084749336
chr15:99239762-99240055	1.32768736417605	1.46466826700344	2.71149490665009	2.92029330021101	2.02147972741045	2.21723071622067	1.65535182861255	1.6959938131099
chr15:99282433-99282878	1.75274859140713	1.4276061727819	2.57773093149008	2.35049724708413	2.09423606984577	2.25701061820602	1.31614574229336	1.51096191927738
chr15:99292891-99293123	1.40053792958373	1.58976348698498	3.02856915219677	3.07382023329167	2.25096157353322	2.3305584000308	1.49569516262407	1.6959938131099
chr1:56227486-56227696	1.29278174922785	1.58976348698498	1.85598969730848	2.02502879449152	1.52105073690096	1.53605290024021	1.49569516262407	1.4276061727819
chr1:56286901-56287302	1.54101915313356	1.7311832415722	2.81966818349646	2.70929063572336	1.89141918684608	2.21723071622067	1.55090066464752	1.34482849699744
chr2:152513762-152514186	1.43829285157915	1.85996954822103	1.60407132366886	1.57531233068744	1.94485844580754	1.92599941855622	1.25096157353322	1.34482849699744
chr7:17546466-17547018	3.0232553523003	3.2585189247113	3.01613970265525	3.31903981556254	2.58976348698498	2.38681094647222	2.7311832415722	2.8499992594661
chr8:115975503-115975812	1.83592407425437	1.75702324650746	3.20006486151431	3.36317107711924	1.86393845042397	1.71808758396052	1.65535182861255	1.65992455840238
chr8:115994678-115995116	1.47508488294878	1.36176835941915	1.88752527074159	1.76977173924945	1.41142624572647	1.28688114778816	1.25096157353322	1.25096157353322
chr2:227839797-227840013	1.47508488294878	1.61823865559545	1.66902676550963	1.95977015521147	1.58976348698498	1.65992455840238	1.55090066464752	1.51096191927738
chr10:91845583-91845893	1.57046293102604	1.4276061727819	2.71149490665009	2.43295940727611	2.02147972741045	2.04614178164472	1.37851162325373	1.51096191927738
chr8:33377408-33377749	1.60407132366886	1.61823865559545	1.70487196445635	1.54596836910529	1.58976348698498	1.82781902461732	1.37851162325373	1.51096191927738
chrX:150168182-150168422	1.47508488294878	1.46466826700344	2.36737106564853	2.40053792958373	1.8073549220576	1.77399632511117	1.25096157353322	1.38404980679516
chr6:25012750-25012886	1.43829285157915	1.52606881166759	1.49569516262407	1.32192809488736	1.41142624572647	1.28688114778816	1.43829285157915	1.25096157353322
chr6:25040984-25041390	1.54101915313356	1.32768736417605	3.12928301694497	2.82578562746479	1.97085365434048	1.97452931248388	1.37851162325373	1.38404980679516
chr6:25046980-25047348	1.36737106564853	1.55581615506164	2.67807190511264	2.64154602908752	1.55581615506164	1.46988597627446	1.60407132366886	1.6959938131099
chr6:25053751-25054271	2.21101219348551	2.02502879449152	3.0408924306469	3.0408924306469	1.97085365434048	1.85199883711245	1.70043971814109	2.0036022366802
chr3:189186145-189186418	1.57046293102604	1.55581615506164	1.99638874644762	2.35049724708413	1.89141918684608	1.77399632511117	1.37851162325373	1.58496250072116
chr10:71833054-71833290	1.50589092972996	1.85996954822103	3.7311832415722	3.51475349843975	3.73443866613717	3.71479501111816	2.25701061820602	2.28392177230762
chr10:71873720-71873915	1.50589092972996	1.64616265715789	3.00180224263399	2.96532254836725	1.8073549220576	2.09085343045111	1.74846123300404	1.82781902461732
chr4:173485277-173485410	1.25096157353322	1.4276061727819	2.26002565596146	2.52606881166759	1.86393845042397	1.62760683812965	1.25096157353322	1.25096157353322
chr20:49938573-49938759	1.25096157353322	1.36176835941915	2.02147972741045	1.68706068833989	2.02147972741045	2.06695024392463	1.55090066464752	1.62293035092018
chr20:49966820-49967230	1.40053792958373	1.55581615506164	3.07895134139482	2.52606881166759	2.44890095114513	2.77610398807316	1.55090066464752	1.58496250072116
chr20:49999458-49999662	1.32768736417605	1.39506279951758	1.85598969730848	2.02502879449152	1.62293035092018	1.46988597627446	1.49569516262407	1.79493566280354
chr2:186544109-186544694	2.05658352836637	2.50842865253186	3.38266725274504	3.24792751344359	2.73335434061383	2.76128527336162	1.79493566280354	2.114367024952
chr2:186555199-186555671	2.08065766334523	1.75702324650746	3.42223300068305	2.83794324189103	2.60644222813161	2.50589092972996	1.74846123300404	1.62293035092018
chr2:186570774-186570971	1.40053792958373	1.32768736417605	2.36737106564853	2.12763327972587	2.02147972741045	1.95233356636969	1.55090066464752	1.46988597627446
chr9:110029310-110029795	3.28095631383106	3.39369076418745	3.674686619928	4.03386345186628	3.84398384404833	3.90110824301451	2.25701061820602	2.08746284125034
chr10:124100817-124101010	1.40053792958373	1.39506279951758	1.94110631094643	1.81966818349646	1.8073549220576	1.59931779369823	1.65535182861255	1.51096191927738
chr10:124196758-124196916	1.40053792958373	1.4276061727819	1.76553474636298	1.60407132366886	1.48542682717024	1.77399632511117	1.60407132366886	1.62293035092018
chr10:124197257-124197734	2.38404980679516	2.57046293102604	3.48026512205446	3.75381844317354	3.9126498648972	4.06608919045777	2.99095486039699	3.10601323762212
chr3:119760072-119760239	1.25096157353322	1.25096157353322	2.44625622988956	2.26002565596146	1.99638874644762	1.799087306074	1.31614574229336	1.25096157353322
chr3:84713641-84713780	1.25096157353322	1.46466826700344	2.52356195605701	2.29572302453997	1.68706068833989	1.50080205305716	1.65535182861255	1.76128527336162
chr14:75049675-75050121	1.6959938131099	2.02502879449152	1.799087306074	1.93734439215023	1.86393845042397	2	1.49569516262407	1.54596836910529
chr1:148975678-148975867	1.25096157353322	1.36176835941915	2.4276061727819	2.26002565596146	2.0703893278914	1.95233356636969	1.25096157353322	1.38404980679516
chr8:11130945-11131388	1.40053792958373	1.52606881166759	4.39985467357243	4.10181813422741	3.20945336562895	3.37016428054021	1.74846123300404	2.08746284125034
chr8:11170394-11170644	1.54101915313356	1.39506279951758	2.86393845042397	2.87381319835909	2.48542682717024	2.3305584000308	1.37851162325373	1.38404980679516
chr22:42589809-42589949	1.32768736417605	1.25096157353322	2.64616265715789	2.27798474729977	2.33342373372519	2.25701061820602	1.25096157353322	1.34482849699744
chr3:69684678-69684858	1.32768736417605	1.25096157353322	3.27798474729977	2.88557436437143	2.16349873228288	2.06695024392463	1.79493566280354	1.4276061727819
chr3:69686955-69687089	1.36737106564853	1.28688114778816	2.32481060342048	2.20476675065461	1.89141918684608	1.74416109557041	1.79493566280354	1.4276061727819
chr2:203849089-203849335	1.47508488294878	1.36176835941915	1.4594316186373	1.51601514700366	1.33342373372519	1.28688114778816	1.25096157353322	1.38404980679516
chr2:203898631-203898952	1.40053792958373	1.46466826700344	3.68257329734758	3.84699468696557	2.99819550315325	2.86789646399265	1.60407132366886	1.82781902461732
chr12:42698271-42698605	1.6959938131099	1.70487196445635	1.91456452349394	1.63226821549951	2.48542682717024	1.77399632511117	1.70043971814109	1.6959938131099
chr6:12425353-12425621	1.25096157353322	1.4276061727819	2.30451104180995	2.38404980679516	1.89141918684608	1.77399632511117	1.25096157353322	1.62293035092018
chr9:77773448-77773732	2.45680614923047	2.11103131238874	3.0408924306469	2.96532254836725	2.43028527297778	2.02147972741045	1.37851162325373	1.46988597627446
chr9:77793867-77794280	1.88752527074159	1.88362081628567	3.85299758761332	3.69376571221778	3.95884267524324	3.9136075118231	1.43829285157915	1.46988597627446
chr19:51448434-51448681	1.40053792958373	1.25096157353322	2.44625622988956	2.86195536414487	2.11769504266975	2.36737106564853	1.88362081628567	1.62293035092018
chr10:93386748-93387435	2.90110824301451	2.54101915313356	4.80683958179819	4.75167794568758	4.52669484554198	4.69432306012539	3.71039319217052	3.83693401132109
chr10:93392197-93392445	1.8073549220576	2.06695024392463	1.94110631094643	2.36737106564853	2.31324585178756	2.84197311892718	1.37851162325373	1.65992455840238
chr1:196558509-196558687	1.54101915313356	1.25096157353322	2.44625622988956	2.46466826700344	2.37295209791183	2.35049724708413	1.37851162325373	1.4276061727819
chr2:43438949-43439540	1.60407132366886	1.7311832415722	2.4276061727819	2.58496250072116	2.8073549220576	2.96716860753263	1.96716860753263	1.6959938131099
chr2:159562183-159562619	2.70929063572336	2.68706068833989	3.18745105402733	3.28392177230762	3.44095219802964	3.61941301059794	2.08406426478847	1.91838623444635
chr6:142925574-142925774	1.66448284036468	1.88362081628567	2.30451104180995	2.41683974191283	2.27202318906105	2.29572302453997	1.43829285157915	1.46988597627446
chr6:142932900-142933222	1.75274859140713	1.70487196445635	2.55826763405574	2.44890095114513	1.83592407425437	2.25701061820602	1.79493566280354	1.65992455840238
chr6:142944598-142944763	2.16671544496642	2.30451104180995	2.6959938131099	2.76341157447001	3.0232553523003	2.66220549965362	2.82374936030827	2.81762325751143
chr6:142945171-142945544	3.0686708106651	2.79493566280354	3.73984810269933	3.6667565918848	3.5909612413426	3.50842865253186	3.0686708106651	3.48284828306847
chr6:142947121-142947964	4.16269343221124	3.8011586560937	4.97085365434048	5.04614178164472	5.2253520607761	5.28872767951457	4.52606881166759	4.65477921695952
chr4:107996952-107997283	1.63691458035588	1.58976348698498	1.4594316186373	1.57531233068744	1.44890095114513	1.56559717585423	1.25096157353322	1.25096157353322
chr8:124104052-124104444	1.60407132366886	1.55581615506164	2.54101915313356	2.26002565596146	1.97085365434048	1.92599941855622	1.55090066464752	1.4276061727819
chr8:124176427-124176565	1.25096157353322	1.46466826700344	2.4276061727819	2.06695024392463	1.97085365434048	1.71808758396052	1.43829285157915	1.65992455840238
chr12:12508673-12508958	1.60407132366886	2.06695024392463	2.0496307677246	1.79493566280354	1.97085365434048	1.82781902461732	1.60407132366886	1.6959938131099
chr12:12510232-12510490	1.83592407425437	1.78240856492737	1.76553474636298	1.54596836910529	1.52105073690096	1.50080205305716	1.55090066464752	1.34482849699744
chr12:12548815-12549006	1.40053792958373	1.46466826700344	1.60407132366886	1.98185265328974	1.41142624572647	1.40053792958373	1.65535182861255	1.46988597627446
chr2:222401620-222401785	1.29278174922785	1.49569516262407	2.54101915313356	2.58496250072116	2.37295209791183	1.799087306074	1.43829285157915	1.34482849699744
chr2:222423700-222424342	2.18903382439002	2.41142624572647	4.3547342399706	4.33485426933163	3.75702324650746	3.08236196955747	2.41413553298445	1.76128527336162
chr2:222449606-222449842	1.25096157353322	1.28688114778816	2.09761079662642	1.86789646399265	1.44890095114513	1.59931779369823	1.60407132366886	1.54596836910529
chr2:222465766-222466083	1.32768736417605	1.46466826700344	1.63691458035588	1.57531233068744	1.41142624572647	1.65992455840238	1.49569516262407	1.29865831556452
chr2:222490232-222490540	1.47508488294878	1.4276061727819	1.88752527074159	2.20476675065461	1.37295209791183	1.43295940727611	1.37851162325373	1.34482849699744
chr6:39697222-39697518	1.25096157353322	1.39506279951758	1.97085365434048	1.4541758931858	1.41142624572647	1.32768736417605	1.60407132366886	1.25096157353322
chr17:2792447-2792692	1.98913900736823	2.17312743348066	2.83592407425437	3.24792751344359	2.98550043030489	3.15704371014558	3.10601323762212	2.70265754339091
chr8:33637622-33637793	1.29278174922785	1.28688114778816	2.19534759832222	2.51096191927738	2.86393845042397	2.88166461932035	1.31614574229336	1.34482849699744
chr4:163662900-163663084	1.63691458035588	1.91073266190291	2.77399632511117	2.83794324189103	2.60644222813161	2.23572705983806	1.92599941855622	2.16349873228288
chr17:10072761-10073254	1.36737106564853	1.36176835941915	2.09761079662642	2.16671544496642	2.20789285164133	2.4032677223393	1.88362081628567	1.65992455840238
chr3:10284555-10284953	1.6959938131099	1.88362081628567	2.62993940943954	2.72246602447109	1.74846123300404	1.799087306074	2.19219416528334	1.72683121703249
chr9:27489053-27489359	1.50589092972996	1.32768736417605	2.96347412397489	2.93168305705981	2.46727948045998	2.55581615506164	1.43829285157915	1.46988597627446
chr9:91908897-91909172	1.25096157353322	1.28688114778816	1.63691458035588	1.74416109557041	1.25096157353322	1.32768736417605	1.55090066464752	1.34482849699744
chr11:44430241-44430593	1.47508488294878	1.46466826700344	1.37851162325373	1.74416109557041	1.71808758396052	1.46988597627446	1.25096157353322	1.51096191927738
chr4:55382559-55382759	1.29278174922785	1.25096157353322	2.46727948045998	2.27798474729977	1.71808758396052	1.97452931248388	1.43829285157915	1.34482849699744
chr17:43608369-43608748	2.54101915313356	2.39506279951758	2.32481060342048	2.58496250072116	2.67129337248158	3.10433665981474	1.43829285157915	1.4276061727819
chr3:124620008-124620246	1.66448284036468	1.49569516262407	3.45154083301783	2.9429835981871	3.53977919169849	3.48413813120167	1.83995958748953	1.82781902461732
chr19:10498488-10498888	1.47508488294878	1.52606881166759	2.92219784839637	3.22958792274065	3.72683121703249	3.86987140617771	2.15704371014558	2.114367024952
chr16:31453832-31454256	3.38404980679516	3.62993940943954	5.05571626351254	5.05137210172103	4.43629511983936	4.45549162062847	3.68594014844598	3.16992500144231
chr1:10326397-10326539	1.50589092972996	1.36176835941915	1.25096157353322	1.51601514700366	1.33342373372519	1.25096157353322	1.43829285157915	1.46988597627446
chr2:157936383-157936686	2.14730669878029	2.19219416528334	2.97636363573276	2.93168305705981	2.39231742277876	2.29572302453997	1.49569516262407	1.62293035092018
chr2:156191535-156191761	1.43829285157915	1.58976348698498	1.94110631094643	1.91456452349394	1.68706068833989	1.82781902461732	1.43829285157915	1.38404980679516
chr21:31102933-31103112	1.36737106564853	1.4276061727819	1.63691458035588	1.79493566280354	1.55581615506164	1.25096157353322	1.25096157353322	1.34482849699744
chr21:31195792-31195977	1.32768736417605	1.36176835941915	2.54101915313356	2.35049724708413	1.71808758396052	1.36176835941915	1.25096157353322	1.46988597627446
chr11:116275737-116275892	1.47508488294878	1.52606881166759	1.49569516262407	1.74416109557041	1.48542682717024	1.32768736417605	1.49569516262407	1.4276061727819
chr2:53968308-53968533	1.72683121703249	1.67355642399014	3.50842865253186	3.44493204894218	3.75702324650746	3.36176835941915	1.60407132366886	1.79493566280354
chr13:110965370-110965528	1.63691458035588	1.49569516262407	1.63691458035588	1.51601514700366	1.77820857639809	1.71808758396052	1.37851162325373	1.25096157353322
chr4:123625073-123625297	1.40053792958373	1.46466826700344	3.83086375675176	3.65992455840238	2.76341157447001	2.35049724708413	1.37851162325373	1.34482849699744
chr4:123672093-123672315	1.47508488294878	1.55581615506164	3.3305584000308	3.22032995487956	1.77820857639809	2.13422093976063	1.49569516262407	1.29865831556452
chr3:40200781-40201018	1.25096157353322	1.32768736417605	2.48542682717024	2.27798474729977	2.5033487351675	2.21723071622067	1.70043971814109	1.25096157353322
chr3:40207774-40208089	1.29278174922785	1.25096157353322	1.53106949272595	1.38956681176273	1.33342373372519	1.25096157353322	1.37851162325373	1.34482849699744
chrX:87900361-87900759	1.60407132366886	1.39506279951758	2.02147972741045	1.38956681176273	1.37295209791183	1.40053792958373	1.25096157353322	1.34482849699744
chr17:19865107-19865318	1.36737106564853	1.25096157353322	2.19534759832222	2.04614178164472	1.52105073690096	1.53605290024021	1.49569516262407	1.34482849699744
chr5:122181148-122181443	1.75274859140713	1.46466826700344	1.70487196445635	1.86789646399265	1.29278174922785	1.46988597627446	1.60407132366886	1.4276061727819
chr17:68705432-68705643	1.86393845042397	1.75702324650746	1.88752527074159	2.02502879449152	2.79285535236249	2.90689059560852	1.49569516262407	1.85996954822103
chr17:68706371-68706748	1.63691458035588	1.64616265715789	3.70708299177171	3.87676249078156	3.09592441999854	3.37016428054021	3.03033607837096	2.8011586560937
chr17:68707138-68707300	1.25096157353322	1.36176835941915	2.30451104180995	2.57046293102604	1.94485844580754	1.82781902461732	1.37851162325373	1.58496250072116
chr17:68714679-68715036	1.47508488294878	1.58976348698498	1.99638874644762	2.41683974191283	1.33342373372519	1.32768736417605	1.25096157353322	1.51096191927738
chr2:61157745-61158104	1.43829285157915	1.36176835941915	1.63691458035588	1.79493566280354	2.46727948045998	2.52356195605701	1.55090066464752	1.46988597627446
chr8:27380367-27380782	1.96347412397489	1.83592407425437	3.09254574154357	2.92029330021101	2.90496571868403	2.84197311892718	1.88362081628567	1.72683121703249
chr7:17316089-17316317	1.36737106564853	1.25096157353322	2.52356195605701	2.08746284125034	1.68706068833989	1.40053792958373	1.37851162325373	1.34482849699744
chr7:17318249-17318533	1.47508488294878	1.55581615506164	2.16992500144231	1.63226821549951	1.77820857639809	1.74416109557041	1.31614574229336	1.38404980679516
chr4:101527310-101527708	1.96347412397489	1.52606881166759	2.16992500144231	2.06695024392463	2.44890095114513	2.47248777146274	1.43829285157915	1.51096191927738
chr7:39709704-39710259	1.60407132366886	1.58976348698498	2.02147972741045	2.22342254993494	2.3533232911629	2.13422093976063	2.04614178164472	1.65992455840238
chrX:138923854-138924273	1.32768736417605	1.32768736417605	1.85598969730848	1.71808758396052	1.29278174922785	1.46988597627446	1.70043971814109	1.34482849699744
chr11:59218975-59219203	1.91456452349394	1.88362081628567	3.8094144442359	3.87085786436376	3.06004738366994	3.26753579806873	2.38404980679516	2.28392177230762
chr11:59292044-59292179	1.25096157353322	1.25096157353322	2.1243281350022	2.40053792958373	1.77820857639809	1.77399632511117	1.55090066464752	1.51096191927738
chr11:21910561-21910691	1.32768736417605	1.25096157353322	2.44625622988956	2.43295940727611	1.83592407425437	1.77399632511117	1.31614574229336	1.46988597627446
chr8:20808471-20808747	1.83592407425437	1.78240856492737	2.8499992594661	2.55581615506164	1.65535182861255	1.82781902461732	1.92599941855622	1.76128527336162
chr17:67123806-67124001	1.25096157353322	1.25096157353322	2.14730669878029	2.22342254993494	1.55581615506164	1.65992455840238	1.25096157353322	1.25096157353322
chr12:89126781-89127118	1.98913900736823	2.06695024392463	2.32481060342048	2.57046293102604	1.8073549220576	1.56559717585423	1.70043971814109	1.51096191927738
chr2:224957648-224957864	1.75274859140713	1.7311832415722	3.9174317553901	3.97452931248388	3.09592441999854	2.88166461932035	2.7311832415722	1.91838623444635
chrX:126339970-126340241	1.40053792958373	1.46466826700344	2.6959938131099	2.49569516262407	1.68706068833989	1.59931779369823	1.49569516262407	1.34482849699744
chr16:85824361-85824888	2.36737106564853	2.55581615506164	4.44956137461324	4.61294219630467	4.31469652565629	4.61999982982136	4.17072627613155	4.04176864995163
chr1:64827061-64827407	1.57046293102604	1.4276061727819	4.37989816352469	4.27798474729977	4.6724253419715	4.5341861390901	1.96716860753263	1.6959938131099
chr13:94656888-94657514	1.66448284036468	1.64616265715789	1.91456452349394	1.76977173924945	1.62293035092018	1.46988597627446	1.49569516262407	1.34482849699744
chr15:39411647-39411918	1.78240856492737	1.46466826700344	2.23878685958712	2.44890095114513	2.37295209791183	2.09085343045111	1.49569516262407	1.72683121703249
chr15:39455538-39455915	1.72683121703249	1.78240856492737	2.1243281350022	2.52606881166759	2.29278174922785	2.04614178164472	2.04614178164472	1.88752527074159
chr22:35385226-35385367	1.29278174922785	1.28688114778816	2.74416109557041	2.46466826700344	2.22958792274065	2.29572302453997	1.70043971814109	1.58496250072116
chr11:79212834-79213243	1.78240856492737	1.61823865559545	2.07382023329167	1.95977015521147	1.86393845042397	1.799087306074	1.65535182861255	1.58496250072116
chr11:79219184-79219476	1.96347412397489	1.78240856492737	2.19534759832222	1.91456452349394	2.37295209791183	2.15380533607904	1.49569516262407	1.65992455840238
chr2:160920131-160920355	1.32768736417605	1.25096157353322	2.38681094647222	2.77610398807316	2.37295209791183	2.31324585178756	1.49569516262407	1.51096191927738
chr12:104509001-104509289	1.60407132366886	1.49569516262407	1.799087306074	1.91456452349394	2.46727948045998	2.78868571061353	1.37851162325373	1.79493566280354
chr12:104520230-104520744	1.96347412397489	1.7311832415722	2.81966818349646	2.33342373372519	2.22958792274065	2.29572302453997	1.70043971814109	2.03210084316702
chr12:104569126-104569277	1.47508488294878	1.25096157353322	2.6959938131099	2.27798474729977	2.29278174922785	2.09085343045111	1.60407132366886	1.46988597627446
chr12:104579862-104580014	1.50589092972996	1.39506279951758	1.97085365434048	1.63226821549951	1.65535182861255	1.71808758396052	1.55090066464752	1.29865831556452
chr17:15645597-15645764	1.43829285157915	1.32768736417605	1.799087306074	1.74416109557041	1.41142624572647	1.40053792958373	1.49569516262407	1.29865831556452
chr5:59591274-59591458	1.25096157353322	1.32768736417605	2.80529245560071	2.51096191927738	1.94485844580754	2.21723071622067	1.49569516262407	1.34482849699744
chr7:90584430-90584625	1.43829285157915	1.46466826700344	2.32481060342048	1.98185265328974	1.25096157353322	1.43295940727611	1.37851162325373	1.25096157353322
chr1:93030258-93030452	1.72683121703249	1.75702324650746	2.23878685958712	2.31614574229336	3.11935617703968	2.89336221076387	1.70043971814109	1.46988597627446
chr5:131407037-131407477	1.40053792958373	1.36176835941915	2.21723071622067	2.16671544496642	3.29425313644451	3.74953426766926	1.55090066464752	1.4276061727819
chr5:131466230-131466544	1.54101915313356	1.67355642399014	1.66902676550963	1.54596836910529	1.44890095114513	1.53605290024021	1.65535182861255	1.34482849699744
chr5:10508830-10509221	1.25096157353322	1.4276061727819	2.16992500144231	2.95419631038688	2.16349873228288	1.68706068833989	1.55090066464752	1.6959938131099
chr5:10563392-10564479	2.60407132366886	3.03386345186628	4.46858331700683	4.41886457739032	4.08915913191124	3.93262815702213	3.24488705912353	2.96901230751632
chrX:109501151-109501611	2.6667565918848	2.62993940943954	3.32048467801769	3.82883464946806	2.29278174922785	2.17632277264046	2.60880924267552	2.3305584000308
chr8:115867644-115868082	1.75274859140713	1.64616265715789	1.99638874644762	2.43295940727611	1.62293035092018	1.36176835941915	1.37851162325373	1.25096157353322
chr18:79395176-79395358	1.40053792958373	1.58976348698498	1.91456452349394	1.74416109557041	1.77820857639809	1.62760683812965	1.55090066464752	1.38404980679516
chr20:9630668-9630818	1.43829285157915	1.32768736417605	1.91456452349394	1.60407132366886	1.83592407425437	1.53605290024021	1.37851162325373	1.4276061727819
chr10:43225907-43226100	1.43829285157915	1.32768736417605	1.85598969730848	1.65992455840238	1.97085365434048	2.06695024392463	1.74846123300404	1.54596836910529
chr2:85011224-85011367	1.43829285157915	1.39506279951758	2.07382023329167	1.63226821549951	1.48542682717024	1.32768736417605	1.31614574229336	1.29865831556452
chr2:85095166-85095363	1.43829285157915	1.36176835941915	1.63691458035588	1.4541758931858	1.58976348698498	1.71808758396052	1.31614574229336	1.34482849699744
chr7:20310408-20310625	1.43829285157915	1.46466826700344	2.28392177230762	2.40053792958373	1.44890095114513	1.43295940727611	1.65535182861255	1.34482849699744
chr7:20352877-20353270	2.28983446517751	2.35895882583233	3.05484847699562	3.20163386116965	3.3547342399706	3.26753579806873	2.15704371014558	1.79493566280354
chr7:20365394-20365864	1.50589092972996	1.46466826700344	1.57046293102604	1.81966818349646	1.74846123300404	1.87970576628229	1.25096157353322	1.34482849699744
chr7:20395129-20395436	1.78240856492737	1.83592407425437	2.0496307677246	2.18586654531133	1.8073549220576	1.71808758396052	1.70043971814109	1.34482849699744
chr14:77282399-77282660	1.43829285157915	1.28688114778816	2.4276061727819	2.46466826700344	2.02147972741045	2.04614178164472	1.37851162325373	1.29865831556452
chr11:110728914-110729196	1.63691458035588	1.55581615506164	1.63691458035588	1.68706068833989	2.29278174922785	2.04614178164472	1.49569516262407	1.72683121703249
chr17:30350667-30351000	1.50589092972996	1.4276061727819	2.57773093149008	2.64154602908752	2.67129337248158	2.9429835981871	2.0071955014042	1.51096191927738
chr3:9008798-9009065	1.47508488294878	1.36176835941915	1.76553474636298	1.91456452349394	1.62293035092018	1.56559717585423	1.31614574229336	1.34482849699744
chr1:186845570-186845976	2.68032435684402	2.25096157353322	4.56071495447448	4.19927972133662	2.90496571868403	3.114367024952	2.55581615506164	2.55581615506164
chr10:70272944-70273159	1.36737106564853	1.49569516262407	2.23878685958712	2.26002565596146	1.48542682717024	1.43295940727611	1.74846123300404	1.34482849699744
chr4:29565237-29565527	1.32768736417605	1.36176835941915	2.77399632511117	2.33342373372519	1.99638874644762	2.06695024392463	1.43829285157915	1.25096157353322
chr2:148720423-148720971	1.88752527074159	1.7311832415722	2.62993940943954	2.66902676550963	1.58976348698498	1.92599941855622	1.88362081628567	1.82781902461732
chr2:148756628-148756943	1.72683121703249	1.85996954822103	1.82781902461732	1.84398384404833	1.48542682717024	1.40053792958373	1.43829285157915	1.4276061727819
chr15:89317250-89317597	1.43829285157915	1.49569516262407	2.94860084749336	2.68257329734758	1.48542682717024	1.87970576628229	1.60407132366886	1.4276061727819
chr9:88651894-88652652	1.93734439215023	2.13093086982645	2.86393845042397	3.09423606984577	3.5909612413426	3.37016428054021	1.60407132366886	1.65992455840238
chr18:51038152-51038384	2.1243281350022	1.61823865559545	2.28392177230762	2.16671544496642	2.5385381636298	3.01435529297707	1.70043971814109	1.46988597627446
chr18:51053758-51054094	1.47508488294878	1.58976348698498	2.38681094647222	2.26002565596146	2.04614178164472	2.36737106564853	1.55090066464752	1.6959938131099
chr8:109333391-109333672	2.10433665981474	1.75702324650746	3.69932952567316	3.78555055173926	2.83592407425437	2.6915341649192	2.0071955014042	2.114367024952
chr1:31007406-31007601	1.36737106564853	1.70487196445635	2.55826763405574	2.52606881166759	2.79285535236249	2.89336221076387	1.70043971814109	2.16349873228288
chr1:31010186-31010607	2.27202318906105	2.11103131238874	2.40871186102943	2.43295940727611	3.11935617703968	3.44095219802964	2.04614178164472	2.03210084316702
chr1:161080875-161081070	1.57046293102604	1.36176835941915	1.97085365434048	2.14730669878029	1.91838623444635	1.62760683812965	1.31614574229336	1.25096157353322
chrX:127547000-127547632	1.40053792958373	1.25096157353322	2.92219784839637	2.72246602447109	1.68706068833989	1.59931779369823	1.70043971814109	1.4276061727819
chrX:127569366-127569552	1.29278174922785	1.32768736417605	2.62993940943954	2.57046293102604	1.86393845042397	1.50080205305716	1.37851162325373	1.38404980679516
chr6:116461351-116462379	3.42894634476948	2.70265754339091	5.64875303298957	5.54843662469604	4.90303827011291	5.10307794659757	4.07124781946144	3.93545974780529
chr5:122915811-122916467	1.54101915313356	1.7311832415722	3.62410089462811	3.61823865559545	3.0232553523003	3.02502879449152	2.04614178164472	2.08746284125034
chr3:47601295-47601544	1.29278174922785	1.25096157353322	2.34766565630097	2.51096191927738	1.8073549220576	1.87970576628229	1.25096157353322	1.34482849699744
chr21:43701271-43701503	1.25096157353322	1.25096157353322	2.92219784839637	2.65535182861255	2.94673086014031	3.19849415363908	1.49569516262407	1.51096191927738
chr21:43757879-43758698	2.62058641045188	3.17152710603881	4.03826057517535	4.27798474729977	4.4867143730307	4.64270157183323	3.44625622988956	3.4931349223055
chr2:230706232-230706560	1.86393845042397	1.7311832415722	2.57773093149008	2.58496250072116	1.71808758396052	1.65992455840238	1.43829285157915	1.72683121703249
chr12:118422472-118422699	1.54101915313356	1.4276061727819	1.70487196445635	1.57531233068744	1.29278174922785	1.32768736417605	1.43829285157915	1.29865831556452
chr11:72951879-72952219	1.93734439215023	1.81147103052984	2.34766565630097	2.48026512205446	1.25096157353322	1.59931779369823	1.92599941855622	1.46988597627446
chr20:34271218-34271606	1.47508488294878	1.39506279951758	2.4276061727819	2.40053792958373	1.91838623444635	1.87970576628229	1.37851162325373	1.38404980679516
chr7:16563448-16563592	1.66448284036468	1.32768736417605	2.64616265715789	2.57046293102604	2.02147972741045	2	1.43829285157915	1.34482849699744
chr8:78932201-78932439	1.32768736417605	1.46466826700344	1.73552217729654	1.84398384404833	1.68706068833989	1.59931779369823	1.31614574229336	1.38404980679516
chr7:138239339-138239651	1.60407132366886	1.52606881166759	1.85598969730848	1.57531233068744	2.22958792274065	2.13422093976063	1.25096157353322	1.38404980679516
chr7:138295154-138295489	1.36737106564853	1.36176835941915	2.94860084749336	2.38404980679516	2.63923216324928	2.72027846523333	1.37851162325373	1.79493566280354
chr3:33627678-33627978	1.36737106564853	1.25096157353322	2.64616265715789	1.91456452349394	1.71808758396052	1.74416109557041	1.25096157353322	1.29865831556452
chr18:62777940-62778096	1.43829285157915	1.70487196445635	1.49569516262407	1.4541758931858	1.65535182861255	1.87970576628229	1.60407132366886	1.34482849699744
chr16:17527001-17527530	1.91456452349394	1.67355642399014	2.34766565630097	2.40053792958373	1.62293035092018	1.40053792958373	1.79493566280354	1.85996954822103
chr19:47232647-47233122	2.10433665981474	2.13093086982645	3.05484847699562	3.31034012061215	3.76447355099267	4.14241343787374	1.92599941855622	1.88752527074159
chr20:36054415-36054572	1.54101915313356	1.25096157353322	1.63691458035588	1.51601514700366	1.41142624572647	1.59931779369823	1.43829285157915	1.38404980679516
chrX:133346004-133346385	1.47508488294878	1.52606881166759	2.8499992594661	3.0408924306469	3.10768786931437	3.04788732939655	1.55090066464752	1.51096191927738
chrX:133350883-133351042	1.43829285157915	1.28688114778816	2.1243281350022	2.51096191927738	2.1407786557828	1.68706068833989	1.37851162325373	1.38404980679516
chr22:32754623-32755064	1.47508488294878	1.70487196445635	2.02147972741045	2.18586654531133	2.11769504266975	2.35049724708413	1.74846123300404	2.114367024952
chr22:32628809-32629410	1.47508488294878	1.64616265715789	2.38681094647222	2.78868571061353	1.77820857639809	2	1.55090066464752	1.79493566280354
chr22:32687912-32688296	1.43829285157915	1.49569516262407	1.57046293102604	1.4541758931858	1.33342373372519	1.25096157353322	1.25096157353322	1.51096191927738
chr2:229759978-229760433	1.47508488294878	1.28688114778816	1.97085365434048	2.14730669878029	1.83592407425437	1.59931779369823	1.25096157353322	1.25096157353322
chr16:47069235-47069658	1.60407132366886	1.52606881166759	3.48026512205446	3.41278152533848	3.03562390973072	3.30597052098439	2.50080205305716	2.18903382439002
chr16:47087371-47087564	1.32768736417605	1.4276061727819	2.54101915313356	2.43295940727611	1.68706068833989	1.90303827011291	1.31614574229336	1.29865831556452
chr1:236663890-236664492	1.72683121703249	2.04614178164472	3.39231742277876	3.114367024952	3.18745105402733	3.16671544496642	1.79493566280354	2.16349873228288
chr1:207817890-207818054	1.54101915313356	1.67355642399014	2.52356195605701	2.20476675065461	3.73443866613717	3.63459326844576	1.70043971814109	1.6959938131099
chr14:96824322-96824546	1.47508488294878	1.39506279951758	2.02147972741045	2.02502879449152	1.91838623444635	1.59931779369823	1.25096157353322	1.25096157353322
chr18:48801190-48801775	2.21101219348551	2.15055967657538	2.86393845042397	2.8972404255748	1.86393845042397	1.65992455840238	1.60407132366886	1.85996954822103
chr18:48814949-48815168	1.50589092972996	1.52606881166759	1.82781902461732	1.91456452349394	1.44890095114513	1.43295940727611	1.25096157353322	1.4276061727819
chr18:48815742-48816011	1.50589092972996	1.4276061727819	2.16992500144231	2.0036022366802	2.11769504266975	2.4905701304462	1.37851162325373	1.38404980679516
chr18:48863428-48863983	2.16671544496642	2.17312743348066	1.97085365434048	2.57046293102604	2.79285535236249	2.74846123300404	1.96716860753263	2.03210084316702
chr8:37960887-37961117	1.72683121703249	1.52606881166759	1.99638874644762	2.48026512205446	1.52105073690096	1.36176835941915	1.60407132366886	1.29865831556452
chrX:47587103-47587288	1.47508488294878	1.36176835941915	1.76553474636298	2.16671544496642	2.18586654531133	2.19534759832222	1.60407132366886	1.4276061727819
chr15:67539506-67539802	1.63691458035588	1.93357263826102	2.94860084749336	2.72246602447109	2.09423606984577	2.31324585178756	2.25701061820602	1.85996954822103
chr15:67575216-67575499	1.47508488294878	1.58976348698498	2.55826763405574	2.62760683812965	2.77820857639809	2.96716860753263	1.49569516262407	1.72683121703249
chr3:56825854-56826129	1.43829285157915	1.49569516262407	2.59454854955035	2.59931779369823	1.74846123300404	1.65992455840238	1.49569516262407	1.65992455840238
chr3:56836860-56837018	1.40053792958373	1.32768736417605	2.5033487351675	2.41683974191283	1.68706068833989	2.09085343045111	1.31614574229336	1.34482849699744
chr1:197521166-197521400	1.40053792958373	1.52606881166759	2.98913900736823	2.90881290773955	2.39231742277876	2.27500704749987	1.43829285157915	1.25096157353322
chr1:159090933-159091103	1.75274859140713	1.55581615506164	2.81966818349646	2.8499992594661	2.65535182861255	2.82984955984469	1.25096157353322	1.58496250072116
chr2:26584388-26584705	1.36737106564853	1.4276061727819	1.57046293102604	1.68706068833989	2.1407786557828	1.95233356636969	1.49569516262407	1.76128527336162
chr8:135596039-135596267	1.43829285157915	1.28688114778816	2.32481060342048	2.27798474729977	2.11769504266975	2.17632277264046	1.49569516262407	1.25096157353322
chr17:32952546-32952778	1.40053792958373	1.58976348698498	1.60407132366886	1.86789646399265	1.68706068833989	1.59931779369823	1.37851162325373	1.34482849699744
chr17:9009844-9010214	1.57046293102604	1.78240856492737	1.94110631094643	1.79493566280354	1.71808758396052	2.29572302453997	1.49569516262407	1.58496250072116
chr5:134445019-134445268	1.54101915313356	1.7311832415722	1.73552217729654	1.4541758931858	1.8073549220576	1.62760683812965	1.37851162325373	1.25096157353322
chr17:76839659-76840056	1.83592407425437	1.85996954822103	3.39231742277876	3.22958792274065	3.44095219802964	3.78450398292957	2.68257329734758	2.61353165291793
chr3:59266638-59266815	1.32768736417605	1.55581615506164	1.33913738491959	1.76977173924945	1.37295209791183	1.25096157353322	1.25096157353322	1.29865831556452
chr1:169667032-169667993	2.90110824301451	2.7158933705476	4.5915597458278	4.31324585178756	4.50016467949217	4.45088131527337	2.65764000520782	2.8499992594661
chr7:91012291-91012540	1.32768736417605	1.25096157353322	1.41683974191283	1.42223300068305	1.25096157353322	1.28688114778816	1.31614574229336	1.34482849699744
chr7:91021110-91021284	1.54101915313356	1.39506279951758	1.73552217729654	1.63226821549951	1.74846123300404	1.40053792958373	1.55090066464752	1.29865831556452
chr7:82629676-82629944	1.25096157353322	1.32768736417605	1.41683974191283	1.60407132366886	1.25096157353322	1.32768736417605	1.25096157353322	1.25096157353322
chr7:1466778-1467074	1.29278174922785	1.28688114778816	2.44625622988956	2.64154602908752	2.63923216324928	3.09254574154357	1.88362081628567	1.62293035092018
chr8:117934332-117934577	1.8073549220576	1.58976348698498	2.23878685958712	2.02502879449152	2.48542682717024	1.82781902461732	1.43829285157915	1.62293035092018
chr8:117946585-117947131	1.63691458035588	1.25096157353322	2.97636363573276	3.0408924306469	2.71808758396052	2.80322703643493	1.65535182861255	1.58496250072116
chr8:117952683-117952855	1.25096157353322	1.25096157353322	2.54101915313356	2.36737106564853	2.70265754339091	2.57046293102604	1.31614574229336	1.34482849699744
chr8:117998536-117998926	1.43829285157915	1.55581615506164	3.78659636189081	3.76022094646651	3.43162295971329	3.55704241526372	1.60407132366886	1.58496250072116
chr10:31949336-31949648	2.32768736417605	2.4931349223055	4.50143914515887	4.30451104180995	4.40803246613065	4.43829285157915	2.65764000520782	3.02502879449152
chr1:192527457-192527669	1.47508488294878	1.4276061727819	2.57773093149008	2.54101915313356	2.22958792274065	2.02147972741045	1.92599941855622	1.91838623444635
chr10:133241490-133241789	1.40053792958373	1.39506279951758	2.16992500144231	2.36737106564853	1.97085365434048	2.02147972741045	1.70043971814109	1.6959938131099
chr9:131504181-131504379	1.60407132366886	1.55581615506164	1.94110631094643	2.10768786931437	1.86393845042397	2.04614178164472	1.31614574229336	1.76128527336162
chr11:60504336-60504613	1.25096157353322	1.25096157353322	2.8499992594661	2.61353165291793	1.71808758396052	1.85199883711245	1.25096157353322	1.25096157353322
chr3:148823067-148823447	1.43829285157915	1.49569516262407	3.88947354253111	3.67355642399014	2.86393845042397	2.77610398807316	1.60407132366886	1.72683121703249
chr3:33420037-33420445	1.88752527074159	1.70487196445635	2.67807190511264	2.66902676550963	2.3533232911629	2.45680614923047	2.22650852980868	2.13750352374994
chr9:38405842-38406108	1.54101915313356	1.64616265715789	2.02147972741045	1.93734439215023	1.55581615506164	1.53605290024021	1.37851162325373	1.29865831556452
chr5:39471883-39472067	1.60407132366886	1.32768736417605	2.30451104180995	2.40053792958373	1.33342373372519	1.71808758396052	1.25096157353322	1.46988597627446
chr5:39481968-39482212	1.63691458035588	1.64616265715789	1.60407132366886	1.57531233068744	1.41142624572647	1.40053792958373	1.25096157353322	1.25096157353322
chr1:234396929-234397123	1.40053792958373	1.39506279951758	2.611172380044	2.77610398807316	2.57288966842058	2.78868571061353	1.65535182861255	1.34482849699744
chr11:119509463-119509673	1.36737106564853	1.46466826700344	2.28392177230762	2.08746284125034	1.52105073690096	1.43295940727611	1.37851162325373	1.38404980679516
chr11:119509959-119510615	3.69488019279919	3.27649666564036	4.95745033634712	4.88459792099006	4.31469652565629	4.00988458893184	3.16027483140859	2.6667565918848
chr1:185731598-185731791	1.25096157353322	1.25096157353322	2.30451104180995	2.57046293102604	1.8073549220576	1.799087306074	1.25096157353322	1.25096157353322
chr22:31378613-31378908	1.54101915313356	1.70487196445635	2.57773093149008	2.35049724708413	2.77820857639809	2.90689059560852	1.88362081628567	1.76128527336162
chr1:77594446-77594671	1.40053792958373	1.39506279951758	3.34198574722862	3.24792751344359	3.25247621413522	2.9429835981871	1.65535182861255	1.4276061727819
chr11:72838194-72838430	1.36737106564853	1.32768736417605	2.02147972741045	1.84398384404833	1.8073549220576	1.87970576628229	1.31614574229336	1.4276061727819
chr18:57837872-57838179	1.57046293102604	1.58976348698498	3.4032677223393	3.36317107711924	1.74846123300404	1.77399632511117	1.55090066464752	1.34482849699744
chr4:73816908-73817068	1.63691458035588	1.64616265715789	2.14730669878029	1.89141918684608	1.48542682717024	1.32768736417605	1.70043971814109	1.76128527336162
chr4:73870904-73871083	2.01077983875324	1.9560566524124	2.94860084749336	2.76341157447001	1.83592407425437	1.97452931248388	1.49569516262407	1.46988597627446
chr4:73871915-73872159	1.40053792958373	1.28688114778816	1.88752527074159	1.76977173924945	1.48542682717024	1.53605290024021	1.60407132366886	1.34482849699744
chr3:42048709-42048853	1.47508488294878	1.58976348698498	1.88752527074159	1.84398384404833	1.65535182861255	1.25096157353322	1.37851162325373	1.4276061727819
chr15:65572098-65572294	1.43829285157915	1.32768736417605	2.59454854955035	2.64154602908752	2.11769504266975	1.799087306074	1.88362081628567	1.46988597627446
chr12:104494875-104495192	2.10433665981474	2.19219416528334	3.78659636189081	3.90592847817313	3.39369076418745	3.81762325751143	2.25701061820602	2.41683974191283
chr12:104498331-104498553	1.78240856492737	1.83592407425437	2.44625622988956	2.29572302453997	1.52105073690096	2	1.49569516262407	1.54596836910529
chr13:25906314-25906812	1.60407132366886	1.58976348698498	1.88752527074159	1.57531233068744	1.68706068833989	1.46988597627446	1.55090066464752	1.34482849699744
chr6:21915718-21915892	1.40053792958373	1.32768736417605	2.21723071622067	2.36737106564853	1.71808758396052	1.71808758396052	1.37851162325373	1.34482849699744
chr1:200780837-200781092	1.47508488294878	1.7311832415722	2.8499992594661	2.46466826700344	2.3533232911629	2.31324585178756	1.88362081628567	2.26002565596146
chr6:38283704-38284092	1.60407132366886	1.58976348698498	1.66902676550963	1.65992455840238	1.41142624572647	2.13422093976063	1.37851162325373	1.34482849699744
chr11:128805711-128805869	1.32768736417605	1.39506279951758	3.01613970265525	2.61353165291793	1.74846123300404	1.799087306074	1.25096157353322	1.51096191927738
chr17:50458300-50459353	1.75274859140713	1.9560566524124	3.23419472295381	3.08406426478847	2.46727948045998	2.90689059560852	2.0071955014042	1.72683121703249
chr14:51905695-51906219	2.86195536414487	2.4931349223055	3.97269265400426	3.81044310384517	2.20789285164133	2.06695024392463	2.19219416528334	1.85996954822103
chr9:120920759-120921118	1.60407132366886	1.88362081628567	2.66220549965362	2.78868571061353	2.11769504266975	2	2.0071955014042	1.76128527336162
chr9:120925811-120926809	3.60407132366886	3.85299758761332	5.29792505250381	5.26115467261557	4.93969674069176	5.00450139223494	3.55826763405574	3.60762622084549
chr8:102391109-102391356	1.25096157353322	1.25096157353322	2.80529245560071	2.9429835981871	2.71808758396052	2.61823865559545	1.25096157353322	1.46988597627446
chr20:36465135-36465311	1.47508488294878	1.28688114778816	2.26002565596146	2.18586654531133	2.41142624572647	2.57046293102604	1.60407132366886	1.4276061727819
chr20:47999292-47999438	1.47508488294878	1.46466826700344	1.57046293102604	1.60407132366886	1.52105073690096	1.43295940727611	1.60407132366886	1.65992455840238
chr3:66722743-66722974	1.98913900736823	1.70487196445635	1.94110631094643	2.10768786931437	1.48542682717024	1.43295940727611	1.49569516262407	1.46988597627446
chr3:132457366-132457611	1.54101915313356	1.52606881166759	2.4276061727819	2.77610398807316	2.02147972741045	2.4905701304462	1.55090066464752	1.72683121703249
chr3:132459535-132459837	1.40053792958373	1.25096157353322	2.59454854955035	2.29572302453997	2.33342373372519	2.21723071622067	1.43829285157915	1.34482849699744
chr6:35905306-35905589	1.25096157353322	1.25096157353322	1.33913738491959	1.4541758931858	1.58976348698498	1.32768736417605	1.49569516262407	1.25096157353322
chr18:56109631-56110086	1.25096157353322	1.28688114778816	2.26002565596146	2.06695024392463	1.74846123300404	1.82781902461732	1.60407132366886	1.38404980679516
chr2:12412858-12413163	1.60407132366886	1.81147103052984	3.47118746038699	3.48413813120167	2.65535182861255	2.47248777146274	1.83995958748953	1.76128527336162
chr5:72931435-72931648	1.36737106564853	1.49569516262407	1.41683974191283	1.38956681176273	1.25096157353322	1.36176835941915	1.25096157353322	1.29865831556452
chr7:67130883-67131071	1.25096157353322	1.36176835941915	1.37851162325373	1.32192809488736	1.25096157353322	1.25096157353322	1.60407132366886	1.25096157353322
chr2:241515400-241515792	1.40053792958373	1.39506279951758	2.8499992594661	2.68257329734758	2.25096157353322	2.11103131238874	1.60407132366886	1.38404980679516
chr2:24505745-24506313	1.66448284036468	1.64616265715789	2.07382023329167	2.14730669878029	2.74846123300404	2.99095486039699	1.31614574229336	1.6959938131099
chr2:24577517-24577747	1.29278174922785	1.32768736417605	2.44625622988956	2.0036022366802	1.52105073690096	1.53605290024021	1.25096157353322	1.46988597627446
chr7:129146300-129146859	2.27202318906105	2.44360665147561	2.790772037862	2.6959938131099	2.46727948045998	2.42223300068305	2.19219416528334	2.73552217729654
chr7:129197852-129198115	1.40053792958373	1.46466826700344	3.0408924306469	2.55581615506164	2.20789285164133	2.35049724708413	2.47248777146274	2.08746284125034
chr4:156799264-156799563	1.83592407425437	1.49569516262407	2.790772037862	2.59931779369823	1.48542682717024	1.40053792958373	1.65535182861255	1.85996954822103
chr18:3586704-3587151	1.32768736417605	1.25096157353322	3.09254574154357	2.97636363573276	3.76447355099267	3.73552217729654	1.37851162325373	1.65992455840238
chr14:23421749-23421884	1.47508488294878	1.39506279951758	1.88752527074159	2.12763327972587	1.48542682717024	1.25096157353322	1.74846123300404	1.76128527336162
chr14:23447756-23448019	1.29278174922785	1.4276061727819	2.6959938131099	2.20476675065461	1.71808758396052	1.59931779369823	1.43829285157915	1.65992455840238
chr5:159865229-159865732	1.50589092972996	1.32768736417605	2.93545974780529	3.23878685958712	3.43162295971329	3.01435529297707	1.92599941855622	1.58496250072116
chr8:95235751-95236181	2.93922657772821	2.57046293102604	3.64154602908752	3.98550043030489	4.52669484554198	4.18428029441938	2.04614178164472	2.21412480535285
chr7:31373989-31374178	1.36737106564853	1.36176835941915	2.46727948045998	2.31614574229336	1.55581615506164	1.92599941855622	1.37851162325373	1.25096157353322
chr7:141884664-141885140	2.34766565630097	2.50842865253186	3.62410089462811	3.56803210477128	2.82171021503467	2.77610398807316	2.12101540096137	2.41683974191283
chr9:137607207-137607432	2.01077983875324	2.25096157353322	2.67807190511264	2.93168305705981	1.97085365434048	2.35049724708413	1.74846123300404	1.94860084749336
chr19:4313607-4314539	1.93734439215023	1.61823865559545	3.77082904603249	3.52230689287139	3.61588707391606	4.06091204958787	2.99095486039699	3.01077983875324
chr17:47638864-47639192	1.60407132366886	1.52606881166759	1.88752527074159	1.63226821549951	2.48542682717024	2.31324585178756	1.37851162325373	1.54596836910529
chr17:47660022-47660403	1.60407132366886	1.58976348698498	2.80529245560071	2.82578562746479	2.62293035092018	3.13586316536868	2.65764000520782	2.39506279951758
chr2:73912042-73912245	1.25096157353322	1.25096157353322	2.0496307677246	2.57046293102604	2.33342373372519	2.3305584000308	1.25096157353322	1.29865831556452
chr2:73970273-73970668	1.32768736417605	1.52606881166759	2.36737106564853	2.46466826700344	2.41142624572647	2.31324585178756	1.96716860753263	1.58496250072116
chr3:188933306-188933646	1.57046293102604	1.46466826700344	3.10433665981474	2.8499992594661	2.02147972741045	2.09085343045111	1.70043971814109	1.58496250072116
chr18:26019484-26019765	1.72683121703249	1.52606881166759	1.53106949272595	1.63226821549951	2.0703893278914	1.95233356636969	1.25096157353322	1.4276061727819
chr18:26071951-26072101	1.32768736417605	1.28688114778816	2.4276061727819	2.41683974191283	2.02147972741045	1.77399632511117	1.37851162325373	1.4276061727819
chr4:37236178-37236535	1.72683121703249	1.67355642399014	2.07382023329167	2.18586654531133	1.62293035092018	1.71808758396052	1.37851162325373	1.29865831556452
chr1:198904419-198904616	1.40053792958373	1.32768736417605	2.62993940943954	2.52606881166759	2.25096157353322	2.43829285157915	1.65535182861255	1.94860084749336
chr1:198967716-198967906	1.47508488294878	1.46466826700344	2.44625622988956	2.27798474729977	2.02147972741045	1.85199883711245	1.31614574229336	1.54596836910529
chr1:24878124-24878317	1.32768736417605	1.39506279951758	1.41683974191283	1.68706068833989	1.48542682717024	1.46988597627446	1.49569516262407	1.34482849699744
chr13:28122330-28122621	1.47508488294878	1.39506279951758	3.58976348698498	3.47638168756723	2.09423606984577	2.17632277264046	1.37851162325373	1.72683121703249
chr4:73722047-73722254	1.57046293102604	1.70487196445635	2.14730669878029	2.0036022366802	1.62293035092018	1.90303827011291	1.79493566280354	1.72683121703249
chr4:73742821-73743028	1.29278174922785	1.25096157353322	1.94110631094643	1.60407132366886	1.52105073690096	1.32768736417605	1.37851162325373	1.25096157353322
chr4:73743888-73744117	1.32768736417605	1.32768736417605	1.94110631094643	1.86789646399265	1.48542682717024	2.17632277264046	1.49569516262407	1.38404980679516
chr4:73744327-73744609	1.25096157353322	1.39506279951758	1.91456452349394	2.0036022366802	2.29278174922785	2.15380533607904	1.79493566280354	1.29865831556452
chr4:73744907-73745129	1.32768736417605	1.36176835941915	1.82781902461732	2.02502879449152	2.18586654531133	2.66220549965362	1.65535182861255	1.51096191927738
chr4:73764633-73764872	1.40053792958373	1.28688114778816	2.0496307677246	1.89141918684608	1.29278174922785	1.53605290024021	1.37851162325373	1.25096157353322
chr4:73776265-73776661	1.54101915313356	1.39506279951758	2.28392177230762	2.24184018356467	1.41142624572647	1.40053792958373	1.74846123300404	1.79493566280354
chr5:113146954-113147428	1.32768736417605	1.4276061727819	1.66902676550963	1.84398384404833	1.52105073690096	1.46988597627446	1.37851162325373	1.29865831556452
chr5:159400539-159400800	1.54101915313356	1.70487196445635	2.16992500144231	1.93734439215023	2.41142624572647	1.97452931248388	1.25096157353322	1.34482849699744
chr5:159405585-159406071	2.62058641045188	2.55581615506164	3.42223300068305	3.3547342399706	3.0232553523003	2.74846123300404	2.41413553298445	2.73552217729654
chr5:159409932-159410099	1.25096157353322	1.36176835941915	2.6959938131099	2.75060650483559	1.52105073690096	1.62760683812965	1.25096157353322	1.25096157353322
chr5:159412409-159412829	1.75274859140713	1.70487196445635	2.55826763405574	2.70929063572336	2.27202318906105	2.58736499093646	2.15704371014558	1.85996954822103
chr5:159427594-159428020	1.47508488294878	1.49569516262407	3.00180224263399	2.86195536414487	1.68706068833989	1.59931779369823	2.04614178164472	2.18903382439002
chr1:39106069-39106238	1.47508488294878	1.52606881166759	2.790772037862	2.48026512205446	2.09423606984577	2.13422093976063	1.65535182861255	2.18903382439002
chr1:39109770-39109911	1.25096157353322	1.25096157353322	2.8499992594661	2.88557436437143	2.11769504266975	2.35049724708413	1.25096157353322	1.25096157353322
chr1:39161922-39162200	1.32768736417605	1.32768736417605	2.790772037862	2.98732086592925	3.79389588254888	4.0036022366802	1.25096157353322	1.51096191927738
chr15:90326603-90326764	1.54101915313356	1.55581615506164	1.85598969730848	2.02502879449152	2.20789285164133	2.25701061820602	1.25096157353322	1.51096191927738
chr15:90343302-90343774	1.50589092972996	1.67355642399014	2.07382023329167	1.93734439215023	1.58976348698498	1.799087306074	1.65535182861255	1.34482849699744
chr15:90394841-90395111	1.40053792958373	1.39506279951758	2.02147972741045	2.04614178164472	1.33342373372519	1.43295940727611	1.37851162325373	1.34482849699744
chr2:196482653-196482947	1.47508488294878	1.46466826700344	2.32481060342048	1.91456452349394	1.41142624572647	1.36176835941915	1.25096157353322	1.38404980679516
chr16:11126466-11126792	1.50589092972996	1.49569516262407	2.86393845042397	2.90881290773955	3.07210580048042	3.34340782229781	1.70043971814109	1.62293035092018
chr16:11183262-11183487	1.40053792958373	1.46466826700344	1.94110631094643	2.14730669878029	1.41142624572647	1.50080205305716	1.31614574229336	1.29865831556452
chr8:123613435-123614398	1.86393845042397	2.02502879449152	2.59454854955035	2.46466826700344	1.94485844580754	1.87970576628229	2.04614178164472	1.79493566280354
chr7:28316594-28316877	1.50589092972996	1.46466826700344	1.76553474636298	1.98185265328974	1.48542682717024	1.46988597627446	1.37851162325373	1.51096191927738
chr7:134790487-134790678	1.36737106564853	1.55581615506164	2.62993940943954	2.54101915313356	1.91838623444635	2.04614178164472	1.55090066464752	1.46988597627446
chr5:168910076-168910299	1.32768736417605	1.25096157353322	2.8499992594661	3.26603689399532	2.0703893278914	2.09085343045111	1.25096157353322	1.25096157353322
chr3:86973499-86973675	1.63691458035588	1.4276061727819	1.41683974191283	1.63226821549951	1.48542682717024	1.25096157353322	1.25096157353322	1.4276061727819
chr16:21721169-21721450	1.32768736417605	1.32768736417605	1.33913738491959	1.51601514700366	1.25096157353322	1.32768736417605	1.43829285157915	1.25096157353322
chr22:37162473-37162962	1.47508488294878	1.32768736417605	2.62993940943954	2.49569516262407	2.8499992594661	3.0703893278914	1.83995958748953	1.79493566280354
chr1:241475513-241475987	1.83592407425437	1.67355642399014	2.36737106564853	2.38404980679516	1.58976348698498	1.40053792958373	1.70043971814109	1.38404980679516
chr2:237283640-237283785	1.60407132366886	1.61823865559545	1.76553474636298	1.57531233068744	1.29278174922785	1.32768736417605	1.37851162325373	1.54596836910529
chr12:31811139-31811453	1.66448284036468	2.02502879449152	3.50842865253186	3.5298209465287	2.11769504266975	2.17632277264046	1.60407132366886	1.38404980679516
chr12:31886971-31887478	1.43829285157915	1.39506279951758	3.27798474729977	3.51475349843975	3.13093086982645	3.06004738366994	1.92599941855622	2.28392177230762
chr5:39211795-39212200	2.36737106564853	2.32481060342048	4.24716800037477	3.96901230751632	4.28909670241999	4.44691786486603	2.15704371014558	2.92599941855622
chr5:39264643-39264801	1.57046293102604	1.32768736417605	2.72683121703249	2.68257329734758	2.48542682717024	2.70487196445635	1.37851162325373	1.51096191927738
chr13:50992247-50992551	1.6959938131099	1.75702324650746	3.42223300068305	3.51475349843975	3.33485426933163	3.40599235967584	2.25701061820602	2.57531233068744
chr6:83444220-83444632	1.60407132366886	1.81147103052984	3.25550073314839	3.45285896471381	3.4867143730307	3.21878116778407	1.65535182861255	1.65992455840238
chr6:83474449-83474745	1.32768736417605	1.32768736417605	2.32481060342048	2.35049724708413	3.59931779369823	3.56437816856506	1.49569516262407	1.58496250072116
chr5:149100080-149100422	1.25096157353322	1.25096157353322	2.14730669878029	2.14730669878029	1.77820857639809	1.95233356636969	1.55090066464752	1.25096157353322
chr5:149173217-149173483	1.32768736417605	1.25096157353322	1.799087306074	1.76977173924945	1.41142624572647	1.28688114778816	1.37851162325373	1.25096157353322
chr15:59074606-59074938	1.32768736417605	1.25096157353322	3.39231742277876	3.29278174922785	2.70265754339091	3.23878685958712	1.37851162325373	1.6959938131099
chr1:153385015-153385211	1.88752527074159	1.93357263826102	2.28392177230762	2.48026512205446	2.3533232911629	2.23572705983806	2.19219416528334	2.06004738366994
chr4:8287904-8288132	1.54101915313356	1.55581615506164	1.53106949272595	1.89141918684608	1.58976348698498	1.62760683812965	1.49569516262407	1.76128527336162
chr3:188677450-188677703	1.25096157353322	1.4276061727819	3.17632277264046	2.83794324189103	1.65535182861255	1.77399632511117	1.49569516262407	1.25096157353322
chr6:157106428-157106790	1.36737106564853	2.11103131238874	2.30451104180995	2.16671544496642	2.5385381636298	2.47248777146274	1.25096157353322	1.4276061727819
chr5:65736105-65736284	1.40053792958373	1.46466826700344	2.55826763405574	2.66902676550963	1.62293035092018	1.53605290024021	1.49569516262407	1.29865831556452
chr13:21824037-21824226	1.29278174922785	1.28688114778816	2.90689059560852	2.75060650483559	2.33342373372519	2.19534759832222	1.43829285157915	1.51096191927738
chr1:67519367-67519561	1.25096157353322	1.25096157353322	2.94860084749336	2.41683974191283	1.99638874644762	1.77399632511117	1.31614574229336	1.25096157353322
chr9:86339391-86339673	1.63691458035588	1.52606881166759	2.23878685958712	2.14730669878029	3.04788732939655	3.03738222200308	1.37851162325373	1.65992455840238
chr6:109194888-109195286	1.6959938131099	1.58976348698498	3.07895134139482	3.03033607837096	3.07210580048042	3.17791779219584	2.25701061820602	2.18903382439002
chr15:95621031-95621530	1.63691458035588	1.55581615506164	3.02856915219677	3.07382023329167	2.44890095114513	2.70487196445635	1.70043971814109	1.82781902461732
chr15:90287188-90287598	1.36737106564853	1.46466826700344	2.64616265715789	2.68257329734758	2.5033487351675	2.61823865559545	1.70043971814109	1.62293035092018
chr15:90297169-90297347	1.29278174922785	1.25096157353322	1.94110631094643	2.44890095114513	2.04614178164472	1.71808758396052	1.43829285157915	1.72683121703249
chr3:195173535-195174045	1.60407132366886	1.64616265715789	2.72683121703249	3.19219416528334	2.04614178164472	2.45680614923047	1.49569516262407	1.4276061727819
chr4:24753631-24753898	2.83592407425437	2.54101915313356	3.57167680997093	3.59693514238723	2.76341157447001	2.47248777146274	1.88362081628567	1.62293035092018
chr15:81111542-81111769	1.60407132366886	1.49569516262407	2.54101915313356	2.8011586560937	1.58976348698498	1.92599941855622	1.31614574229336	1.62293035092018
chr15:81146564-81146794	1.72683121703249	2.04614178164472	2.02147972741045	1.98185265328974	1.74846123300404	1.59931779369823	1.49569516262407	1.58496250072116
chr2:169116536-169116800	1.54101915313356	1.32768736417605	3.15218341905505	3.1243281350022	2.877744249949	2.82984955984469	1.70043971814109	1.79493566280354
chr1:181089698-181090381	3.23112515787905	2.9429835981871	4.57833494868161	4.53977919169849	3.57410150808939	3.8499992594661	3.43295940727611	3.37851162325373
chr8:38368697-38368855	1.25096157353322	1.46466826700344	1.70487196445635	1.68706068833989	1.25096157353322	1.25096157353322	1.37851162325373	1.38404980679516
chr5:160044385-160044638	1.66448284036468	1.49569516262407	2.21723071622067	2.04614178164472	1.37295209791183	1.36176835941915	1.31614574229336	1.25096157353322
chr5:160093474-160093630	1.25096157353322	1.25096157353322	2.44625622988956	2.12763327972587	1.62293035092018	1.53605290024021	1.25096157353322	1.38404980679516
chrX:5702989-5703145	1.25096157353322	1.25096157353322	2.14730669878029	2.51096191927738	1.83592407425437	1.36176835941915	1.25096157353322	1.34482849699744
chr1:41950916-41951120	1.40053792958373	1.36176835941915	2.74416109557041	2.6959938131099	1.8073549220576	1.97452931248388	1.92599941855622	1.54596836910529
chr15:77890712-77891439	2.05658352836637	2.06695024392463	2.14730669878029	2.44890095114513	2.1407786557828	2.55581615506164	2.08406426478847	2.0036022366802
chr9:108586547-108586729	1.40053792958373	1.58976348698498	2.02147972741045	2.24184018356467	1.91838623444635	1.799087306074	1.31614574229336	1.25096157353322
chr8:92637272-92637488	1.25096157353322	1.25096157353322	1.63691458035588	2.08746284125034	1.68706068833989	1.46988597627446	1.25096157353322	1.29865831556452
chr12:29559248-29559581	1.86393845042397	1.7311832415722	3.97269265400426	3.95791459863299	3.41278152533848	3.10433665981474	2.12101540096137	2.3305584000308
chr10:118002612-118003414	2.50589092972996	2.41142624572647	3.3305584000308	3.01970191444255	4.49121175600309	4.48478262307787	1.96716860753263	1.94860084749336
chr7:36982878-36983138	1.40053792958373	1.4276061727819	1.85598969730848	1.91456452349394	1.86393845042397	1.62760683812965	1.25096157353322	1.4276061727819
chr7:36987042-36987342	1.88752527074159	1.64616265715789	2.34766565630097	2.22342254993494	2.02147972741045	1.77399632511117	1.60407132366886	1.65992455840238
chr16:75011626-75012364	2.60407132366886	2.78240856492737	3.83086375675176	4.18030701996943	2.48542682717024	2.70487196445635	2.0071955014042	2.43829285157915
chr8:100313694-100314010	1.57046293102604	1.52606881166759	4.42492208821069	3.78555055173926	3.93922657772821	3.96809075204526	2.3533232911629	2.21412480535285
chr8:100354513-100354698	1.88752527074159	1.7311832415722	3.23419472295381	3.30158764660319	2.39231742277876	2.66220549965362	1.88362081628567	1.97819562968165
chr8:100386072-100386493	1.25096157353322	1.32768736417605	3.48928602262588	3.21101219348551	2.11769504266975	2.86789646399265	1.55090066464752	1.65992455840238
chr12:28536184-28536410	1.25096157353322	1.32768736417605	2.52356195605701	2.08746284125034	2.09423606984577	2.04614178164472	1.37851162325373	1.25096157353322
chr12:28543175-28543746	1.25096157353322	1.25096157353322	3.64961545906341	3.3547342399706	3.08406426478847	2.81557542886257	1.37851162325373	1.62293035092018
chr12:28568134-28568572	1.91456452349394	1.55581615506164	2.09761079662642	1.86789646399265	1.68706068833989	1.43295940727611	1.25096157353322	1.54596836910529
chr12:122453431-122453697	1.50589092972996	1.64616265715789	3.29865831556452	2.99819550315325	2.98550043030489	3.51727569320958	2.04614178164472	2.39506279951758
chr11:108070047-108070373	1.32768736417605	1.46466826700344	2.89336221076387	2.72246602447109	2.76341157447001	2.90689059560852	1.70043971814109	1.38404980679516
chr21:42609939-42610151	1.43829285157915	1.46466826700344	2.09761079662642	2.0036022366802	1.41142624572647	1.68706068833989	1.70043971814109	1.38404980679516
chr22:39117727-39118140	1.47508488294878	1.49569516262407	1.66902676550963	1.71808758396052	1.48542682717024	2.04614178164472	1.88362081628567	1.72683121703249
chr22:39144186-39144883	2.63459326844576	2.37573453858316	4.31759350462347	4.39848719001897	4.17072627613155	4.48026512205446	3.97361127551947	3.84498815668261
chr5:31116583-31116740	1.54101915313356	1.46466826700344	2.09761079662642	2.52606881166759	2.1407786557828	1.95233356636969	1.65535182861255	1.34482849699744
chr20:32341025-32341381	2.36737106564853	2.37573453858316	2.57773093149008	2.93168305705981	2.89141918684608	2.85598969730848	2.12101540096137	1.88752527074159
chr20:32342643-32342787	1.47508488294878	1.36176835941915	1.57046293102604	1.81966818349646	1.52105073690096	1.68706068833989	1.25096157353322	1.25096157353322
chr3:10533702-10533960	1.57046293102604	1.64616265715789	1.76553474636298	1.79493566280354	1.68706068833989	1.50080205305716	1.31614574229336	1.72683121703249
chr20:63483144-63483473	1.47508488294878	1.46466826700344	1.73552217729654	2.02502879449152	1.48542682717024	1.71808758396052	1.65535182861255	1.72683121703249
chr17:7911166-7911484	1.43829285157915	1.46466826700344	3.16510798514454	3.28392177230762	3.04788732939655	2.91838623444635	2.0071955014042	2.03210084316702
chr17:7969462-7969829	1.83592407425437	1.81147103052984	3.38266725274504	3.46858331700683	3.03562390973072	3.36176835941915	1.43829285157915	1.76128527336162
chr3:48708552-48708859	1.57046293102604	1.52606881166759	1.49569516262407	1.38956681176273	1.74846123300404	1.799087306074	1.43829285157915	1.54596836910529
chr1:107722275-107722657	1.36737106564853	1.32768736417605	2.92219784839637	2.83794324189103	2.33342373372519	2.3305584000308	1.49569516262407	1.4276061727819
chr1:107722962-107723361	1.43829285157915	1.32768736417605	2.0496307677246	2.41683974191283	2.43028527297778	2.36737106564853	1.55090066464752	1.29865831556452
chr1:107753187-107753387	1.25096157353322	1.25096157353322	3.11603199344711	2.86195536414487	1.41142624572647	1.68706068833989	1.25096157353322	1.58496250072116
chr1:201403965-201404491	2.34766565630097	2.35895882583233	4.09508049190141	4.36946648365072	4.15946772926677	4.20945336562895	3.76977173924945	3.38956681176273
chr1:201476571-201476881	1.98913900736823	2.39506279951758	3.22187708107703	2.95419631038688	2.86393845042397	3.20789285164133	1.74846123300404	2.28392177230762
chr9:123940942-123941145	1.25096157353322	1.36176835941915	1.37851162325373	1.48542682717024	1.33342373372519	1.25096157353322	1.37851162325373	1.25096157353322
chrX:109847276-109847697	1.6959938131099	1.91073266190291	2.30451104180995	1.65992455840238	2.8073549220576	2.90689059560852	2.0071955014042	2.51853513898218
chr10:60536630-60536835	1.78240856492737	1.49569516262407	1.4594316186373	2.12763327972587	1.52105073690096	1.65992455840238	1.31614574229336	1.4276061727819
chr10:60597626-60597804	1.32768736417605	1.32768736417605	2.34766565630097	2.51096191927738	1.48542682717024	1.74416109557041	1.25096157353322	1.4276061727819
chr6:108755381-108755713	1.43829285157915	1.4276061727819	2.32481060342048	2.31614574229336	2.5033487351675	2.27500704749987	1.60407132366886	1.25096157353322
chr3:149933933-149934110	1.29278174922785	1.39506279951758	2.48542682717024	2.20476675065461	1.83592407425437	2.11103131238874	1.37851162325373	1.34482849699744
chr8:78212109-78212260	1.32768736417605	1.32768736417605	3.00180224263399	2.29572302453997	2.0703893278914	1.74416109557041	1.49569516262407	1.58496250072116
chr1:16164280-16164646	1.98913900736823	2.15055967657538	1.91456452349394	1.51601514700366	2.8073549220576	3.33485426933163	1.60407132366886	1.34482849699744
chr5:170617779-170618216	1.43829285157915	1.52606881166759	2.28392177230762	2.35049724708413	2.16349873228288	1.95233356636969	1.70043971814109	1.51096191927738
chr5:170619992-170620223	1.40053792958373	1.52606881166759	2.74416109557041	2.87381319835909	1.97085365434048	1.85199883711245	1.31614574229336	1.25096157353322
chr15:33656149-33656359	1.40053792958373	1.28688114778816	2.30451104180995	2.12763327972587	1.65535182861255	1.62760683812965	1.37851162325373	1.38404980679516
chr4:138562648-138562980	2.21101219348551	1.81147103052984	3.07895134139482	2.8972404255748	1.33342373372519	1.40053792958373	1.83995958748953	1.34482849699744
chr1:27968687-27969019	1.47508488294878	1.49569516262407	1.76553474636298	1.71808758396052	2.11769504266975	2.3305584000308	1.60407132366886	1.34482849699744
chr1:27987081-27987334	1.25096157353322	1.25096157353322	2.55826763405574	2.59931779369823	2.33342373372519	2.52356195605701	1.37851162325373	1.38404980679516
chr9:72295068-72295227	1.8073549220576	2.13093086982645	2.0496307677246	2.04614178164472	2.0703893278914	2.04614178164472	1.92599941855622	1.62293035092018
chr14:77605575-77605823	1.40053792958373	1.49569516262407	2.36737106564853	2.38404980679516	1.48542682717024	1.82781902461732	1.49569516262407	1.4276061727819
chr1:226099344-226099831	1.83592407425437	1.85996954822103	3.79389588254888	3.57531233068744	4.15946772926677	4.31179371775365	1.49569516262407	1.65992455840238
chr10:6008964-6009648	1.54101915313356	1.75702324650746	2.96347412397489	2.96532254836725	2.73335434061383	2.70487196445635	2.04614178164472	1.62293035092018
chr10:6050828-6051458	2.25096157353322	2.41142624572647	4.21334728173344	4.46336088581666	3.58255600301406	3.70043971814109	3.21256933885081	3.14404636961671
chr10:6057017-6057562	1.88752527074159	1.70487196445635	2.93545974780529	3.01970191444255	2.18586654531133	2.15380533607904	1.92599941855622	1.82781902461732
chr10:6058797-6059055	1.43829285157915	1.39506279951758	2.46727948045998	2.24184018356467	1.65535182861255	1.68706068833989	1.43829285157915	1.46988597627446
chr14:61120674-61120897	1.25096157353322	1.28688114778816	2.86393845042397	2.83794324189103	2.57288966842058	2.90689059560852	1.25096157353322	1.25096157353322
chr14:61178495-61179002	2.10433665981474	2.0036022366802	2.28392177230762	2.51096191927738	1.55581615506164	1.71808758396052	1.55090066464752	1.4276061727819
chr2:159145045-159145347	1.47508488294878	1.28688114778816	2.32481060342048	2.77610398807316	2.94673086014031	2.70487196445635	1.25096157353322	1.54596836910529
chr21:35925012-35925229	1.50589092972996	1.52606881166759	1.53106949272595	1.4541758931858	2.11769504266975	1.95233356636969	1.92599941855622	1.38404980679516
chr3:134621927-134622105	1.32768736417605	1.39506279951758	2.611172380044	2.02502879449152	1.55581615506164	1.50080205305716	1.55090066464752	1.38404980679516
chr6:11460877-11461062	1.40053792958373	1.25096157353322	3.31034012061215	2.8499992594661	2.16349873228288	2.02147972741045	1.49569516262407	1.25096157353322
chr3:12935458-12935664	1.40053792958373	1.67355642399014	2.07382023329167	1.63226821549951	2.39231742277876	2.25701061820602	1.37851162325373	1.58496250072116
chr10:60238096-60238288	1.86393845042397	1.81147103052984	2.66220549965362	2.55581615506164	1.58976348698498	1.56559717585423	1.49569516262407	1.38404980679516
chr14:54637970-54638362	1.32768736417605	1.67355642399014	1.63691458035588	1.74416109557041	2.02147972741045	1.95233356636969	1.31614574229336	1.25096157353322
chr14:54642866-54643090	1.54101915313356	1.25096157353322	1.60407132366886	1.60407132366886	1.62293035092018	2.06695024392463	1.74846123300404	1.54596836910529
chr14:54686357-54686692	1.29278174922785	1.36176835941915	1.66902676550963	1.42223300068305	1.48542682717024	1.62760683812965	1.70043971814109	1.34482849699744
chr1:107833193-107833332	1.29278174922785	1.25096157353322	2.26002565596146	2.08746284125034	1.77820857639809	1.77399632511117	1.43829285157915	1.34482849699744
chr8:65933356-65933662	1.25096157353322	1.25096157353322	1.70487196445635	1.71808758396052	1.77820857639809	1.46988597627446	1.31614574229336	1.25096157353322
chr12:54522325-54522572	1.43829285157915	1.4276061727819	1.49569516262407	1.57531233068744	2.41142624572647	2.43829285157915	1.25096157353322	1.34482849699744
chr12:54592375-54592598	1.88752527074159	2.06695024392463	1.91456452349394	2.02502879449152	1.99638874644762	1.65992455840238	1.49569516262407	1.76128527336162
chr9:36676748-36677167	1.60407132366886	2.11103131238874	3.62410089462811	3.88264304936184	2.79285535236249	2.80322703643493	1.88362081628567	2.18903382439002
chr5:115343880-115344318	1.63691458035588	1.70487196445635	1.70487196445635	1.79493566280354	2.98550043030489	3.03738222200308	1.37851162325373	1.25096157353322
chr1:162236637-162236877	1.91456452349394	1.97819562968165	2.93545974780529	3.1243281350022	2.46727948045998	2.84197311892718	1.70043971814109	1.85996954822103
chr5:102453808-102453987	1.36737106564853	1.4276061727819	2.54101915313356	2.58496250072116	2.1407786557828	2.02147972741045	1.49569516262407	1.25096157353322
chr5:127409935-127410314	1.32768736417605	1.36176835941915	2.55826763405574	2.62760683812965	3.22032995487956	2.78868571061353	1.37851162325373	1.34482849699744
chr5:127423258-127423649	1.66448284036468	1.25096157353322	3.81659970653491	3.68032435684402	2.37295209791183	2.36737106564853	1.79493566280354	1.51096191927738
chr1:199173316-199173722	1.66448284036468	1.93357263826102	3.51727569320958	3.56071495447448	2.65535182861255	2.64846544302731	1.92599941855622	1.54596836910529
chr17:31062450-31062645	1.50589092972996	1.39506279951758	1.99638874644762	1.93734439215023	1.41142624572647	1.71808758396052	2.19219416528334	1.88752527074159
chrX:124064050-124064336	1.36737106564853	1.61823865559545	2.32481060342048	2.06695024392463	2.29278174922785	2.55581615506164	1.70043971814109	1.25096157353322
chr3:141274993-141275214	1.54101915313356	1.36176835941915	1.63691458035588	1.57531233068744	1.37295209791183	1.32768736417605	1.25096157353322	1.29865831556452
chr6:37434079-37434278	1.66448284036468	1.64616265715789	2.94860084749336	3.07382023329167	2.20789285164133	2.04614178164472	1.79493566280354	1.76128527336162
chr14:34055269-34055516	1.25096157353322	1.39506279951758	2.87970576628229	2.73768676140986	2.95977015521147	2.84197311892718	1.37851162325373	1.58496250072116
chr5:115941068-115941386	2.70929063572336	2.60169651648096	3.52732060787705	3.36317107711924	2.83592407425437	2.77610398807316	2.8011586560937	2.75274859140713
chr15:60656181-60656335	1.60407132366886	1.39506279951758	2.6959938131099	2.40053792958373	1.91838623444635	1.53605290024021	1.65535182861255	1.62293035092018
chr11:34300679-34301259	1.78240856492737	1.75702324650746	3.17632277264046	2.96532254836725	1.99638874644762	2.27500704749987	2.44360665147561	2.21412480535285
chr11:34302637-34302903	1.6959938131099	1.58976348698498	1.99638874644762	2.12763327972587	1.44890095114513	1.53605290024021	1.49569516262407	1.25096157353322
chr11:34316800-34317127	1.57046293102604	1.61823865559545	2.4276061727819	2.40053792958373	1.68706068833989	1.77399632511117	2.08406426478847	1.72683121703249
chr11:34335381-34335554	1.32768736417605	1.25096157353322	1.41683974191283	1.71808758396052	1.29278174922785	1.25096157353322	1.25096157353322	1.4276061727819
chr2:217921256-217921551	1.36737106564853	1.64616265715789	1.73552217729654	1.68706068833989	2.18586654531133	2.04614178164472	1.37851162325373	1.46988597627446
chr2:217994771-217995012	1.36737106564853	1.4276061727819	1.88752527074159	1.71808758396052	1.99638874644762	1.799087306074	1.25096157353322	1.38404980679516
chr6:147117687-147117885	1.25096157353322	1.39506279951758	2.5033487351675	2.61353165291793	2.8499992594661	2.72027846523333	2.0071955014042	1.6959938131099
chr6:87759349-87759819	2.10433665981474	2.4276061727819	4.17312743348066	3.95233356636969	3.44095219802964	3.57288966842058	2.15704371014558	2.16349873228288
chr17:66985361-66986166	2.55581615506164	2.32481060342048	3.41278152533848	3.39643353125099	2.3533232911629	2.35049724708413	3.16027483140859	3.26603689399532
chr16:29821025-29821389	1.96347412397489	1.97819562968165	3.35191096110308	3.3547342399706	3.42223300068305	3.45811948117451	2.52857131887076	2.3305584000308
chr4:26040038-26040362	1.43829285157915	1.28688114778816	1.99638874644762	2.08746284125034	1.71808758396052	1.65992455840238	1.37851162325373	1.25096157353322
chr7:151109521-151109845	1.54101915313356	1.49569516262407	1.70487196445635	1.48542682717024	1.68706068833989	1.95233356636969	1.60407132366886	1.72683121703249
chr6:75612103-75612282	1.66448284036468	1.70487196445635	1.53106949272595	1.91456452349394	1.33342373372519	1.43295940727611	1.25096157353322	1.54596836910529
chr5:126360543-126360844	1.93734439215023	2.4276061727819	2.790772037862	2.65535182861255	2.39231742277876	2.02147972741045	1.83995958748953	1.54596836910529
chr5:126363787-126363927	1.43829285157915	1.7311832415722	2.09761079662642	2.08746284125034	1.83592407425437	1.68706068833989	1.37851162325373	1.4276061727819
chr12:41522066-41522391	1.50589092972996	1.58976348698498	3.22187708107703	2.68257329734758	2.5385381636298	2.5385381636298	1.60407132366886	1.88752527074159
chr4:146029857-146030178	1.63691458035588	1.25096157353322	2.07382023329167	2.40053792958373	1.48542682717024	1.43295940727611	1.37851162325373	1.76128527336162
chr11:88017797-88018060	1.78240856492737	1.83592407425437	2.14730669878029	2.16671544496642	1.94485844580754	1.53605290024021	1.49569516262407	1.4276061727819
chr8:116571529-116571792	1.40053792958373	1.4276061727819	1.49569516262407	1.68706068833989	1.44890095114513	1.50080205305716	1.60407132366886	1.4276061727819
chr3:55472226-55472388	1.40053792958373	1.32768736417605	1.60407132366886	1.54596836910529	1.29278174922785	1.32768736417605	1.31614574229336	1.25096157353322
chrX:74264110-74264276	1.25096157353322	1.25096157353322	1.99638874644762	2.58496250072116	2.0703893278914	2.35049724708413	1.37851162325373	1.25096157353322
chrX:74280808-74281084	1.50589092972996	1.46466826700344	3.3305584000308	3.39643353125099	1.8073549220576	1.90303827011291	1.49569516262407	1.65992455840238
chr1:83839630-83839950	1.75274859140713	1.88362081628567	1.99638874644762	2.29572302453997	2.5033487351675	2.63226821549951	1.60407132366886	1.54596836910529
chr2:217614524-217614929	2.21101219348551	2.0036022366802	2.96347412397489	2.73768676140986	2.98550043030489	2.82984955984469	1.74846123300404	1.79493566280354
chr2:217666453-217666759	1.32768736417605	1.46466826700344	2.64616265715789	2.10768786931437	1.8073549220576	2.02147972741045	1.37851162325373	1.25096157353322
chr2:217685278-217685597	1.83592407425437	1.67355642399014	1.85598969730848	1.84398384404833	2.65535182861255	3.13586316536868	2.0071955014042	1.79493566280354
chr2:217694996-217695538	1.66448284036468	1.81147103052984	4.16108148227718	4.28688114778816	3.82273014794452	3.87578006306849	1.96716860753263	2.13750352374994
chr15:51114351-51114723	1.63691458035588	1.67355642399014	2.80529245560071	2.96532254836725	2.79285535236249	2.85598969730848	1.79493566280354	2.03210084316702
chr15:51133357-51133504	1.32768736417605	1.46466826700344	2.32481060342048	2.26002565596146	1.48542682717024	1.799087306074	1.25096157353322	1.4276061727819
chr15:51155849-51156265	1.93734439215023	2.0036022366802	2.46727948045998	2.36737106564853	2.58976348698498	2.29572302453997	1.65535182861255	2.30742852519225
chr15:51157163-51157357	1.25096157353322	1.25096157353322	1.33913738491959	1.32192809488736	1.25096157353322	1.32768736417605	1.25096157353322	1.29865831556452
chr15:51187016-51187241	1.36737106564853	1.36176835941915	1.799087306074	1.65992455840238	1.29278174922785	1.46988597627446	1.37851162325373	1.25096157353322
chr14:21322806-21323046	1.47508488294878	1.4276061727819	2.09761079662642	1.86789646399265	1.29278174922785	1.25096157353322	1.60407132366886	1.79493566280354
chr14:21346892-21347100	1.32768736417605	1.25096157353322	2.14730669878029	2.38404980679516	1.74846123300404	1.43295940727611	1.25096157353322	1.25096157353322
chr17:6569719-6570301	2.27202318906105	1.70487196445635	2.83592407425437	3.07382023329167	2.22958792274065	2.15380533607904	2.25701061820602	2.35049724708413
chr2:38905373-38905582	1.40053792958373	1.52606881166759	1.63691458035588	1.51601514700366	1.41142624572647	1.25096157353322	1.37851162325373	1.29865831556452
chr11:68539555-68539700	1.32768736417605	1.25096157353322	1.97085365434048	2.29572302453997	1.65535182861255	1.74416109557041	1.25096157353322	1.34482849699744
chr8:71922970-71923606	2.18903382439002	2.04614178164472	3.87479696589866	3.42894634476948	3.3547342399706	3.50842865253186	1.60407132366886	1.94860084749336
chr8:71974305-71974523	1.47508488294878	1.39506279951758	1.33913738491959	1.32192809488736	1.55581615506164	1.68706068833989	1.31614574229336	1.25096157353322
chr8:71980870-71981212	1.32768736417605	1.36176835941915	1.70487196445635	1.68706068833989	1.29278174922785	1.32768736417605	1.49569516262407	1.25096157353322
chr8:71987207-71987421	1.25096157353322	1.39506279951758	1.63691458035588	1.60407132366886	1.33342373372519	1.40053792958373	1.37851162325373	1.38404980679516
chr11:9210959-9211336	1.50589092972996	1.52606881166759	2.8499992594661	2.46466826700344	1.89141918684608	2.25701061820602	1.74846123300404	1.72683121703249
chr11:9280742-9280933	1.36737106564853	1.46466826700344	2.28392177230762	2.41683974191283	1.8073549220576	1.90303827011291	1.43829285157915	1.58496250072116
chrX:155632249-155632776	1.63691458035588	1.55581615506164	2.96347412397489	2.92029330021101	3.0232553523003	3.28688114778816	1.49569516262407	1.91838623444635
chr20:3980380-3981020	2.22958792274065	2.28688114778816	3.8011586560937	3.78555055173926	3.90592847817313	4.18903382439002	2.3533232911629	2.06004738366994
chr8:47525115-47525340	2.28983446517751	2.0036022366802	3.48928602262588	3.57531233068744	2.55581615506164	2.67581593117227	2.99095486039699	2.92599941855622
chr1:64176748-64177005	1.47508488294878	1.52606881166759	2.5033487351675	2.38404980679516	2.3533232911629	2.06695024392463	1.37851162325373	1.25096157353322
chrX:136731326-136731654	1.43829285157915	1.4276061727819	1.70487196445635	1.68706068833989	1.33342373372519	1.50080205305716	1.31614574229336	1.25096157353322
chr2:6834262-6834463	1.40053792958373	1.39506279951758	1.73552217729654	1.65992455840238	2.29278174922785	2.35049724708413	1.25096157353322	1.25096157353322
chr2:6846916-6847283	1.25096157353322	1.25096157353322	1.82781902461732	1.68706068833989	1.68706068833989	1.77399632511117	1.37851162325373	1.25096157353322
chr2:6855926-6856136	1.6959938131099	1.70487196445635	1.97085365434048	2.02502879449152	3.19849415363908	2.82984955984469	1.31614574229336	1.38404980679516
chr2:6856806-6857458	1.78240856492737	1.70487196445635	2.4276061727819	2.12763327972587	3.54843662469604	4.05571626351254	1.55090066464752	1.51096191927738
chr2:6858481-6858776	1.32768736417605	1.64616265715789	2.71149490665009	2.99819550315325	3.31469652565629	3.36176835941915	1.37851162325373	1.34482849699744
chr2:6863850-6864155	1.78240856492737	2.25096157353322	3.4032677223393	3.32912359629157	3.09592441999854	3.17791779219584	2.3533232911629	2.35049724708413
chr2:6876398-6876604	1.86393845042397	1.85996954822103	2.59454854955035	2.48026512205446	2.79285535236249	3.15704371014558	2.41413553298445	2.16349873228288
chr2:6877526-6878193	3.71039319217052	3.58616424593091	5.16269343221124	5.08533966935737	4.79389588254888	4.76447355099267	2.84599177066457	3.68818035858693
chr2:6882963-6883104	1.32768736417605	1.25096157353322	1.63691458035588	1.60407132366886	1.86393845042397	2.02147972741045	1.25096157353322	1.25096157353322
chr2:6884330-6884582	1.36737106564853	1.25096157353322	1.73552217729654	1.54596836910529	1.83592407425437	2.06695024392463	1.25096157353322	1.25096157353322
chr2:6888870-6889100	1.29278174922785	1.49569516262407	1.91456452349394	1.65992455840238	1.99638874644762	2.55581615506164	1.37851162325373	1.34482849699744
chr2:6897736-6898400	1.40053792958373	1.25096157353322	2.36737106564853	2.06695024392463	3.32481060342048	3.86294724802092	1.55090066464752	1.51096191927738
chr2:6898767-6899392	1.25096157353322	1.32768736417605	2.28392177230762	2.04614178164472	3.3743439890385	3.790772037862	1.37851162325373	1.25096157353322
chr6:1611522-1611730	1.40053792958373	1.64616265715789	1.4594316186373	1.51601514700366	1.8073549220576	1.59931779369823	1.60407132366886	1.51096191927738
chr18:68855573-68855798	1.63691458035588	1.46466826700344	3.24488705912353	2.93168305705981	1.62293035092018	1.77399632511117	1.92599941855622	1.38404980679516
chr13:44271150-44271375	1.43829285157915	1.39506279951758	1.63691458035588	2.04614178164472	2.1407786557828	2.3305584000308	1.43829285157915	1.4276061727819
chr13:44272737-44272963	1.43829285157915	1.75702324650746	2.21723071622067	2.06695024392463	3.23112515787905	3.14730669878029	1.49569516262407	1.72683121703249
chr2:142940748-142940977	1.40053792958373	1.36176835941915	2.71149490665009	2.83794324189103	1.8073549220576	1.71808758396052	1.55090066464752	1.46988597627446
chr3:17195293-17195620	1.40053792958373	1.46466826700344	1.88752527074159	2.10768786931437	2.16349873228288	2.02147972741045	1.65535182861255	1.54596836910529
chr2:100146680-100146867	1.75274859140713	1.39506279951758	1.97085365434048	1.91456452349394	1.33342373372519	1.46988597627446	1.25096157353322	1.38404980679516
chr18:55534289-55534865	1.36737106564853	1.46466826700344	2.66220549965362	2.51096191927738	1.86393845042397	2.04614178164472	1.65535182861255	1.4276061727819
chr18:55575985-55576347	1.75274859140713	1.64616265715789	2.23878685958712	1.79493566280354	1.44890095114513	1.50080205305716	1.60407132366886	1.72683121703249
chr2:87443184-87443405	1.25096157353322	1.32768736417605	2.1243281350022	2.18586654531133	1.8073549220576	1.85199883711245	1.25096157353322	1.4276061727819
chr7:17695889-17696148	1.43829285157915	1.46466826700344	2.8499992594661	3.15380533607904	2.99819550315325	2.85598969730848	1.65535182861255	1.51096191927738
chr5:142941310-142941560	1.40053792958373	1.25096157353322	3.54473265593262	3.23878685958712	2.48542682717024	2.55581615506164	1.55090066464752	1.72683121703249
chr8:65744949-65745318	2.08065766334523	1.93357263826102	2.98913900736823	2.97636363573276	2.31324585178756	1.95233356636969	1.83995958748953	1.58496250072116
chr5:80516878-80517134	1.91456452349394	2.09085343045111	2.8499992594661	2.61353165291793	2.57288966842058	2.42223300068305	1.60407132366886	1.34482849699744
chr12:29104512-29104704	1.47508488294878	1.58976348698498	1.91456452349394	2.06695024392463	1.65535182861255	1.68706068833989	1.31614574229336	1.46988597627446
chr12:29187873-29188077	1.47508488294878	1.52606881166759	2.23878685958712	2.20476675065461	1.48542682717024	1.53605290024021	1.37851162325373	1.29865831556452
chr15:79680775-79681056	1.63691458035588	1.36176835941915	1.97085365434048	2.08746284125034	1.55581615506164	1.43295940727611	1.25096157353322	1.25096157353322
chr9:77690089-77690487	1.96347412397489	1.93357263826102	2.28392177230762	2.40053792958373	1.68706068833989	1.43295940727611	1.60407132366886	1.65992455840238
chr12:7581740-7581965	1.32768736417605	1.32768736417605	2.611172380044	2.55581615506164	2.37295209791183	2.89336221076387	1.88362081628567	1.58496250072116
chr10:26738729-26738903	1.36737106564853	1.32768736417605	1.88752527074159	1.91456452349394	1.41142624572647	1.53605290024021	1.49569516262407	1.29865831556452
chr2:170077882-170078020	1.29278174922785	1.25096157353322	2.28392177230762	2.10768786931437	1.91838623444635	2.04614178164472	1.37851162325373	1.25096157353322
chr3:122405144-122405299	1.88752527074159	1.70487196445635	1.82781902461732	1.71808758396052	1.33342373372519	1.32768736417605	1.25096157353322	1.46988597627446
chr3:122421240-122421526	1.43829285157915	1.4276061727819	1.60407132366886	1.38956681176273	1.62293035092018	1.85199883711245	1.55090066464752	1.34482849699744
chr15:68061283-68061456	1.43829285157915	1.4276061727819	1.94110631094643	2.22342254993494	1.62293035092018	2.06695024392463	2.08406426478847	1.85996954822103
chr19:49921970-49922697	2.6507645591169	3.08915913191124	3.70708299177171	3.84096670448742	3.66448284036468	3.93262815702213	3.0686708106651	2.89530262133331
chr1:8871128-8871413	1.88752527074159	1.85996954822103	2.07382023329167	2.22342254993494	1.99638874644762	2.13422093976063	2.60880924267552	2.45680614923047
chr11:34685359-34685636	1.78240856492737	1.67355642399014	2.21723071622067	1.68706068833989	1.94485844580754	1.97452931248388	1.37851162325373	1.51096191927738
chr2:38037300-38038595	2.8094144442359	2.90881290773955	3.58135124716878	3.96901230751632	3.79389588254888	3.93828579188405	2.77820857639809	3.28983446517751
chr8:29990261-29990460	1.40053792958373	1.25096157353322	2.75915583380027	2.65535182861255	2.16349873228288	2.17632277264046	1.31614574229336	1.38404980679516
chr8:29991075-29991317	1.86393845042397	1.61823865559545	1.85598969730848	1.74416109557041	2.09423606984577	1.90303827011291	1.25096157353322	1.58496250072116
chr8:29998411-29998803	1.32768736417605	1.39506279951758	2.74416109557041	2.16671544496642	2.46727948045998	2.38681094647222	1.79493566280354	1.82781902461732
chr7:98139727-98139879	1.25096157353322	1.25096157353322	3.48026512205446	3.06350294230616	2.43028527297778	2.50589092972996	1.25096157353322	1.34482849699744
chr14:94998423-94998933	2.10433665981474	2.21101219348551	2.67807190511264	2.82578562746479	1.94485844580754	1.799087306074	1.65535182861255	2.114367024952
chr8:119602609-119602925	1.88752527074159	1.91073266190291	2.611172380044	2.57046293102604	2.02147972741045	2.13422093976063	1.88362081628567	1.97819562968165
chr8:119681263-119681580	1.40053792958373	1.49569516262407	2.55826763405574	2.77610398807316	2.22958792274065	2.25701061820602	1.83995958748953	1.62293035092018
chr5:78285357-78285566	1.25096157353322	1.58976348698498	1.37851162325373	1.63226821549951	1.25096157353322	1.25096157353322	1.37851162325373	1.25096157353322
chr9:84285472-84285678	1.25096157353322	1.32768736417605	2.67807190511264	2.8011586560937	3.0232553523003	2.77610398807316	1.25096157353322	1.4276061727819
chr3:150428577-150428879	1.57046293102604	1.4276061727819	1.73552217729654	1.89141918684608	1.71808758396052	1.65992455840238	1.25096157353322	1.34482849699744
chr6:321512-321910	2.05658352836637	1.7311832415722	4.33342373372519	4.11186596386756	2.94673086014031	3.46727948045998	2.52857131887076	2.08746284125034
chr8:29681077-29681268	1.40053792958373	1.39506279951758	3.35191096110308	3.13422093976063	2.0703893278914	2.31324585178756	1.37851162325373	1.25096157353322
chr2:118945914-118946284	2.72465027173297	2.9560566524124	2.19534759832222	2.29572302453997	2.16349873228288	2.09085343045111	1.88362081628567	1.82781902461732
chr1:162346743-162346940	1.66448284036468	1.9560566524124	2.4276061727819	2.44890095114513	1.83592407425437	1.71808758396052	1.65535182861255	1.4276061727819
chr15:80459465-80459963	1.88752527074159	1.91073266190291	3.10433665981474	3.33771109212829	3.38404980679516	3.16671544496642	2.65764000520782	2.57531233068744
chr15:80460114-80460364	1.40053792958373	1.52606881166759	2.34766565630097	2.52606881166759	2.16349873228288	2.06695024392463	2.15704371014558	2.51853513898218
chr15:80474516-80475158	2.73984810269933	3.13093086982645	3.86789646399265	3.611172380044	3.6724253419715	3.4235781709818	1.88362081628567	2.03210084316702
chr9:2125819-2126272	2.38404980679516	2.21101219348551	4.42961596420174	4.3819754785573	3.93262815702213	3.86294724802092	1.92599941855622	2.47767732756531
chr6:83183536-83183778	1.60407132366886	1.61823865559545	1.41683974191283	1.54596836910529	1.48542682717024	1.59931779369823	1.49569516262407	1.38404980679516
chr1:220817969-220818239	1.43829285157915	1.49569516262407	1.49569516262407	1.51601514700366	1.52105073690096	1.32768736417605	1.25096157353322	1.25096157353322
chr1:220820612-220820838	1.25096157353322	1.25096157353322	2.48542682717024	2.24184018356467	2.22958792274065	1.25096157353322	1.37851162325373	1.25096157353322
chr15:64265260-64265532	1.25096157353322	1.49569516262407	1.91456452349394	2.10768786931437	1.89141918684608	1.53605290024021	1.49569516262407	1.34482849699744
chr15:64289144-64289349	1.25096157353322	1.25096157353322	1.25096157353322	1.32192809488736	1.25096157353322	1.25096157353322	1.31614574229336	1.25096157353322
chr19:55321874-55322057	2.10433665981474	2.19219416528334	3.09254574154357	3.08406426478847	2.93357263826102	3.09254574154357	2.44360665147561	2.13750352374994
chr19:55398067-55398847	2.01077983875324	2.46205231879643	3.64961545906341	3.54473265593262	4.07724299893246	4.07210580048042	2.77820857639809	2.8011586560937
chr18:79422036-79422487	1.36737106564853	1.4276061727819	3.87479696589866	3.74738739965272	3.5909612413426	3.8569856897822	1.96716860753263	1.72683121703249
chr19:39678055-39678448	1.83592407425437	1.81147103052984	3.7158933705476	3.96901230751632	3.99095486039699	4.16349873228288	2.58255600301406	2.57531233068744
chr19:39679138-39679751	1.29278174922785	1.32768736417605	3.56315813040281	3.73335434061383	4.15946772926677	4.37155886261196	1.49569516262407	1.51096191927738
chr2:232721732-232722203	1.40053792958373	1.25096157353322	3.44228003525258	3.0408924306469	2.62293035092018	2.78868571061353	1.25096157353322	1.25096157353322
chr2:232781723-232782045	2.32768736417605	2.35895882583233	3.51727569320958	3.72683121703249	1.55581615506164	2.04614178164472	1.25096157353322	1.76128527336162
chr3:131066725-131067100	1.47508488294878	1.32768736417605	3.11603199344711	2.96532254836725	2.71808758396052	2.50589092972996	1.43829285157915	1.34482849699744
chr14:88017587-88018114	2.6667565918848	3.11935617703968	4.10768786931437	4.19455988602261	1.71808758396052	1.87970576628229	2.41413553298445	2.35049724708413
chr11:125519890-125520147	1.72683121703249	1.4276061727819	1.76553474636298	1.60407132366886	1.65535182861255	1.46988597627446	1.25096157353322	1.25096157353322
chr16:30623567-30623903	1.72683121703249	2.13093086982645	3.0408924306469	3.46074256378964	3.58255600301406	3.86987140617771	2.77820857639809	2.70265754339091
chr7:47326864-47327188	1.60407132366886	1.85996954822103	2.02147972741045	1.84398384404833	1.89141918684608	2.5385381636298	1.49569516262407	1.51096191927738
chr7:47340555-47340875	1.50589092972996	1.52606881166759	2.36737106564853	2.40053792958373	2.60644222813161	2.4032677223393	1.37851162325373	1.4276061727819
chr16:55284830-55285073	1.29278174922785	1.25096157353322	2.57773093149008	2.51096191927738	2.16349873228288	2.25701061820602	1.31614574229336	1.4276061727819
chr6:72654026-72654190	1.43829285157915	1.46466826700344	1.73552217729654	1.51601514700366	1.44890095114513	1.36176835941915	1.25096157353322	1.34482849699744
chr6:72654424-72654622	1.75274859140713	2.02502879449152	2.75915583380027	2.48026512205446	2.09423606984577	1.92599941855622	1.25096157353322	1.54596836910529
chr18:26711787-26712041	1.6959938131099	1.61823865559545	1.99638874644762	2.10768786931437	1.71808758396052	1.90303827011291	1.49569516262407	1.54596836910529
chr20:50788929-50789120	1.40053792958373	1.28688114778816	2.40871186102943	2.24184018356467	2.04614178164472	2.09085343045111	1.37851162325373	1.6959938131099
chr1:145736786-145737178	1.72683121703249	1.58976348698498	2.26002565596146	2.18586654531133	1.77820857639809	1.85199883711245	1.79493566280354	1.88752527074159
chr1:145785577-145786095	1.57046293102604	1.32768736417605	3.45154083301783	3.51475349843975	3.82273014794452	3.9560566524124	1.60407132366886	1.6959938131099
chr11:80167914-80168150	1.72683121703249	1.70487196445635	2.75915583380027	2.54101915313356	1.68706068833989	1.97452931248388	2.60880924267552	1.91838623444635
chr11:80168854-80169105	1.50589092972996	1.28688114778816	2.96347412397489	2.99819550315325	2.3533232911629	2.15380533607904	1.37851162325373	1.51096191927738
chr5:96506346-96506689	1.50589092972996	1.49569516262407	3.35191096110308	3.29278174922785	3.6564963705535	3.60407132366886	1.79493566280354	1.79493566280354
chr1:86646356-86646597	1.57046293102604	1.32768736417605	1.60407132366886	1.60407132366886	1.25096157353322	1.40053792958373	1.49569516262407	1.34482849699744
chr1:86648378-86648536	1.54101915313356	1.78240856492737	1.73552217729654	1.63226821549951	1.33342373372519	1.40053792958373	1.43829285157915	1.29865831556452
chr19:3193804-3194061	1.32768736417605	1.52606881166759	1.76553474636298	2.0036022366802	2.04614178164472	2.52356195605701	1.96716860753263	2.18903382439002
chr2:44616651-44617033	1.6959938131099	1.85996954822103	3.20006486151431	3.14404636961671	3.26303440583379	3.03738222200308	1.55090066464752	1.79493566280354
chr3:143832106-143832760	1.6959938131099	1.4276061727819	3.43295940727611	3.27500704749987	2.39231742277876	2.38681094647222	1.70043971814109	1.58496250072116
chr3:143850970-143851201	1.40053792958373	1.81147103052984	2.02147972741045	1.84398384404833	2.29278174922785	1.87970576628229	1.25096157353322	1.34482849699744
chr9:35842101-35842257	1.32768736417605	1.49569516262407	2.1243281350022	2.36737106564853	1.83592407425437	2.19534759832222	1.43829285157915	1.4276061727819
chr9:35848241-35848561	1.32768736417605	1.32768736417605	2.44625622988956	2.33342373372519	2.94673086014031	3.09254574154357	1.60407132366886	1.51096191927738
chr3:46118393-46118556	1.32768736417605	1.28688114778816	1.41683974191283	1.51601514700366	1.29278174922785	1.32768736417605	1.43829285157915	1.4276061727819
chr3:46163784-46164131	1.88752527074159	1.9560566524124	2.16992500144231	1.93734439215023	3.32481060342048	3.4154882710497	2.12101540096137	1.97819562968165
chr7:105841279-105841476	1.40053792958373	1.36176835941915	2.790772037862	2.38404980679516	1.74846123300404	1.85199883711245	1.37851162325373	1.51096191927738
chr7:105872602-105872750	1.32768736417605	1.39506279951758	1.91456452349394	1.89141918684608	1.41142624572647	1.46988597627446	1.37851162325373	1.29865831556452
chr7:105878967-105879192	1.63691458035588	1.39506279951758	2.92219784839637	2.55581615506164	3.22032995487956	2.9429835981871	1.65535182861255	1.62293035092018
chr12:95452630-95452830	1.32768736417605	1.49569516262407	1.63691458035588	1.4541758931858	1.62293035092018	1.56559717585423	1.37851162325373	1.54596836910529
chr12:95453952-95454188	1.40053792958373	1.55581615506164	2.75915583380027	2.88557436437143	2.86393845042397	2.43829285157915	1.37851162325373	1.51096191927738
chr6:112154344-112154519	1.54101915313356	1.7311832415722	1.57046293102604	1.51601514700366	1.48542682717024	1.25096157353322	1.31614574229336	1.38404980679516
chr12:93954268-93954789	1.43829285157915	1.32768736417605	1.29278174922785	1.25096157353322	1.33342373372519	1.25096157353322	1.49569516262407	1.29865831556452
chr2:25226196-25226748	1.88752527074159	1.83592407425437	3.7311832415722	3.611172380044	3.22032995487956	3.2585189247113	2.47248777146274	2.23878685958712
chr6:112288548-112288701	1.32768736417605	1.32768736417605	2.64616265715789	2.52606881166759	1.77820857639809	1.68706068833989	1.25096157353322	1.29865831556452
chr6:112298799-112299212	1.32768736417605	1.49569516262407	1.49569516262407	1.48542682717024	1.33342373372519	1.25096157353322	1.43829285157915	1.4276061727819
chr11:118001535-118002055	2.18903382439002	1.97819562968165	3.63343121035563	3.63923216324928	3.80838505065609	4.1586601753465	2.97085365434048	2.96901230751632
chr5:78518584-78518955	2.52356195605701	2.62993940943954	3.41278152533848	3.06350294230616	3.27351588970212	3.32481060342048	2.7311832415722	2.5385381636298
chr17:14321681-14321935	1.40053792958373	1.4276061727819	2.89336221076387	2.61353165291793	1.83592407425437	2.17632277264046	1.49569516262407	1.54596836910529
chr17:14322095-14322289	1.50589092972996	1.39506279951758	2.57773093149008	2.65535182861255	2.1407786557828	2.45680614923047	1.83995958748953	1.46988597627446
chr17:14373665-14374247	2.78031009904338	2.64616265715789	5.19770815795585	5.3037807481771	4.51790555352995	4.47638168756723	3.38818953715608	3.14404636961671
chr18:36843851-36844065	1.50589092972996	1.25096157353322	3.15218341905505	2.52606881166759	2.89141918684608	2.80322703643493	2.12101540096137	1.88752527074159
chr12:112989040-112989284	1.32768736417605	1.4276061727819	2.07382023329167	1.86789646399265	1.86393845042397	1.92599941855622	1.43829285157915	1.51096191927738
chr18:35049966-35050533	1.88752527074159	1.97819562968165	3.7235585614721	3.4995270242151	3.32481060342048	3.40599235967584	1.65535182861255	2.16349873228288
chr18:35096144-35096662	1.47508488294878	1.7311832415722	3.15218341905505	2.77610398807316	1.58976348698498	1.74416109557041	1.43829285157915	1.65992455840238
chr9:4936366-4936611	1.6959938131099	1.81147103052984	3.52732060787705	3.55336050333533	2.93357263826102	2.78868571061353	1.92599941855622	2.28392177230762
chr9:4936935-4937631	2.79493566280354	2.65992455840238	4.55642941544957	4.59872249967662	4.03474394932473	4.31686980506433	3.21256933885081	2.86393845042397
chr9:4982914-4983268	1.32768736417605	1.46466826700344	3.70708299177171	3.22958792274065	2.43028527297778	2.47248777146274	1.37851162325373	1.79493566280354
chr3:168214013-168214193	1.72683121703249	1.70487196445635	3.22187708107703	3.06350294230616	2.16349873228288	2.17632277264046	1.37851162325373	1.34482849699744
chr21:26494890-26495152	1.54101915313356	1.46466826700344	2.23878685958712	2.27798474729977	1.62293035092018	1.32768736417605	1.70043971814109	1.51096191927738
chr7:151573183-151573475	1.6959938131099	1.91073266190291	1.99638874644762	1.98185265328974	2.11769504266975	2.23572705983806	1.37851162325373	1.25096157353322
chr20:19317247-19317535	1.43829285157915	1.46466826700344	3.0408924306469	3.29278174922785	3.0232553523003	3.27798474729977	2.25701061820602	2.06004738366994
chrX:135041744-135042119	1.60407132366886	1.39506279951758	2.6959938131099	2.33342373372519	1.62293035092018	1.65992455840238	1.37851162325373	1.25096157353322
chr13:47168056-47168375	1.57046293102604	1.67355642399014	2.72683121703249	2.58496250072116	1.62293035092018	1.62760683812965	1.74846123300404	1.62293035092018
chr5:122028016-122028263	1.29278174922785	1.25096157353322	2.52356195605701	2.57046293102604	1.55581615506164	1.36176835941915	1.25096157353322	1.34482849699744
chr4:184802535-184802802	1.40053792958373	1.52606881166759	2.38681094647222	2.0036022366802	2.52105073690096	2.73335434061383	1.65535182861255	1.46988597627446
chr4:184838780-184839119	1.60407132366886	1.46466826700344	1.60407132366886	1.68706068833989	1.77820857639809	1.50080205305716	1.31614574229336	1.34482849699744
chr4:184855614-184855830	2.43829285157915	2.37573453858316	3.20006486151431	3.23878685958712	2.04614178164472	2.35049724708413	2.15704371014558	1.97819562968165
chr4:184860069-184860637	2.1243281350022	1.85996954822103	3.6915341649192	3.60407132366886	2.65535182861255	2.76128527336162	2.19219416528334	1.97819562968165
chr4:184861204-184861370	1.83592407425437	2.4276061727819	3.58976348698498	3.4995270242151	3.0232553523003	2.70487196445635	3.0686708106651	2.45680614923047
chr4:184887274-184887518	1.57046293102604	1.46466826700344	1.49569516262407	1.38956681176273	1.48542682717024	1.25096157353322	1.25096157353322	1.34482849699744
chr4:184899384-184900424	2.83592407425437	2.68706068833989	3.58135124716878	3.64616265715789	3.62410089462811	3.82374936030827	2.28983446517751	2.75274859140713
chr5:35117907-35118246	1.75274859140713	2.15055967657538	3.06695024392463	2.90881290773955	2.22958792274065	2.52356195605701	1.49569516262407	1.72683121703249
chr5:35136342-35136762	2.4032677223393	2.25096157353322	2.75915583380027	2.9429835981871	2.20789285164133	2	1.49569516262407	1.54596836910529
chr5:35151662-35151899	1.60407132366886	1.75702324650746	3.10433665981474	2.9429835981871	2.3533232911629	2.25701061820602	2.28983446517751	2.0036022366802
chr17:21124191-21124332	1.43829285157915	1.58976348698498	2.14730669878029	1.68706068833989	1.44890095114513	1.50080205305716	2.44360665147561	2.30742852519225
chr17:21191829-21192221	1.63691458035588	1.49569516262407	3.47118746038699	3.42894634476948	2.67129337248158	3.14730669878029	1.49569516262407	1.72683121703249
chr10:112442144-112442335	1.25096157353322	1.28688114778816	3.58135124716878	3.45285896471381	3.20945336562895	3.12598165385472	1.31614574229336	1.25096157353322
chr10:112465572-112465816	1.25096157353322	1.25096157353322	2.87970576628229	2.59931779369823	2.31324585178756	2.27500704749987	1.25096157353322	1.25096157353322
chr10:112478168-112478311	1.25096157353322	1.25096157353322	2.32481060342048	2.38404980679516	1.97085365434048	1.82781902461732	1.25096157353322	1.25096157353322
chr10:87647027-87647319	1.32768736417605	1.46466826700344	2.790772037862	2.65535182861255	1.86393845042397	1.97452931248388	1.25096157353322	1.25096157353322
chr10:87670669-87671099	1.91456452349394	1.81147103052984	1.70487196445635	1.89141918684608	1.52105073690096	1.46988597627446	1.25096157353322	1.34482849699744
chr2:105087266-105087527	1.43829285157915	1.52606881166759	1.91456452349394	2.02502879449152	1.65535182861255	1.43295940727611	1.55090066464752	1.25096157353322
chr10:24382685-24382945	1.32768736417605	1.28688114778816	1.60407132366886	1.54596836910529	1.41142624572647	1.25096157353322	1.37851162325373	1.34482849699744
chr10:24383560-24384027	2.08065766334523	1.9560566524124	2.83592407425437	2.6959938131099	1.91838623444635	1.53605290024021	1.74846123300404	1.51096191927738
chr2:3524836-3525453	1.60407132366886	1.46466826700344	2.38681094647222	2.29572302453997	1.48542682717024	1.46988597627446	1.25096157353322	1.4276061727819
chr2:3553157-3553382	1.88752527074159	1.85996954822103	2.52356195605701	2.46466826700344	2.31324585178756	2.55581615506164	1.60407132366886	2.06004738366994
chr4:87119967-87120457	2.21101219348551	1.70487196445635	2.38681094647222	2.26002565596146	1.41142624572647	1.65992455840238	1.96716860753263	1.97819562968165
chr21:14942873-14943198	1.29278174922785	1.52606881166759	1.49569516262407	1.28688114778816	1.44890095114513	1.59931779369823	1.37851162325373	1.25096157353322
chr2:222538562-222538863	1.47508488294878	1.49569516262407	2.30451104180995	2.64154602908752	1.48542682717024	1.53605290024021	1.37851162325373	1.25096157353322
chr1:32919930-32920318	1.25096157353322	1.25096157353322	2.19534759832222	2.36737106564853	2.41142624572647	2.5385381636298	1.37851162325373	1.34482849699744
chr1:32962364-32962503	1.40053792958373	1.46466826700344	2.57773093149008	2.62760683812965	2.1407786557828	2.36737106564853	1.83995958748953	1.97819562968165
chr1:32984606-32985398	3.18903382439002	3.05658352836637	5.01703108052784	5.05398016818765	4.05311133645956	4.35825558670513	4.01346225980656	3.81352468929781
chr6:88662861-88663035	1.29278174922785	1.25096157353322	2.66220549965362	2.40053792958373	2.22958792274065	1.97452931248388	1.65535182861255	1.29865831556452
chr17:31931862-31932023	1.32768736417605	1.49569516262407	1.60407132366886	1.84398384404833	1.62293035092018	1.65992455840238	1.31614574229336	1.54596836910529
chr2:86018680-86018834	1.40053792958373	1.52606881166759	2.72683121703249	2.40053792958373	1.44890095114513	1.40053792958373	1.49569516262407	1.62293035092018
chr7:129605705-129605927	1.57046293102604	1.36176835941915	3.07895134139482	3.22032995487956	2.43028527297778	2.42223300068305	1.55090066464752	1.76128527336162
chr7:129606315-129606463	1.47508488294878	1.55581615506164	2.19534759832222	1.89141918684608	2.0703893278914	2.38681094647222	1.55090066464752	1.29865831556452
chr7:100021368-100021629	1.29278174922785	1.25096157353322	1.57046293102604	2.02502879449152	1.62293035092018	1.68706068833989	1.25096157353322	1.25096157353322
chr8:80300024-80300237	2.03562390973072	2.21101219348551	2.09761079662642	2.55581615506164	2.11769504266975	2.15380533607904	1.79493566280354	1.6959938131099
chr8:80346961-80347124	1.6959938131099	2.04614178164472	2.8499992594661	2.95419631038688	1.55581615506164	1.65992455840238	1.65535182861255	1.58496250072116
chr8:80349617-80349923	2.87578006306849	2.62993940943954	4.13750352374993	4.10181813422741	3.73443866613717	3.71479501111816	2.86789646399265	2.78659636189081
chr8:80351135-80351549	2.50589092972996	2.74200621086674	3.50842865253186	3.45285896471381	3.03562390973072	3.12598165385472	1.65535182861255	1.65992455840238
chr8:80377477-80377780	1.75274859140713	1.52606881166759	3.86096279785812	3.87085786436376	1.77820857639809	2.06695024392463	2.22650852980868	1.91838623444635
chr2:39492807-39492978	1.40053792958373	1.64616265715789	3.01613970265525	2.38404980679516	2.43028527297778	2.52356195605701	2.25701061820602	2.37295209791183
chr21:35578959-35579179	1.29278174922785	1.52606881166759	2.02147972741045	2.04614178164472	1.68706068833989	1.87970576628229	1.37851162325373	1.25096157353322
chr2:111930891-111931248	1.78240856492737	1.52606881166759	3.57167680997093	3.46858331700683	3.85099939471647	3.57288966842058	1.60407132366886	1.6959938131099
chr2:42125991-42126595	2.1243281350022	2.0036022366802	2.97636363573276	3.13422093976063	2.62293035092018	2.9429835981871	1.92599941855622	1.62293035092018
chr7:112015094-112015712	1.98913900736823	1.85996954822103	2.80529245560071	2.46466826700344	1.89141918684608	2.36737106564853	1.79493566280354	1.85996954822103
chr7:112053347-112053686	1.72683121703249	1.83592407425437	1.66902676550963	1.71808758396052	1.65535182861255	1.74416109557041	1.43829285157915	1.51096191927738
chr7:112056476-112056665	2.10433665981474	2.60169651648096	3.45154083301783	3.72027846523333	3.15380533607904	3.09254574154357	2.32192809488736	2.114367024952
chr6:6685310-6685484	1.60407132366886	1.61823865559545	1.73552217729654	1.71808758396052	2.52105073690096	2.35049724708413	1.70043971814109	1.38404980679516
chr6:6688387-6688554	1.47508488294878	1.55581615506164	2.66220549965362	2.61353165291793	2.46727948045998	2.63226821549951	1.88362081628567	1.51096191927738
chr6:6695760-6695914	1.54101915313356	1.4276061727819	2.0496307677246	2.0036022366802	1.48542682717024	1.95233356636969	1.60407132366886	1.46988597627446
chrX:118621498-118621706	1.40053792958373	1.52606881166759	2.28392177230762	1.74416109557041	1.68706068833989	1.90303827011291	1.55090066464752	1.4276061727819
chr5:40223931-40224378	1.57046293102604	1.78240856492737	2.57773093149008	2.41683974191283	1.65535182861255	1.65992455840238	1.49569516262407	1.29865831556452
chr5:142133512-142133698	1.60407132366886	1.36176835941915	3.0408924306469	2.68257329734758	1.86393845042397	1.799087306074	1.74846123300404	1.79493566280354
chr5:143142641-143142986	2.03562390973072	2.22958792274065	2.93545974780529	2.95419631038688	2.97269265400426	2.70487196445635	2.04614178164472	2.03210084316702
chr5:143186754-143186927	1.36737106564853	1.46466826700344	2.94860084749336	2.86195536414487	1.99638874644762	2.13422093976063	1.37851162325373	1.51096191927738
chr5:32129132-32129332	1.40053792958373	1.28688114778816	2.86393845042397	2.38404980679516	1.77820857639809	1.46988597627446	1.31614574229336	1.34482849699744
chr13:40931835-40931963	1.25096157353322	1.32768736417605	2.48542682717024	1.91456452349394	1.91838623444635	1.53605290024021	1.25096157353322	1.25096157353322
chr13:40984737-40984896	1.43829285157915	1.36176835941915	2.5033487351675	2.48026512205446	2.18586654531133	2.38681094647222	1.74846123300404	1.72683121703249
chr13:40994876-40995160	1.54101915313356	1.46466826700344	2.40871186102943	2.20476675065461	1.68706068833989	1.85199883711245	1.49569516262407	1.6959938131099
chr12:78406827-78407155	1.54101915313356	1.39506279951758	3.02856915219677	2.81352468929781	2.55581615506164	2.5385381636298	1.37851162325373	1.4276061727819
chr16:3171434-3171641	1.47508488294878	1.55581615506164	2.57773093149008	2.51096191927738	1.8073549220576	1.43295940727611	1.37851162325373	1.38404980679516
chr2:37911486-37911736	1.6959938131099	1.4276061727819	1.76553474636298	1.68706068833989	1.62293035092018	1.36176835941915	1.37851162325373	1.34482849699744
chr3:151133997-151134227	1.63691458035588	1.46466826700344	1.63691458035588	1.54596836910529	1.33342373372519	1.32768736417605	1.37851162325373	1.46988597627446
chr19:51821493-51821815	1.63691458035588	1.75702324650746	2.97636363573276	3.114367024952	1.94485844580754	2.47248777146274	1.83995958748953	1.58496250072116
chr1:205004462-205004622	1.40053792958373	1.32768736417605	2.32481060342048	2.24184018356467	2.25096157353322	2.13422093976063	1.25096157353322	1.34482849699744
chr1:9119604-9120065	1.93734439215023	1.9560566524124	3.43295940727611	3.10433665981474	2.94673086014031	3.37989816352469	2.58255600301406	2.08746284125034
chr1:9195829-9196928	3.01077983875324	3.07724299893246	4.51538446063695	4.66902676550963	4.75328361646088	5.01613970265525	3.75808993420181	3.74846123300404
chr7:41810212-41810578	2.08065766334523	2.35895882583233	4.39025495632187	4.71259578044703	3.50462039240355	3.17791779219584	2.28983446517751	2.0036022366802
chr7:41812022-41812193	1.63691458035588	1.70487196445635	3.1407786557828	2.92029330021101	2.1407786557828	1.77399632511117	2.08406426478847	2.08746284125034
chr7:41813400-41813604	1.50589092972996	1.32768736417605	3.34198574722862	3.22032995487956	1.89141918684608	1.74416109557041	1.74846123300404	1.72683121703249
chr7:41832977-41833311	1.40053792958373	1.25096157353322	1.63691458035588	1.57531233068744	1.48542682717024	1.32768736417605	1.43829285157915	1.29865831556452
chr7:41869169-41869386	1.50589092972996	1.78240856492737	3.10433665981474	2.98732086592925	2.27202318906105	1.95233356636969	1.55090066464752	1.38404980679516
chr17:6602258-6602465	1.32768736417605	1.25096157353322	1.33913738491959	1.79493566280354	1.58976348698498	1.53605290024021	1.25096157353322	1.34482849699744
chr12:56520484-56520627	1.40053792958373	1.46466826700344	1.63691458035588	1.60407132366886	1.33342373372519	1.62760683812965	1.25096157353322	1.34482849699744
chr9:113886545-113886723	1.54101915313356	1.58976348698498	2.93545974780529	2.87381319835909	2.63923216324928	2.42223300068305	1.88362081628567	1.94860084749336
chr9:113887046-113887229	1.88752527074159	1.75702324650746	2.92219784839637	2.76341157447001	3.07210580048042	3.29719141656586	1.65535182861255	1.97819562968165
chr9:113891937-113892194	1.25096157353322	1.25096157353322	2.48542682717024	2.35049724708413	2.74846123300404	2.64846544302731	1.25096157353322	1.25096157353322
chr9:5252112-5252314	1.29278174922785	1.28688114778816	2.59454854955035	2.06695024392463	2.29278174922785	1.97452931248388	1.43829285157915	1.4276061727819
chr6:89329049-89329328	1.57046293102604	1.64616265715789	3.26603689399532	3.38818953715608	2.67129337248158	2.80322703643493	1.65535182861255	1.29865831556452
chr6:89361292-89361519	1.50589092972996	1.4276061727819	2.23878685958712	2.24184018356467	1.89141918684608	2.13422093976063	1.25096157353322	1.4276061727819
chr6:125008288-125008635	1.6959938131099	1.85996954822103	2.19534759832222	1.98185265328974	1.44890095114513	1.71808758396052	1.31614574229336	1.4276061727819
chr6:125065960-125066412	1.72683121703249	1.61823865559545	2.16992500144231	2.22342254993494	1.62293035092018	1.50080205305716	1.31614574229336	1.34482849699744
chr14:72155416-72155580	1.47508488294878	1.46466826700344	1.60407132366886	1.51601514700366	1.25096157353322	1.43295940727611	1.37851162325373	1.25096157353322
chr7:36516634-36517118	1.60407132366886	1.67355642399014	2.64616265715789	2.40053792958373	2.39231742277876	2.76128527336162	1.49569516262407	1.51096191927738
chr7:36568419-36568728	1.98913900736823	1.81147103052984	2.94860084749336	2.76341157447001	2.5033487351675	2.57046293102604	1.96716860753263	2.0036022366802
chr3:98540512-98540685	1.40053792958373	1.39506279951758	2.75915583380027	2.6959938131099	1.62293035092018	1.85199883711245	1.25096157353322	1.4276061727819
chr3:98596622-98596818	2.4032677223393	2.21101219348551	3.09254574154357	3.0408924306469	3.29425313644451	3.17791779219584	1.49569516262407	1.38404980679516
chr12:6312693-6313482	2.01077983875324	2.34198574722862	3.53605290024021	3.58976348698498	2.93357263826102	2.89336221076387	2.84599177066457	2.91073266190291
chr10:14550533-14550974	1.72683121703249	1.64616265715789	2.67807190511264	2.36737106564853	2.71808758396052	2.58736499093646	1.70043971814109	1.72683121703249
chr17:74687963-74688138	1.50589092972996	1.39506279951758	1.53106949272595	1.35614381022528	1.65535182861255	1.53605290024021	1.25096157353322	1.54596836910529
chr6:105966539-105966779	1.98913900736823	1.97819562968165	2.86393845042397	2.87381319835909	2.20789285164133	1.92599941855622	2.15704371014558	2.114367024952
chr19:19077209-19077528	1.72683121703249	1.70487196445635	2.67807190511264	2.86195536414487	2.48542682717024	2.23572705983806	1.37851162325373	2.18903382439002
chr9:87729344-87729496	1.57046293102604	1.58976348698498	3.45154083301783	3.22958792274065	2.60644222813161	2.66220549965362	1.70043971814109	1.62293035092018
chr7:138470524-138470714	1.50589092972996	1.32768736417605	1.70487196445635	1.89141918684608	1.25096157353322	1.25096157353322	1.25096157353322	1.29865831556452
chr7:138478669-138478951	1.50589092972996	1.4276061727819	2.72683121703249	2.48026512205446	1.94485844580754	2.15380533607904	1.25096157353322	1.46988597627446
chr10:93238452-93238863	1.54101915313356	1.70487196445635	2.36737106564853	2.55581615506164	1.68706068833989	1.59931779369823	1.83995958748953	1.54596836910529
chr10:93267595-93267885	1.32768736417605	1.25096157353322	2.94860084749336	2.78868571061353	1.68706068833989	1.82781902461732	1.25096157353322	1.34482849699744
chr10:93294050-93294267	1.8073549220576	1.46466826700344	2.07382023329167	2.0036022366802	1.77820857639809	1.40053792958373	1.65535182861255	1.46988597627446
chr22:45600866-45601134	1.63691458035588	2.11103131238874	2.62993940943954	2.44890095114513	1.94485844580754	2.21723071622067	2.52857131887076	2.37295209791183
chr2:61995634-61995810	1.29278174922785	1.4276061727819	2.0496307677246	2.36737106564853	1.29278174922785	1.53605290024021	1.43829285157915	1.4276061727819
chr8:22736052-22736241	1.50589092972996	1.46466826700344	2.5033487351675	2.57046293102604	1.89141918684608	2.17632277264046	1.79493566280354	1.58496250072116
chr8:30019674-30019857	1.63691458035588	1.49569516262407	1.57046293102604	1.48542682717024	1.65535182861255	1.71808758396052	1.55090066464752	1.4276061727819
chr11:133172330-133172629	1.50589092972996	1.25096157353322	2.611172380044	2.90881290773955	2.99819550315325	2.6915341649192	1.49569516262407	1.72683121703249
chr11:133197475-133197783	1.57046293102604	1.32768736417605	1.49569516262407	1.57531233068744	1.48542682717024	1.46988597627446	1.25096157353322	1.25096157353322
chr5:127206393-127206761	1.47508488294878	1.46466826700344	1.4594316186373	1.60407132366886	1.41142624572647	1.43295940727611	1.31614574229336	1.25096157353322
chr2:181917242-181917712	1.43829285157915	1.4276061727819	2.14730669878029	1.93734439215023	1.71808758396052	1.799087306074	1.37851162325373	1.54596836910529
chr2:181977761-181978223	2.38404980679516	2.19219416528334	2.92219784839637	2.66902676550963	1.77820857639809	1.59931779369823	1.60407132366886	1.76128527336162
chr7:128176854-128177031	1.25096157353322	1.61823865559545	2.790772037862	2.76341157447001	1.77820857639809	1.77399632511117	1.60407132366886	1.54596836910529
chr19:30780153-30780415	1.32768736417605	1.25096157353322	1.4594316186373	1.42223300068305	1.48542682717024	1.40053792958373	1.37851162325373	1.34482849699744
chr5:152530107-152530396	1.32768736417605	1.32768736417605	3.3305584000308	3.27500704749987	3.38404980679516	3.09254574154357	1.37851162325373	1.38404980679516
chr10:124066361-124066626	1.78240856492737	2.28688114778816	2.66220549965362	2.38404980679516	3.20945336562895	3.44095219802964	1.25096157353322	1.65992455840238
chr1:161728786-161728972	1.40053792958373	1.49569516262407	2.32481060342048	2.57046293102604	1.41142624572647	1.68706068833989	1.60407132366886	1.65992455840238
chr13:30431633-30431803	1.47508488294878	1.58976348698498	2.16992500144231	2.35049724708413	2.1407786557828	2.02147972741045	1.43829285157915	1.25096157353322
chr18:74609551-74609885	1.88752527074159	1.75702324650746	2.26002565596146	2.55581615506164	3.06004738366994	2.96716860753263	1.65535182861255	1.51096191927738
chr6:149032522-149033307	2.91456452349394	2.85996954822103	3.17632277264046	3.05137210172103	2.43028527297778	2.36737106564853	2.63459326844576	3.05311133645956
chr10:51218211-51218443	1.32768736417605	1.25096157353322	1.63691458035588	1.79493566280354	1.41142624572647	1.25096157353322	1.37851162325373	1.25096157353322
chr3:142445931-142446255	2.58976348698498	2.30451104180995	4.21334728173344	3.93545974780529	3.79389588254888	4.00988458893184	3.1243281350022	3.09254574154357
chr3:142460035-142460171	1.40053792958373	1.32768736417605	1.82781902461732	2.14730669878029	1.62293035092018	1.46988597627446	1.25096157353322	1.34482849699744
chr10:11949083-11949484	1.43829285157915	1.4276061727819	3.42223300068305	3.07382023329167	3.39369076418745	3.19849415363908	2.08406426478847	2.5385381636298
chr19:7179218-7179459	1.54101915313356	1.49569516262407	2.34766565630097	2.18586654531133	2.16349873228288	2.06695024392463	1.60407132366886	1.46988597627446
chrX:24014687-24014942	1.50589092972996	1.46466826700344	2.30451104180995	2.38404980679516	2.04614178164472	2.19534759832222	1.49569516262407	1.25096157353322
chr1:150109681-150109844	1.25096157353322	1.32768736417605	2.66220549965362	2.20476675065461	1.58976348698498	1.62760683812965	1.60407132366886	1.54596836910529
chr2:151325665-151326358	1.43829285157915	1.58976348698498	2.1243281350022	2.0036022366802	2.58976348698498	2.42223300068305	1.43829285157915	1.76128527336162
chr2:151337608-151338245	2.1243281350022	1.91073266190291	1.53106949272595	1.74416109557041	1.74846123300404	1.56559717585423	1.43829285157915	1.46988597627446
chr2:151360171-151360337	1.40053792958373	1.4276061727819	2.40871186102943	2.64154602908752	3.17632277264046	2.96716860753263	1.55090066464752	1.51096191927738
chr2:151375926-151376372	1.54101915313356	1.39506279951758	1.66902676550963	1.4541758931858	1.41142624572647	1.46988597627446	1.25096157353322	1.25096157353322
chr2:151382458-151383137	1.72683121703249	1.78240856492737	2.28392177230762	2.0036022366802	1.44890095114513	1.799087306074	1.65535182861255	1.62293035092018
chr2:165587300-165587851	2.31034012061215	2.21101219348551	3.79389588254888	3.64616265715789	2.74846123300404	2.66220549965362	2.60880924267552	2.30742852519225
chr3:179474509-179474854	1.66448284036468	1.58976348698498	3.62410089462811	3.84699468696557	3.3743439890385	3.49185309632967	1.88362081628567	2.21412480535285
chr5:76638581-76639094	1.57046293102604	1.39506279951758	2.87970576628229	2.76341157447001	2.82171021503467	3.02502879449152	2.0071955014042	2.0036022366802
chr5:76681433-76681595	1.25096157353322	1.25096157353322	2.4276061727819	2.20476675065461	1.77820857639809	1.97452931248388	1.25096157353322	1.25096157353322
chr4:83152885-83153022	1.25096157353322	1.32768736417605	2.02147972741045	2.18586654531133	1.52105073690096	1.68706068833989	1.60407132366886	1.62293035092018
chr4:83171356-83171917	2.4032677223393	2.26903314645524	2.66220549965362	2.78868571061353	1.83592407425437	2.04614178164472	2.50080205305716	1.62293035092018
chr4:83180336-83180843	1.78240856492737	1.9560566524124	3.09254574154357	3.56071495447448	2.04614178164472	1.65992455840238	2.0071955014042	1.76128527336162
chr1:247467158-247467483	1.47508488294878	1.39506279951758	1.53106949272595	1.79493566280354	1.62293035092018	1.62760683812965	1.37851162325373	1.25096157353322
chr5:109716734-109716907	1.25096157353322	1.28688114778816	1.799087306074	2.20476675065461	1.44890095114513	1.32768736417605	1.43829285157915	1.25096157353322
chr12:120223856-120224048	1.57046293102604	1.81147103052984	2.72683121703249	2.77610398807316	2.93357263826102	2.97819562968165	1.55090066464752	1.54596836910529
chr5:170248734-170248919	1.60407132366886	1.25096157353322	2.72683121703249	2.36737106564853	2.11769504266975	1.90303827011291	1.43829285157915	1.34482849699744
chr5:170249449-170249866	1.54101915313356	1.32768736417605	3.26603689399532	2.93168305705981	3.19849415363908	3.30597052098439	1.37851162325373	1.76128527336162
chr2:178550456-178550626	1.47508488294878	1.46466826700344	3.15218341905505	2.87381319835909	2.44890095114513	2.50589092972996	1.70043971814109	1.79493566280354
chr2:96726278-96726444	1.36737106564853	1.25096157353322	2.66220549965362	2.46466826700344	1.8073549220576	1.90303827011291	1.43829285157915	1.79493566280354
chr2:96735262-96735502	1.32768736417605	1.46466826700344	3.24488705912353	3.15380533607904	3.07210580048042	3.08236196955747	1.65535182861255	1.51096191927738
chr14:63398906-63399162	1.40053792958373	1.32768736417605	2.72683121703249	2.38404980679516	1.58976348698498	1.53605290024021	1.37851162325373	1.25096157353322
chrX:78658938-78659121	1.54101915313356	1.49569516262407	2.02147972741045	2.57046293102604	2.02147972741045	1.90303827011291	1.43829285157915	1.38404980679516
chr6:6748657-6748823	1.57046293102604	1.49569516262407	2.71149490665009	2.65535182861255	2.25096157353322	2.61823865559545	2.19219416528334	2.45680614923047
chr6:6771615-6771935	1.40053792958373	1.32768736417605	2.46727948045998	2.43295940727611	2.77820857639809	2.76128527336162	1.96716860753263	1.25096157353322
chr10:88210437-88210647	1.25096157353322	1.32768736417605	1.25096157353322	1.48542682717024	1.25096157353322	1.25096157353322	1.37851162325373	1.34482849699744
chr3:151331812-151332064	1.91456452349394	1.67355642399014	1.4594316186373	1.51601514700366	2.31324585178756	2.4032677223393	1.49569516262407	1.62293035092018
chr6:14017075-14017311	1.50589092972996	1.32768736417605	1.88752527074159	1.79493566280354	1.83592407425437	1.85199883711245	1.65535182861255	1.51096191927738
chr6:14020667-14020834	1.54101915313356	1.81147103052984	2.611172380044	2.36737106564853	1.89141918684608	1.59931779369823	1.79493566280354	1.82781902461732
chr6:14024943-14025520	2.93922657772821	2.8094144442359	4.29645740737124	4.35684807923652	3.59931779369823	3.81147103052984	2.86789646399265	2.76977173924945
chr6:14071699-14072336	1.78240856492737	1.81147103052984	3.45154083301783	3.30158764660319	3.34482849699744	3.72137265947682	1.88362081628567	1.82781902461732
chr6:14075135-14075503	1.88752527074159	2.04614178164472	3.20006486151431	3.31034012061215	2.74846123300404	2.72027846523333	2.93168305705981	2.28392177230762
chr6:14079553-14079785	1.83592407425437	1.83592407425437	2.57773093149008	2.77610398807316	1.94485844580754	1.799087306074	1.49569516262407	1.51096191927738
chr6:14089288-14089484	1.25096157353322	1.25096157353322	2.30451104180995	2.44890095114513	2.76341157447001	2.5385381636298	1.25096157353322	1.25096157353322
chr17:81614375-81614794	1.25096157353322	1.46466826700344	3.23419472295381	3.00898878322725	4.15946772926677	4.45088131527337	1.37851162325373	1.85996954822103
chr11:36077914-36078134	1.83592407425437	1.4276061727819	1.41683974191283	1.76977173924945	1.55581615506164	1.40053792958373	1.60407132366886	1.34482849699744
chr9:104895583-104895803	1.43829285157915	1.70487196445635	1.66902676550963	1.86789646399265	1.58976348698498	1.90303827011291	1.55090066464752	1.38404980679516
chr12:14794916-14795372	1.6959938131099	1.67355642399014	1.99638874644762	2.33342373372519	1.89141918684608	1.90303827011291	2.32192809488736	2.68481873755322
chr12:26248012-26248155	1.47508488294878	1.46466826700344	2.48542682717024	2.73768676140986	1.71808758396052	2.3305584000308	2.04614178164472	2.23878685958712
chr12:2561379-2561688	1.83592407425437	1.85996954822103	1.99638874644762	2.10768786931437	1.89141918684608	2.38681094647222	1.55090066464752	1.46988597627446
chr1:222656827-222657027	1.40053792958373	1.39506279951758	2.98913900736823	3.21101219348551	1.86393845042397	1.82781902461732	1.37851162325373	1.34482849699744
chr10:10492537-10492739	1.25096157353322	1.39506279951758	2.66220549965362	2.36737106564853	2.04614178164472	2	1.43829285157915	1.54596836910529
chr6:34851356-34851545	1.25096157353322	1.25096157353322	1.25096157353322	1.4541758931858	1.29278174922785	1.25096157353322	1.25096157353322	1.51096191927738
chr6:34343913-34344198	1.32768736417605	1.4276061727819	2.62993940943954	2.61353165291793	2.0703893278914	2.63226821549951	1.31614574229336	1.4276061727819
chr6:34344386-34344799	2.34766565630097	2.47767732756531	4.09508049190141	4.25550073314839	3.93922657772821	4.09423606984577	3.27798474729977	3.13093086982645
chr3:113153640-113154136	1.40053792958373	1.25096157353322	3.86096279785812	3.45285896471381	2.71808758396052	2.4905701304462	1.37851162325373	1.4276061727819
chr3:113177657-113177865	1.78240856492737	1.58976348698498	1.91456452349394	2.0036022366802	1.99638874644762	2.19534759832222	1.79493566280354	1.51096191927738
chr11:38182563-38182832	1.36737106564853	1.32768736417605	2.87970576628229	2.57046293102604	2.37295209791183	1.82781902461732	1.37851162325373	1.25096157353322
chr17:18325467-18325785	1.75274859140713	1.91073266190291	3.10433665981474	3.16349873228288	2.04614178164472	2.09085343045111	2.12101540096137	2.28392177230762
chr3:28172128-28172293	1.47508488294878	1.25096157353322	2.77399632511117	2.66902676550963	2.74846123300404	2.3305584000308	1.49569516262407	1.4276061727819
chr7:130186673-130186885	1.47508488294878	1.58976348698498	1.99638874644762	1.74416109557041	1.55581615506164	1.46988597627446	1.49569516262407	1.25096157353322
chr5:146530104-146530301	1.40053792958373	1.28688114778816	2.36737106564853	2.54101915313356	2.83592407425437	2.29572302453997	1.55090066464752	1.46988597627446
chr8:22442817-22443035	2.16671544496642	1.81147103052984	3.93168305705981	3.9297909977186	3.39369076418745	3.33485426933163	2.32192809488736	1.97819562968165
chr8:22443723-22443956	1.60407132366886	1.52606881166759	2.96347412397489	2.8499992594661	2.29278174922785	2.06695024392463	1.43829285157915	1.58496250072116
chr13:21149945-21150309	1.50589092972996	1.7311832415722	1.85598969730848	1.89141918684608	1.29278174922785	1.40053792958373	1.70043971814109	1.29865831556452
chr6:37758392-37758575	1.54101915313356	1.61823865559545	1.60407132366886	1.25096157353322	1.48542682717024	1.43295940727611	1.55090066464752	1.34482849699744
chr7:93115861-93116052	1.40053792958373	1.46466826700344	1.85598969730848	1.76977173924945	2.16349873228288	2.09085343045111	1.31614574229336	1.34482849699744
chr7:93165528-93165789	1.54101915313356	1.28688114778816	3.4032677223393	3.53729606709084	2.20789285164133	2.17632277264046	1.43829285157915	1.65992455840238
chr3:72976201-72976771	1.88752527074159	2.19219416528334	2.40871186102943	2.12763327972587	3.45022149589718	2.99095486039699	1.55090066464752	1.58496250072116
chr2:63903039-63903242	1.25096157353322	1.25096157353322	3.05484847699562	2.61353165291793	1.97085365434048	1.62760683812965	1.31614574229336	1.29865831556452
chr6:149614279-149614585	1.47508488294878	1.64616265715789	1.57046293102604	1.54596836910529	1.52105073690096	1.59931779369823	1.43829285157915	1.29865831556452
chr11:112100582-112100867	1.47508488294878	1.49569516262407	1.94110631094643	2.0036022366802	1.41142624572647	1.32768736417605	1.70043971814109	1.54596836910529
chr11:112122049-112122370	1.60407132366886	1.64616265715789	3.16510798514454	2.68257329734758	2.20789285164133	1.92599941855622	1.92599941855622	1.6959938131099
chr1:160882670-160882937	1.50589092972996	1.52606881166759	3.12928301694497	3.40463068421761	3.08406426478847	3.0703893278914	1.70043971814109	1.25096157353322
chr5:169828342-169828749	2.1243281350022	1.88362081628567	2.28392177230762	2.40053792958373	1.65535182861255	1.53605290024021	1.88362081628567	1.38404980679516
chr5:169851501-169851775	1.54101915313356	1.49569516262407	1.97085365434048	1.54596836910529	1.65535182861255	1.82781902461732	1.31614574229336	1.25096157353322
chr5:169853654-169853974	1.32768736417605	1.32768736417605	2.8499992594661	2.66902676550963	2.8499992594661	2.17632277264046	1.65535182861255	1.4276061727819
chr5:169895720-169895866	1.50589092972996	1.28688114778816	2.36737106564853	2.02502879449152	1.94485844580754	2.11103131238874	1.43829285157915	1.29865831556452
chr13:23911664-23911977	1.25096157353322	1.25096157353322	2.83592407425437	2.6959938131099	2.20789285164133	1.74416109557041	1.49569516262407	1.34482849699744
chr4:153962368-153962910	2.10433665981474	1.46466826700344	3.64961545906341	3.54473265593262	3.09592441999854	2.9429835981871	2.25701061820602	2.21412480535285
chr12:9667536-9667757	1.29278174922785	1.32768736417605	1.85598969730848	1.57531233068744	1.41142624572647	1.32768736417605	1.25096157353322	1.29865831556452
chr4:176839211-176839476	1.47508488294878	1.39506279951758	1.76553474636298	1.54596836910529	1.48542682717024	1.62760683812965	1.49569516262407	1.34482849699744
chr18:58792144-58792392	1.36737106564853	1.32768736417605	2.92219784839637	3.06350294230616	2.57288966842058	2.76128527336162	2.0071955014042	1.54596836910529
chr12:50442555-50442953	1.32768736417605	1.39506279951758	2.57773093149008	2.8011586560937	2.22958792274065	2.42223300068305	1.92599941855622	1.65992455840238
chr1:169376476-169376750	1.36737106564853	1.39506279951758	2.14730669878029	1.98185265328974	1.58976348698498	1.40053792958373	1.25096157353322	1.29865831556452
chr1:993537-994045	1.29278174922785	1.55581615506164	1.37851162325373	1.51601514700366	1.52105073690096	1.32768736417605	1.79493566280354	1.4276061727819
chr6:37952043-37952335	1.47508488294878	1.55581615506164	3.3305584000308	3.611172380044	2.25096157353322	2.66220549965362	1.74846123300404	1.4276061727819
chr3:194573268-194573480	1.72683121703249	2.06695024392463	3.53605290024021	3.47638168756723	2.27202318906105	2.19534759832222	2.08406426478847	1.79493566280354
chr20:16321415-16321569	1.60407132366886	1.58976348698498	2.28392177230762	2.08746284125034	1.8073549220576	1.65992455840238	1.31614574229336	1.46988597627446
chr15:50602712-50602885	1.32768736417605	1.39506279951758	1.85598969730848	2.12763327972587	1.77820857639809	2.11103131238874	1.37851162325373	1.62293035092018
chr15:50682766-50682944	1.54101915313356	1.4276061727819	1.76553474636298	1.91456452349394	1.44890095114513	1.53605290024021	1.25096157353322	1.25096157353322
chr13:42893547-42893709	1.43829285157915	1.7311832415722	1.82781902461732	1.79493566280354	1.65535182861255	1.50080205305716	1.55090066464752	1.25096157353322
chr13:42899421-42899554	1.25096157353322	1.25096157353322	2.26002565596146	2.38404980679516	1.89141918684608	1.95233356636969	1.25096157353322	1.25096157353322
chr20:15476294-15476487	1.36737106564853	1.25096157353322	2.46727948045998	2.52606881166759	1.91838623444635	2.04614178164472	1.31614574229336	1.4276061727819
chr2:152407219-152407595	2.93922657772821	2.57046293102604	5.3110671022556	5.23610988988963	3.82984955984469	4.22958792274065	3.35755200461808	3.35614381022528
chr2:152415963-152416127	1.32768736417605	1.25096157353322	2.0496307677246	1.68706068833989	1.44890095114513	1.25096157353322	1.60407132366886	1.29865831556452
chr13:28552511-28552683	1.25096157353322	1.25096157353322	2.66220549965362	2.16671544496642	1.62293035092018	1.59931779369823	1.37851162325373	1.46988597627446
chr13:28597742-28597920	1.25096157353322	1.49569516262407	1.49569516262407	1.51601514700366	1.29278174922785	1.28688114778816	1.60407132366886	1.4276061727819
chr3:180267320-180267473	1.36737106564853	1.32768736417605	2.62993940943954	1.95977015521147	1.68706068833989	1.53605290024021	1.43829285157915	1.38404980679516
chr7:5505823-5506550	2.10433665981474	2.30451104180995	2.790772037862	2.81352468929781	3.59931779369823	3.88264304936184	2.15704371014558	2.26002565596146
chr7:5582645-5583043	1.25096157353322	1.25096157353322	2.790772037862	2.66902676550963	1.55581615506164	1.59931779369823	1.55090066464752	1.51096191927738
chr8:120757281-120757716	1.8073549220576	1.88362081628567	2.36737106564853	2.20476675065461	1.94485844580754	1.799087306074	1.55090066464752	1.58496250072116
chr11:32108624-32108941	2.03562390973072	1.64616265715789	3.12928301694497	2.82578562746479	1.71808758396052	1.92599941855622	1.83995958748953	1.62293035092018
chr11:123416627-123416875	1.72683121703249	2.02502879449152	2.81966818349646	2.97636363573276	3.09592441999854	2.91838623444635	1.79493566280354	1.25096157353322
chr11:123419669-123419865	1.47508488294878	1.4276061727819	2.52356195605701	2.93168305705981	1.97085365434048	2.09085343045111	1.31614574229336	1.6959938131099
chr15:77430314-77430634	1.47508488294878	1.49569516262407	2.74416109557041	3.23878685958712	2.18586654531133	2.13422093976063	1.60407132366886	1.4276061727819
chr2:36677519-36678287	2.16671544496642	2.09085343045111	3.45154083301783	3.114367024952	2.39231742277876	2.31324585178756	2.3533232911629	2.13750352374994
chr13:31881275-31881431	1.47508488294878	1.39506279951758	2.59454854955035	2.36737106564853	1.74846123300404	1.59931779369823	1.25096157353322	1.25096157353322
chr15:50484831-50485073	1.25096157353322	1.25096157353322	3.34198574722862	3.10433665981474	2.02147972741045	2.06695024392463	1.25096157353322	1.34482849699744
chr15:50487293-50487715	1.43829285157915	1.46466826700344	4.73335434061383	4.60940039000643	4.64846544302731	4.80529245560071	1.74846123300404	1.6959938131099
chr17:73103619-73104161	2.31034012061215	2.44360665147561	2.16992500144231	2.41683974191283	2.67129337248158	2.09085343045111	1.49569516262407	1.65992455840238
chr17:73135880-73136101	2.16671544496642	2.55581615506164	3.10433665981474	3.13422093976063	2.83592407425437	2.66220549965362	2.86789646399265	2.75274859140713
chr17:73165994-73166493	1.63691458035588	1.52606881166759	2.09761079662642	2.66902676550963	2.16349873228288	2.35049724708413	1.70043971814109	1.82781902461732
chr17:73166680-73167140	1.72683121703249	1.39506279951758	2.74416109557041	2.99819550315325	2.18586654531133	2.35049724708413	1.70043971814109	1.82781902461732
chr16:10751242-10751466	1.72683121703249	1.83592407425437	2.16992500144231	2.40053792958373	3.39369076418745	3.26753579806873	1.74846123300404	1.85996954822103
chr4:102619837-102620146	1.60407132366886	1.46466826700344	1.76553474636298	1.91456452349394	1.65535182861255	1.68706068833989	1.37851162325373	1.46988597627446
chr4:102627889-102628114	1.86393845042397	1.64616265715789	1.63691458035588	1.76977173924945	1.62293035092018	1.56559717585423	1.49569516262407	1.4276061727819
chr4:102684735-102684986	1.6959938131099	1.46466826700344	2.26002565596146	2.02502879449152	2.04614178164472	1.74416109557041	1.49569516262407	1.51096191927738
chr2:57820161-57820351	1.40053792958373	1.25096157353322	2.64616265715789	2.48026512205446	1.62293035092018	1.32768736417605	1.37851162325373	1.25096157353322
chr12:92034908-92035389	1.6959938131099	1.88362081628567	3.01613970265525	3.05137210172103	2.73335434061383	2.17632277264046	2.22650852980868	2.64846544302731
chr12:92065125-92065534	1.72683121703249	1.52606881166759	2.4276061727819	2.24184018356467	1.77820857639809	1.65992455840238	1.70043971814109	1.51096191927738
chr9:74556790-74557056	1.36737106564853	1.67355642399014	1.94110631094643	1.89141918684608	2.09423606984577	1.62760683812965	1.25096157353322	1.54596836910529
chr9:74562554-74562724	1.32768736417605	1.36176835941915	1.57046293102604	1.38956681176273	1.71808758396052	1.43295940727611	1.43829285157915	1.25096157353322
chr5:171355518-171355707	1.25096157353322	1.25096157353322	2.611172380044	2.81352468929781	2.43028527297778	2.36737106564853	1.25096157353322	1.25096157353322
chr7:137715216-137715451	1.43829285157915	1.4276061727819	1.70487196445635	1.54596836910529	1.55581615506164	1.25096157353322	1.25096157353322	1.38404980679516
chr7:137771705-137771989	1.25096157353322	1.32768736417605	2.98913900736823	2.73768676140986	1.52105073690096	1.74416109557041	1.55090066464752	1.29865831556452
chr12:26369615-26370080	2.38404980679516	2.44360665147561	3.69932952567316	3.64616265715789	3.09592441999854	3.00180224263399	2.47248777146274	2.51853513898218
chrX:77168076-77168294	1.43829285157915	1.49569516262407	1.82781902461732	1.63226821549951	1.55581615506164	1.97452931248388	1.37851162325373	1.34482849699744
chrX:77178971-77179415	1.54101915313356	1.67355642399014	3.38266725274504	3.33771109212829	2.48542682717024	2.84197311892718	1.92599941855622	1.34482849699744
chr2:100053586-100053737	1.47508488294878	1.61823865559545	1.60407132366886	1.63226821549951	1.25096157353322	1.36176835941915	1.31614574229336	1.38404980679516
chr10:18054071-18054306	1.32768736417605	1.25096157353322	2.96347412397489	2.0036022366802	1.55581615506164	1.53605290024021	1.25096157353322	1.34482849699744
chr5:143649943-143650192	1.83592407425437	1.9560566524124	2.611172380044	2.61353165291793	2.18586654531133	1.82781902461732	1.83995958748953	1.51096191927738
chr5:143653364-143653562	1.54101915313356	1.70487196445635	2.30451104180995	2.16671544496642	2.11769504266975	2.19534759832222	1.31614574229336	1.34482849699744
chr8:85937724-85938028	1.32768736417605	1.36176835941915	1.99638874644762	1.63226821549951	1.29278174922785	1.32768736417605	1.55090066464752	1.34482849699744
chr15:67805547-67806032	1.40053792958373	1.39506279951758	3.17632277264046	3.18269229751619	3.03562390973072	3.31614574229336	2.08406426478847	1.65992455840238
chr7:158907468-158907650	1.25096157353322	1.28688114778816	2.64616265715789	2.10768786931437	2.20789285164133	1.97452931248388	1.25096157353322	1.34482849699744
chr7:132928075-132928259	1.25096157353322	1.39506279951758	2.02147972741045	2.27798474729977	3.0232553523003	2.76128527336162	1.60407132366886	1.58496250072116
chr13:45196721-45196988	1.50589092972996	1.52606881166759	2.44625622988956	2.55581615506164	3.77188557851537	3.74953426766926	1.55090066464752	1.46988597627446
chr2:164740017-164740276	1.6959938131099	1.88362081628567	2.5033487351675	2.08746284125034	1.65535182861255	1.46988597627446	1.49569516262407	1.4276061727819
chr2:164761334-164761553	1.43829285157915	1.64616265715789	3.11603199344711	3.1243281350022	1.62293035092018	1.87970576628229	1.55090066464752	1.4276061727819
chr2:113113004-113113146	1.32768736417605	1.52606881166759	2.75915583380027	2.64154602908752	2.18586654531133	2.15380533607904	1.60407132366886	1.4276061727819
chr2:113134201-113134539	1.54101915313356	1.70487196445635	1.99638874644762	1.71808758396052	1.62293035092018	1.56559717585423	1.25096157353322	1.65992455840238
chr2:113134760-113135105	1.88752527074159	1.83592407425437	2.07382023329167	2.16671544496642	1.65535182861255	1.799087306074	2.04614178164472	1.65992455840238
chr16:30840681-30840931	1.91456452349394	1.61823865559545	2.6959938131099	2.54101915313356	2.20789285164133	2	1.92599941855622	1.97819562968165
chr3:34483413-34483733	2.05658352836637	1.64616265715789	3.21101219348551	2.75060650483559	2.5385381636298	2.42223300068305	1.31614574229336	1.62293035092018
chr10:118955998-118956310	2.28983446517751	2.26903314645524	3.17632277264046	3.17312743348066	2.5385381636298	2.6915341649192	1.88362081628567	1.94860084749336
chrX:46850877-46851025	1.36737106564853	1.58976348698498	1.4594316186373	1.38956681176273	1.29278174922785	1.50080205305716	1.43829285157915	1.46988597627446
chr12:51752578-51752786	2.10433665981474	2.06695024392463	2.83592407425437	3.10433665981474	2.60644222813161	2.43829285157915	1.74846123300404	2.13750352374994
chr10:70798982-70799471	1.8073549220576	2.11103131238874	2.54101915313356	2.54101915313356	2.76341157447001	2.6915341649192	2.32192809488736	2.8011586560937
chr8:31182339-31182616	1.29278174922785	1.52606881166759	1.41683974191283	1.32192809488736	1.44890095114513	1.43295940727611	1.31614574229336	1.4276061727819
chr5:157885044-157885487	2.01077983875324	1.67355642399014	2.09761079662642	1.86789646399265	1.97085365434048	1.82781902461732	1.49569516262407	2.03210084316702
chr5:157892759-157893197	1.25096157353322	1.4276061727819	2.71149490665009	2.38404980679516	1.74846123300404	1.85199883711245	1.49569516262407	1.4276061727819
chr2:205683622-205683944	1.91456452349394	1.91073266190291	3.41278152533848	3.30158764660319	3.58255600301406	3.36176835941915	1.70043971814109	1.85996954822103
chr1:210343470-210343697	1.43829285157915	1.32768736417605	2.14730669878029	2.18586654531133	3.31469652565629	2.80322703643493	1.43829285157915	1.65992455840238
chr2:226701231-226701504	1.57046293102604	1.52606881166759	1.70487196445635	1.71808758396052	1.33342373372519	1.53605290024021	1.25096157353322	1.46988597627446
chr15:41797338-41797584	1.25096157353322	1.32768736417605	1.60407132366886	1.74416109557041	1.33342373372519	1.28688114778816	1.31614574229336	1.38404980679516
chr6:17664369-17664518	1.25096157353322	1.32768736417605	2.40871186102943	2.64154602908752	2.11769504266975	2.19534759832222	1.25096157353322	1.29865831556452
chr2:48113306-48113544	1.83592407425437	1.88362081628567	2.14730669878029	2.29572302453997	3.30451104180995	3.33485426933163	1.49569516262407	1.85996954822103
chr2:48114416-48114657	1.98913900736823	2.09085343045111	2.71149490665009	2.81352468929781	2.74846123300404	2.27500704749987	1.37851162325373	1.4276061727819
chr2:48116566-48116758	1.40053792958373	1.46466826700344	3.25550073314839	3.57531233068744	1.94485844580754	2.13422093976063	1.65535182861255	1.79493566280354
chr2:48126120-48126576	2.45680614923047	2.70265754339091	3.20006486151431	3.13422093976063	3.27351588970212	3.37016428054021	2.15704371014558	1.76128527336162
chr2:48146611-48146961	1.54101915313356	1.32768736417605	2.14730669878029	2.70929063572336	4.19298316997399	4.42088657497553	1.43829285157915	1.54596836910529
chr2:48190377-48190535	1.36737106564853	1.28688114778816	1.91456452349394	1.60407132366886	1.74846123300404	1.77399632511117	1.65535182861255	1.38404980679516
chr2:48190897-48191097	1.40053792958373	1.36176835941915	2.23878685958712	2.46466826700344	1.71808758396052	1.71808758396052	1.55090066464752	1.46988597627446
chr2:191204550-191204747	1.50589092972996	1.4276061727819	3.06695024392463	3.01970191444255	2.70265754339091	2.66220549965362	2.0071955014042	1.82781902461732
chr7:23419975-23420241	1.36737106564853	1.36176835941915	2.93545974780529	2.93168305705981	2.09423606984577	2.09085343045111	1.37851162325373	1.4276061727819
chr20:49583586-49583971	1.98913900736823	1.83592407425437	1.4594316186373	1.98185265328974	2.27202318906105	2.60169651648096	1.83995958748953	1.72683121703249
chr5:65190357-65190879	1.40053792958373	1.39506279951758	2.54101915313356	2.20476675065461	1.55581615506164	1.74416109557041	1.49569516262407	1.34482849699744
chr17:16973723-16974041	1.72683121703249	1.61823865559545	3.0408924306469	3.3547342399706	3.36457243229586	3.18745105402733	1.70043971814109	1.85996954822103
chr17:16985749-16985938	1.32768736417605	1.61823865559545	3.18745105402733	3.01970191444255	1.8073549220576	2.09085343045111	1.49569516262407	1.65992455840238
chr5:65840122-65840390	1.75274859140713	1.49569516262407	2.80529245560071	2.51096191927738	2.02147972741045	1.799087306074	1.83995958748953	1.72683121703249
chr20:57991353-57991939	1.78240856492737	1.39506279951758	1.88752527074159	1.81966818349646	1.52105073690096	1.53605290024021	1.37851162325373	1.38404980679516
chr20:57997602-57997747	1.57046293102604	1.46466826700344	2.98913900736823	2.58496250072116	1.29278174922785	1.40053792958373	1.25096157353322	1.34482849699744
chr22:27670295-27670472	1.75274859140713	1.75702324650746	2.38681094647222	2.43295940727611	2.3533232911629	2.09085343045111	1.65535182861255	1.62293035092018
chr1:235532517-235532818	1.72683121703249	1.58976348698498	2.09761079662642	1.84398384404833	1.33342373372519	1.46988597627446	1.43829285157915	1.34482849699744
chr4:182823739-182823951	1.29278174922785	1.39506279951758	2.46727948045998	2.14730669878029	1.86393845042397	1.65992455840238	1.83995958748953	1.72683121703249
chr2:78928663-78928964	1.36737106564853	1.32768736417605	1.88752527074159	2.31614574229336	1.99638874644762	1.50080205305716	1.31614574229336	1.4276061727819
chr7:99312858-99313452	1.83592407425437	2.02502879449152	3.18745105402733	2.92029330021101	3.01077983875324	2.70487196445635	2.04614178164472	2.06004738366994
chr10:62916269-62916623	2.41953889151378	2.61588707391606	2.57773093149008	2.31614574229336	1.99638874644762	1.90303827011291	2.08406426478847	1.46988597627446
chr10:62995932-62996106	1.43829285157915	1.61823865559545	1.57046293102604	1.51601514700366	1.52105073690096	1.43295940727611	1.25096157353322	1.29865831556452
chr10:18658363-18658576	1.60407132366886	1.70487196445635	4.17871464117544	3.85897561429202	3.15380533607904	3.06004738366994	2.52857131887076	2.3305584000308
chr4:40827885-40828047	1.8073549220576	1.78240856492737	1.63691458035588	2.12763327972587	1.74846123300404	1.59931779369823	1.60407132366886	1.54596836910529
chr16:58842237-58842392	1.25096157353322	1.32768736417605	2.38681094647222	1.84398384404833	1.55581615506164	1.32768736417605	1.25096157353322	1.34482849699744
chr6:43033338-43034107	1.25096157353322	1.25096157353322	3.17632277264046	2.98732086592925	1.62293035092018	1.97452931248388	1.60407132366886	1.54596836910529
chr3:146511536-146511935	1.43829285157915	1.28688114778816	1.97085365434048	2.06695024392463	2.09423606984577	2.11103131238874	1.37851162325373	1.6959938131099
chr3:146534931-146535211	1.66448284036468	1.67355642399014	2.07382023329167	2.26002565596146	2.0703893278914	2.31324585178756	1.60407132366886	1.4276061727819
chr8:120544953-120545652	1.91456452349394	1.55581615506164	2.21723071622067	2.59931779369823	3.58255600301406	3.611172380044	1.74846123300404	1.91838623444635
chr15:20671841-20671976	1.66448284036468	1.75702324650746	2.6959938131099	2.8499992594661	2.22958792274065	2.58736499093646	1.60407132366886	1.4276061727819
chr6:20906997-20907293	2.10433665981474	1.67355642399014	2.87970576628229	2.64154602908752	2.41142624572647	2.52356195605701	1.65535182861255	1.51096191927738
chr7:138024168-138024358	1.54101915313356	1.32768736417605	2.52356195605701	2.6959938131099	2.0703893278914	1.77399632511117	1.65535182861255	1.54596836910529
chr4:7745417-7745608	1.43829285157915	1.67355642399014	2.81966818349646	2.95419631038688	1.71808758396052	1.85199883711245	1.83995958748953	1.82781902461732
chr4:7749517-7749718	1.93734439215023	1.81147103052984	1.99638874644762	2.0036022366802	2.43028527297778	2.29572302453997	1.96716860753263	1.85996954822103
chr8:114840437-114840639	1.25096157353322	1.49569516262407	2.46727948045998	2.36737106564853	2.58976348698498	2.47248777146274	1.55090066464752	1.82781902461732
chrX:150482812-150483280	1.91456452349394	1.78240856492737	2.72683121703249	2.44890095114513	2.0703893278914	2.38681094647222	1.55090066464752	1.62293035092018
chr6:15325663-15325896	1.78240856492737	1.83592407425437	1.82781902461732	2.0036022366802	1.58976348698498	1.77399632511117	2.0071955014042	1.88752527074159
chr6:15336994-15337152	1.36737106564853	1.55581615506164	2.36737106564853	2.68257329734758	2.22958792274065	2.27500704749987	1.88362081628567	1.72683121703249
chr6:15352877-15353091	1.29278174922785	1.25096157353322	1.53106949272595	1.57531233068744	1.65535182861255	2.09085343045111	1.49569516262407	1.25096157353322
chr1:212618832-212619109	1.43829285157915	1.64616265715789	1.4594316186373	1.38956681176273	1.55581615506164	1.95233356636969	1.92599941855622	1.6959938131099
chr1:212633346-212633518	1.25096157353322	1.36176835941915	3.36176835941915	3.51475349843975	2.39231742277876	2.84197311892718	1.49569516262407	1.4276061727819
chr1:212638664-212638815	1.50589092972996	1.4276061727819	3.06695024392463	2.97636363573276	1.68706068833989	1.77399632511117	1.49569516262407	1.38404980679516
chr1:212681116-212681354	1.32768736417605	1.4276061727819	3.00180224263399	2.99819550315325	2.09423606984577	2.43829285157915	1.37851162325373	1.34482849699744
chr1:212682074-212682464	1.47508488294878	1.46466826700344	1.66902676550963	2.02502879449152	1.48542682717024	1.43295940727611	1.43829285157915	1.38404980679516
chr9:21017168-21017391	1.88752527074159	1.85996954822103	2.09761079662642	1.89141918684608	1.62293035092018	1.71808758396052	1.37851162325373	1.34482849699744
chr9:21056971-21057229	1.78240856492737	1.46466826700344	2.57773093149008	2.22342254993494	1.37295209791183	1.40053792958373	1.25096157353322	1.34482849699744
chr9:21082164-21082320	1.50589092972996	1.58976348698498	2.74416109557041	2.73768676140986	1.94485844580754	1.87970576628229	1.70043971814109	1.62293035092018
chrX:136191274-136191511	1.63691458035588	1.64616265715789	2.611172380044	2.8972404255748	1.48542682717024	1.65992455840238	1.65535182861255	2.03210084316702
chr2:218041529-218042148	1.47508488294878	1.32768736417605	4.1554254317472	3.96901230751632	3.17632277264046	3.51727569320958	1.88362081628567	1.97819562968165
chr8:23362240-23362466	1.47508488294878	1.36176835941915	3.07895134139482	2.96532254836725	2.74846123300404	2.50589092972996	2.12101540096137	1.6959938131099
chr10:89084511-89084688	2.18903382439002	1.93357263826102	3.9174317553901	3.60407132366886	2.09423606984577	2.27500704749987	2.44360665147561	2.16349873228288
chr17:7132671-7133069	1.83592407425437	2.26903314645524	3.27798474729977	3.62527048937469	3.06004738366994	3.70043971814109	3.47508488294878	2.91073266190291
chr14:74511004-74511155	1.86393845042397	1.78240856492737	2.09761079662642	2.02502879449152	2.43028527297778	2.27500704749987	1.25096157353322	1.51096191927738
chr14:58569816-58570012	1.25096157353322	1.32768736417605	3.02856915219677	2.6959938131099	1.97085365434048	2.06695024392463	1.49569516262407	1.25096157353322
chr9:20989051-20989186	1.98913900736823	1.88362081628567	2.19534759832222	2.33342373372519	1.44890095114513	1.85199883711245	1.70043971814109	1.62293035092018
chr10:72264658-72264818	1.32768736417605	1.4276061727819	1.25096157353322	1.71808758396052	1.33342373372519	1.46988597627446	1.31614574229336	1.25096157353322
chr9:83689038-83689271	1.29278174922785	1.4276061727819	2.16992500144231	2.26002565596146	2.04614178164472	2.21723071622067	1.49569516262407	1.25096157353322
chr19:43342071-43342349	1.47508488294878	1.7311832415722	1.70487196445635	1.71808758396052	1.58976348698498	2.11103131238874	1.65535182861255	1.58496250072116
chr20:47135598-47135803	1.25096157353322	1.52606881166759	2.07382023329167	2.40053792958373	1.74846123300404	1.82781902461732	1.79493566280354	1.72683121703249
chr11:65912933-65913126	1.32768736417605	1.25096157353322	1.63691458035588	1.48542682717024	1.37295209791183	1.68706068833989	1.49569516262407	1.29865831556452
chr11:65927893-65928363	2.18903382439002	2.25096157353322	3.77082904603249	3.54473265593262	3.51349074558812	3.86294724802092	3.63575439127776	3.07895134139482
chr6:53070911-53071155	1.50589092972996	1.36176835941915	3.62410089462811	3.42088657497553	1.71808758396052	1.71808758396052	1.25096157353322	1.38404980679516
chr6:5478750-5478891	1.25096157353322	1.25096157353322	1.57046293102604	1.51601514700366	1.33342373372519	1.25096157353322	1.25096157353322	1.25096157353322
chr14:30994707-30994864	1.83592407425437	1.55581615506164	2.57773093149008	2.36737106564853	1.74846123300404	1.71808758396052	1.74846123300404	1.34482849699744
chr12:29286183-29286480	1.47508488294878	1.39506279951758	1.41683974191283	1.63226821549951	1.41142624572647	1.40053792958373	1.31614574229336	1.4276061727819
chr5:96919754-96919922	1.25096157353322	1.28688114778816	2.55826763405574	2.12763327972587	2.18586654531133	2.06695024392463	1.25096157353322	1.25096157353322
chr6:24929278-24929573	2.22958792274065	1.93357263826102	3.70708299177171	3.84699468696557	3.58255600301406	3.53231695933277	2.55581615506164	2.37295209791183
chr6:24936717-24936965	1.32768736417605	1.55581615506164	2.75915583380027	2.6959938131099	1.52105073690096	1.46988597627446	1.43829285157915	1.34482849699744
chr6:24957238-24957540	1.60407132366886	1.46466826700344	2.75915583380027	2.44890095114513	1.83592407425437	1.43295940727611	1.37851162325373	1.54596836910529
chr3:189710659-189710938	1.60407132366886	1.61823865559545	1.88752527074159	1.4541758931858	1.25096157353322	1.40053792958373	1.25096157353322	1.4276061727819
chr1:204571146-204571432	1.72683121703249	1.55581615506164	3.0408924306469	2.75060650483559	3.13093086982645	3.49185309632967	1.79493566280354	1.88752527074159
chr1:204578785-204579362	1.91456452349394	2.13093086982645	4.56559717585422	4.45088131527337	4.268284666521	4.58135124716878	2.7311832415722	2.51853513898218
chr8:39913232-39914017	3.01077983875324	2.55581615506164	4.96069703930431	4.96208624985064	4.14730669878029	4.13175409098481	3.5033487351675	3.58856473740135
chr8:39915972-39916531	1.25096157353322	1.32768736417605	4.13175409098481	3.91169158187234	3.4032677223393	3.38818953715608	1.55090066464752	1.34482849699744
chr8:39917135-39917838	1.25096157353322	1.25096157353322	3.95233356636969	3.68706068833989	3.92599941855622	4.11603199344711	1.49569516262407	1.29865831556452
chr8:39929709-39930370	1.32768736417605	1.25096157353322	2.26002565596146	2.22342254993494	3.3743439890385	3.77082904603249	1.25096157353322	1.25096157353322
chr8:39942658-39943465	2.6667565918848	2.58736499093646	4.68088692071969	4.53231695933277	4.40803246613065	4.67976157351685	2.68257329734758	2.62993940943954
chr8:39951339-39952419	3.42088657497553	3.03386345186628	6.53200519379057	6.44989147301094	5.77214959078454	5.84172158112846	3.90207357931074	4.12184429787638
chr8:39956139-39956369	1.25096157353322	1.52606881166759	2.30451104180995	2.26002565596146	1.71808758396052	1.87970576628229	1.60407132366886	1.6959938131099
chr8:39980469-39980789	1.43829285157915	1.4276061727819	2.64616265715789	2.35049724708413	1.94485844580754	2.09085343045111	1.55090066464752	1.38404980679516
chr8:39984457-39984849	1.47508488294878	1.7311832415722	1.76553474636298	1.38956681176273	1.33342373372519	1.46988597627446	1.25096157353322	1.34482849699744
chr13:21033190-21033507	1.63691458035588	1.52606881166759	2.81966818349646	3.28392177230762	3.77925972037238	3.54843662469604	1.96716860753263	1.85996954822103
chr17:57986866-57987542	2.4032677223393	2.4276061727819	2.57773093149008	2.76341157447001	3.5909612413426	3.60407132366886	2.32192809488736	2.78659636189081
chr21:45266661-45266939	1.36737106564853	1.4276061727819	2.64616265715789	2.78868571061353	2.73335434061383	2.74846123300404	1.70043971814109	1.38404980679516
chr19:12621291-12621497	1.25096157353322	1.25096157353322	2.66220549965362	2.29572302453997	2.3533232911629	2.50589092972996	1.25096157353322	1.29865831556452
chr11:72273011-72273451	2.47248777146274	2.72900887033786	3.88947354253111	3.78555055173926	3.91934008244201	4.24488705912353	3.5033487351675	3.37851162325373
chr1:76465071-76465374	1.75274859140713	1.46466826700344	1.70487196445635	1.65992455840238	1.41142624572647	1.59931779369823	1.65535182861255	1.58496250072116
chr9:5544076-5544372	1.43829285157915	1.58976348698498	3.1407786557828	2.78868571061353	2.09423606984577	2.06695024392463	1.55090066464752	1.51096191927738
chr9:5587116-5587330	2.28983446517751	1.91073266190291	2.32481060342048	2.49569516262407	1.83592407425437	2.19534759832222	1.60407132366886	1.88752527074159
chr9:5598696-5598898	1.25096157353322	1.25096157353322	2.48542682717024	2.58496250072116	2.27202318906105	2.60169651648096	1.55090066464752	1.51096191927738
chr3:172760553-172760787	1.32768736417605	1.28688114778816	2.26002565596146	2.41683974191283	2.5385381636298	2.4905701304462	1.31614574229336	1.25096157353322
chr3:172778405-172778640	1.36737106564853	1.28688114778816	2.0496307677246	2.12763327972587	1.74846123300404	1.71808758396052	1.31614574229336	1.25096157353322
chr18:56648080-56648310	1.8073549220576	2.13093086982645	2.611172380044	2.75060650483559	3.03562390973072	3.0703893278914	1.60407132366886	2.06004738366994
chr2:230161248-230161668	2.31034012061215	2.11103131238874	2.48542682717024	2.57046293102604	1.77820857639809	2.11103131238874	1.88362081628567	1.82781902461732
chr1:54804692-54804990	1.63691458035588	1.7311832415722	3.53605290024021	3.49185309632967	3.79389588254888	3.70708299177171	1.49569516262407	1.62293035092018
chr1:183901941-183902303	2.8094144442359	2.64616265715789	4.16108148227718	3.99638874644762	2.92029330021101	3.15704371014558	3.16027483140859	2.96901230751632
chr1:183913557-183913854	1.57046293102604	1.52606881166759	1.29278174922785	1.42223300068305	1.65535182861255	2	1.25096157353322	1.25096157353322
chr8:71829407-71829691	1.25096157353322	1.32768736417605	2.57773093149008	2.43295940727611	1.55581615506164	1.53605290024021	1.25096157353322	1.46988597627446
chr8:71830833-71831020	2.21101219348551	1.85996954822103	3.44228003525258	3.42894634476948	2.877744249949	2.95419631038688	1.74846123300404	1.79493566280354
chr8:71839497-71839796	1.83592407425437	1.64616265715789	3.05484847699562	2.87381319835909	2.68706068833989	2.31324585178756	1.96716860753263	2.30742852519225
chr7:88218272-88218518	1.60407132366886	1.75702324650746	3.93168305705981	3.94110631094643	2.89141918684608	3.03738222200308	2.63459326844576	2.28392177230762
chr13:95712820-95713125	1.72683121703249	1.70487196445635	2.32481060342048	2.46466826700344	2.09423606984577	1.62760683812965	1.37851162325373	1.34482849699744
chr5:170365964-170366108	1.54101915313356	1.55581615506164	2.0496307677246	2.36737106564853	2.77820857639809	2.64846544302731	1.60407132366886	1.34482849699744
chr1:91080707-91080962	1.75274859140713	1.64616265715789	1.799087306074	2.36737106564853	1.33342373372519	1.32768736417605	1.43829285157915	1.25096157353322
chr10:99843705-99844123	1.40053792958373	1.78240856492737	2.44625622988956	2.24184018356467	1.55581615506164	1.56559717585423	1.65535182861255	1.4276061727819
chr8:23605808-23606213	1.47508488294878	1.32768736417605	2.46727948045998	2.83794324189103	1.55581615506164	1.85199883711245	1.25096157353322	1.54596836910529
chr8:23641169-23641457	1.72683121703249	1.64616265715789	2.34766565630097	2.24184018356467	1.44890095114513	1.36176835941915	1.79493566280354	1.72683121703249
chr17:81422833-81423538	3.68032435684402	3.70154905694307	4.55213110825378	4.59514556799086	4.74200621086674	4.85099939471647	4.23878685958712	4.24488705912353
chrX:101655526-101655844	1.6959938131099	1.81147103052984	3.1407786557828	3.08406426478847	2.65535182861255	2.31324585178756	2.19219416528334	1.97819562968165
chr4:105625284-105625416	1.25096157353322	1.25096157353322	2.55826763405574	2.38404980679516	1.55581615506164	1.65992455840238	1.25096157353322	1.29865831556452
chr4:105663384-105663532	1.25096157353322	1.25096157353322	2.32481060342048	2.33342373372519	1.8073549220576	1.53605290024021	1.31614574229336	1.25096157353322
chr12:116410745-116411284	1.98913900736823	2.09085343045111	4.21334728173344	4.22804904788446	3.6564963705535	3.74953426766926	2.41413553298445	2.5385381636298
chr12:116423159-116423408	1.66448284036468	1.78240856492737	2.54101915313356	2.64154602908752	2.11769504266975	2.42223300068305	1.83995958748953	1.94860084749336
chr12:116432304-116432589	1.54101915313356	1.67355642399014	3.32048467801769	3.30158764660319	2.09423606984577	2.52356195605701	2.08406426478847	2.0036022366802
chr12:116490542-116491105	1.66448284036468	1.58976348698498	1.76553474636298	1.93734439215023	2.18586654531133	2.06695024392463	1.70043971814109	1.58496250072116
chr3:41268107-41268347	2.25096157353322	2.19219416528334	2.34766565630097	2.35049724708413	2.44890095114513	2.47248777146274	1.49569516262407	2.06004738366994
chr3:41274989-41275251	1.8073549220576	1.70487196445635	1.99638874644762	2.24184018356467	1.68706068833989	1.68706068833989	1.65535182861255	1.38404980679516
chr20:38243423-38244317	1.47508488294878	1.55581615506164	2.1243281350022	2.58496250072116	4.02856915219677	4.2349610948395	1.70043971814109	1.65992455840238
chr20:38271102-38271431	1.86393845042397	2.19219416528334	3.74738739965272	3.9297909977186	3.53977919169849	3.80426011563474	2.44360665147561	2.45680614923047
chr5:150542975-150543223	2.45680614923047	2.25096157353322	2.48542682717024	2.6959938131099	3.4867143730307	3.83086375675176	2.15704371014558	2.16349873228288
chr7:107118507-107118758	1.83592407425437	1.81147103052984	2.26002565596146	2.38404980679516	1.89141918684608	1.56559717585423	1.43829285157915	1.38404980679516
chr4:123360709-123360878	1.78240856492737	1.58976348698498	1.60407132366886	1.84398384404833	1.94485844580754	2	1.37851162325373	1.65992455840238
chr1:151602667-151602871	1.25096157353322	1.32768736417605	1.70487196445635	1.91456452349394	1.55581615506164	1.62760683812965	1.49569516262407	1.34482849699744
chr1:151635758-151636071	1.40053792958373	1.55581615506164	2.07382023329167	1.84398384404833	1.25096157353322	1.53605290024021	1.83995958748953	1.58496250072116
chr1:151682901-151683155	1.50589092972996	1.25096157353322	2.07382023329167	2.18586654531133	1.94485844580754	2.02147972741045	1.43829285157915	1.6959938131099
chr10:131904726-131904942	1.60407132366886	1.64616265715789	3.85299758761332	3.87085786436376	3.72683121703249	3.55704241526372	2.60880924267552	2.39506279951758
chr1:17551779-17552230	2.4032677223393	2.57046293102604	3.31034012061215	3.01970191444255	2.83592407425437	3.39780296186249	3.64846544302731	3.77294133783134
chr1:17554115-17554565	2.01077983875324	1.75702324650746	2.62993940943954	2.46466826700344	2.31324585178756	2.55581615506164	2.52857131887076	2.28392177230762
chr1:17580756-17581188	1.66448284036468	1.70487196445635	2.90689059560852	2.77610398807316	3.42223300068305	3.50080205305716	2.88947354253111	2.45680614923047
chr1:17581643-17581803	1.40053792958373	1.36176835941915	1.70487196445635	1.91456452349394	2.5385381636298	2.50589092972996	1.60407132366886	1.4276061727819
chr12:115375268-115375711	1.57046293102604	1.81147103052984	2.92219784839637	2.92029330021101	3.20945336562895	3.34340782229781	1.92599941855622	1.62293035092018
chr5:143922796-143923096	1.72683121703249	1.36176835941915	2.5033487351675	2.27798474729977	1.83592407425437	1.71808758396052	1.60407132366886	1.58496250072116
chr14:70872220-70872592	1.40053792958373	1.32768736417605	2.64616265715789	2.72246602447109	2.93357263826102	2.96716860753263	1.25096157353322	1.38404980679516
chr14:70893916-70894333	1.36737106564853	1.36176835941915	3.6667565918848	3.49185309632967	2.70265754339091	2.70487196445635	1.37851162325373	1.4276061727819
chr14:34826784-34827077	1.36737106564853	1.58976348698498	1.799087306074	1.79493566280354	1.65535182861255	1.40053792958373	1.49569516262407	1.29865831556452
chr12:94621684-94622166	2.45680614923047	2.13093086982645	3.89627184880738	4.09169983413681	4.37920505996061	4.24488705912353	2.28983446517751	2.83390207666916
chr12:41709796-41710280	1.54101915313356	1.70487196445635	1.70487196445635	1.76977173924945	1.48542682717024	1.32768736417605	1.49569516262407	1.82781902461732
chr3:125005249-125006017	1.29278174922785	1.25096157353322	2.62993940943954	2.36737106564853	2.98550043030489	3.17791779219584	1.70043971814109	1.38404980679516
chr3:125011733-125012010	1.32768736417605	1.28688114778816	1.73552217729654	1.51601514700366	1.29278174922785	1.43295940727611	1.37851162325373	1.34482849699744
chr14:85940579-85940737	1.54101915313356	1.58976348698498	2.8499992594661	2.52606881166759	1.58976348698498	1.77399632511117	1.60407132366886	1.91838623444635
chr15:58877226-58877427	1.63691458035588	1.75702324650746	1.4594316186373	1.63226821549951	1.8073549220576	2	1.31614574229336	1.46988597627446
chr15:38300470-38300666	1.32768736417605	1.25096157353322	2.5033487351675	2.51096191927738	1.97085365434048	1.56559717585423	1.25096157353322	1.58496250072116
chr6:87808437-87808602	1.47508488294878	1.61823865559545	1.60407132366886	1.65992455840238	2.22958792274065	1.77399632511117	1.43829285157915	1.46988597627446
chr4:163541941-163542188	1.36737106564853	1.25096157353322	3.31034012061215	3.24792751344359	2.95977015521147	2.96716860753263	1.31614574229336	1.25096157353322
chr4:163564748-163564962	1.57046293102604	1.32768736417605	1.76553474636298	1.84398384404833	1.52105073690096	1.43295940727611	1.43829285157915	1.46988597627446
chr6:4610299-4610600	1.63691458035588	1.39506279951758	2.09761079662642	1.81966818349646	1.44890095114513	1.62760683812965	1.60407132366886	1.82781902461732
chr8:119965673-119965997	1.6959938131099	1.75702324650746	3.55458885167764	3.44493204894218	3.41278152533848	3.53231695933277	1.70043971814109	1.54596836910529
chr1:71857929-71858063	1.25096157353322	1.25096157353322	1.99638874644762	2.29572302453997	1.94485844580754	1.71808758396052	1.49569516262407	1.25096157353322
chr6:109039847-109040023	1.60407132366886	1.67355642399014	1.82781902461732	1.95977015521147	1.71808758396052	1.77399632511117	1.70043971814109	1.34482849699744
chr1:231613567-231614009	2.16671544496642	2.04614178164472	3.4995270242151	3.24792751344359	3.26303440583379	2.9429835981871	1.96716860753263	1.72683121703249
chr18:56273562-56274071	2.28983446517751	2.11103131238874	2.4276061727819	2.18586654531133	1.68706068833989	1.77399632511117	1.60407132366886	1.76128527336162
chr1:9207119-9207595	2.10433665981474	2.32481060342048	2.92219784839637	2.77610398807316	3.18745105402733	2.86789646399265	1.83995958748953	1.58496250072116
chr1:9228766-9228939	1.25096157353322	1.32768736417605	1.82781902461732	1.79493566280354	1.68706068833989	1.43295940727611	1.25096157353322	1.29865831556452
chrX:12843883-12844262	1.40053792958373	1.25096157353322	2.66220549965362	2.04614178164472	1.8073549220576	1.95233356636969	1.49569516262407	1.38404980679516
chr2:159859761-159860001	1.36737106564853	1.64616265715789	1.37851162325373	1.54596836910529	1.41142624572647	1.43295940727611	1.49569516262407	1.4276061727819
chr2:177289915-177290228	1.60407132366886	1.61823865559545	2.611172380044	2.58496250072116	2.55581615506164	2.66220549965362	1.60407132366886	1.58496250072116
chr11:5922937-5923383	1.50589092972996	1.46466826700344	1.88752527074159	1.57531233068744	1.71808758396052	1.50080205305716	1.25096157353322	1.51096191927738
chr17:75189239-75189477	1.60407132366886	1.75702324650746	2.52356195605701	2.62760683812965	2.8499992594661	3.12598165385472	1.79493566280354	1.94860084749336
chr3:98605724-98605882	1.50589092972996	1.39506279951758	1.85598969730848	1.95977015521147	1.48542682717024	1.82781902461732	1.25096157353322	1.34482849699744
chr20:50324519-50324692	1.32768736417605	1.39506279951758	2.6959938131099	2.66902676550963	2.33342373372519	2.4032677223393	1.31614574229336	1.6959938131099
chr20:50338729-50339345	2.57288966842058	2.21101219348551	4.88410945135923	4.78083500173823	4.09508049190141	4.59693514238723	3.37295209791183	3.28983446517751
chr20:50366579-50366885	1.86393845042397	2.0036022366802	2.75915583380027	2.44890095114513	3.08406426478847	3.24792751344359	1.79493566280354	1.65992455840238
chr20:37218506-37218692	1.25096157353322	1.25096157353322	1.97085365434048	1.86789646399265	1.68706068833989	1.82781902461732	1.65535182861255	1.34482849699744
chr1:87402307-87402848	1.83592407425437	2.04614178164472	1.94110631094643	2.27798474729977	1.71808758396052	1.68706068833989	1.70043971814109	1.51096191927738
chr1:87403152-87403609	1.93734439215023	1.7311832415722	1.99638874644762	2.10768786931437	1.83592407425437	1.53605290024021	1.65535182861255	1.38404980679516
chr1:87491496-87491702	1.32768736417605	1.28688114778816	2.30451104180995	2.31614574229336	2.1407786557828	2.11103131238874	1.37851162325373	1.38404980679516
chr7:92158765-92158927	1.40053792958373	1.32768736417605	2.86393845042397	2.41683974191283	2.04614178164472	2.04614178164472	1.37851162325373	1.4276061727819
chr3:30248516-30248809	1.32768736417605	1.46466826700344	2.57773093149008	2.35049724708413	2.67129337248158	2.42223300068305	1.70043971814109	1.29865831556452
chr18:58682482-58682938	1.63691458035588	1.46466826700344	2.80529245560071	2.29572302453997	2.37295209791183	2.31324585178756	2.15704371014558	1.91838623444635
chr3:194330455-194330920	2.01077983875324	2.4931349223055	3.21101219348551	3.10433665981474	3.32481060342048	2.86789646399265	2.58255600301406	2.35049724708413
chr3:194346597-194346942	1.78240856492737	1.91073266190291	2.26002565596146	2.46466826700344	2.60644222813161	2.50589092972996	1.88362081628567	1.51096191927738
chr19:45181064-45181225	1.36737106564853	1.52606881166759	3.3305584000308	3.31034012061215	3.13093086982645	3.22804904788446	1.74846123300404	1.85996954822103
chr8:130232834-130233126	1.96347412397489	2.21101219348551	1.66902676550963	2.06695024392463	2.1407786557828	2.38681094647222	1.49569516262407	1.38404980679516
chr8:130247677-130247843	1.36737106564853	1.39506279951758	1.63691458035588	2.08746284125034	1.52105073690096	1.50080205305716	1.55090066464752	1.34482849699744
chr8:130252812-130253139	2.05658352836637	2.02502879449152	2.83592407425437	2.75060650483559	2.29278174922785	2.45680614923047	1.43829285157915	1.54596836910529
chr8:130259116-130259745	1.63691458035588	2.11103131238874	1.85598969730848	2.02502879449152	1.74846123300404	2.3305584000308	1.49569516262407	1.6959938131099
chr8:130265796-130266056	1.32768736417605	1.52606881166759	3.20006486151431	3.18269229751619	3.74953426766926	3.58856473740135	1.65535182861255	1.94860084749336
chr10:12455737-12456104	1.57046293102604	1.46466826700344	2.23878685958712	2.20476675065461	1.41142624572647	1.62760683812965	1.70043971814109	1.65992455840238
chr10:70328906-70329202	1.54101915313356	1.7311832415722	2.93545974780529	3.0408924306469	2.82171021503467	2.84197311892718	1.79493566280354	1.97819562968165
chr10:70357602-70357911	1.60407132366886	1.70487196445635	2.98913900736823	2.95419631038688	1.68706068833989	1.95233356636969	1.92599941855622	1.6959938131099
chr17:12048928-12049129	1.43829285157915	1.32768736417605	2.66220549965362	2.33342373372519	1.89141918684608	1.62760683812965	1.55090066464752	1.4276061727819
chr16:87557281-87557447	1.25096157353322	1.39506279951758	3.00180224263399	2.65535182861255	3.50462039240355	2.9429835981871	1.83995958748953	2.28392177230762
chr15:40878938-40879095	1.57046293102604	1.67355642399014	1.91456452349394	2.14730669878029	2.0703893278914	2.02147972741045	1.37851162325373	1.72683121703249
chr2:223949411-223949710	1.50589092972996	1.46466826700344	2.611172380044	2.61353165291793	1.99638874644762	2.04614178164472	1.60407132366886	2.0036022366802
chr3:57956203-57956363	1.98913900736823	2.32481060342048	2.1243281350022	2.20476675065461	1.86393845042397	1.95233356636969	1.43829285157915	1.34482849699744
chr20:49729542-49729927	1.50589092972996	1.46466826700344	1.57046293102604	1.32192809488736	2.74846123300404	2.96716860753263	1.25096157353322	1.34482849699744
chr20:49748011-49748329	1.32768736417605	1.52606881166759	2.34766565630097	2.36737106564853	1.44890095114513	1.40053792958373	1.43829285157915	1.58496250072116
chr20:49768320-49768804	1.96347412397489	1.9560566524124	3.45154083301783	3.16349873228288	3.17632277264046	3.39780296186249	2.52857131887076	2.51853513898218
chr9:32404936-32405115	1.43829285157915	1.55581615506164	2.611172380044	2.29572302453997	3.08406426478847	2.9429835981871	1.88362081628567	1.72683121703249
chr9:32426378-32426678	1.47508488294878	1.46466826700344	1.63691458035588	1.48542682717024	1.48542682717024	1.28688114778816	1.25096157353322	1.38404980679516
chr2:198004865-198005630	1.57046293102604	1.4276061727819	3.26603689399532	3.09423606984577	2.58976348698498	2.77610398807316	1.74846123300404	1.6959938131099
chr2:198097722-198098020	1.63691458035588	1.49569516262407	3.78659636189081	3.58976348698498	3.19849415363908	3.26753579806873	1.70043971814109	1.54596836910529
chr5:157582785-157583186	1.32768736417605	1.46466826700344	3.16510798514454	3.27500704749987	2.27202318906105	2.38681094647222	1.37851162325373	1.29865831556452
chr5:157594326-157594602	1.25096157353322	1.25096157353322	1.99638874644762	1.81966818349646	1.25096157353322	1.25096157353322	1.25096157353322	1.34482849699744
chr4:112119249-112119713	1.40053792958373	1.32768736417605	4.09508049190141	3.72683121703249	3.13093086982645	2.84197311892718	1.25096157353322	1.4276061727819
chr16:79372495-79372944	2.6667565918848	2.65992455840238	3.4995270242151	3.74738739965272	3.62410089462811	3.56437816856506	1.79493566280354	1.97819562968165
chr15:68184923-68185473	1.63691458035588	1.88362081628567	1.91456452349394	1.95977015521147	2.67129337248158	2.74846123300404	1.79493566280354	1.51096191927738
chr2:15235741-15235931	1.40053792958373	1.67355642399014	2.28392177230762	2.0036022366802	1.55581615506164	1.40053792958373	1.31614574229336	1.25096157353322
chr21:35364286-35364526	1.25096157353322	1.25096157353322	1.4594316186373	1.35614381022528	1.25096157353322	1.25096157353322	1.25096157353322	1.25096157353322
chr1:246705482-246705635	1.32768736417605	1.25096157353322	1.88752527074159	1.68706068833989	1.52105073690096	1.56559717585423	1.37851162325373	1.34482849699744
chr1:246733767-246733920	1.32768736417605	1.32768736417605	2.59454854955035	2.46466826700344	2.02147972741045	1.85199883711245	1.25096157353322	1.34482849699744
chr1:246794851-246795227	1.86393845042397	1.67355642399014	1.97085365434048	1.84398384404833	1.33342373372519	1.43295940727611	1.60407132366886	1.79493566280354
chr1:236020418-236020644	1.47508488294878	1.70487196445635	1.49569516262407	1.4541758931858	1.58976348698498	1.59931779369823	1.37851162325373	1.58496250072116
chr3:49347082-49347269	2.05658352836637	1.88362081628567	2.34766565630097	2.44890095114513	2.44890095114513	2.74846123300404	1.37851162325373	1.51096191927738
chr19:51668256-51668693	2.28983446517751	2.15055967657538	2.87970576628229	3.05137210172103	2.55581615506164	2.25701061820602	1.83995958748953	1.97819562968165
chr19:51690404-51690792	1.50589092972996	1.64616265715789	2.36737106564853	2.26002565596146	2.18586654531133	2.4905701304462	1.88362081628567	1.88752527074159
chr2:120210116-120210638	1.78240856492737	1.75702324650746	3.02856915219677	3.13422093976063	2.02147972741045	2.27500704749987	1.88362081628567	1.58496250072116
chr2:120231967-120232860	2.54101915313356	2.55581615506164	5.05571626351254	5.00898878322726	4.61588707391606	4.71918344048179	3.43295940727611	3.38956681176273
chr2:120285106-120285374	1.66448284036468	1.81147103052984	2.09761079662642	2.43295940727611	2.90496571868403	2.61823865559545	1.60407132366886	1.4276061727819
chr12:31663634-31663858	1.25096157353322	1.25096157353322	1.53106949272595	1.79493566280354	1.94485844580754	1.77399632511117	1.25096157353322	1.25096157353322
chr9:95189307-95189802	1.88752527074159	2.21101219348551	4.47767732756531	4.53605290024021	4.72301239639237	4.63865311646611	2.50080205305716	2.55581615506164
chr9:77304601-77304857	1.32768736417605	1.25096157353322	3.11603199344711	3.27500704749987	2.41142624572647	2.23572705983806	1.25096157353322	1.25096157353322
chr20:63837571-63837872	1.86393845042397	2.09085343045111	2.72683121703249	3.0408924306469	1.58976348698498	1.90303827011291	2.41413553298445	2.30742852519225
chr9:107826332-107826644	1.32768736417605	1.32768736417605	2.72683121703249	2.8499992594661	2.44890095114513	2	1.25096157353322	1.25096157353322
chr9:107827426-107827656	1.25096157353322	1.52606881166759	2.59454854955035	2.49569516262407	1.52105073690096	2.15380533607904	1.43829285157915	1.46988597627446
chr9:92607251-92607506	1.25096157353322	1.4276061727819	3.02856915219677	2.64154602908752	3.26303440583379	3.18745105402733	1.43829285157915	1.46988597627446
chr12:9794625-9794842	1.25096157353322	1.25096157353322	2.34766565630097	2.20476675065461	1.77820857639809	2	1.37851162325373	1.54596836910529
chr20:1125945-1126141	1.40053792958373	1.4276061727819	2.46727948045998	2.35049724708413	2.31324585178756	2.74846123300404	2.19219416528334	2.08746284125034
chr20:48776455-48776621	1.43829285157915	1.32768736417605	2.16992500144231	2.10768786931437	1.58976348698498	1.90303827011291	1.60407132366886	1.54596836910529
chr2:68857282-68858309	3.65764000520782	3.95512678126137	5.34518344718767	5.40394936423287	4.43162295971329	4.42492208821069	4.64385618977472	4.52919626799939
chr12:40001469-40001719	1.32768736417605	1.32768736417605	2.89336221076387	2.58496250072116	1.68706068833989	1.25096157353322	1.49569516262407	1.34482849699744
chrX:15293298-15293811	2.25096157353322	2.09085343045111	1.97085365434048	1.76977173924945	1.41142624572647	1.32768736417605	1.37851162325373	1.38404980679516
chr1:47289378-47289554	1.25096157353322	1.25096157353322	2.86393845042397	2.88557436437143	2.31324585178756	2.4032677223393	1.43829285157915	1.25096157353322
chr5:83510453-83510621	1.36737106564853	1.46466826700344	2.59454854955035	2.86195536414487	2.58976348698498	2.11103131238874	1.83995958748953	1.85996954822103
chr2:28296338-28296533	1.47508488294878	1.25096157353322	1.63691458035588	1.63226821549951	1.48542682717024	1.40053792958373	1.37851162325373	1.34482849699744
chr11:14336736-14337504	2.87578006306849	2.79493566280354	3.11603199344711	2.92029330021101	4.34482849699744	3.95046841415012	1.79493566280354	1.62293035092018
chr7:143199058-143199744	1.60407132366886	1.58976348698498	1.70487196445635	1.84398384404833	1.99638874644762	2.31324585178756	1.70043971814109	1.85996954822103
chr5:172811121-172811266	1.54101915313356	1.70487196445635	1.49569516262407	2.04614178164472	2.55581615506164	2.19534759832222	1.60407132366886	1.58496250072116
chr10:53022585-53022754	1.47508488294878	1.39506279951758	1.799087306074	1.51601514700366	1.52105073690096	1.32768736417605	1.25096157353322	1.34482849699744
chr10:35300087-35300522	2.6667565918848	2.58736499093646	4.51096191927738	4.6724253419715	3.70376517879341	3.43295940727611	2.95233356636969	2.49825086752783
chr10:35340065-35340287	1.75274859140713	1.7311832415722	2.02147972741045	1.91456452349394	1.94485844580754	1.97452931248388	1.31614574229336	1.51096191927738
chr10:35351100-35351279	1.36737106564853	1.49569516262407	2.0496307677246	2.04614178164472	2.02147972741045	1.82781902461732	1.60407132366886	1.46988597627446
chr10:35384508-35384713	1.32768736417605	1.25096157353322	3.05484847699562	2.68257329734758	1.99638874644762	2.52356195605701	1.60407132366886	1.34482849699744
chr5:179747731-179748140	1.91456452349394	1.91073266190291	3.3305584000308	2.97636363573276	3.78659636189081	3.69265037003553	2.32192809488736	1.97819562968165
chr1:206501152-206501539	1.83592407425437	1.91073266190291	2.98913900736823	3.01970191444255	4.37920505996061	4.54163873443614	1.92599941855622	1.82781902461732
chr8:133368790-133369783	2.54101915313356	2.26903314645524	3.58976348698498	3.57531233068744	2.41142624572647	2.47248777146274	3.01077983875324	2.93922657772821
chr8:48748518-48748745	1.54101915313356	1.52606881166759	2.67807190511264	2.40053792958373	1.83592407425437	1.53605290024021	1.25096157353322	1.25096157353322
chr3:43957652-43957826	1.43829285157915	1.28688114778816	2.5033487351675	2.08746284125034	2.31324585178756	2.04614178164472	1.25096157353322	1.29865831556452
chr8:60877072-60877272	1.29278174922785	1.25096157353322	2.40871186102943	2.55581615506164	1.41142624572647	1.59931779369823	1.37851162325373	1.25096157353322
chr7:156059456-156059818	1.78240856492737	1.46466826700344	2.38681094647222	2.26002565596146	2.95977015521147	2.9429835981871	1.70043971814109	2.03210084316702
chr12:116265432-116265599	1.63691458035588	1.39506279951758	2.6959938131099	2.8499992594661	2.44890095114513	2.19534759832222	2.19219416528334	2.18903382439002
chr7:105760441-105760945	1.75274859140713	1.64616265715789	2.23878685958712	2.31614574229336	1.99638874644762	2.4032677223393	1.60407132366886	1.6959938131099
chr1:206733026-206733290	1.54101915313356	1.55581615506164	1.70487196445635	1.51601514700366	1.68706068833989	1.74416109557041	1.31614574229336	1.34482849699744
chr1:206778078-206778335	1.8073549220576	1.91073266190291	2.26002565596146	2.06695024392463	2.22958792274065	2.47248777146274	1.96716860753263	2.5385381636298
chr1:206787899-206788224	1.60407132366886	1.81147103052984	1.85598969730848	1.98185265328974	1.91838623444635	1.71808758396052	2.04614178164472	1.72683121703249
chr1:206791976-206792139	1.36737106564853	1.49569516262407	1.33913738491959	1.35614381022528	1.25096157353322	1.25096157353322	1.25096157353322	1.25096157353322
chr1:206793297-206793538	1.25096157353322	1.25096157353322	2.21723071622067	2.29572302453997	1.37295209791183	1.40053792958373	1.43829285157915	1.25096157353322
chr20:37426950-37427203	1.40053792958373	1.25096157353322	1.33913738491959	1.54596836910529	1.29278174922785	1.32768736417605	1.37851162325373	1.4276061727819
chr3:189966923-189967178	1.47508488294878	1.4276061727819	3.4995270242151	3.59693514238723	3.19849415363908	2.99095486039699	1.31614574229336	1.25096157353322
chr13:47457639-47457947	1.93734439215023	2.4931349223055	3.0408924306469	3.46074256378964	2.70265754339091	2.36737106564853	1.83995958748953	1.72683121703249
chr5:127856474-127856611	1.25096157353322	1.4276061727819	2.02147972741045	2.06695024392463	1.89141918684608	1.74416109557041	1.49569516262407	1.25096157353322
chr7:116004831-116005158	2.05658352836637	1.85996954822103	3.34198574722862	2.97636363573276	2.48542682717024	2.15380533607904	1.60407132366886	1.58496250072116
chr7:116086710-116086968	1.29278174922785	1.49569516262407	2.28392177230762	1.51601514700366	2.16349873228288	2.04614178164472	1.25096157353322	1.4276061727819
chrX:123799830-123800185	1.60407132366886	1.58976348698498	1.53106949272595	1.65992455840238	1.55581615506164	1.43295940727611	1.37851162325373	1.38404980679516
chr4:138300761-138300896	1.57046293102604	1.55581615506164	2.790772037862	2.61353165291793	2.0703893278914	1.799087306074	1.70043971814109	1.65992455840238
chr8:38906051-38906243	1.66448284036468	1.39506279951758	3.36176835941915	3.20163386116965	2.57288966842058	2.64846544302731	2.04614178164472	1.94860084749336
chr6:18413422-18413731	2.08065766334523	2.21101219348551	3.61588707391606	3.42894634476948	2.18586654531133	1.95233356636969	2.44360665147561	1.94860084749336
chr6:18432242-18432562	1.72683121703249	1.85996954822103	3.57167680997093	3.42088657497553	2.77820857639809	2.4032677223393	1.65535182861255	1.25096157353322
chr6:18457484-18457707	1.43829285157915	1.32768736417605	2.790772037862	2.40053792958373	1.8073549220576	1.77399632511117	1.25096157353322	1.34482849699744
chr9:17137675-17137825	1.25096157353322	1.32768736417605	3.44228003525258	2.92029330021101	2.62293035092018	2.77610398807316	1.43829285157915	1.34482849699744
chr9:17166510-17166646	1.32768736417605	1.25096157353322	1.70487196445635	1.74416109557041	1.44890095114513	1.28688114778816	1.25096157353322	1.29865831556452
chr11:18246279-18246874	1.88752527074159	1.97819562968165	3.91073266190291	3.90014226035982	3.99729240763651	4.16349873228288	2.25701061820602	2.51853513898218
chr11:18248683-18248881	1.50589092972996	1.49569516262407	1.66902676550963	1.65992455840238	2.16349873228288	2.06695024392463	1.49569516262407	1.54596836910529
chr1:91697491-91697760	1.60407132366886	1.64616265715789	3.00180224263399	3.114367024952	2.71808758396052	2.63226821549951	1.79493566280354	1.91838623444635
chr12:92503031-92503548	2.03562390973072	2.22958792274065	3.22187708107703	3.20163386116965	3.45022149589718	3.36176835941915	2.99095486039699	2.89530262133331
chr12:92513411-92513635	1.83592407425437	1.85996954822103	1.4594316186373	1.57531233068744	1.55581615506164	1.40053792958373	1.49569516262407	1.4276061727819
chr12:92520649-92520786	1.43829285157915	1.46466826700344	1.33913738491959	1.63226821549951	1.25096157353322	1.25096157353322	1.37851162325373	1.4276061727819
chr12:92528685-92528862	1.25096157353322	1.25096157353322	2.72683121703249	1.89141918684608	2.22958792274065	2.4032677223393	1.25096157353322	1.25096157353322
chr12:92530075-92530289	1.25096157353322	1.25096157353322	1.4594316186373	1.54596836910529	1.41142624572647	1.65992455840238	1.37851162325373	1.4276061727819
chr12:92551803-92552351	2.93922657772821	2.87184364850932	5.54627713209007	5.6085135781513	5.57410150808939	5.66704055902299	3.41818994794577	3.31179371775365
chr12:92553481-92553692	1.66448284036468	1.91073266190291	3.77820857639809	3.85897561429202	2.57288966842058	2.9297909977186	2.22650852980868	2.35049724708413
chr12:92554259-92554582	1.86393845042397	1.70487196445635	3.1407786557828	3.01970191444255	2.37295209791183	2.5385381636298	2.0071955014042	1.58496250072116
chr12:92561595-92561831	1.36737106564853	1.4276061727819	2.46727948045998	2.33342373372519	2.3533232911629	2.35049724708413	1.92599941855622	1.34482849699744
chr12:92570347-92570615	1.60407132366886	1.52606881166759	2.36737106564853	2.35049724708413	2.11769504266975	2.31324585178756	1.49569516262407	1.6959938131099
chr12:92598113-92598271	1.91456452349394	1.75702324650746	2.44625622988956	2.04614178164472	1.48542682717024	1.56559717585423	1.43829285157915	1.38404980679516
chr19:12093926-12094075	1.25096157353322	1.25096157353322	2.48542682717024	2.35049724708413	1.99638874644762	1.87970576628229	1.25096157353322	1.25096157353322
chr6:3209246-3209889	2.10433665981474	2.06695024392463	2.64616265715789	2.68257329734758	2.95977015521147	2.97819562968165	1.60407132366886	1.6959938131099
chr7:44617616-44617800	1.60407132366886	1.97819562968165	3.1407786557828	2.98732086592925	2.8073549220576	2.76128527336162	1.60407132366886	1.25096157353322
chr7:44622804-44623173	2.62058641045188	2.35895882583233	4.09508049190141	4.50969584193339	4.19298316997399	4.42492208821069	2.77820857639809	2.51853513898218
chr9:22197131-22197413	1.47508488294878	1.28688114778816	2.34766565630097	2.38404980679516	1.25096157353322	1.43295940727611	1.25096157353322	1.34482849699744
chr1:228685348-228685529	1.29278174922785	1.36176835941915	2.86393845042397	2.98732086592925	1.91838623444635	2.29572302453997	1.60407132366886	1.88752527074159
chr1:228687761-228687925	1.47508488294878	1.32768736417605	2.790772037862	2.86195536414487	2.65535182861255	2.4032677223393	1.49569516262407	1.72683121703249
chr10:119285841-119286118	1.25096157353322	1.32768736417605	2.87970576628229	2.14730669878029	2.09423606984577	2.31324585178756	1.49569516262407	1.25096157353322
chr11:122112623-122113407	1.47508488294878	1.4276061727819	2.28392177230762	2.41683974191283	1.48542682717024	1.40053792958373	2.19219416528334	1.54596836910529
chr1:224489017-224489579	2.4032677223393	2.0036022366802	2.67807190511264	2.48026512205446	2.0703893278914	2.4905701304462	2.0071955014042	1.58496250072116
chr6:104508008-104508192	1.29278174922785	1.25096157353322	2.46727948045998	2.06695024392463	1.83592407425437	1.68706068833989	1.74846123300404	1.65992455840238
chr4:168441542-168441773	1.78240856492737	2.0036022366802	2.67807190511264	2.43295940727611	2.60644222813161	2.80322703643493	1.49569516262407	1.51096191927738
chr19:44847542-44848340	2.50589092972996	2.87184364850932	4.54287709935414	4.60229058486114	4.30961277245412	4.52606881166759	3.21256933885081	3.33485426933163
chr1:54469520-54469703	1.66448284036468	1.46466826700344	2.57773093149008	2.97636363573276	2.58976348698498	2.42223300068305	1.65535182861255	1.54596836910529
chr10:95832239-95832550	1.40053792958373	1.61823865559545	2.30451104180995	2.6959938131099	1.29278174922785	1.62760683812965	2.12101540096137	1.91838623444635
chr22:31792037-31792327	1.40053792958373	1.52606881166759	2.59454854955035	2.02502879449152	1.68706068833989	1.74416109557041	1.43829285157915	1.54596836910529
chr14:105069881-105070771	4.52794609890826	4.84599177066457	6.19692173382033	6.31415269388222	5.85474373899554	6.07167687375186	5.34447345945636	5.38715571766298
chr14:105099893-105100096	1.40053792958373	1.46466826700344	1.88752527074159	1.91456452349394	1.68706068833989	1.68706068833989	1.55090066464752	1.38404980679516
chr13:51707560-51707720	1.47508488294878	1.32768736417605	2.40871186102943	2.44890095114513	1.48542682717024	1.50080205305716	1.43829285157915	1.46988597627446
chr13:51729058-51729301	1.98913900736823	1.75702324650746	2.0496307677246	2.20476675065461	2.70265754339091	2.67581593117227	1.49569516262407	1.76128527336162
chr13:51729869-51730142	1.6959938131099	1.55581615506164	4.38474058729238	4.26453643099903	3.93262815702213	4.34482849699744	1.74846123300404	1.65992455840238
chr13:51764304-51765125	2.16671544496642	1.81147103052984	4.41006969175638	4.14159627838382	3.4032677223393	3.47508488294878	2.58255600301406	1.91838623444635
chr5:16655013-16655194	1.91456452349394	1.49569516262407	1.76553474636298	1.93734439215023	1.55581615506164	1.74416109557041	1.25096157353322	1.54596836910529
chr5:16656579-16656817	1.32768736417605	1.46466826700344	2.0496307677246	2.0036022366802	1.89141918684608	1.71808758396052	1.37851162325373	1.58496250072116
chr15:56040611-56040765	1.36737106564853	1.52606881166759	1.70487196445635	1.65992455840238	1.58976348698498	1.62760683812965	1.37851162325373	1.54596836910529
chr2:202479575-202479868	1.25096157353322	1.32768736417605	2.16992500144231	2.36737106564853	1.97085365434048	2.04614178164472	1.31614574229336	1.38404980679516
chr6:135334250-135334481	1.54101915313356	1.39506279951758	1.91456452349394	1.71808758396052	1.48542682717024	1.50080205305716	1.31614574229336	1.4276061727819
chr20:45752697-45753051	1.25096157353322	1.32768736417605	3.20006486151431	2.83794324189103	2.62293035092018	2.66220549965362	1.60407132366886	1.4276061727819
chr2:8408857-8409373	1.75274859140713	2.04614178164472	4.67694435910691	4.68929916053589	3.59931779369823	3.58014548442338	1.88362081628567	2.3305584000308
chr2:8488166-8488484	1.6959938131099	1.58976348698498	3.23419472295381	3.0408924306469	2.20789285164133	1.90303827011291	1.96716860753263	1.82781902461732
chr2:177432815-177432995	1.25096157353322	1.25096157353322	2.80529245560071	2.46466826700344	3.01077983875324	3.06004738366994	1.25096157353322	1.34482849699744
chr2:31416377-31416584	1.36737106564853	1.46466826700344	2.52356195605701	2.29572302453997	2.65535182861255	2.58736499093646	1.37851162325373	1.4276061727819
chr2:31429813-31430135	1.57046293102604	1.55581615506164	2.36737106564853	2.18586654531133	2.16349873228288	2.23572705983806	1.49569516262407	1.34482849699744
chr7:41065066-41065367	1.50589092972996	1.85996954822103	3.0408924306469	2.8499992594661	2.29278174922785	2.17632277264046	1.83995958748953	1.58496250072116
chr7:76037371-76037648	1.40053792958373	1.36176835941915	1.66902676550963	1.57531233068744	1.55581615506164	1.59931779369823	1.37851162325373	1.29865831556452
chr2:156457862-156458484	3.65764000520782	3.53231695933277	4.48284828306847	4.53231695933277	3.3547342399706	3.27798474729977	3.22804904788446	3.16992500144231
chr2:156472656-156472968	1.50589092972996	1.52606881166759	2.0496307677246	1.91456452349394	1.58976348698498	1.43295940727611	1.74846123300404	1.82781902461732
chr2:156474481-156474846	1.47508488294878	1.39506279951758	1.73552217729654	1.57531233068744	1.48542682717024	1.46988597627446	1.43829285157915	1.4276061727819
chr5:138507560-138508178	2.50589092972996	2.70265754339091	3.58135124716878	3.58255600301406	4.07724299893246	4.18428029441938	2.08406426478847	2.41683974191283
chr5:138555120-138555338	1.29278174922785	1.32768736417605	1.73552217729654	1.42223300068305	1.33342373372519	1.40053792958373	1.43829285157915	1.38404980679516
chr5:138558872-138559251	1.88752527074159	2.11103131238874	1.60407132366886	2.18586654531133	1.94485844580754	2.47248777146274	1.96716860753263	1.94860084749336
chr2:147981312-147981616	1.36737106564853	1.4276061727819	2.23878685958712	2.16671544496642	2.04614178164472	1.74416109557041	1.70043971814109	1.29865831556452
chr1:25110474-25110818	1.8073549220576	1.64616265715789	2.74416109557041	2.9429835981871	2.02147972741045	1.74416109557041	2.15704371014558	2.08746284125034
chr19:46271569-46271834	1.32768736417605	1.4276061727819	1.85598969730848	1.51601514700366	1.58976348698498	1.46988597627446	1.65535182861255	1.34482849699744
chr7:88337395-88337932	1.6959938131099	1.83592407425437	2.75915583380027	2.81352468929781	1.97085365434048	1.77399632511117	1.65535182861255	1.58496250072116
chr16:29013040-29013527	2.22958792274065	2.04614178164472	3.15218341905505	2.78868571061353	3.16510798514454	3.31614574229336	2.3533232911629	2.81762325751143
chr16:29013946-29014421	1.93734439215023	1.91073266190291	2.66220549965362	2.35049724708413	2.99819550315325	3.14730669878029	2.3533232911629	2.43829285157915
chr11:59081508-59081932	1.60407132366886	1.49569516262407	1.76553474636298	1.84398384404833	1.52105073690096	1.46988597627446	1.70043971814109	1.79493566280354
chr2:11500737-11501094	1.47508488294878	1.32768736417605	1.97085365434048	1.81966818349646	1.89141918684608	1.59931779369823	1.25096157353322	1.4276061727819
chr6:85565880-85566035	1.54101915313356	1.46466826700344	2.8499992594661	2.76341157447001	2.04614178164472	2.36737106564853	1.65535182861255	1.62293035092018
chr3:25536793-25537276	1.75274859140713	1.52606881166759	1.97085365434048	1.79493566280354	1.62293035092018	1.50080205305716	1.37851162325373	1.65992455840238
chr2:200461980-200462118	1.25096157353322	1.28688114778816	1.82781902461732	1.68706068833989	1.77820857639809	1.77399632511117	1.25096157353322	1.25096157353322
chr4:155609591-155609979	1.57046293102604	1.4276061727819	2.62993940943954	2.29572302453997	1.58976348698498	1.50080205305716	1.25096157353322	1.46988597627446
chr4:155646094-155646329	1.32768736417605	1.25096157353322	2.0496307677246	1.71808758396052	1.33342373372519	1.32768736417605	1.31614574229336	1.25096157353322
chr5:174175927-174176255	1.50589092972996	1.28688114778816	1.49569516262407	1.76977173924945	1.37295209791183	1.43295940727611	1.60407132366886	1.34482849699744
chr14:70188489-70189316	2.63459326844576	2.41142624572647	3.02856915219677	2.70929063572336	1.99638874644762	2.13422093976063	2.44360665147561	2.8011586560937
chr12:89840208-89840497	1.54101915313356	1.36176835941915	1.94110631094643	2.26002565596146	1.68706068833989	2	1.70043971814109	1.51096191927738
chr12:89881999-89882365	2.31034012061215	2.25096157353322	3.60762622084549	3.51475349843975	1.8073549220576	1.82781902461732	2.28983446517751	1.85996954822103
chr12:89882870-89883195	1.25096157353322	1.25096157353322	2.611172380044	2.66902676550963	1.29278174922785	1.25096157353322	1.49569516262407	1.25096157353322
chr12:89894261-89894516	1.40053792958373	1.39506279951758	1.49569516262407	1.32192809488736	1.33342373372519	1.32768736417605	1.43829285157915	1.46988597627446
chr22:45903421-45903805	1.50589092972996	1.4276061727819	1.49569516262407	1.28688114778816	1.44890095114513	1.43295940727611	1.70043971814109	1.62293035092018
chr13:39821866-39822363	1.43829285157915	1.36176835941915	2.44625622988956	2.22342254993494	2.11769504266975	2.13422093976063	1.37851162325373	1.38404980679516
chr1:86151540-86151680	1.88752527074159	1.52606881166759	2.07382023329167	1.95977015521147	1.41142624572647	1.59931779369823	1.55090066464752	1.62293035092018
chr2:180937539-180937810	1.63691458035588	1.61823865559545	3.20006486151431	3.22958792274065	1.97085365434048	1.77399632511117	1.60407132366886	1.38404980679516
chr17:79850698-79850855	1.72683121703249	1.78240856492737	2.02147972741045	1.86789646399265	2.11769504266975	1.92599941855622	1.37851162325373	1.58496250072116
chr2:176519630-176519952	1.63691458035588	1.39506279951758	3.06695024392463	3.00898878322725	3.31469652565629	3.04788732939655	1.60407132366886	1.62293035092018
chr2:145653154-145653469	1.8073549220576	2.09085343045111	2.19534759832222	2.18586654531133	2.22958792274065	2.23572705983806	1.25096157353322	1.51096191927738
chr7:128001042-128001264	1.47508488294878	1.52606881166759	2.77399632511117	2.65535182861255	2.99819550315325	2.85598969730848	1.49569516262407	1.62293035092018
chr17:49807963-49808164	1.25096157353322	1.39506279951758	1.60407132366886	1.48542682717024	1.71808758396052	1.77399632511117	1.55090066464752	1.34482849699744
chr6:45843979-45844419	1.83592407425437	2.09085343045111	2.1243281350022	2.12763327972587	2.04614178164472	2.04614178164472	1.37851162325373	1.58496250072116
chr8:130075178-130075569	1.72683121703249	1.91073266190291	1.88752527074159	2.16671544496642	1.41142624572647	1.53605290024021	1.65535182861255	1.46988597627446
chr4:48674947-48675275	1.25096157353322	1.32768736417605	2.89336221076387	2.8972404255748	2.89141918684608	2.70487196445635	1.37851162325373	1.51096191927738
chr1:157142261-157142573	1.93734439215023	1.91073266190291	2.52356195605701	2.41683974191283	1.58976348698498	1.62760683812965	2.77820857639809	3.10601323762212
chr22:24402473-24403163	2.97636363573276	3.15055967657538	4.2364926183813	4.58074849176377	3.57410150808939	3.8569856897822	3.58496250072116	3.39917109381982
chr22:24423553-24424307	2.14730669878029	2.13093086982645	2.46727948045998	2.81352468929781	2.57288966842058	3.02502879449152	2.25701061820602	2.62993940943954
chr22:24433800-24434989	3.84899843040002	4.03386345186628	5.36317107711924	5.65935375917005	4.36946648365072	4.50969584193339	4.05224198118114	4.22727899446832
chr22:24460881-24461035	1.25096157353322	1.39506279951758	2.55826763405574	2.75060650483559	2.16349873228288	2.43829285157915	1.31614574229336	1.51096191927738
chr5:139289066-139289299	1.40053792958373	1.4276061727819	2.32481060342048	2.8011586560937	2.37295209791183	2.38681094647222	1.31614574229336	1.29865831556452
chr1:112735804-112736044	2.27202318906105	2.46205231879643	3.22187708107703	2.98732086592925	2.37295209791183	2.23572705983806	1.70043971814109	1.34482849699744
chr7:127417438-127417680	1.25096157353322	1.28688114778816	3.48026512205446	3.42088657497553	2.39231742277876	2.43829285157915	1.25096157353322	1.4276061727819
chr9:105330163-105330554	1.54101915313356	1.36176835941915	2.02147972741045	2.58496250072116	2.18586654531133	2	1.65535182861255	1.51096191927738
chr9:105339875-105340149	1.32768736417605	1.39506279951758	3.3305584000308	3.05137210172103	1.55581615506164	1.90303827011291	1.55090066464752	1.51096191927738
chr9:105341893-105342340	1.54101915313356	1.4276061727819	3.20006486151431	2.87381319835909	3.11935617703968	2.67581593117227	2.19219416528334	1.94860084749336
chr4:6915003-6915132	1.29278174922785	1.32768736417605	2.8499992594661	2.77610398807316	1.86393845042397	2.23572705983806	1.37851162325373	1.4276061727819
chr18:42126654-42126899	1.36737106564853	1.25096157353322	2.21723071622067	2.48026512205446	1.83592407425437	1.53605290024021	1.37851162325373	1.51096191927738
chr15:79798194-79798603	1.50589092972996	1.70487196445635	2.02147972741045	1.79493566280354	1.58976348698498	1.82781902461732	1.79493566280354	1.82781902461732
chr17:20067851-20068080	1.40053792958373	1.39506279951758	2.57773093149008	2.16671544496642	2.71808758396052	2.95419631038688	2.19219416528334	1.91838623444635
chr6:105500042-105500224	1.63691458035588	1.52606881166759	2.30451104180995	1.95977015521147	1.48542682717024	1.46988597627446	1.43829285157915	1.38404980679516
chr7:26279383-26279794	1.75274859140713	1.70487196445635	3.21101219348551	3.32912359629157	2.70265754339091	2.76128527336162	1.60407132366886	1.62293035092018
chr5:5523277-5523510	1.43829285157915	1.25096157353322	3.38266725274504	3.114367024952	3.17632277264046	2.86789646399265	1.74846123300404	1.58496250072116
chr6:137830526-137830840	1.54101915313356	1.7311832415722	1.94110631094643	1.76977173924945	1.52105073690096	1.71808758396052	1.79493566280354	1.58496250072116
chr6:137832244-137832422	1.32768736417605	1.70487196445635	1.94110631094643	1.84398384404833	1.68706068833989	1.92599941855622	1.25096157353322	1.25096157353322
chr6:137849758-137849933	1.32768736417605	1.32768736417605	2.66220549965362	2.86195536414487	1.41142624572647	1.50080205305716	1.31614574229336	1.25096157353322
chr6:137870838-137871066	1.57046293102604	1.88362081628567	3.4032677223393	3.63226821549951	2.71808758396052	2.61823865559545	1.37851162325373	1.54596836910529
chr6:137882511-137882850	2.16671544496642	2.09085343045111	3.45154083301783	4.0232553523003	3.68818035858693	3.86294724802092	2.22650852980868	2.03210084316702
chr6:137892382-137892726	1.8073549220576	1.7311832415722	2.14730669878029	1.84398384404833	2.68706068833989	2.66220549965362	1.70043971814109	1.51096191927738
chr12:118292846-118293165	1.47508488294878	1.46466826700344	2.02147972741045	1.79493566280354	2.16349873228288	2.11103131238874	1.43829285157915	1.4276061727819
chr9:88789811-88790132	1.47508488294878	1.67355642399014	2.32481060342048	2.41683974191283	2.09423606984577	2.19534759832222	1.25096157353322	1.58496250072116
chr1:224719620-224719794	1.29278174922785	1.25096157353322	2.790772037862	2.40053792958373	1.41142624572647	1.53605290024021	1.49569516262407	1.29865831556452
chr1:224727972-224728270	1.96347412397489	2.06695024392463	2.32481060342048	2.31614574229336	3.07210580048042	3.30597052098439	1.49569516262407	1.4276061727819
chr18:22847572-22847774	1.25096157353322	1.25096157353322	2.4276061727819	2.43295940727611	1.71808758396052	1.50080205305716	1.43829285157915	1.34482849699744
chr18:22873032-22873411	1.40053792958373	1.4276061727819	2.54101915313356	2.48026512205446	2.20789285164133	2.17632277264046	1.43829285157915	1.51096191927738
chrX:43985383-43986047	3.0686708106651	3.29572302453997	4.07638806851284	3.70043971814109	2.62293035092018	2.96716860753263	2.12101540096137	2.62993940943954
chrX:43996557-43996771	1.50589092972996	1.4276061727819	1.82781902461732	1.4541758931858	1.33342373372519	1.25096157353322	1.37851162325373	1.25096157353322
chr13:45349480-45349688	1.72683121703249	1.91073266190291	1.85598969730848	1.63226821549951	1.91838623444635	2.13422093976063	1.25096157353322	1.4276061727819
chr4:2858612-2858787	1.40053792958373	1.52606881166759	1.73552217729654	1.68706068833989	1.52105073690096	1.43295940727611	1.49569516262407	1.34482849699744
chr5:36403580-36404460	2.76765479823735	2.68706068833989	2.62993940943954	2.54101915313356	1.74846123300404	1.68706068833989	2.22650852980868	2.16349873228288
chrX:17591771-17592068	1.32768736417605	1.36176835941915	2.57773093149008	2.52606881166759	3.10768786931437	2.67581593117227	1.37851162325373	1.58496250072116
chr4:40242101-40242259	1.63691458035588	1.4276061727819	2.23878685958712	1.95977015521147	1.44890095114513	1.56559717585423	1.55090066464752	1.65992455840238
chr4:40261969-40262298	1.8073549220576	1.78240856492737	2.0496307677246	2.12763327972587	1.94485844580754	1.87970576628229	1.65535182861255	1.79493566280354
chr9:114721920-114722264	1.32768736417605	1.52606881166759	2.72683121703249	2.54101915313356	1.52105073690096	1.46988597627446	1.25096157353322	1.4276061727819
chr18:46042753-46043140	2.18903382439002	2.0036022366802	3.61588707391606	3.114367024952	2.60644222813161	2.57046293102604	1.79493566280354	2.08746284125034
chr18:46048384-46049001	1.60407132366886	1.49569516262407	2.790772037862	2.92029330021101	2.46727948045998	2.04614178164472	1.83995958748953	1.91838623444635
chr5:98869203-98869401	1.25096157353322	1.25096157353322	2.62993940943954	2.61353165291793	1.58976348698498	1.56559717585423	1.31614574229336	1.25096157353322
chr19:16259777-16260116	1.72683121703249	1.32768736417605	2.6959938131099	2.99819550315325	1.74846123300404	2.19534759832222	2.0071955014042	2.08746284125034
chr19:16293339-16294153	2.03562390973072	1.78240856492737	2.48542682717024	2.8972404255748	3.30451104180995	3.71479501111816	2.47248777146274	2.16349873228288
chr10:13799623-13799943	1.54101915313356	1.49569516262407	1.99638874644762	2.12763327972587	1.77820857639809	1.65992455840238	1.37851162325373	1.34482849699744
chr12:116537209-116537723	1.75274859140713	1.58976348698498	3.76341157447001	3.70708299177171	2.73335434061383	3.30597052098439	2.95233356636969	2.59454854955035
chr6:13383290-13383850	2.31034012061215	2.90881290773955	3.90400231628369	3.81044310384517	3.6724253419715	3.37016428054021	2.52857131887076	2.08746284125034
chr18:68690409-68690675	1.43829285157915	1.58976348698498	1.85598969730848	1.95977015521147	1.74846123300404	2.04614178164472	1.31614574229336	1.4276061727819
chr10:84317246-84317447	1.32768736417605	1.28688114778816	2.52356195605701	2.52606881166759	1.91838623444635	2.15380533607904	1.25096157353322	1.25096157353322
chr10:84344665-84344878	1.32768736417605	1.4276061727819	1.76553474636298	1.91456452349394	1.74846123300404	1.53605290024021	1.60407132366886	1.51096191927738
chrX:120999479-120999689	1.32768736417605	1.28688114778816	2.40871186102943	1.74416109557041	1.68706068833989	1.77399632511117	1.37851162325373	1.25096157353322
chr1:67614434-67614827	1.83592407425437	1.83592407425437	2.38681094647222	2.29572302453997	2.04614178164472	1.92599941855622	1.49569516262407	1.62293035092018
chr17:31820749-31820909	1.32768736417605	1.70487196445635	1.41683974191283	1.4541758931858	1.29278174922785	1.40053792958373	1.37851162325373	1.25096157353322
chr5:39360830-39361160	1.50589092972996	1.61823865559545	2.44625622988956	2.08746284125034	1.86393845042397	2.19534759832222	1.43829285157915	1.4276061727819
chr5:134100407-134100753	1.43829285157915	1.25096157353322	1.97085365434048	2.38404980679516	1.55581615506164	1.799087306074	1.25096157353322	1.58496250072116
chr5:134146917-134147137	1.40053792958373	1.46466826700344	2.36737106564853	2.14730669878029	2.39231742277876	2.58736499093646	2.04614178164472	1.72683121703249
chr5:134161525-134161948	1.32768736417605	1.25096157353322	2.94860084749336	2.83794324189103	2.20789285164133	1.97452931248388	1.49569516262407	1.38404980679516
chr7:28089034-28089233	1.40053792958373	1.36176835941915	2.36737106564853	2.26002565596146	2.57288966842058	2.55581615506164	1.37851162325373	1.29865831556452
chr7:3915382-3915710	1.40053792958373	1.36176835941915	2.1243281350022	2.46466826700344	1.77820857639809	1.68706068833989	1.70043971814109	1.4276061727819
chr1:154209127-154209298	1.25096157353322	1.28688114778816	2.34766565630097	2.31614574229336	1.86393845042397	2.09085343045111	1.37851162325373	1.54596836910529
chr16:75218523-75218813	1.6959938131099	1.46466826700344	1.70487196445635	2.0036022366802	1.65535182861255	1.65992455840238	1.55090066464752	1.51096191927738
chr18:74357051-74357327	1.43829285157915	1.61823865559545	2.23878685958712	2.29572302453997	1.68706068833989	1.82781902461732	1.83995958748953	1.72683121703249
chr18:74391062-74391209	1.54101915313356	1.4276061727819	1.91456452349394	2.44890095114513	1.62293035092018	1.32768736417605	1.37851162325373	1.4276061727819
chr14:75981470-75981703	1.36737106564853	1.52606881166759	4.06350294230616	3.73984810269933	2.94673086014031	3.38818953715608	1.74846123300404	1.72683121703249
chr6:151440594-151440816	1.25096157353322	1.36176835941915	3.01613970265525	2.82578562746479	1.89141918684608	2.23572705983806	1.25096157353322	1.58496250072116
chr6:151485248-151485888	2.08065766334523	1.78240856492737	4.10768786931437	3.95233356636969	2.52105073690096	2.19534759832222	1.88362081628567	1.6959938131099
chr6:151488327-151488479	1.32768736417605	1.32768736417605	1.57046293102604	1.42223300068305	1.25096157353322	1.46988597627446	1.37851162325373	1.29865831556452
chr1:61006407-61006635	1.50589092972996	1.32768736417605	2.72683121703249	2.81352468929781	1.99638874644762	1.74416109557041	1.31614574229336	1.46988597627446
chr21:41622935-41623226	1.83592407425437	1.75702324650746	2.30451104180995	2.33342373372519	2.11769504266975	2.23572705983806	1.60407132366886	1.58496250072116
chr2:68762659-68763036	2.10433665981474	2.35895882583233	2.75915583380027	3.14404636961671	2.55581615506164	2.50589092972996	2.44360665147561	2.55581615506164
chr12:6460985-6461270	1.40053792958373	1.52606881166759	2.97636363573276	2.88557436437143	3.56559717585422	3.72900887033786	1.83995958748953	2.13750352374994
chr12:6472048-6472185	1.88752527074159	1.91073266190291	1.88752527074159	2.02502879449152	2.0703893278914	2.19534759832222	1.37851162325373	1.25096157353322
chr10:14945222-14945386	1.40053792958373	1.28688114778816	1.37851162325373	1.57531233068744	1.48542682717024	1.25096157353322	1.25096157353322	1.29865831556452
chr17:8892337-8892621	2.01077983875324	1.67355642399014	3.39231742277876	3.611172380044	3.29425313644451	3.13586316536868	2.04614178164472	2.08746284125034
chr7:36185195-36185372	1.36737106564853	1.32768736417605	2.94860084749336	3.0408924306469	2.5385381636298	2.73335434061383	1.31614574229336	1.51096191927738
chr2:96197706-96197882	1.32768736417605	1.32768736417605	2.55826763405574	2.64154602908752	1.97085365434048	1.82781902461732	1.37851162325373	1.4276061727819
chr1:119987142-119987446	2.50589092972996	2.57046293102604	3.82374936030827	3.72683121703249	2.98550043030489	2.95419631038688	1.37851162325373	1.58496250072116
chr1:119987777-119987991	1.57046293102604	1.49569516262407	3.23419472295381	3.1243281350022	2.65535182861255	2.64846544302731	2.12101540096137	1.91838623444635
chr20:9401426-9401810	3.36597242759338	3.20006486151431	3.83086375675176	3.87676249078156	3.30451104180995	3.21878116778407	3.79285535236249	3.67919857056692
chr20:9457113-9457528	1.47508488294878	1.46466826700344	3.15218341905505	3.1243281350022	2.16349873228288	2.36737106564853	1.25096157353322	1.58496250072116
chrX:19872853-19873019	1.25096157353322	1.25096157353322	2.16992500144231	2.49569516262407	1.99638874644762	1.87970576628229	1.49569516262407	1.58496250072116
chr2:43288613-43289075	2.05658352836637	2.06695024392463	3.64961545906341	3.50716034911752	3.30451104180995	3.45022149589718	2.63459326844576	2.51853513898218
chr7:144670212-144670588	1.91456452349394	1.88362081628567	2.0496307677246	2.14730669878029	2.02147972741045	2.04614178164472	1.60407132366886	1.4276061727819
chr11:21807000-21807292	1.66448284036468	1.64616265715789	1.63691458035588	1.68706068833989	1.25096157353322	1.25096157353322	1.70043971814109	1.46988597627446
chr11:21896905-21898003	3.0232553523003	3.16027483140859	4.79960542245267	4.65477921695952	4.95930648975966	4.80529245560071	3.47508488294878	3.54101915313356
chr4:71266111-71266767	1.57046293102604	1.9560566524124	3.6667565918848	3.31903981556254	2.73335434061383	2.95419631038688	1.88362081628567	1.58496250072116
chr8:100869626-100870094	2.21101219348551	2.13093086982645	2.89336221076387	2.8972404255748	2.11769504266975	2.09085343045111	1.88362081628567	2.26002565596146
chr12:68958207-68958581	2.05658352836637	1.97819562968165	3.65878273401283	3.68032435684402	3.55704241526372	3.53231695933277	2.0071955014042	2.03210084316702
chr12:68959613-68959764	1.88752527074159	1.39506279951758	2.34766565630097	2.20476675065461	1.68706068833989	1.82781902461732	1.96716860753263	1.62293035092018
chr8:85133236-85133501	1.66448284036468	1.36176835941915	3.3305584000308	3.18269229751619	2.18586654531133	2.17632277264046	1.37851162325373	1.34482849699744
chr8:85138333-85138476	1.40053792958373	1.49569516262407	2.55826763405574	2.10768786931437	1.68706068833989	1.62760683812965	1.49569516262407	1.38404980679516
chr6:146211744-146212017	1.57046293102604	1.39506279951758	2.54101915313356	2.64154602908752	2.09423606984577	2.15380533607904	1.70043971814109	1.88752527074159
chr8:25220148-25220341	1.36737106564853	1.39506279951758	2.59454854955035	2.33342373372519	1.99638874644762	2.15380533607904	1.37851162325373	1.46988597627446
chr9:127127064-127127282	1.40053792958373	1.25096157353322	2.75915583380027	2.64154602908752	3.17632277264046	3.09254574154357	1.37851162325373	1.65992455840238
chr9:127128364-127128576	1.72683121703249	1.4276061727819	1.91456452349394	1.91456452349394	1.94485844580754	2.09085343045111	1.55090066464752	1.34482849699744
chr1:164688756-164689035	1.32768736417605	1.36176835941915	1.70487196445635	1.51601514700366	1.33342373372519	1.32768736417605	1.49569516262407	1.25096157353322
chr5:169924815-169925184	1.25096157353322	1.25096157353322	2.66220549965362	2.57046293102604	2.18586654531133	2.3305584000308	1.65535182861255	1.46988597627446
chr5:169970395-169970656	1.93734439215023	2.02502879449152	2.86393845042397	2.95419631038688	2.3533232911629	2.3305584000308	2.04614178164472	1.97819562968165
chr16:86343390-86343762	1.43829285157915	1.36176835941915	1.88752527074159	2.26002565596146	3.11935617703968	2.95419631038688	2.25701061820602	2.3305584000308
chr2:179233314-179233525	1.36737106564853	1.36176835941915	3.91073266190291	3.53729606709084	2.877744249949	3.20789285164133	1.31614574229336	1.25096157353322
chr11:71999514-71999651	1.32768736417605	1.39506279951758	2.74416109557041	2.66902676550963	2.52105073690096	2.63226821549951	1.43829285157915	1.62293035092018
chr9:109954159-109954371	1.66448284036468	1.49569516262407	1.70487196445635	2.02502879449152	1.83592407425437	2.04614178164472	1.49569516262407	1.38404980679516
chr1:100941349-100941578	1.66448284036468	1.46466826700344	1.94110631094643	2.02502879449152	1.25096157353322	1.40053792958373	1.25096157353322	1.25096157353322
chr2:7692764-7693030	1.50589092972996	1.7311832415722	1.49569516262407	1.68706068833989	1.41142624572647	1.65992455840238	1.55090066464752	1.46988597627446
chr15:88638394-88639158	4.32840565895857	4.40599235967584	6.11249163574186	6.13996056954546	6.29278174922785	6.10873352786627	4.99503219247754	5.35755200461808
chr15:88639998-88640323	1.6959938131099	1.70487196445635	4.81813476081085	4.82425869660337	4.64443315240625	4.50525580093216	2.60880924267552	2.03210084316702
chr15:88658510-88658711	1.40053792958373	1.32768736417605	1.41683974191283	1.35614381022528	1.25096157353322	1.46988597627446	1.31614574229336	1.29865831556452
chrX:13303396-13303550	1.57046293102604	1.64616265715789	2.0496307677246	2.16671544496642	1.65535182861255	1.59931779369823	1.37851162325373	1.34482849699744
chr4:51923330-51923685	1.57046293102604	1.58976348698498	1.97085365434048	1.81966818349646	1.41142624572647	1.56559717585423	1.37851162325373	1.34482849699744
chr3:32375207-32375745	1.83592407425437	2.0036022366802	2.02147972741045	2.10768786931437	1.83592407425437	2.09085343045111	1.96716860753263	1.58496250072116
chr3:32395598-32395905	1.88752527074159	1.58976348698498	3.22187708107703	3.27500704749987	3.25247621413522	2.64846544302731	1.70043971814109	1.29865831556452
chr20:1576720-1576929	1.47508488294878	1.64616265715789	1.76553474636298	1.89141918684608	2.09423606984577	1.87970576628229	1.37851162325373	1.34482849699744
chr3:123676992-123677302	1.29278174922785	1.36176835941915	1.33913738491959	1.28688114778816	1.44890095114513	1.40053792958373	1.25096157353322	1.4276061727819
chr3:123682918-123683386	1.63691458035588	1.64616265715789	2.09761079662642	1.71808758396052	2.41142624572647	2.04614178164472	1.70043971814109	1.85996954822103
chr3:123694505-123694684	1.29278174922785	1.28688114778816	2.44625622988956	2.41683974191283	2.8499992594661	2.70487196445635	1.43829285157915	1.51096191927738
chr9:79221210-79221392	1.78240856492737	1.58976348698498	1.91456452349394	1.35614381022528	1.41142624572647	1.25096157353322	1.31614574229336	1.25096157353322
chr9:112249328-112249535	1.25096157353322	1.25096157353322	2.23878685958712	2.49569516262407	1.86393845042397	2.25701061820602	1.37851162325373	1.34482849699744
chr14:67652306-67652480	1.36737106564853	1.32768736417605	2.48542682717024	2.86195536414487	1.55581615506164	1.25096157353322	1.25096157353322	1.25096157353322
chr2:55550517-55550701	1.50589092972996	1.32768736417605	1.57046293102604	1.42223300068305	1.41142624572647	1.53605290024021	1.37851162325373	1.34482849699744
chr2:55582925-55583203	1.43829285157915	1.32768736417605	1.91456452349394	1.57531233068744	1.48542682717024	1.62760683812965	1.74846123300404	1.4276061727819
chr2:55585536-55585997	1.6959938131099	1.85996954822103	2.54101915313356	2.68257329734758	1.8073549220576	1.85199883711245	1.60407132366886	1.38404980679516
chr1:87129250-87129805	1.88752527074159	1.78240856492737	3.02856915219677	2.96532254836725	3.06004738366994	2.60169651648096	1.96716860753263	1.6959938131099
chr9:125861740-125861915	1.54101915313356	1.39506279951758	2.0496307677246	2.26002565596146	2.11769504266975	2.21723071622067	1.49569516262407	1.25096157353322
chr4:86947614-86947782	1.60407132366886	1.39506279951758	2.40871186102943	2.46466826700344	1.48542682717024	1.82781902461732	1.49569516262407	1.38404980679516
chr5:111517991-111518215	1.25096157353322	1.25096157353322	1.99638874644762	2.04614178164472	1.29278174922785	1.43295940727611	1.31614574229336	1.29865831556452
chrX:119826549-119826888	1.25096157353322	1.49569516262407	1.799087306074	2.31614574229336	1.41142624572647	1.53605290024021	1.49569516262407	1.51096191927738
chr2:197203862-197203998	1.25096157353322	1.32768736417605	2.21723071622067	2.59931779369823	2.60644222813161	2.78868571061353	1.60407132366886	1.58496250072116
chr2:227401513-227401798	1.43829285157915	1.32768736417605	1.82781902461732	2.31614574229336	1.71808758396052	1.87970576628229	1.43829285157915	1.4276061727819
chrX:9324723-9325001	1.63691458035588	1.64616265715789	2.30451104180995	2.02502879449152	1.33342373372519	1.40053792958373	1.37851162325373	1.25096157353322
chr8:95100298-95100813	1.83592407425437	1.75702324650746	3.48928602262588	3.4369613378336	2.92029330021101	2.58736499093646	2.38404980679516	2.21412480535285
chr8:95182339-95182618	1.96347412397489	1.83592407425437	2.21723071622067	2.43295940727611	1.83592407425437	1.74416109557041	1.79493566280354	1.97819562968165
chr5:11027786-11027972	1.29278174922785	1.28688114778816	2.80529245560071	2.76341157447001	2.60644222813161	2.86789646399265	1.31614574229336	1.34482849699744
chr5:164002703-164002978	1.43829285157915	1.4276061727819	2.16992500144231	2.10768786931437	1.83592407425437	1.90303827011291	1.43829285157915	1.4276061727819
chr2:11239668-11239917	1.40053792958373	1.32768736417605	1.41683974191283	1.48542682717024	1.25096157353322	1.25096157353322	1.49569516262407	1.25096157353322
chr4:169741692-169741840	1.57046293102604	1.55581615506164	1.73552217729654	1.63226821549951	2.1407786557828	1.56559717585423	1.25096157353322	1.4276061727819
chr1:45047056-45047543	1.32768736417605	1.39506279951758	2.21723071622067	2.06695024392463	2.39231742277876	2.42223300068305	1.37851162325373	1.29865831556452
chr11:130413453-130413635	1.50589092972996	1.83592407425437	1.76553474636298	1.57531233068744	1.86393845042397	1.56559717585423	1.25096157353322	1.25096157353322
chrX:15782082-15782633	2.16671544496642	2.0036022366802	3.64961545906341	3.79805051476751	3.44095219802964	3.2585189247113	2.28983446517751	2.43829285157915
chr7:132390682-132391402	2.97636363573276	2.64616265715789	4.39025495632187	4.63401235640212	2.48542682717024	2.70487196445635	1.88362081628567	2.5385381636298
chr15:57752581-57752878	1.25096157353322	1.25096157353322	2.0496307677246	2.29572302453997	3.4867143730307	3.55704241526372	1.31614574229336	1.34482849699744
chr15:57770319-57770500	1.32768736417605	1.32768736417605	2.4276061727819	1.98185265328974	2.63923216324928	2.55581615506164	1.37851162325373	1.51096191927738
chr2:172179377-172179679	1.75274859140713	1.52606881166759	3.07895134139482	3.07382023329167	2.95977015521147	2.80322703643493	2.0071955014042	1.94860084749336
chr5:56849690-56850080	1.54101915313356	1.32768736417605	2.66220549965362	2.33342373372519	2.68706068833989	2.82984955984469	1.70043971814109	1.34482849699744
chr5:56873123-56873281	1.36737106564853	1.36176835941915	2.83592407425437	2.41683974191283	2.0703893278914	1.82781902461732	1.83995958748953	1.72683121703249
chr1:867640-867930	1.63691458035588	1.9560566524124	2.44625622988956	1.86789646399265	1.74846123300404	2.23572705983806	1.60407132366886	1.79493566280354
chr12:88570227-88570579	1.40053792958373	1.39506279951758	2.0496307677246	1.79493566280354	1.55581615506164	1.65992455840238	1.43829285157915	1.34482849699744
chr10:30862509-30862821	1.32768736417605	1.46466826700344	1.799087306074	1.95977015521147	3.30451104180995	3.00180224263399	1.37851162325373	1.4276061727819
chr9:132350252-132350397	1.57046293102604	1.4276061727819	1.97085365434048	2.08746284125034	2.86393845042397	2.63226821549951	1.37851162325373	1.91838623444635
chr13:32737162-32737521	1.63691458035588	1.39506279951758	2.97636363573276	2.81352468929781	2.94673086014031	2.77610398807316	1.88362081628567	1.88752527074159
chr3:136626499-136626704	1.57046293102604	1.55581615506164	1.94110631094643	1.32192809488736	1.41142624572647	1.32768736417605	1.25096157353322	1.25096157353322
chr3:186965223-186965430	1.66448284036468	1.39506279951758	2.26002565596146	2.62760683812965	1.74846123300404	1.92599941855622	1.65535182861255	1.34482849699744
chr2:102562640-102562845	1.32768736417605	1.58976348698498	1.49569516262407	1.74416109557041	1.37295209791183	1.53605290024021	1.55090066464752	1.34482849699744
chr7:20284022-20284287	1.25096157353322	1.39506279951758	3.1407786557828	2.83794324189103	1.8073549220576	1.92599941855622	1.31614574229336	1.4276061727819
chr7:20297045-20297244	1.32768736417605	1.25096157353322	2.23878685958712	2.38404980679516	1.25096157353322	1.36176835941915	1.31614574229336	1.4276061727819
chr7:20298556-20298849	1.25096157353322	1.25096157353322	1.49569516262407	1.51601514700366	1.29278174922785	1.25096157353322	1.25096157353322	1.34482849699744
chr9:99253771-99254414	2.10433665981474	1.97819562968165	4.74146698640115	4.77135740899056	4.73443866613717	4.50525580093216	1.96716860753263	2.28392177230762
chr5:108919662-108919859	1.36737106564853	1.32768736417605	2.52356195605701	2.24184018356467	1.52105073690096	1.59931779369823	1.49569516262407	1.4276061727819
chr13:42971990-42972206	1.6959938131099	1.64616265715789	2.14730669878029	2.31614574229336	2.46727948045998	2.45680614923047	1.96716860753263	1.85996954822103
chr13:42997465-42997648	1.25096157353322	1.46466826700344	2.64616265715789	2.43295940727611	1.48542682717024	1.43295940727611	1.70043971814109	1.54596836910529
chr7:106358197-106358448	1.32768736417605	1.39506279951758	2.19534759832222	2.24184018356467	1.41142624572647	1.53605290024021	1.74846123300404	1.65992455840238
chr7:106365273-106365662	2.18903382439002	2.52606881166759	3.89627184880738	4.13175409098481	4.58676474335514	4.28318097894557	2.91073266190291	2.92599941855622
chr14:103527086-103527756	2.36737106564853	2.54101915313356	4.10768786931437	4.21878116778407	3.18745105402733	3.50080205305716	2.84599177066457	2.68481873755322
chr14:103537222-103537610	1.78240856492737	1.88362081628567	1.82781902461732	2.04614178164472	2.04614178164472	2.17632277264046	2.04614178164472	1.94860084749336
chr14:103593726-103593894	1.54101915313356	1.32768736417605	3.29865831556452	3.17312743348066	2.89141918684608	3.01435529297707	2.44360665147561	2.3305584000308
chr2:229350688-229351122	1.60407132366886	1.52606881166759	1.49569516262407	1.84398384404833	1.29278174922785	1.32768736417605	1.37851162325373	1.51096191927738
chr2:191620248-191620432	1.63691458035588	1.70487196445635	1.82781902461732	2.20476675065461	1.48542682717024	1.53605290024021	1.65535182861255	1.62293035092018
chr2:191656462-191656754	1.6959938131099	1.83592407425437	2.1243281350022	1.93734439215023	2.16349873228288	2.55581615506164	1.55090066464752	1.46988597627446
chr8:40118961-40119412	2.21101219348551	2.19219416528334	3.77082904603249	3.56071495447448	3.16510798514454	3.51727569320958	2.04614178164472	1.97819562968165
chr8:40120323-40120674	2.10433665981474	1.97819562968165	2.8499992594661	2.9429835981871	2.89141918684608	2.84197311892718	2.32192809488736	1.97819562968165
chr8:40174595-40174920	2.34766565630097	2.4276061727819	2.16992500144231	2.24184018356467	1.62293035092018	1.77399632511117	1.37851162325373	1.76128527336162
chr9:775737-775912	1.60407132366886	1.4276061727819	1.799087306074	1.60407132366886	1.29278174922785	1.25096157353322	1.31614574229336	1.29865831556452
chr11:96112799-96113013	1.36737106564853	1.32768736417605	2.790772037862	2.76341157447001	1.68706068833989	1.71808758396052	1.25096157353322	1.25096157353322
chr11:77403257-77403522	1.43829285157915	1.39506279951758	1.60407132366886	1.4541758931858	1.83592407425437	1.59931779369823	1.49569516262407	1.25096157353322
chr11:77435975-77436327	1.72683121703249	1.58976348698498	2.71149490665009	2.8972404255748	2.52105073690096	2.78868571061353	2.32192809488736	2.39506279951758
chr11:77470487-77470719	1.32768736417605	1.32768736417605	3.1407786557828	2.81352468929781	2.73335434061383	2.43829285157915	1.88362081628567	1.97819562968165
chr11:77497375-77497554	1.50589092972996	1.52606881166759	2.02147972741045	1.95977015521147	1.41142624572647	1.40053792958373	1.37851162325373	1.29865831556452
chr2:69345549-69345734	1.32768736417605	1.39506279951758	1.99638874644762	2.0036022366802	1.83592407425437	1.56559717585423	1.25096157353322	1.46988597627446
chr4:879625-879998	1.32768736417605	1.25096157353322	2.62993940943954	2.68257329734758	2.58976348698498	2.61823865559545	1.37851162325373	1.34482849699744
chr8:124615326-124615706	2.14730669878029	2.15055967657538	3.92504996472736	4.0866139474095	3.71918344048179	3.99186193055632	2.08406426478847	2.06004738366994
chr8:124642031-124642361	1.47508488294878	1.49569516262407	2.87970576628229	2.49569516262407	2.25096157353322	2.25701061820602	2.19219416528334	1.4276061727819
chr8:124690213-124690365	1.29278174922785	1.46466826700344	1.82781902461732	1.76977173924945	1.55581615506164	1.97452931248388	1.60407132366886	1.4276061727819
chr1:40539354-40539701	1.25096157353322	1.78240856492737	2.0496307677246	1.93734439215023	2.58976348698498	2.36737106564853	1.74846123300404	1.62293035092018
chr11:9302529-9302690	1.57046293102604	1.28688114778816	2.19534759832222	2.33342373372519	2.11769504266975	1.87970576628229	1.31614574229336	1.4276061727819
chr11:9352035-9352915	1.47508488294878	1.70487196445635	3.8094144442359	3.75381844317354	3.5909612413426	3.78450398292957	1.92599941855622	1.4276061727819
chr2:40457435-40457668	2.32768736417605	2.15055967657538	3.65878273401283	3.77294133783134	2.73335434061383	2.80322703643493	1.92599941855622	2.23878685958712
chr2:40457937-40458114	1.72683121703249	1.4276061727819	2.611172380044	2.64154602908752	1.89141918684608	1.87970576628229	1.74846123300404	1.29865831556452
chr2:40489403-40489658	2.32768736417605	2.04614178164472	3.29865831556452	3.54473265593262	3.24184018356467	3.15704371014558	2.65764000520782	2.64846544302731
chr1:51303666-51304247	3.0232553523003	2.72900887033786	4.44426950241348	4.29572302453997	4.28392177230762	4.39848719001897	2.99095486039699	3.26603689399532
chr3:56980337-56980514	1.54101915313356	1.49569516262407	2.46727948045998	2.8499992594661	2.09423606984577	1.95233356636969	1.31614574229336	1.38404980679516
chr14:67747008-67747296	1.40053792958373	1.25096157353322	2.4276061727819	2.41683974191283	1.41142624572647	1.87970576628229	1.37851162325373	1.25096157353322
chr1:200336826-200337167	1.32768736417605	1.46466826700344	1.99638874644762	2.31614574229336	2.76341157447001	3.00180224263399	1.49569516262407	1.25096157353322
chr1:200352136-200352489	2.72465027173297	2.75702324650746	3.95884267524324	3.82273014794452	3.95233356636969	4.01524777369894	2.88947354253111	3.20633064787105
chr1:200376676-200376988	1.91456452349394	2.26903314645524	2.0496307677246	2.10768786931437	2.97269265400426	2.99095486039699	1.70043971814109	1.88752527074159
chr14:100742031-100742258	1.32768736417605	1.25096157353322	2.09761079662642	2.20476675065461	2.60644222813161	2.29572302453997	1.43829285157915	1.38404980679516
chr16:22687536-22687697	1.32768736417605	1.25096157353322	1.29278174922785	1.65992455840238	1.55581615506164	1.62760683812965	1.37851162325373	1.25096157353322
chr2:71385150-71385336	1.54101915313356	1.28688114778816	1.37851162325373	1.25096157353322	1.55581615506164	1.25096157353322	1.70043971814109	1.34482849699744
chr15:42010462-42010803	1.6959938131099	2.17312743348066	2.09761079662642	2.35049724708413	2.5033487351675	2.43829285157915	1.55090066464752	1.54596836910529
chr1:184557901-184558257	1.36737106564853	1.32768736417605	2.59454854955035	1.98185265328974	1.77820857639809	1.82781902461732	1.60407132366886	1.38404980679516
chr1:55234098-55234294	1.60407132366886	1.61823865559545	1.91456452349394	1.76977173924945	1.52105073690096	1.25096157353322	1.25096157353322	1.34482849699744
chr2:152694068-152694672	2.92599941855622	2.79493566280354	4.39025495632187	4.32624970083746	4.30961277245412	4.59693514238723	2.44360665147561	2.45680614923047
chr2:190634508-190634658	1.25096157353322	1.32768736417605	1.4594316186373	1.68706068833989	1.74846123300404	1.71808758396052	1.25096157353322	1.34482849699744
chr9:124086076-124086270	1.47508488294878	1.85996954822103	1.73552217729654	1.91456452349394	1.62293035092018	1.799087306074	1.74846123300404	1.46988597627446
chr3:144433845-144434056	1.72683121703249	1.46466826700344	3.46205231879643	3.13422093976063	2.29278174922785	2.11103131238874	1.43829285157915	1.4276061727819
chr9:117649201-117649422	1.98913900736823	1.85996954822103	1.97085365434048	2.29572302453997	1.44890095114513	1.53605290024021	2.15704371014558	1.94860084749336
chr9:117696228-117696365	1.40053792958373	1.64616265715789	1.37851162325373	1.54596836910529	1.97085365434048	1.65992455840238	1.43829285157915	1.25096157353322
chr2:61340347-61340574	1.60407132366886	1.52606881166759	1.49569516262407	1.68706068833989	1.99638874644762	2.27500704749987	1.74846123300404	1.54596836910529
chr2:61356357-61356807	1.66448284036468	2.17312743348066	3.09254574154357	2.96532254836725	2.92029330021101	2.76128527336162	2.28983446517751	2.16349873228288
chr2:61357811-61357985	1.66448284036468	1.61823865559545	1.70487196445635	1.48542682717024	1.77820857639809	2.17632277264046	1.31614574229336	1.4276061727819
chr2:25410423-25410627	1.25096157353322	1.32768736417605	2.28392177230762	2.22342254993494	2.18586654531133	2.25701061820602	1.25096157353322	1.25096157353322
chr2:25453212-25453535	1.32768736417605	1.25096157353322	2.89336221076387	3.13422093976063	3.09592441999854	2.9429835981871	1.37851162325373	1.76128527336162
chr6:141549071-141549273	1.54101915313356	1.46466826700344	1.33913738491959	1.4541758931858	1.48542682717024	1.46988597627446	1.25096157353322	1.34482849699744
chr4:48133837-48134066	1.32768736417605	1.32768736417605	2.46727948045998	2.35049724708413	2.0703893278914	2.3305584000308	1.49569516262407	1.38404980679516
chr4:48153839-48154180	1.32768736417605	1.25096157353322	4.08236196955747	3.9297909977186	2.43028527297778	2.64846544302731	1.55090066464752	1.29865831556452
chr20:45507075-45507338	1.25096157353322	1.39506279951758	2.02147972741045	1.95977015521147	1.91838623444635	1.43295940727611	1.37851162325373	1.34482849699744
chr13:29454908-29455476	2.18903382439002	2.35895882583233	2.23878685958712	2.51096191927738	2.25096157353322	1.85199883711245	1.65535182861255	2.0036022366802
chr9:104950900-104951176	1.47508488294878	1.9560566524124	1.94110631094643	1.98185265328974	2.60644222813161	2.72027846523333	1.70043971814109	1.58496250072116
chr1:226650525-226650767	1.57046293102604	1.46466826700344	1.49569516262407	1.51601514700366	1.52105073690096	1.53605290024021	1.55090066464752	1.54596836910529
chr2:173547566-173547813	1.47508488294878	1.52606881166759	3.38266725274504	3.21101219348551	2.71808758396052	2.4032677223393	1.88362081628567	1.85996954822103
chr2:173584602-173584931	1.63691458035588	1.39506279951758	1.76553474636298	1.51601514700366	1.33342373372519	1.36176835941915	1.55090066464752	1.34482849699744
chr8:55913868-55914096	1.66448284036468	1.7311832415722	2.19534759832222	2.14730669878029	2.37295209791183	2.23572705983806	1.31614574229336	1.65992455840238
chr8:55937626-55937773	1.25096157353322	1.25096157353322	2.67807190511264	2.29572302453997	2.02147972741045	2.73335434061383	1.31614574229336	1.25096157353322
chr8:55975173-55975478	2.52356195605701	2.60169651648096	3.31034012061215	2.99819550315325	1.86393845042397	1.68706068833989	1.55090066464752	1.72683121703249
chr8:55988711-55989543	3.61941301059794	3.1811025507538	5.04614178164472	5.06436554026363	5.06263982828646	5.12184429787638	2.60880924267552	2.3305584000308
chr8:72000361-72000864	1.54101915313356	1.58976348698498	3.4995270242151	3.28392177230762	2.70265754339091	2.97819562968165	1.60407132366886	1.62293035092018
chr8:72010087-72010779	3.6507645591169	3.68706068833989	5.18030701996943	5.01703108052784	4.89287670006069	4.71534429535891	2.91073266190291	2.76977173924945
chr8:72034980-72035477	3.64270157183323	3.1407786557828	4.68481873755322	4.60229058486114	4.07124781946144	4.06091204958787	2.65764000520782	2.55581615506164
chr2:106107468-106108266	2.14730669878029	2.17312743348066	3.0408924306469	2.90881290773955	2.31324585178756	2.04614178164472	1.60407132366886	1.6959938131099
chr2:106198013-106198232	1.93734439215023	2.09085343045111	2.38681094647222	2.62760683812965	2.02147972741045	2.21723071622067	2.50080205305716	2.73552217729654
chr3:36763216-36763381	1.40053792958373	1.55581615506164	1.70487196445635	1.84398384404833	1.89141918684608	1.97452931248388	1.25096157353322	1.29865831556452
chr12:64800554-64801007	2.14730669878029	2.17312743348066	4.32337006906127	4.12680770314203	4.06522762277562	3.98002530023873	2.63459326844576	2.76977173924945
chr12:64807101-64807415	1.40053792958373	1.75702324650746	2.28392177230762	2.36737106564853	1.8073549220576	1.62760683812965	1.60407132366886	1.4276061727819
chr13:21316428-21316868	1.25096157353322	1.25096157353322	2.98913900736823	2.81352468929781	1.86393845042397	2.11103131238874	1.55090066464752	1.38404980679516
chr5:143806633-143806937	1.32768736417605	1.39506279951758	2.62993940943954	2.83794324189103	1.68706068833989	1.62760683812965	1.96716860753263	1.4276061727819
chr7:155676902-155677170	1.40053792958373	1.39506279951758	2.4276061727819	2.57046293102604	1.44890095114513	1.87970576628229	1.25096157353322	1.29865831556452
chr7:155695010-155695143	1.63691458035588	1.4276061727819	2.26002565596146	2.24184018356467	1.65535182861255	1.85199883711245	1.43829285157915	1.38404980679516
chr8:21410936-21411418	1.96347412397489	1.46466826700344	2.97636363573276	2.99819550315325	1.89141918684608	1.799087306074	2.08406426478847	1.54596836910529
chr11:1854921-1855329	1.29278174922785	1.36176835941915	3.63343121035563	3.57531233068744	2.89141918684608	3.40599235967584	1.74846123300404	1.46988597627446
chr21:42734508-42734878	1.66448284036468	1.78240856492737	2.44625622988956	2.41683974191283	2.41142624572647	2.4032677223393	2.19219416528334	2.0036022366802
chr6:138522704-138522865	1.6959938131099	1.55581615506164	3.00180224263399	3.00898878322725	2.33342373372519	2.11103131238874	2.04614178164472	1.51096191927738
chr6:138523670-138524038	1.72683121703249	1.52606881166759	2.36737106564853	2.06695024392463	1.58976348698498	1.32768736417605	1.60407132366886	1.4276061727819
chr7:5407685-5407921	1.36737106564853	1.39506279951758	1.82781902461732	1.51601514700366	1.33342373372519	1.40053792958373	1.70043971814109	1.4276061727819
chr10:61883537-61883942	1.60407132366886	1.46466826700344	2.19534759832222	1.79493566280354	1.58976348698498	1.46988597627446	1.31614574229336	1.51096191927738
chr10:61888874-61889129	1.93734439215023	1.9560566524124	2.71149490665009	2.58496250072116	1.62293035092018	1.46988597627446	1.49569516262407	1.46988597627446
chrX:40871385-40872115	1.83592407425437	1.70487196445635	2.4276061727819	2.06695024392463	1.55581615506164	1.68706068833989	2.04614178164472	1.51096191927738
chr3:108152498-108152684	1.66448284036468	1.49569516262407	2.14730669878029	2.10768786931437	1.33342373372519	1.32768736417605	1.43829285157915	1.58496250072116
chr3:108158094-108158581	2.05658352836637	1.67355642399014	3.07895134139482	2.99819550315325	1.74846123300404	1.68706068833989	1.83995958748953	1.62293035092018
chr22:36702349-36702517	1.36737106564853	1.25096157353322	2.40871186102943	2.26002565596146	1.83592407425437	2.09085343045111	1.60407132366886	1.62293035092018
chr1:116352093-116352698	1.54101915313356	1.39506279951758	3.50842865253186	3.26603689399532	3.39369076418745	3.12598165385472	1.79493566280354	1.72683121703249
chr11:10657346-10658089	1.93734439215023	1.88362081628567	3.64961545906341	3.70708299177171	3.28392177230762	2.86789646399265	1.83995958748953	2.26002565596146
chr11:10663611-10663921	1.50589092972996	1.39506279951758	2.4276061727819	2.54101915313356	1.74846123300404	1.46988597627446	1.60407132366886	1.38404980679516
chr11:10669207-10669496	1.57046293102604	1.46466826700344	3.09254574154357	3.58976348698498	3.25247621413522	3.57288966842058	1.60407132366886	1.51096191927738
chr5:17302062-17302609	2.05658352836637	2.22958792274065	2.02147972741045	2.02502879449152	2.04614178164472	2.23572705983806	1.74846123300404	1.79493566280354
chr1:59351288-59351425	1.40053792958373	1.36176835941915	2.48542682717024	2.26002565596146	1.91838623444635	1.95233356636969	1.25096157353322	1.34482849699744
chr5:75706106-75706287	1.43829285157915	1.32768736417605	1.99638874644762	1.93734439215023	1.48542682717024	1.53605290024021	1.37851162325373	1.29865831556452
chr10:90964958-90965359	1.29278174922785	1.36176835941915	1.33913738491959	1.68706068833989	1.48542682717024	1.32768736417605	1.31614574229336	1.34482849699744
chr10:90992538-90992722	1.32768736417605	1.52606881166759	2.81966818349646	2.41683974191283	1.89141918684608	2.11103131238874	1.55090066464752	1.34482849699744
chr10:90993422-90993637	1.66448284036468	1.61823865559545	3.22187708107703	2.57046293102604	2.16349873228288	1.68706068833989	2.19219416528334	1.76128527336162
chr10:90998835-90999079	1.78240856492737	1.81147103052984	3.0408924306469	2.55581615506164	3.08406426478847	3.16671544496642	1.74846123300404	1.72683121703249
chrX:17654348-17654628	1.25096157353322	1.25096157353322	1.49569516262407	1.4541758931858	1.41142624572647	1.40053792958373	1.25096157353322	1.34482849699744
chr1:23013651-23014012	1.75274859140713	2.13093086982645	2.80529245560071	2.72246602447109	2.55581615506164	2.57046293102604	1.92599941855622	1.79493566280354
chr12:99910438-99910601	1.40053792958373	1.32768736417605	2.0496307677246	2.27798474729977	1.58976348698498	1.46988597627446	1.25096157353322	1.25096157353322
chr12:99912174-99912406	1.36737106564853	1.39506279951758	2.81966818349646	2.65535182861255	1.48542682717024	1.62760683812965	1.25096157353322	1.29865831556452
chr1:145828385-145828562	1.29278174922785	1.49569516262407	1.97085365434048	2.14730669878029	2.82171021503467	2.73335434061383	1.37851162325373	1.34482849699744
chr20:36631718-36632077	1.40053792958373	1.61823865559545	1.799087306074	1.95977015521147	2.18586654531133	2.5385381636298	1.37851162325373	1.58496250072116
chr6:38131623-38131960	2.32768736417605	2.41142624572647	4.24184018356467	4.26453643099903	2.99819550315325	3.02502879449152	2.08406426478847	1.91838623444635
chr6:140849606-140849761	1.36737106564853	1.32768736417605	1.60407132366886	1.60407132366886	1.25096157353322	1.28688114778816	1.25096157353322	1.34482849699744
[truncated: 5,617 more rows]
