# Supplementary material for: IFNγ-induced memory in human macrophages is sustained by the durability of cytokine signaling itself
Source: J Exp Med. 2026 Feb 18;223(4):e20250976. doi: 10.1084/jem.20250976 (PMC12915527; doi:10.1084/jem.20250976)
Supplement: Data S5 — shows the raw CPM counts of next-generation sequencing data used to generate Fig. S4 A. [file jem_20250976_datas5.csv]

	D0_unstim_1_ATAC	D0_unstim_2_ATAC	D0_IFNy_1_ATAC	D0_IFNy_2_ATAC	D4_IFNy_1_ATAC	D4_IFNy_2_ATAC	D4_rux_1_ATAC	D4_rux_2_ATAC
chr22:21690348-21690933	-0.0144995696951151	0.27500704749987	2.85798099512757	2.31614574229336	1.77820857639809	1.93357263826102	1	0.970853654340484
chr14:61342716-61343021	1.11769504266975	0.773996325111173	2.49569516262407	2.28688114778816	0.855989697308481	0.992768430768924	1.67807190511264	0.53605290024021
chr14:61373235-61373457	0.613531652917927	0.687060688339892	2.54101915313356	2.75274859140713	1.60880924267552	1.16992500144231	0.55581615506164	0.250961573533219
chr12:94247208-94247634	1.17632277264046	0.925999418556223	3.58255600301406	3.48284828306847	3.02856915219677	3.46336088581666	0.687060688339892	0.400537929583729
chr12:94254424-94254786	-0.3040061868901	0.0143552929770701	3.51727569320958	3.30451104180995	-0.3040061868901	0.411426245726465	-0.3040061868901	-0.3040061868901
chr6:26273942-26274125	0.992768430768924	0.0143552929770701	2.49569516262407	1.64616265715789	1.28095631383106	1.08406426478847	0.111031312388744	-0.0892673380970872
chr1:235006392-235006641	0.111031312388744	0.27500704749987	3.05658352836637	3.0703893278914	2.40599235967584	2.8011586560937	-0.3040061868901	0.400537929583729
chr7:18213637-18213837	0.22650852980868	-0.3040061868901	1.04264433740849	1.59931779369823	-0.3040061868901	0.0976107966264223	0.55581615506164	-0.3040061868901
chr5:152413847-152414151	-0.3040061868901	-0.3040061868901	-0.0144995696951151	1.0071955014042	-0.104697378666693	-0.0892673380970872	0.27500704749987	0.0976107966264223
chr3:190436472-190436880	0.22650852980868	0.389566811762726	0.765534746362977	1.68706068833989	0.516015147003665	0.790772037862	0.799087306074004	1.06350294230616
chr1:114075954-114076258	1.23266075679027	1.32192809488736	2.6667565918848	2.82984955984469	2.37016428054021	1.88362081628567	1.99638874644762	1.91073266190291
chr1:114078227-114078503	1.38956681176273	1.0703893278914	3.21723071622067	3.38404980679516	3.52732060787705	2.8011586560937	1	1.06350294230616
chr3:190623507-190623703	0.855989697308481	1.26303440583379	2.64616265715789	2.77188557851537	1.48542682717024	2.20476675065461	0.422233000683048	-0.0892673380970872
chr3:184350955-184351141	-0.15200309344505	0.0143552929770701	1.32768736417605	1.51096191927738	1.48542682717024	1.16992500144231	0.27500704749987	-0.3040061868901
chr7:116979219-116979483	0.613531652917927	-0.136061549576028	2.37573453858316	2.82984955984469	1.20789285164133	1.08406426478847	0.27500704749987	-0.0892673380970872
chr2:162059448-162059648	-0.0144995696951151	-0.3040061868901	1.16349873228288	1.51096191927738	1.60880924267552	1.66448284036468	0.111031312388744	0.0976107966264223
chr8:31922290-31923059	1.23266075679027	0.495695162624069	2.07382023329167	2.7311832415722	2.29865831556452	2.68706068833989	1.33913738491959	1.31034012061215
chr1:119635891-119636088	-0.0144995696951151	0.687060688339892	2.27202318906105	2.08406426478847	1.04264433740849	1.46988597627446	0.27500704749987	1.06350294230616
chr2:223075823-223076114	-0.0144995696951151	-0.3040061868901	0.765534746362977	0.799087306074004	0.948600847493356	-0.3040061868901	-0.0892673380970872	0.53605290024021
chr6:24435738-24435984	-0.3040061868901	0.0143552929770701	1.47508488294878	0.799087306074004	1.35614381022528	1.25096157353322	-0.0892673380970872	0.0976107966264223
chr2:147522605-147522834	-0.0144995696951151	-0.136061549576028	1.52105073690096	2.01792190799726	0.238786859587117	0.411426245726465	-0.3040061868901	-0.3040061868901
chr1:182622978-182623152	0.613531652917927	0.687060688339892	1.94485844580754	1.87970576628229	-0.104697378666693	0.263034405833794	0.903038270112912	0.773996325111173
chr1:182647890-182648165	0.22650852980868	0.150559676575381	1.27500704749987	1.31034012061215	0.0840642647884745	0.0976107966264223	0.687060688339892	-0.0892673380970872
chr10:124220788-124221857	1.17632277264046	2.26002565596146	3.79285535236249	3.57531233068744	2.93922657772821	2.97819562968165	2.41142624572647	1.51601514700366
chr18:63602699-63604124	1.70043971814109	1.8073549220576	4.0866139474095	4.39848719001897	3.19534759832222	2.7158933705476	1.61353165291793	1.51601514700366
chr2:12705282-12705523	-0.15200309344505	0.150559676575381	2.85798099512757	2.56071495447448	1.1243281350022	1.16992500144231	-0.0892673380970872	0.400537929583729
chrX:120999397-120999709	-0.3040061868901	0.0143552929770701	2.01077983875324	1.98550043030488	2.18586654531133	1.88362081628567	0.422233000683048	0.659924558402378
chr2:222992221-222992808	3.16349873228288	2.92219784839637	4.90881290773955	4.71039319217052	2.65306001710456	2.62760683812965	3.54720302475693	3.4154882710497
chr1:87129335-87129673	0.526068811667588	0.495695162624069	1.68706068833989	2.44360665147561	2.29865831556452	1.25096157353322	0.687060688339892	0.250961573533219
chr11:105192299-105192731	-0.3040061868901	0.0143552929770701	1.22032995487956	1.07724299893246	0.641546029087524	0.678071905112638	0.687060688339892	0.659924558402378
chr11:43395381-43395665	-0.3040061868901	-0.3040061868901	1.10433665981474	1.91456452349394	1.20789285164133	1.08406426478847	-0.0892673380970872	-0.3040061868901
chr9:33773404-33773564	0.526068811667588	-0.3040061868901	3.23112515787905	2.90303827011291	1.28095631383106	0.790772037862	0.111031312388744	0.0976107966264223
chr7:105102018-105102179	-0.0144995696951151	0.0143552929770701	1.72683121703249	2.60644222813161	1.92599941855622	1.08406426478847	-0.3040061868901	-0.3040061868901
chr1:232813687-232814229	2.05658352836637	1.48542682717024	3.61470984411521	3.5981269599196	2.98367769469807	3.13750352374994	1.61353165291793	1.37851162325373
chr6:170144582-170144882	0.925999418556223	0.495695162624069	2.04264433740849	2.62760683812965	1.42223300068305	0.790772037862	1.61353165291793	0.871843648509318
chr5:36703323-36703962	1.65992455840238	1.92599941855622	3.60407132366886	3.42223300068305	3.49569516262407	3.46336088581666	1.89917563048051	1.64154602908752
chr1:27028020-27028216	0.526068811667588	0.150559676575381	1.72683121703249	1.59931779369823	-0.104697378666693	0.678071905112638	0.111031312388744	0.0976107966264223
chr2:59021551-59021977	0.111031312388744	0.495695162624069	1.22032995487956	1.36176835941915	0.389566811762726	1.32768736417605	0.687060688339892	0.400537929583729
chr1:52518500-52518894	-0.15200309344505	0.27500704749987	1.72683121703249	1.07724299893246	0.641546029087524	0.678071905112638	-0.0892673380970872	-0.3040061868901
chr1:52531345-52531493	0.22650852980868	0.150559676575381	1.56559717585423	2.44360665147561	0.516015147003665	0.678071905112638	-0.3040061868901	0.400537929583729
chr21:41131033-41131248	-0.3040061868901	0.150559676575381	0.839959587489532	1.07724299893246	0.389566811762726	0.411426245726465	-0.3040061868901	0.0976107966264223
chr10:11632249-11632663	1.43829285157915	0.27500704749987	3.31179371775365	3.44625622988956	2.76341157447001	2.82781902461732	0.903038270112912	1.23266075679027
chr3:31249646-31250074	0.526068811667588	0.594548549550354	2.24488705912353	2.75274859140713	3.05137210172103	2.97819562968165	0.903038270112912	1.15055967657538
chr18:26674614-26674975	-0.3040061868901	0.27500704749987	1.97819562968165	1.19534759832222	-0.3040061868901	0.263034405833794	0.111031312388744	-0.3040061868901
chr10:27285120-27285332	-0.15200309344505	0.495695162624069	1.80322703643493	1.4594316186373	0.855989697308481	-0.3040061868901	0.27500704749987	0.53605290024021
chr5:60826721-60826926	0.526068811667588	0.0143552929770701	2.10433665981474	2.82984955984469	0.238786859587117	-0.3040061868901	1.18269229751619	0.53605290024021
chr5:60830762-60830988	-0.3040061868901	0.495695162624069	1.10433665981474	1.95233356636969	1.55090066464752	1.25096157353322	0.111031312388744	0.400537929583729
chr6:135922249-135922490	0.432959407276106	0.855989697308481	1.76553474636298	2.01792190799726	0.948600847493356	0.545968369105292	0.111031312388744	0.773996325111173
chrX:135207699-135207858	-0.0144995696951151	-0.136061549576028	1.94485844580754	2.0496307677246	1.77820857639809	1.40053792958373	-0.0892673380970872	0.0976107966264223
chr15:100645782-100646103	0.526068811667588	0.687060688339892	1.64616265715789	1.98550043030488	1.77820857639809	1.72246602447109	1.41683974191283	1.64154602908752
chr1:86383038-86383214	0.613531652917927	0.855989697308481	2.13422093976063	2.34198574722862	2.26303440583379	2.24488705912353	0.111031312388744	0.0976107966264223
chr1:86389353-86389744	0.333423733725192	0.27500704749987	2.87381319835909	2.41953889151378	1.04264433740849	1.46988597627446	0.422233000683048	-0.0892673380970872
chr6:157120819-157121282	0.782408564927373	0.855989697308481	2.21723071622067	1.98550043030488	1.92599941855622	1.77820857639809	0.903038270112912	0.0976107966264223
chr7:93684259-93684751	0.111031312388744	0.27500704749987	1.04264433740849	1.31034012061215	0.641546029087524	0.263034405833794	1.18269229751619	1.23266075679027
chr4:151035941-151036213	0.432959407276106	1.0703893278914	2.24488705912353	2.17312743348066	1.87970576628229	1.46988597627446	0.903038270112912	0.250961573533219
chr6:46011546-46011821	-0.0144995696951151	0.687060688339892	2.92599941855622	2.75274859140713	2.96162332828694	3.65535182861255	1	0.773996325111173
chr9:19665069-19665813	0.6959938131099	1.0703893278914	2.42492208821069	2.62760683812965	3.41413553298445	2.8011586560937	1.48542682717024	1.64154602908752
chr1:176144660-176144811	0.22650852980868	0.855989697308481	1.80322703643493	1.8073549220576	0.641546029087524	0.411426245726465	1	1.15055967657538
chr1:176159981-176160214	-0.3040061868901	0.0143552929770701	1.64616265715789	2.20476675065461	1.04264433740849	0.545968369105292	0.111031312388744	-0.0892673380970872
chr1:176183747-176184035	0.925999418556223	1	2.6667565918848	2.23266075679027	3.17632277264046	2.95419631038688	0.687060688339892	0.871843648509318
chr2:8277829-8278070	-0.0144995696951151	-0.3040061868901	3.4944156103975	3.17791779219584	0.389566811762726	0.545968369105292	-0.3040061868901	0.0976107966264223
chr6:143040911-143041083	0.22650852980868	-0.3040061868901	1.68706068833989	1.36176835941915	1.87970576628229	1.60407132366886	0.687060688339892	0.250961573533219
chr16:46907081-46907689	0.432959407276106	0.495695162624069	1.37851162325373	1.95233356636969	0.238786859587117	1.25096157353322	1.09761079662642	0.773996325111173
chr16:46943114-46943307	0.22650852980868	-0.3040061868901	0.839959587489532	1.8073549220576	-0.104697378666693	1.25096157353322	-0.3040061868901	-0.0892673380970872
chr8:29998397-29998805	0.925999418556223	0.687060688339892	2.70708299177171	2.5385381636298	1.42223300068305	2.28392177230762	0.687060688339892	-0.3040061868901
chr2:147246371-147246546	-0.15200309344505	-0.3040061868901	0.978195629681652	0.344828496997441	-0.3040061868901	-0.0892673380970872	0.55581615506164	0.0976107966264223
chr2:147290168-147290742	0.22650852980868	0.594548549550354	2.32481060342048	2.39231742277876	0.748461233004036	1.08406426478847	-0.0892673380970872	0.659924558402378
chr10:5711035-5711219	-0.3040061868901	0.150559676575381	0.765534746362977	1.19534759832222	0.748461233004036	1.32768736417605	0.27500704749987	-0.3040061868901
chr10:5730723-5731102	0.526068811667588	-0.3040061868901	1.64616265715789	1.41142624572647	1.82781902461732	1.98185265328974	0.55581615506164	0.400537929583729
chr12:11758966-11759691	1.70043971814109	1.88752527074159	3.84799690655495	3.877744249949	3.02856915219677	2.82781902461732	2.33628338786443	2.50589092972996
chr12:11763097-11763255	1.17632277264046	0.925999418556223	3.05658352836637	2.86591881455221	2.37016428054021	1.83187724119167	1.33913738491959	0.970853654340484
chr4:122212971-122213191	0.6959938131099	0.389566811762726	2.27202318906105	1.72683121703249	3.46336088581666	3.02680005934372	1.26303440583379	0.400537929583729
chr8:68372735-68373085	0.22650852980868	0.27500704749987	1.97819562968165	2.31614574229336	3.55826763405574	3.30012372456901	1.09761079662642	1.06350294230616
chr6:106534619-106534765	-0.0144995696951151	0.0143552929770701	1.64616265715789	1.68706068833989	-0.3040061868901	0.411426245726465	-0.3040061868901	0.0976107966264223
chr10:34723849-34723994	0.432959407276106	-0.3040061868901	1.04264433740849	1.72683121703249	-0.3040061868901	-0.3040061868901	0.111031312388744	0.0976107966264223
chr2:71458491-71458896	1.23266075679027	1.20163386116965	3.63575439127776	3.38404980679516	3.21567859660793	3.79805051476751	1.26303440583379	1.06350294230616
chr11:32259596-32260027	2.68257329734758	2.76128527336162	4.80167602925359	5.09761079662642	5.02103547951136	5.16671544496642	2.64385618977472	2.50589092972996
chr16:20821762-20821926	0.526068811667588	0.0143552929770701	1.27500704749987	1.19534759832222	0.855989697308481	1.46988597627446	-0.3040061868901	0.250961573533219
chr7:45160432-45160596	0.526068811667588	0.594548549550354	2.16027483140859	2.41953889151378	0.641546029087524	1.32768736417605	0.903038270112912	0.0976107966264223
chr19:56380306-56380533	-0.15200309344505	-0.3040061868901	1.16349873228288	1.0071955014042	1.66902676550963	1.88362081628567	-0.3040061868901	-0.3040061868901
chr6:73734937-73735086	-0.3040061868901	-0.136061549576028	2.27202318906105	2.67129337248158	2.68257329734758	1.93357263826102	1	0.53605290024021
chr14:38073802-38074345	-0.3040061868901	0.150559676575381	1.10433665981474	1.55581615506164	0.948600847493356	0.992768430768924	1.26303440583379	0.250961573533219
chr2:143255740-143256230	0.22650852980868	0.0143552929770701	1.56559717585423	1.4594316186373	0.0840642647884745	0.992768430768924	1.09761079662642	0.53605290024021
chr11:16796330-16796547	1.33913738491959	1.58496250072116	3.6667565918848	3.88655014732434	3.30888505741176	3.64038956005495	1.48542682717024	1.37851162325373
chr11:16797921-16798242	0.613531652917927	0.495695162624069	2.76553474636298	2.86591881455221	-0.3040061868901	-0.0892673380970872	1	0.400537929583729
chr4:108049503-108049835	0.333423733725192	-0.136061549576028	2.07382023329167	1.87970576628229	1.35614381022528	0.0976107966264223	0.27500704749987	0.0976107966264223
chr2:178495608-178495829	-0.15200309344505	0.0143552929770701	1.16349873228288	1.55581615506164	1.87970576628229	1.40053792958373	0.55581615506164	-0.3040061868901
chrX:111876745-111876889	-0.3040061868901	0.150559676575381	1.27500704749987	1.36176835941915	0.238786859587117	0.678071905112638	-0.3040061868901	-0.3040061868901
chr12:49451913-49452198	0.526068811667588	0.0143552929770701	3.29865831556452	3.0703893278914	2.98367769469807	2.39506279951758	0.903038270112912	1.06350294230616
chr19:14369622-14369843	0.111031312388744	0.0143552929770701	2.16027483140859	2.75274859140713	0.516015147003665	1.77820857639809	0.903038270112912	0.773996325111173
chr16:88633660-88635157	3.37989816352469	3.1811025507538	5.19927972133662	5.09381367340273	4.05658352836637	3.82476785314329	3.48026512205446	3.64038956005495
chr14:79423265-79423506	-0.0144995696951151	-0.136061549576028	1.22032995487956	0.344828496997441	0.641546029087524	0.411426245726465	0.111031312388744	0.53605290024021
chr5:6827677-6828442	1.81966818349646	1.63226821549951	3.34908214639109	3.83187724119167	3.97911075501579	3.64038956005495	2.51601514700366	1.6959938131099
chr5:6829202-6829733	0.432959407276106	0.687060688339892	4.44691786486603	4.55458885167764	2.37016428054021	2.56559717585422	0.687060688339892	0.659924558402378
chr20:50788919-50789066	0.22650852980868	0.27500704749987	1.72683121703249	1.31034012061215	1.1243281350022	0.678071905112638	0.422233000683048	0.0976107966264223
chr8:67207937-67208362	0.782408564927373	0.925999418556223	2.29865831556452	2.17312743348066	1.82781902461732	1.54101915313356	0.687060688339892	-0.3040061868901
chr3:156489468-156490182	1.28688114778816	1.0703893278914	2.87381319835909	2.790772037862	1.82781902461732	1.08406426478847	1.33913738491959	0.970853654340484
chr9:125513596-125514041	1.05658352836637	0.495695162624069	3.4235781709818	3.75488750216347	2.86591881455221	3.51349074558812	1.41683974191283	1.15055967657538
chr6:116439267-116439552	-0.3040061868901	0.0143552929770701	0.526068811667588	1.55581615506164	0.389566811762726	0.263034405833794	0.111031312388744	-0.0892673380970872
chr6:116456973-116457214	2.51096191927738	2.37573453858316	4.34269695998193	4.31397137105902	3.41413553298445	3.59454854955035	2.41142624572647	2.13750352374994
chr6:116461484-116462391	3.05831649559082	3.48026512205446	5.34589308568741	5.30779279612989	4.91790907385298	4.92694824794977	3.39094277280254	3.17152710603881
chr8:38411976-38412165	-0.0144995696951151	0.495695162624069	2.13422093976063	1.8073549220576	2.06350294230616	2.35895882583233	0.55581615506164	0.53605290024021
chr8:38414186-38414667	0.333423733725192	-0.3040061868901	0.613531652917927	1.31034012061215	0.0840642647884745	-0.3040061868901	1.09761079662642	0.773996325111173
chr18:36107265-36108400	0.855989697308481	0.773996325111173	2.13422093976063	2.77188557851537	1.66902676550963	1.32768736417605	1.48542682717024	1.31034012061215
chr7:21462177-21462618	0.992768430768924	1.0703893278914	2.40053792958373	2.36737106564853	2.14404636961671	2.02856915219677	2.17632277264046	0.400537929583729
chr5:154047434-154047733	-0.3040061868901	0.0143552929770701	3.28540221886225	2.58496250072116	1.66902676550963	2.16349873228288	0.111031312388744	0.400537929583729
chr7:29988018-29988157	0.855989697308481	0.27500704749987	2.04264433740849	2.08406426478847	0.516015147003665	1.08406426478847	1.26303440583379	0.53605290024021
chr11:95531172-95531391	0.782408564927373	1.58496250072116	3.00898878322725	3.20789285164133	2.68257329734758	2.59693514238723	1.67807190511264	0.659924558402378
chr11:95556244-95557014	1.65992455840238	1.58496250072116	3.28540221886225	3.23572705983806	0.855989697308481	0.411426245726465	2.09085343045111	2.29572302453997
chr7:98260111-98260303	-0.3040061868901	-0.3040061868901	0.978195629681652	0.238786859587117	0.855989697308481	0.992768430768924	-0.3040061868901	-0.0892673380970872
chr8:111678715-111678968	1.11769504266975	1.0703893278914	2.80322703643493	3.37155886261196	0.238786859587117	-0.3040061868901	1.18269229751619	0.970853654340484
chr12:116410778-116411272	2.34198574722862	1.48542682717024	4.4235781709818	4.23035674505615	3.51096191927738	3.89044669267991	2.41142624572647	2.13750352374994
chr12:116423142-116423407	0.925999418556223	0.27500704749987	2.29865831556452	2.46727948045998	1.55090066464752	1.66448284036468	1.89917563048051	0.400537929583729
chr12:116432327-116432600	1.05658352836637	0.27500704749987	2.70708299177171	2.34198574722862	1.92599941855622	2.02856915219677	0.422233000683048	0.53605290024021
chr12:116474498-116474658	0.111031312388744	-0.3040061868901	0.839959587489532	1.0071955014042	-0.3040061868901	-0.3040061868901	0.27500704749987	0.0976107966264223
chr13:59759866-59760083	-0.3040061868901	-0.136061549576028	0.839959587489532	0.344828496997441	0.0840642647884745	-0.3040061868901	1.09761079662642	0.0976107966264223
chr5:72800796-72800997	-0.3040061868901	-0.3040061868901	1.56559717585423	1.68706068833989	0.641546029087524	0.411426245726465	-0.3040061868901	0.0976107966264223
chr5:54541526-54542065	0.925999418556223	0.27500704749987	1.72683121703249	1.91456452349394	0.0840642647884745	1.60407132366886	1	0.659924558402378
chr5:54591990-54592141	0.22650852980868	-0.3040061868901	2.10433665981474	1.59931779369823	-0.3040061868901	0.411426245726465	-0.3040061868901	-0.3040061868901
chr3:29686975-29687243	-0.3040061868901	0.150559676575381	1.72683121703249	2.14404636961671	0.748461233004036	1.16992500144231	0.422233000683048	0.0976107966264223
chr19:43350428-43350651	0.22650852980868	0.0143552929770701	1.60407132366886	1.98550043030488	1.48542682717024	1.60407132366886	0.111031312388744	-0.3040061868901
chr19:43382775-43383091	0.526068811667588	-0.3040061868901	1.56559717585423	1.59931779369823	2.40599235967584	1.88362081628567	1.26303440583379	-0.0892673380970872
chr4:42350720-42351509	1.33913738491959	1	3.24488705912353	3.4944156103975	3.21567859660793	2.59693514238723	2.70265754339091	1.85996954822103
chr1:66719876-66720019	0.22650852980868	-0.3040061868901	1.04264433740849	1.4594316186373	0.641546029087524	1.25096157353322	0.422233000683048	-0.0892673380970872
chr9:3288750-3288901	-0.3040061868901	0.0143552929770701	1.04264433740849	0.799087306074004	0.948600847493356	1.16992500144231	0.111031312388744	-0.3040061868901
chr12:8556809-8556999	0.111031312388744	0.0143552929770701	1.22032995487956	0.941106310946432	-0.3040061868901	-0.3040061868901	0.422233000683048	0.0976107966264223
chr4:144305940-144306348	-0.15200309344505	-0.136061549576028	0.333423733725192	1.13750352374994	-0.104697378666693	-0.3040061868901	0.55581615506164	0.53605290024021
chr4:144343344-144343503	0.111031312388744	0.0143552929770701	1.27500704749987	0.871843648509318	0.389566811762726	-0.0892673380970872	0.111031312388744	0.250961573533219
chr8:58578581-58579103	0.925999418556223	1.84799690655495	3.24488705912353	3.30451104180995	2.29865831556452	2.32192809488736	0.422233000683048	-0.0892673380970872
chr3:139630037-139630519	0.526068811667588	0.687060688339892	2.16027483140859	1.76553474636298	0.948600847493356	0.411426245726465	0.55581615506164	0.871843648509318
chr3:139652557-139652708	-0.3040061868901	-0.136061549576028	0.526068811667588	0.799087306074004	-0.3040061868901	0.790772037862	0.111031312388744	-0.3040061868901
chr8:52049594-52050253	0.613531652917927	0.0143552929770701	1.4276061727819	1.68706068833989	0.855989697308481	1.08406426478847	1.09761079662642	0.970853654340484
chr8:52087725-52088057	0.111031312388744	-0.136061549576028	0.526068811667588	1.31034012061215	0.0840642647884745	-0.3040061868901	1.48542682717024	1.06350294230616
chr12:11981099-11981445	0.526068811667588	0.495695162624069	4.16751850373522	3.5981269599196	3.43028527297778	2.7158933705476	1.84799690655495	1.23266075679027
chr2:18507017-18507515	0.992768430768924	0.27500704749987	1.72683121703249	2.36737106564853	1.92599941855622	1.66448284036468	1.33913738491959	0.773996325111173
chr2:113091267-113091889	1.70043971814109	0.687060688339892	2.97636363573276	2.67129337248158	1.28095631383106	1.77820857639809	1.26303440583379	1.15055967657538
chr2:113098061-113098319	0.855989697308481	0.150559676575381	2.82171021503467	2.20476675065461	2.56559717585422	2.95419631038688	0.799087306074004	0.400537929583729
chr4:15610983-15611157	-0.15200309344505	0.0143552929770701	2.16027483140859	2.01792190799726	1.48542682717024	-0.0892673380970872	-0.3040061868901	-0.0892673380970872
chr4:15675413-15675685	1.05658352836637	0.855989697308481	2.37573453858316	2.56071495447448	2.18586654531133	2.35895882583233	1.33913738491959	1.23266075679027
chr13:23911668-23911998	0.22650852980868	-0.136061549576028	2.24488705912353	2.71149490665009	2.06350294230616	2.53356334821451	0.27500704749987	0.871843648509318
chr5:141839940-141840093	-0.15200309344505	0.594548549550354	1.83995958748953	1.91456452349394	1.60880924267552	1.88362081628567	0.422233000683048	-0.0892673380970872
chr2:143402458-143402785	1.28688114778816	0.389566811762726	3.38681094647222	3.34482849699744	1.92599941855622	2.32192809488736	1	1.64154602908752
chr11:43403919-43404201	-0.15200309344505	-0.3040061868901	1.27500704749987	1.36176835941915	1.20789285164133	1.08406426478847	-0.3040061868901	-0.0892673380970872
chr10:121851490-121851686	-0.3040061868901	0.150559676575381	1.4276061727819	1.13750352374994	0.389566811762726	0.0976107966264223	0.111031312388744	0.0976107966264223
chr5:127410063-127410259	-0.15200309344505	-0.136061549576028	1.32768736417605	1.36176835941915	2.40599235967584	2.07724299893246	0.111031312388744	-0.0892673380970872
chr5:127423258-127423653	0.782408564927373	0.495695162624069	3.64616265715789	3.55336050333533	3.27202318906105	2.9297909977186	1.18269229751619	0.659924558402378
chr5:127446631-127447221	0.613531652917927	0.389566811762726	1.47508488294878	1.76553474636298	1.48542682717024	0.992768430768924	1.790772037862	0.871843648509318
chr10:110340860-110341103	1.11769504266975	1.0703893278914	2.87381319835909	3.0232553523003	2.53605290024021	2.97819562968165	1.99638874644762	0.871843648509318
chr10:110348386-110348650	0.925999418556223	1.32192809488736	2.6667565918848	2.62760683812965	1.1243281350022	1.66448284036468	1.41683974191283	0.250961573533219
chr10:110368118-110368318	-0.0144995696951151	0.389566811762726	1.64616265715789	0.799087306074004	0.748461233004036	0.263034405833794	0.111031312388744	0.250961573533219
chr10:110395818-110395985	0.333423733725192	-0.136061549576028	3.08746284125034	2.84799690655495	1.28095631383106	1.46988597627446	1.26303440583379	0.773996325111173
chr4:123393826-123393973	-0.3040061868901	0.0143552929770701	2.40053792958373	3.10265813136374	1.60880924267552	1.46988597627446	-0.0892673380970872	0.400537929583729
chr7:44897370-44897599	0.613531652917927	-0.136061549576028	1.68706068833989	1.31034012061215	0.516015147003665	0.545968369105292	0.27500704749987	0.970853654340484
chr3:110188342-110188849	0.22650852980868	0.150559676575381	0.839959587489532	1.31034012061215	0.641546029087524	0.545968369105292	1.33913738491959	0.53605290024021
chr10:125820875-125821030	0.526068811667588	-0.136061549576028	2.10433665981474	2.20476675065461	3.0071955014042	2.87970576628229	0.687060688339892	0.400537929583729
chr4:140724849-140725079	1.43829285157915	1.26303440583379	3.41142624572647	3.44625622988956	2.10433665981474	2.50080205305716	2.22032995487956	1.58014548442338
chr4:140729412-140729762	0.782408564927373	0.27500704749987	3.14567745519564	2.93734439215023	0.855989697308481	0.263034405833794	1.67807190511264	0.871843648509318
chr8:91439602-91439770	0.22650852980868	0.495695162624069	1.37851162325373	1.55581615506164	1.77820857639809	1.08406426478847	0.799087306074004	0.659924558402378
chr2:58006752-58006898	-0.15200309344505	0.150559676575381	0.839959587489532	1.36176835941915	-0.104697378666693	0.895302621333307	-0.0892673380970872	-0.0892673380970872
chr3:14137001-14137761	0.333423733725192	-0.3040061868901	1.4276061727819	0.799087306074004	0.948600847493356	1.40053792958373	1.89917563048051	0.871843648509318
chr4:5331811-5332131	-0.3040061868901	-0.136061549576028	0.22650852980868	1.0071955014042	-0.3040061868901	-0.3040061868901	0.27500704749987	0.0976107966264223
chr16:8474601-8474946	0.22650852980868	0.27500704749987	0.526068811667588	1.59931779369823	0.238786859587117	0.678071905112638	1.18269229751619	0.659924558402378
chr4:102805191-102805329	0.111031312388744	0.150559676575381	0.839959587489532	1.59931779369823	0.948600847493356	0.263034405833794	0.687060688339892	-0.0892673380970872
chr6:89037104-89037693	1.81966818349646	1.48542682717024	4.85199883711245	5.05788344889963	4.34908214639109	4.69097573834328	1.73552217729654	1.51601514700366
chr6:89086995-89087206	0.22650852980868	0.27500704749987	1.16349873228288	1.25096157353322	-0.3040061868901	0.263034405833794	0.111031312388744	0.659924558402378
chr2:118830145-118830336	-0.15200309344505	-0.136061549576028	1.37851162325373	1.64616265715789	1.82781902461732	0.411426245726465	0.422233000683048	-0.0892673380970872
chr10:90806715-90806862	-0.15200309344505	0.389566811762726	1.16349873228288	1.84398384404833	-0.3040061868901	-0.3040061868901	-0.3040061868901	-0.3040061868901
chr3:114582916-114583346	0.432959407276106	-0.136061549576028	1.83995958748953	1.8073549220576	0.238786859587117	0.0976107966264223	0.422233000683048	0.53605290024021
chr9:95509091-95509357	0.855989697308481	0.389566811762726	2.16027483140859	2.01792190799726	1.35614381022528	0.790772037862	1.41683974191283	0.53605290024021
chr12:57319517-57320214	0.333423733725192	0.27500704749987	1.22032995487956	1.4594316186373	1.87970576628229	1.72246602447109	0.111031312388744	0.400537929583729
chr15:42851198-42851390	0.992768430768924	0.27500704749987	2.27202318906105	1.91456452349394	3.114367024952	2.8011586560937	1.18269229751619	1.06350294230616
chr17:3711001-3711242	2.02502879449152	2.13422093976063	3.9174317553901	3.69376571221778	2.65306001710456	2.8011586560937	2.37573453858316	2.50589092972996
chr11:62005495-62005986	0.925999418556223	0.27500704749987	1.16349873228288	2.36737106564853	1.72246602447109	2.02856915219677	1.18269229751619	1.64154602908752
chr2:173370170-173370895	1.95977015521147	1.13750352374994	3.52857131887076	3.5298209465287	2.98367769469807	2.46727948045998	1.99638874644762	1.64154602908752
chr8:59972678-59972958	0.333423733725192	0.389566811762726	2.27202318906105	1.84398384404833	3.05137210172103	2.90496571868403	1	1.15055967657538
chr7:118657566-118657873	0.432959407276106	0.0143552929770701	1.16349873228288	1.19534759832222	0.0840642647884745	-0.3040061868901	1.67807190511264	0.400537929583729
chr5:135367838-135367999	0.22650852980868	-0.3040061868901	1.27500704749987	1.19534759832222	0.238786859587117	0.0976107966264223	0.27500704749987	0.0976107966264223
chr5:135370305-135370536	-0.3040061868901	-0.3040061868901	1.56559717585423	2.26002565596146	0.516015147003665	0.0976107966264223	-0.3040061868901	-0.0892673380970872
chr2:184890339-184890599	0.22650852980868	0.150559676575381	3.48284828306847	3.4944156103975	3.37989816352469	2.90496571868403	0.799087306074004	0.400537929583729
chr8:109283479-109283866	1.78240856492737	1.37851162325373	3.60407132366886	3.29130885982897	3.34482849699744	3.1586601753465	1.89917563048051	1.58014548442338
chr8:109294278-109295561	1.81966818349646	1.26303440583379	3.64616265715789	3.20789285164133	1.60880924267552	2.16349873228288	1.84799690655495	1.37851162325373
chr6:235976-236290	1.74416109557041	1.88752527074159	4.48220292629596	4.37920505996061	4.08831123588866	4.114367024952	1.26303440583379	1.15055967657538
chr7:91707481-91707801	-0.0144995696951151	0.0143552929770701	1.04264433740849	1.0071955014042	-0.104697378666693	0.411426245726465	0.55581615506164	-0.3040061868901
chr16:48282700-48282899	-0.0144995696951151	0.0143552929770701	1.27500704749987	1.36176835941915	0.516015147003665	0.678071905112638	0.799087306074004	0.0976107966264223
chr1:161341696-161341876	-0.0144995696951151	-0.3040061868901	2.10433665981474	2.39231742277876	2.22342254993494	2.02856915219677	0.111031312388744	0.250961573533219
chr1:161351550-161351957	1.23266075679027	1.20163386116965	2.47248777146274	2.98913900736823	2.43829285157915	2.32192809488736	1.41683974191283	1.06350294230616
chr13:20219652-20219844	1.74416109557041	1.13750352374994	3.23112515787905	3.31903981556254	2.53605290024021	3.24184018356467	1.67807190511264	1.44890095114513
chr15:90325736-90326035	1.70043971814109	1.43295940727611	3.4235781709818	3.16349873228288	2.26303440583379	2.59693514238723	1.55090066464752	1.58014548442338
chr15:90343304-90343746	0.432959407276106	-0.3040061868901	1.16349873228288	1.76553474636298	-0.3040061868901	0.263034405833794	-0.0892673380970872	0.0976107966264223
chr18:55912855-55913191	0.22650852980868	0.150559676575381	2.51853513898218	2.58496250072116	2.33628338786443	1.60407132366886	-0.3040061868901	0.400537929583729
chr20:536145-536330	-0.0144995696951151	0.0143552929770701	1.60407132366886	1.98550043030488	1.55090066464752	1.16992500144231	1	0.970853654340484
chr5:94170281-94170751	0.526068811667588	0.0143552929770701	1.72683121703249	1.59931779369823	0.748461233004036	0.263034405833794	0.422233000683048	0.970853654340484
chr1:66324079-66324218	-0.3040061868901	-0.3040061868901	1.68706068833989	1.95233356636969	-0.104697378666693	0.0976107966264223	-0.3040061868901	-0.0892673380970872
chr1:66351521-66352116	0.925999418556223	0.773996325111173	3.08746284125034	3.35895882583233	2.14404636961671	2.12101540096137	2.13422093976063	-0.3040061868901
chr1:66374307-66375053	2.14730669878029	2.26002565596146	5.03210084316702	5.10517519226548	2.790772037862	2.32192809488736	2.33628338786443	2.37016428054021
chr11:10823384-10823548	-0.15200309344505	0.27500704749987	1.87578006306849	2.14404636961671	1.28095631383106	1.25096157353322	-0.3040061868901	0.250961573533219
chr11:10871968-10872237	0.432959407276106	0.27500704749987	2.68706068833989	2.20476675065461	1.92599941855622	0.992768430768924	0.27500704749987	-0.0892673380970872
chr6:145836192-145836591	1.17632277264046	0.855989697308481	2.76553474636298	2.92029330021101	2.5033487351675	3.24184018356467	1.55090066464752	0.773996325111173
chr6:145865282-145865443	0.111031312388744	0.495695162624069	2.01077983875324	1.87970576628229	1.20789285164133	1.93357263826102	0.799087306074004	0.53605290024021
chr5:35247174-35247678	0.111031312388744	0.27500704749987	1.52105073690096	1.76553474636298	0.855989697308481	0.790772037862	0.111031312388744	-0.3040061868901
chr5:35249276-35249687	0.432959407276106	0.27500704749987	1.97819562968165	1.68706068833989	1.48542682717024	2.07724299893246	1.26303440583379	0.0976107966264223
chr11:114931070-114931402	0.111031312388744	-0.136061549576028	1.04264433740849	1.55581615506164	-0.3040061868901	0.0976107966264223	1	0.773996325111173
chr21:31457175-31457516	0.432959407276106	0.150559676575381	2.07382023329167	2.0496307677246	2.43829285157915	2.20476675065461	-0.3040061868901	0.250961573533219
chr1:54776665-54777405	-0.3040061868901	0.150559676575381	1.4276061727819	0.871843648509318	0.0840642647884745	0.263034405833794	1	1.58014548442338
chr1:51501357-51501551	0.111031312388744	-0.3040061868901	1.72683121703249	2.17312743348066	1.1243281350022	0.545968369105292	-0.0892673380970872	0.0976107966264223
chr1:51552067-51552273	0.992768430768924	0.27500704749987	3.10265813136374	3.35895882583233	1.35614381022528	1.25096157353322	0.111031312388744	0.0976107966264223
chr1:51564172-51564384	1.17632277264046	0.925999418556223	3.16027483140859	2.90303827011291	1.72246602447109	1.88362081628567	1.26303440583379	1.23266075679027
chr17:16404300-16404879	0.22650852980868	1	2.18903382439002	2.49313492230551	2.26303440583379	1.40053792958373	0.687060688339892	0.659924558402378
chrX:78923534-78924010	1.28688114778816	1.58496250072116	3.4235781709818	3.35895882583233	0.748461233004036	1.40053792958373	2.04614178164472	1.23266075679027
chr18:22951914-22952092	-0.0144995696951151	0.687060688339892	1.60407132366886	1.41142624572647	1.20789285164133	0.895302621333307	-0.0892673380970872	0.0976107966264223
chr10:111030464-111030703	0.432959407276106	0.27500704749987	3.67694435910691	3.76447355099267	4.04614178164472	4.00090140274153	1.09761079662642	0.773996325111173
chr3:152505874-152506315	0.432959407276106	0.687060688339892	3.93451650158608	3.85996954822103	4.30451104180995	4.3819754785573	1.55090066464752	1.6959938131099
chr3:152511966-152512239	0.782408564927373	0.687060688339892	2.16027483140859	2.20476675065461	1.66902676550963	1.40053792958373	0.27500704749987	1.37851162325373
chr2:28046833-28047135	0.22650852980868	-0.136061549576028	1.64616265715789	2.34198574722862	0.855989697308481	1.08406426478847	0.903038270112912	-0.0892673380970872
chr9:5449770-5450685	3.60050764534579	3.82273014794452	5.52763338729093	5.56924802986718	4.76712507726907	5.12928301694497	4.09761079662642	4.14730669878029
chr9:5459337-5459646	1.95977015521147	1.37851162325373	4.18189764310839	4.12763327972587	2.73768676140986	3.30012372456901	2.09085343045111	1.15055967657538
chr9:5465806-5466280	0.22650852980868	0.0143552929770701	2.42492208821069	2.56071495447448	0.238786859587117	0.678071905112638	0.687060688339892	0.0976107966264223
chr13:42377729-42378021	0.432959407276106	0.594548549550354	1.68706068833989	1.68706068833989	1.87970576628229	1.83187724119167	0.422233000683048	0.53605290024021
chr1:210475376-210475725	0.22650852980868	0.150559676575381	1.22032995487956	1.55581615506164	2.26303440583379	1.83187724119167	1.84799690655495	1.06350294230616
chr5:31274130-31274328	-0.3040061868901	0.0143552929770701	1.16349873228288	1.19534759832222	1.72246602447109	1.54101915313356	0.687060688339892	-0.3040061868901
chr5:79043692-79043837	0.333423733725192	-0.3040061868901	1.60407132366886	2.114367024952	-0.104697378666693	0.411426245726465	-0.0892673380970872	-0.0892673380970872
chr3:159910997-159911519	1.74416109557041	1.43295940727611	4.14567745519564	4.04875931191986	3.51096191927738	3.1586601753465	1.48542682717024	1.9560566524124
chr3:159929455-159930033	4.34837407519116	4.32337006906127	6.35702409278409	6.24260250592898	5.95745033634712	5.8626993409766	4.58616424593091	4.65248649491816
chr4:84611574-84611968	0.22650852980868	-0.3040061868901	0.526068811667588	1.59931779369823	0.389566811762726	0.411426245726465	0.799087306074004	-0.3040061868901
chr4:84666469-84666830	1.74416109557041	1.32192809488736	3.29865831556452	3.43429461795993	3.89627184880738	3.96439863220318	2.92029330021101	2.7158933705476
chr2:198004843-198005682	1.38956681176273	0.855989697308481	3.70597790168252	3.90496571868403	2.40599235967584	2.74416109557041	1.89917563048051	1.37851162325373
chr2:198097801-198097994	-0.0144995696951151	0.0143552929770701	2.47248777146274	2.56071495447448	2.76341157447001	2.8011586560937	1.26303440583379	0.773996325111173
chr7:144991164-144991546	0.111031312388744	-0.3040061868901	0.765534746362977	1.0071955014042	-0.3040061868901	0.0976107966264223	0.422233000683048	-0.3040061868901
chr13:97290858-97291148	0.333423733725192	0.687060688339892	2.78450398292957	2.7311832415722	2.65306001710456	2.50080205305716	0.903038270112912	1.15055967657538
chr4:168731106-168731824	1.23266075679027	0.855989697308481	2.78450398292957	2.93734439215023	0.516015147003665	1.16992500144231	0.111031312388744	0.871843648509318
chr7:25117485-25118039	1.05658352836637	1.63226821549951	3.00898878322725	3.44625622988956	3.82273014794452	3.26153081524341	2.13422093976063	1.91073266190291
chr9:120670433-120670799	0.782408564927373	0.27500704749987	1.60407132366886	2.0496307677246	0.748461233004036	0.545968369105292	-0.3040061868901	-0.0892673380970872
chr16:9072839-9073079	0.333423733725192	0.27500704749987	1.68706068833989	1.87970576628229	0.855989697308481	0.0976107966264223	0.27500704749987	0.659924558402378
chr2:19793057-19793465	0.782408564927373	1.0703893278914	2.83995958748953	2.84799690655495	3.05137210172103	3.07210580048042	0.799087306074004	1.31034012061215
chr2:19795396-19795584	0.526068811667588	0.389566811762726	2.13422093976063	1.98550043030488	2.68257329734758	2.07724299893246	-0.0892673380970872	0.250961573533219
chr2:64222996-64223380	0.613531652917927	0.925999418556223	3.3743439890385	3.38404980679516	3.25398926623079	2.65764000520782	0.111031312388744	0.53605290024021
chr2:64283387-64283969	0.6959938131099	0.389566811762726	1.52105073690096	1.84398384404833	2.10433665981474	2.43028527297778	1.09761079662642	0.773996325111173
chr12:62270324-62270503	-0.3040061868901	-0.3040061868901	1.83995958748953	1.07724299893246	1.60880924267552	1.54101915313356	0.111031312388744	-0.3040061868901
chr8:80377343-80377839	1.53106949272595	1.67807190511264	3.6564963705535	3.64154602908752	2.40599235967584	2.16349873228288	1.26303440583379	0.659924558402378
chr1:42661310-42661961	-0.3040061868901	0.495695162624069	1.91073266190291	2.0496307677246	2.65306001710456	2.62760683812965	0.687060688339892	0.250961573533219
chr2:156648544-156648985	0.111031312388744	0.594548549550354	1.97819562968165	1.84398384404833	1.97452931248388	2.56559717585422	0.27500704749987	0.871843648509318
chr2:156677877-156678061	-0.15200309344505	-0.136061549576028	0.839959587489532	0.632268215499513	-0.3040061868901	-0.3040061868901	0.687060688339892	0.250961573533219
chr2:8343150-8343337	0.613531652917927	0.855989697308481	2.01077983875324	2.71149490665009	1.35614381022528	1.40053792958373	0.422233000683048	1.31034012061215
chr12:51188607-51188979	0.613531652917927	0.687060688339892	1.76553474636298	1.95233356636969	0.855989697308481	0.0976107966264223	0.687060688339892	1.06350294230616
chr20:41111640-41111810	-0.3040061868901	0.0143552929770701	0.687060688339892	1.36176835941915	0.948600847493356	1.16992500144231	-0.3040061868901	0.400537929583729
chr6:2110600-2111514	0.855989697308481	1.88752527074159	3.47118746038699	3.22187708107703	2.62527048937469	2.12101540096137	1.09761079662642	0.53605290024021
chr10:12044047-12044291	2.26002565596146	1.8073549220576	3.83895176695194	3.73443866613717	3.70376517879341	3.97636363573276	2.97085365434048	3.30888505741176
chr10:14491895-14492096	0.432959407276106	0.150559676575381	1.80322703643493	1.55581615506164	0.0840642647884745	1.25096157353322	-0.0892673380970872	-0.0892673380970872
chrX:72141447-72141795	0.925999418556223	0.27500704749987	1.76553474636298	2.0496307677246	2.26303440583379	1.54101915313356	0.55581615506164	0.0976107966264223
chr5:159782226-159782705	0.111031312388744	0.495695162624069	2.21723071622067	2.44360665147561	2.73768676140986	2.9297909977186	0.799087306074004	0.659924558402378
chr5:150139944-150140096	0.22650852980868	0.27500704749987	1.52105073690096	0.799087306074004	0.516015147003665	0.678071905112638	1.09761079662642	-0.0892673380970872
chr5:150155683-150156075	1.05658352836637	0.0143552929770701	1.68706068833989	1.98550043030488	1.55090066464752	0.0976107966264223	1.09761079662642	0.773996325111173
chr9:76292785-76293029	0.613531652917927	1.32192809488736	2.6667565918848	3.08746284125034	3.34482849699744	3.0496307677246	1	1.23266075679027
chr8:22916349-22916520	0.111031312388744	0.27500704749987	1.10433665981474	1.13750352374994	1.35614381022528	1.77820857639809	1.33913738491959	1.15055967657538
chr1:116352049-116352958	0.925999418556223	0.594548549550354	2.70708299177171	2.9560566524124	2.73768676140986	2.59693514238723	1.41683974191283	1.06350294230616
chr11:62819205-62819434	0.333423733725192	0.389566811762726	1.87578006306849	1.4594316186373	1.1243281350022	1.60407132366886	-0.3040061868901	0.0976107966264223
chr1:154547825-154548298	0.432959407276106	0.27500704749987	1.60407132366886	1.4594316186373	-0.3040061868901	1.16992500144231	1.55090066464752	0.659924558402378
chrX:21629377-21629571	-0.3040061868901	-0.3040061868901	0.910732661902913	-0.15200309344505	0.0840642647884745	-0.3040061868901	0.687060688339892	-0.0892673380970872
chr18:12904016-12904313	0.613531652917927	0.594548549550354	1.87578006306849	2.114367024952	1.1243281350022	1.40053792958373	0.903038270112912	0.400537929583729
chr5:155700476-155701082	0.22650852980868	0.495695162624069	1.04264433740849	1.8073549220576	-0.104697378666693	-0.0892673380970872	0.27500704749987	1.37851162325373
chr6:140758366-140758801	-0.0144995696951151	0.27500704749987	2.89141918684608	2.97269265400426	2.81557542886257	2.95419631038688	0.903038270112912	0.659924558402378
chr12:49160479-49160744	0.111031312388744	-0.136061549576028	2.24488705912353	1.8073549220576	0.0840642647884745	0.992768430768924	0.111031312388744	0.400537929583729
chr3:192819060-192819620	1.70043971814109	2.13422093976063	4.0866139474095	3.4594316186373	1.77820857639809	2.32192809488736	2.73335434061383	2.25701061820602
chr3:192848846-192849118	0.22650852980868	0.594548549550354	3.21723071622067	3.39643353125099	0.855989697308481	0.411426245726465	0.27500704749987	-0.0892673380970872
chr8:111710185-111710377	0.333423733725192	-0.136061549576028	0.910732661902913	1.41142624572647	0.238786859587117	0.545968369105292	1.09761079662642	0.773996325111173
chr8:111722413-111723401	1.05658352836637	0.855989697308481	2.60407132366886	2.31614574229336	1.28095631383106	1.08406426478847	1.41683974191283	0.970853654340484
chr8:111742106-111742252	0.22650852980868	0.150559676575381	1.47508488294878	0.871843648509318	0.0840642647884745	-0.0892673380970872	-0.3040061868901	-0.3040061868901
chr13:44092238-44092513	0.782408564927373	0.687060688339892	2.68706068833989	1.91456452349394	1.87970576628229	1.77820857639809	0.422233000683048	0.871843648509318
chr9:70276500-70276733	-0.0144995696951151	-0.3040061868901	0.978195629681652	0.713695814843359	0.0840642647884745	-0.0892673380970872	0.27500704749987	-0.3040061868901
chr9:70292958-70293118	0.992768430768924	0.27500704749987	1.68706068833989	2.20476675065461	0.389566811762726	0.992768430768924	0.111031312388744	0.250961573533219
chr17:66328330-66328615	1.28688114778816	1.32192809488736	4.10936055940423	3.95698592461258	3.77082904603249	3.74308405554959	1.73552217729654	1.58014548442338
chr12:25975929-25976479	0.526068811667588	0.687060688339892	2.9429835981871	2.86591881455221	2.22342254993494	2.12101540096137	0.55581615506164	0.53605290024021
chr6:90175973-90176228	1.05658352836637	0.773996325111173	2.82171021503467	2.28688114778816	1.28095631383106	0.790772037862	2.73335434061383	2.17951105027151
chrX:79144280-79144749	1.23266075679027	1.37851162325373	3.92599941855622	3.99095486039699	3.49569516262407	3.60999129521268	1.89917563048051	1.8073549220576
chrX:79161734-79162030	0.432959407276106	0.495695162624069	1.83995958748953	1.87970576628229	1.92599941855622	1.40053792958373	0.55581615506164	0.773996325111173
chr7:37176216-37176449	-0.3040061868901	0.0143552929770701	1.47508488294878	1.91456452349394	0.641546029087524	-0.3040061868901	-0.3040061868901	-0.3040061868901
chr2:70800375-70800580	-0.15200309344505	-0.3040061868901	1.47508488294878	1.0071955014042	1.1243281350022	0.545968369105292	-0.0892673380970872	-0.3040061868901
chr17:14480013-14480154	-0.3040061868901	-0.3040061868901	1.80322703643493	0.238786859587117	0.238786859587117	-0.3040061868901	-0.3040061868901	-0.3040061868901
chr4:174446840-174447079	0.22650852980868	0.150559676575381	2.07382023329167	1.36176835941915	0.748461233004036	0.0976107966264223	0.55581615506164	0.53605290024021
chr7:44738215-44738589	-0.3040061868901	0.925999418556223	2.76553474636298	2.23266075679027	2.10433665981474	2.24488705912353	0.799087306074004	1.31034012061215
chr7:44751030-44751219	2.08746284125034	1.84799690655495	4.04001567884788	4.06522762277562	2.01792190799726	2.02856915219677	2.54843662469604	2.68929916053589
chr7:44769780-44770206	2.02502879449152	1.99638874644762	3.62527048937469	3.61941301059794	3.46336088581666	3.68481873755322	1.89917563048051	2.0496307677246
chr18:57731650-57731896	-0.0144995696951151	0.0143552929770701	0.978195629681652	1.25096157353322	1.04264433740849	0.411426245726465	-0.0892673380970872	0.0976107966264223
chr20:32526244-32527350	2.08746284125034	1.99638874644762	3.78345665436024	3.55336050333533	1.1243281350022	1.54101915313356	1.790772037862	2.09423606984577
chr1:55060856-55061219	0.613531652917927	0.0143552929770701	1.37851162325373	1.36176835941915	1.60880924267552	0.895302621333307	0.422233000683048	0.0976107966264223
chr13:40940769-40941133	0.333423733725192	0.27500704749987	1.4276061727819	1.0071955014042	1.1243281350022	1.60407132366886	0.799087306074004	0.400537929583729
chr13:40958563-40958721	-0.0144995696951151	0.0143552929770701	1.72683121703249	2.0496307677246	0.0840642647884745	-0.0892673380970872	-0.3040061868901	0.0976107966264223
chr13:40976409-40976601	-0.0144995696951151	0.27500704749987	1.22032995487956	1.68706068833989	0.855989697308481	0.790772037862	-0.0892673380970872	0.0976107966264223
chr13:40994839-40995143	0.22650852980868	1.13750352374994	2.37573453858316	2.01792190799726	0.641546029087524	0.678071905112638	0.55581615506164	0.53605290024021
chr21:42527729-42528131	1.17632277264046	0.925999418556223	2.92599941855622	2.82984955984469	2.18586654531133	1.66448284036468	1.09761079662642	0.53605290024021
chr14:89313910-89314055	-0.3040061868901	-0.3040061868901	1.94485844580754	2.0496307677246	1.35614381022528	0.790772037862	0.111031312388744	0.0976107966264223
chr10:97506379-97506883	1.57531233068744	0.925999418556223	3.00898878322725	3.63110428236588	3.46336088581666	2.82781902461732	1.18269229751619	0.871843648509318
chr10:97560877-97561180	-0.0144995696951151	0.0143552929770701	1.32768736417605	1.13750352374994	1.82781902461732	1.66448284036468	0.111031312388744	0.0976107966264223
chr7:47639402-47639541	0.22650852980868	-0.3040061868901	0.765534746362977	1.07724299893246	0.516015147003665	-0.3040061868901	0.111031312388744	-0.0892673380970872
chr5:106680407-106680647	-0.0144995696951151	-0.3040061868901	1.04264433740849	1.0071955014042	1.60880924267552	0.790772037862	0.27500704749987	0.400537929583729
chr10:102196997-102197137	0.22650852980868	0.0143552929770701	1.72683121703249	1.41142624572647	0.948600847493356	1.88362081628567	1.09761079662642	0.970853654340484
chr10:85165552-85165907	-0.3040061868901	0.27500704749987	0.613531652917927	1.13750352374994	0.0840642647884745	0.0976107966264223	0.799087306074004	0.871843648509318
chr10:85192582-85193327	0.432959407276106	0.0143552929770701	0.613531652917927	1.55581615506164	-0.3040061868901	0.263034405833794	1.33913738491959	0.659924558402378
chr8:97937386-97937621	0.526068811667588	0.0143552929770701	1.64616265715789	1.51096191927738	1.04264433740849	0.790772037862	-0.3040061868901	0.250961573533219
chr17:78311660-78311834	0.432959407276106	-0.136061549576028	2.21723071622067	2.08406426478847	0.389566811762726	0.790772037862	0.111031312388744	0.250961573533219
chr17:78315545-78316074	1.17632277264046	0.27500704749987	3.33771109212829	2.75274859140713	1.28095631383106	1.66448284036468	0.27500704749987	0.871843648509318
chr17:78356531-78356706	1.33913738491959	1.99638874644762	3.90881290773955	3.71479501111816	2.98367769469807	3.24184018356467	2.17632277264046	3.01970191444255
chr11:74956689-74956924	0.782408564927373	0.495695162624069	2.27202318906105	1.72683121703249	-0.3040061868901	0.0976107966264223	-0.3040061868901	0.53605290024021
chr5:172530916-172531238	1.65992455840238	1.13750352374994	2.99276843076892	3.11769504266975	2.93922657772821	3.0496307677246	1.55090066464752	1.23266075679027
chr2:178074301-178074662	2.11769504266975	2.03210084316702	3.81147103052984	3.89627184880738	3.27202318906105	3.00180224263399	1.790772037862	1.06350294230616
chr9:20225919-20226117	-0.0144995696951151	0.27500704749987	1.04264433740849	1.41142624572647	0.948600847493356	0.992768430768924	0.55581615506164	0.0976107966264223
chr13:113188739-113189005	0.782408564927373	0.773996325111173	3.24488705912353	2.92029330021101	2.53605290024021	2.20476675065461	0.55581615506164	0.871843648509318
chr16:72278250-72278552	-0.3040061868901	0.594548549550354	1.32768736417605	1.98550043030488	1.1243281350022	0.678071905112638	0.27500704749987	-0.3040061868901
chr17:64635742-64636237	0.22650852980868	1	2.27202318906105	2.41953889151378	1.1243281350022	1.46988597627446	0.687060688339892	1.37851162325373
chr7:14000389-14000575	0.22650852980868	-0.136061549576028	1.60407132366886	1.8073549220576	1.1243281350022	0.895302621333307	0.422233000683048	-0.3040061868901
chr9:107726933-107727571	0.526068811667588	0.27500704749987	1.91073266190291	1.98550043030488	1.28095631383106	1.72246602447109	0.55581615506164	0.0976107966264223
chr9:107738106-107738660	-0.0144995696951151	0.0143552929770701	1.91073266190291	2.0496307677246	1.48542682717024	1.60407132366886	0.55581615506164	0.773996325111173
chr9:107751854-107752040	0.333423733725192	0.495695162624069	2.37573453858316	1.98550043030488	0.855989697308481	0.0976107966264223	0.903038270112912	0.400537929583729
chr3:127025505-127025825	0.6959938131099	0.0143552929770701	2.21723071622067	2.26002565596146	3.17632277264046	3.28095631383106	1.26303440583379	1.91073266190291
chr6:152008845-152009066	0.6959938131099	0.27500704749987	2.82171021503467	3.20789285164133	2.91456452349394	2.82781902461732	0.687060688339892	0.871843648509318
chr6:152018821-152019173	2.28688114778816	1.96347412397489	3.82068956055921	3.69376571221778	3.23419472295381	3.11603199344711	1.790772037862	1.8073549220576
chr14:61584131-61584717	1.48542682717024	-0.136061549576028	2.47248777146274	2.20476675065461	1.77820857639809	2.02856915219677	0.111031312388744	0.400537929583729
chr14:61585799-61586172	0.6959938131099	0.27500704749987	2.60407132366886	2.60644222813161	-0.104697378666693	0.678071905112638	0.55581615506164	0.250961573533219
chr3:188138815-188138961	-0.3040061868901	-0.3040061868901	0.910732661902913	1.0071955014042	-0.104697378666693	0.895302621333307	0.687060688339892	-0.0892673380970872
chr12:118166995-118167231	-0.3040061868901	0.0143552929770701	2.10433665981474	2.46727948045998	1.97452931248388	0.545968369105292	0.422233000683048	0.773996325111173
chr1:198030789-198030943	-0.15200309344505	0.0143552929770701	1.52105073690096	1.19534759832222	0.389566811762726	0.545968369105292	0.27500704749987	-0.3040061868901
chr9:111916262-111916542	1.53106949272595	0.27500704749987	3.18903382439002	2.97269265400426	3.28983446517751	3.57773093149008	1.89917563048051	2.33342373372519
chr8:130350804-130351804	1.48542682717024	1.26303440583379	3.11769504266975	2.790772037862	1.72246602447109	1.32768736417605	1.73552217729654	1.31034012061215
chrX:130119054-130119314	0.782408564927373	0.773996325111173	2.51853513898218	2.8094144442359	2.06350294230616	2.77399632511117	1.26303440583379	0.0976107966264223
chr4:26193189-26193369	-0.3040061868901	0.27500704749987	1.22032995487956	1.36176835941915	-0.3040061868901	-0.3040061868901	0.687060688339892	0.0976107966264223
chr4:26197479-26197844	1.33913738491959	0.773996325111173	2.6667565918848	2.46727948045998	1.20789285164133	1.08406426478847	1.55090066464752	0.400537929583729
chr5:96133014-96133156	-0.3040061868901	-0.3040061868901	1.83995958748953	1.07724299893246	1.35614381022528	0.895302621333307	0.111031312388744	-0.0892673380970872
chr8:70515365-70515755	1.53106949272595	0.687060688339892	3.11769504266975	2.49313492230551	1.60880924267552	1.72246602447109	1	0.970853654340484
chr8:70516687-70517372	0.432959407276106	0.855989697308481	2.01077983875324	2.23266075679027	1.82781902461732	0.678071905112638	0.687060688339892	0.970853654340484
chr14:50812339-50812596	0.22650852980868	0.27500704749987	1.47508488294878	1.31034012061215	0.855989697308481	0.411426245726465	0.27500704749987	0.400537929583729
chr14:50842196-50842429	-0.3040061868901	-0.3040061868901	1.37851162325373	0.454175893185802	-0.3040061868901	-0.3040061868901	0.111031312388744	-0.3040061868901
chr17:78771791-78772109	1.23266075679027	0.594548549550354	2.72683121703249	2.8094144442359	0.748461233004036	2.02856915219677	1.73552217729654	1.64154602908752
chr11:85903543-85903723	0.111031312388744	0.150559676575381	1.60407132366886	2.26002565596146	1.87970576628229	1.32768736417605	0.55581615506164	0.400537929583729
chr11:85953568-85954023	1.65992455840238	1.72246602447109	4.00809242094872	3.90496571868403	2.84197311892718	3.59454854955035	1.67807190511264	1.06350294230616
chr11:85976659-85976822	0.22650852980868	0.389566811762726	2.04264433740849	2.26002565596146	0.641546029087524	0.411426245726465	-0.0892673380970872	-0.3040061868901
chr10:92829275-92829442	0.526068811667588	-0.136061549576028	1.72683121703249	1.98550043030488	0.516015147003665	0.992768430768924	0.903038270112912	-0.0892673380970872
chr15:39966633-39967360	-0.0144995696951151	-0.3040061868901	1.04264433740849	1.68706068833989	2.37016428054021	2.35895882583233	0.111031312388744	-0.3040061868901
chr9:81728802-81729013	0.925999418556223	-0.136061549576028	1.83995958748953	1.84398384404833	2.06350294230616	1.88362081628567	0.111031312388744	-0.3040061868901
chr12:45875707-45876031	-0.3040061868901	-0.3040061868901	2.44890095114513	1.91456452349394	0.0840642647884745	0.263034405833794	0.111031312388744	0.250961573533219
chr9:5846394-5846655	0.432959407276106	-0.136061549576028	1.10433665981474	1.4594316186373	1.60880924267552	1.88362081628567	1.55090066464752	1.44890095114513
chr3:107790787-107791297	0.526068811667588	0.495695162624069	2.29865831556452	2.23266075679027	1.42223300068305	0.678071905112638	0.422233000683048	0.400537929583729
chr17:73165985-73167267	1.70043971814109	1.26303440583379	3.32481060342048	3.0703893278914	2.18586654531133	2.56559717585422	2.04614178164472	1.91073266190291
chr5:67092530-67092842	1.05658352836637	0.594548549550354	2.37573453858316	2.114367024952	1.66902676550963	1.46988597627446	1.33913738491959	-0.3040061868901
chr13:28552450-28552695	-0.3040061868901	-0.3040061868901	2.64616265715789	2.62760683812965	1.55090066464752	1.40053792958373	0.422233000683048	0.250961573533219
chr1:228684543-228685538	3.37989816352469	2.99638874644762	5.13463167144765	4.72574115650395	3.96716860753263	4.28835856219366	3.01792190799726	3.01970191444255
chr2:26492765-26493972	1.78240856492737	1.20163386116965	4	3.9136075118231	3.46336088581666	3.57773093149008	2.29865831556452	2.65992455840238
chr5:96625442-96625866	1.43829285157915	1.37851162325373	3.41142624572647	3.70376517879341	3.23419472295381	3.24184018356467	1.55090066464752	1.44890095114513
chr6:18347066-18347607	-0.0144995696951151	0.27500704749987	2.58255600301406	1.91456452349394	1.42223300068305	0.895302621333307	0.27500704749987	0.0976107966264223
chr1:67732776-67733193	1.81966818349646	2.31903981556254	3.79285535236249	4.15055967657538	4.66505161428921	4.54473265593262	3.31614574229336	3.28983446517751
chr1:67748588-67749038	2.08746284125034	1.8073549220576	3.69710657447697	4.07296327155522	3.78345665436024	3.49697358099828	2.04614178164472	1.91073266190291
chr14:50319835-50320576	0.992768430768924	1.43295940727611	2.51853513898218	2.82984955984469	2.70929063572336	2.68706068833989	1.67807190511264	1.15055967657538
chrX:118513540-118513780	0.782408564927373	0.150559676575381	1.72683121703249	1.4594316186373	0.948600847493356	1.40053792958373	0.687060688339892	0.250961573533219
chrX:118589340-118589532	0.111031312388744	-0.3040061868901	1.04264433740849	1.19534759832222	1.48542682717024	1.93357263826102	-0.3040061868901	-0.3040061868901
chr10:47724222-47724449	0.333423733725192	0.594548549550354	3.08746284125034	2.56071495447448	2.33628338786443	1.25096157353322	1.48542682717024	1.51601514700366
chr10:47744862-47745044	-0.3040061868901	-0.3040061868901	1.10433665981474	0.454175893185802	1.1243281350022	0.790772037862	-0.3040061868901	-0.0892673380970872
chr2:207682691-207682898	-0.3040061868901	-0.3040061868901	2.60407132366886	2.77188557851537	2.01792190799726	2.02856915219677	-0.3040061868901	0.0976107966264223
chrX:134528982-134529273	-0.0144995696951151	0.0143552929770701	1.10433665981474	1.13750352374994	1.55090066464752	1.46988597627446	-0.3040061868901	0.773996325111173
chr2:34912136-34912314	-0.0144995696951151	0.150559676575381	2.24488705912353	2.31614574229336	2.26303440583379	1.98185265328974	1	0.0976107966264223
chr1:153342107-153342349	0.333423733725192	-0.136061549576028	2.76553474636298	2.790772037862	1.35614381022528	0.895302621333307	0.55581615506164	0.400537929583729
chr6:90599011-90599163	0.111031312388744	0.27500704749987	2.01077983875324	1.51096191927738	1.42223300068305	1.08406426478847	0.27500704749987	1.06350294230616
chr14:73014260-73014409	-0.0144995696951151	-0.136061549576028	1.76553474636298	2.14404636961671	0.238786859587117	0.411426245726465	-0.0892673380970872	-0.3040061868901
chr3:190208306-190208875	1.65992455840238	1.72246602447109	3.0408924306469	3.43429461795993	3.114367024952	2.74416109557041	1.73552217729654	1.8073549220576
chr3:190229789-190230106	0.925999418556223	1.13750352374994	4.21723071622067	4.25171909260596	3.52732060787705	3.11603199344711	2.13422093976063	1.31034012061215
chr6:42190841-42191114	0.432959407276106	-0.3040061868901	1.64616265715789	2.01792190799726	0.516015147003665	0.895302621333307	-0.3040061868901	-0.0892673380970872
chr8:23269824-23270128	0.111031312388744	-0.3040061868901	3.00898878322725	2.28688114778816	0.389566811762726	0.992768430768924	-0.0892673380970872	0.400537929583729
chr1:212162717-212162876	0.111031312388744	0.150559676575381	1.32768736417605	1.13750352374994	0.389566811762726	0.0976107966264223	0.903038270112912	0.0976107966264223
chr6:89474542-89474928	0.526068811667588	1.48542682717024	2.49569516262407	2.62760683812965	3.13586316536868	2.82781902461732	1	1.15055967657538
chr6:88872989-88873129	-0.0144995696951151	-0.3040061868901	1.22032995487956	0.713695814843359	0.389566811762726	0.790772037862	0.111031312388744	-0.3040061868901
chr15:38424334-38424538	-0.15200309344505	-0.3040061868901	0.910732661902913	1.36176835941915	1.20789285164133	0.411426245726465	-0.3040061868901	-0.3040061868901
chr4:6774120-6774431	0.992768430768924	1.13750352374994	3.68706068833989	3.64154602908752	3.54225804976692	3.67016051412663	0.903038270112912	1.06350294230616
chr20:9983014-9983331	0.333423733725192	0.389566811762726	1.22032995487956	1.51096191927738	1.97452931248388	1.25096157353322	0.55581615506164	0.0976107966264223
chr3:151873437-151874295	2.44095219802964	2.19849415363908	4.58255600301406	4.43629511983936	3.99004721957379	3.97636363573276	2.17632277264046	2.25701061820602
chr20:60043587-60043724	-0.3040061868901	-0.3040061868901	1.52105073690096	1.41142624572647	1.72246602447109	0.895302621333307	-0.0892673380970872	-0.3040061868901
chr11:10766420-10766846	-0.0144995696951151	0.0143552929770701	2.40053792958373	1.98550043030488	2.14404636961671	2.24488705912353	-0.3040061868901	0.0976107966264223
chr12:49672139-49673227	2.53356334821451	2.22958792274065	4.46466826700344	4.27947129564447	2.59693514238723	2.74416109557041	2.92029330021101	2.4032677223393
chr7:121495533-121495829	0.333423733725192	0.389566811762726	1.80322703643493	1.72683121703249	1.20789285164133	0.790772037862	0.111031312388744	0.53605290024021
chr10:91005436-91005581	-0.0144995696951151	0.855989697308481	1.94485844580754	2.14404636961671	1.42223300068305	0.992768430768924	0.903038270112912	1.37851162325373
chr10:91054402-91054571	-0.0144995696951151	0.0143552929770701	1.68706068833989	1.13750352374994	0.855989697308481	1.08406426478847	0.27500704749987	-0.3040061868901
chr8:63401973-63402166	0.613531652917927	0.495695162624069	1.27500704749987	2.114367024952	1.42223300068305	-0.0892673380970872	0.111031312388744	0.400537929583729
chr2:175359733-175360029	0.925999418556223	1.76553474636298	3.83895176695194	3.90496571868403	3.37989816352469	3.26153081524341	0.687060688339892	1.51601514700366
chr18:21048131-21048298	-0.0144995696951151	-0.3040061868901	1.60407132366886	2.08406426478847	0.238786859587117	0.678071905112638	0.111031312388744	0.250961573533219
chr18:21084562-21085102	0.432959407276106	0.594548549550354	3.14567745519564	2.64846544302731	1.1243281350022	0.790772037862	0.111031312388744	0.871843648509318
chr3:42638642-42638823	-0.0144995696951151	-0.3040061868901	2.78450398292957	2.56071495447448	1.60880924267552	1.32768736417605	0.27500704749987	-0.3040061868901
chr5:109135822-109135960	0.22650852980868	-0.3040061868901	1.16349873228288	1.8073549220576	1.82781902461732	1.66448284036468	-0.0892673380970872	0.250961573533219
chr1:228861871-228862179	-0.0144995696951151	1.20163386116965	3.58255600301406	2.93734439215023	2.70929063572336	2.7158933705476	1.94860084749336	0.773996325111173
chr1:228871420-228871858	-0.15200309344505	-0.136061549576028	1.22032995487956	1.68706068833989	0.0840642647884745	0.0976107966264223	0.687060688339892	1.06350294230616
chr3:140321050-140321646	0.432959407276106	0.495695162624069	1.22032995487956	1.87970576628229	0.238786859587117	0.0976107966264223	1.67807190511264	1.44890095114513
chr18:22873003-22873433	0.613531652917927	0.389566811762726	1.56559717585423	2.20476675065461	2.37016428054021	1.77820857639809	1	0.0976107966264223
chr16:81843382-81844087	0.333423733725192	0.27500704749987	0.613531652917927	1.72683121703249	1.55090066464752	1.08406426478847	0.422233000683048	0.53605290024021
chr17:73912142-73912374	-0.0144995696951151	-0.136061549576028	1.4276061727819	0.941106310946432	0.748461233004036	0.678071905112638	0.111031312388744	-0.3040061868901
chr14:91315796-91316245	1.38956681176273	1.0703893278914	3.0408924306469	2.790772037862	3.74416109557041	3.86393845042397	2.17632277264046	2.21723071622067
chr14:91349758-91349994	0.782408564927373	0.0143552929770701	1.56559717585423	1.64616265715789	1.28095631383106	0.790772037862	0.55581615506164	0.53605290024021
chr1:51247089-51247256	0.22650852980868	0.0143552929770701	1.64616265715789	2.114367024952	1.55090066464752	0.678071905112638	0.687060688339892	0.400537929583729
chr1:51285173-51285325	-0.3040061868901	0.495695162624069	1.04264433740849	1.19534759832222	0.855989697308481	0.678071905112638	-0.0892673380970872	-0.0892673380970872
chr4:127822633-127822779	0.22650852980868	0.0143552929770701	1.22032995487956	1.13750352374994	-0.104697378666693	0.678071905112638	-0.3040061868901	-0.3040061868901
chr7:114186639-114186896	-0.15200309344505	0.0143552929770701	0.687060688339892	1.0071955014042	0.0840642647884745	0.0976107966264223	0.422233000683048	0.871843648509318
chr2:45695596-45695880	0.22650852980868	-0.3040061868901	1.47508488294878	1.36176835941915	2.18586654531133	2.62760683812965	0.111031312388744	-0.3040061868901
chr7:104486949-104487399	0.333423733725192	0.0143552929770701	3.18903382439002	3.5298209465287	4.08831123588866	4.21955576916691	0.903038270112912	0.659924558402378
chr19:19463838-19464038	1.11769504266975	1.48542682717024	2.78450398292957	3.22187708107703	2.93922657772821	2.95419631038688	1.84799690655495	1.44890095114513
chr10:22657562-22657815	-0.0144995696951151	0.495695162624069	1.27500704749987	1.41142624572647	0.641546029087524	0.0976107966264223	0.422233000683048	0.0976107966264223
chr5:61500787-61501360	1.33913738491959	1.48542682717024	3.97636363573276	3.877744249949	3.88459792099006	3.65535182861255	1.99638874644762	2.0496307677246
chr6:14945864-14946040	0.111031312388744	-0.136061549576028	2.24488705912353	1.36176835941915	0.641546029087524	1.08406426478847	-0.0892673380970872	0.0976107966264223
chr6:14946908-14947093	0.333423733725192	0.389566811762726	1.83995958748953	1.31034012061215	0.389566811762726	0.545968369105292	0.27500704749987	0.0976107966264223
chr6:14954001-14954165	0.526068811667588	0.27500704749987	1.56559717585423	1.36176835941915	0.641546029087524	0.992768430768924	0.422233000683048	0.871843648509318
chr6:14996832-14997231	-0.0144995696951151	0.594548549550354	3.2585189247113	3.42223300068305	2.33628338786443	2.24488705912353	0.687060688339892	0.871843648509318
chr6:145053878-145054101	1.38956681176273	0.925999418556223	3.00898878322725	2.86591881455221	2.29865831556452	2.35895882583233	1.790772037862	1.15055967657538
chr2:177432795-177432986	0.22650852980868	0.495695162624069	1.68706068833989	1.41142624572647	2.73768676140986	1.93357263826102	0.27500704749987	-0.3040061868901
chr8:18398762-18398979	-0.0144995696951151	-0.136061549576028	0.910732661902913	1.07724299893246	0.0840642647884745	-0.3040061868901	0.55581615506164	0.250961573533219
chrX:41711369-41711517	-0.0144995696951151	-0.136061549576028	1.37851162325373	1.59931779369823	0.389566811762726	1.08406426478847	-0.0892673380970872	-0.3040061868901
chr15:99235813-99236410	0.855989697308481	0.687060688339892	2.29865831556452	2.01792190799726	2.70929063572336	2.35895882583233	0.687060688339892	0.400537929583729
chr15:99282599-99282866	0.333423733725192	0.495695162624069	1.32768736417605	1.64616265715789	-0.3040061868901	-0.3040061868901	0.687060688339892	0.250961573533219
chr15:99292716-99293117	0.432959407276106	0.594548549550354	2.80322703643493	3.14893410452634	2.62527048937469	2.07724299893246	0.55581615506164	0.0976107966264223
chr14:30838399-30838712	0.22650852980868	0.594548549550354	3.89141918684608	3.54101915313356	3.9560566524124	3.54596836910529	1.09761079662642	0.53605290024021
chr16:11206098-11206656	2.72465027173297	2.78240856492737	4.72574115650395	4.59931779369823	1.60880924267552	2.56559717585422	2.29865831556452	2.09423606984577
chr16:11212443-11212826	1.28688114778816	1.67807190511264	3.0408924306469	3.0232553523003	2.14404636961671	2.20476675065461	1.26303440583379	1.31034012061215
chr16:11232891-11233389	1.61823865559545	1.8073549220576	3.38681094647222	3.47118746038699	2.53605290024021	2.62760683812965	0.799087306074004	1.23266075679027
chr16:11240776-11241001	-0.0144995696951151	-0.136061549576028	2.16027483140859	1.84398384404833	0.748461233004036	2.12101540096137	0.111031312388744	0.659924558402378
chr16:11249499-11250981	-0.0144995696951151	1	4.73552217729654	4.77557736093065	2.53605290024021	2.82781902461732	1.84799690655495	1.37851162325373
chr16:11251831-11252382	0.22650852980868	0.389566811762726	4.42961596420174	4.34056226902641	3.32624970083746	3.26153081524341	0.111031312388744	0.659924558402378
chr16:11258781-11259435	0.855989697308481	0.27500704749987	4.04788732939655	3.74416109557041	3.13586316536868	3.41006969175638	1.61353165291793	1.06350294230616
chr16:11270366-11270513	0.22650852980868	-0.3040061868901	0.978195629681652	1.4594316186373	-0.104697378666693	0.545968369105292	0.422233000683048	0.970853654340484
chr6:122970083-122970283	-0.0144995696951151	0.0143552929770701	0.613531652917927	1.13750352374994	0.0840642647884745	0.0976107966264223	0.687060688339892	0.871843648509318
chr9:78783828-78784001	-0.3040061868901	0.0143552929770701	1.83995958748953	1.41142624572647	1.66902676550963	1.88362081628567	1	-0.3040061868901
chr1:149607307-149608182	0.526068811667588	0.687060688339892	1.94485844580754	1.64616265715789	1.35614381022528	0.790772037862	0.55581615506164	0.871843648509318
chr15:41323733-41323967	-0.15200309344505	-0.3040061868901	1.64616265715789	1.13750352374994	0.855989697308481	0.411426245726465	-0.0892673380970872	0.0976107966264223
chr6:165750386-165751263	0.613531652917927	0.150559676575381	1.22032995487956	1.68706068833989	-0.3040061868901	1.25096157353322	0.799087306074004	0.871843648509318
chr6:165789960-165790123	0.111031312388744	0.150559676575381	1.22032995487956	1.25096157353322	0.748461233004036	0.0976107966264223	0.422233000683048	0.0976107966264223
chr3:155352648-155352840	-0.3040061868901	-0.3040061868901	2.27202318906105	2.58496250072116	1.28095631383106	1.40053792958373	-0.3040061868901	-0.3040061868901
chr18:60747069-60747579	0.526068811667588	0.773996325111173	1.68706068833989	2.14404636961671	1.28095631383106	1.16992500144231	0.687060688339892	0.659924558402378
chr15:93021497-93021656	-0.3040061868901	0.0143552929770701	1.37851162325373	1.64616265715789	1.97452931248388	2.20476675065461	-0.3040061868901	-0.3040061868901
chr12:110384194-110384783	0.333423733725192	0.687060688339892	2.18903382439002	2.49313492230551	2.84197311892718	2.65764000520782	0.799087306074004	0.250961573533219
chr2:65700150-65700289	-0.3040061868901	0.0143552929770701	1.56559717585423	1.36176835941915	-0.3040061868901	0.0976107966264223	0.687060688339892	-0.3040061868901
chr6:34917963-34918142	0.111031312388744	1	1.97819562968165	1.51096191927738	-0.3040061868901	0.0976107966264223	0.687060688339892	0.0976107966264223
chr3:140142992-140143192	-0.3040061868901	-0.136061549576028	0.839959587489532	0.632268215499513	-0.3040061868901	-0.3040061868901	0.27500704749987	0.0976107966264223
chr6:159123855-159124039	-0.3040061868901	0.0143552929770701	3.29865831556452	3.11769504266975	2.29865831556452	1.72246602447109	1.18269229751619	0.0976107966264223
chr3:13790385-13790836	0.22650852980868	0.27500704749987	1.52105073690096	0.799087306074004	-0.3040061868901	-0.3040061868901	1.73552217729654	0.970853654340484
chr2:143675071-143675619	1.28688114778816	1.26303440583379	3.0408924306469	2.7311832415722	0.855989697308481	0.895302621333307	1.18269229751619	0.659924558402378
chr3:182115452-182116043	0.111031312388744	-0.3040061868901	1.04264433740849	0.871843648509318	0.238786859587117	0.263034405833794	0.27500704749987	0.871843648509318
chr17:17379385-17379676	-0.0144995696951151	-0.136061549576028	2.76553474636298	2.44360665147561	2.790772037862	3.24184018356467	-0.3040061868901	0.871843648509318
chr8:107197951-107198493	0.22650852980868	0.0143552929770701	1.68706068833989	1.95233356636969	0.855989697308481	0.411426245726465	0.55581615506164	-0.3040061868901
chr11:18511547-18511852	-0.0144995696951151	-0.3040061868901	1.91073266190291	2.08406426478847	1.20789285164133	1.54101915313356	-0.3040061868901	0.0976107966264223
chr5:124912621-124913567	2.44095219802964	2.06695024392463	4.7158933705476	4.74092756031863	4.33985000288462	4.03562390973072	2.78868571061353	2.82578562746479
chr5:124935924-124936271	1.43829285157915	0.27500704749987	3.0408924306469	3.48284828306847	0.0840642647884745	-0.3040061868901	1.55090066464752	0.773996325111173
chr5:124941415-124941593	0.111031312388744	0.687060688339892	1.56559717585423	1.72683121703249	1.20789285164133	0.0976107966264223	-0.0892673380970872	0.400537929583729
chr5:124948481-124948712	0.333423733725192	0.0143552929770701	2.95977015521147	3.05484847699562	1.35614381022528	1.08406426478847	0.111031312388744	0.871843648509318
chr5:124951680-124952407	1.23266075679027	0.855989697308481	2.64616265715789	2.90303827011291	2.790772037862	2.8011586560937	1.67807190511264	1.75274859140713
chr6:138289534-138290925	2.28688114778816	1.84799690655495	3.67694435910691	4.0408924306469	3.87282875953489	3.5298209465287	2.37573453858316	2.43829285157915
chr13:58300269-58300450	0.6959938131099	0.27500704749987	1.76553474636298	1.84398384404833	0.948600847493356	1.32768736417605	1.94860084749336	0.0976107966264223
chr1:99958687-99959134	1.17632277264046	0.389566811762726	2.35049724708413	2.5385381636298	1.42223300068305	1.32768736417605	0.799087306074004	0.400537929583729
chr1:228737546-228737731	0.432959407276106	0.150559676575381	2.47248777146274	2.60644222813161	2.81557542886257	2.50080205305716	0.111031312388744	-0.3040061868901
chr2:241515415-241515853	0.432959407276106	0.0143552929770701	1.91073266190291	2.31614574229336	1.55090066464752	1.77820857639809	-0.3040061868901	0.0976107966264223
chr4:69058051-69058219	-0.15200309344505	0.0143552929770701	1.94485844580754	1.51096191927738	0.516015147003665	0.678071905112638	0.27500704749987	0.400537929583729
chr1:52096258-52096656	1.48542682717024	1.48542682717024	3.10265813136374	3.42223300068305	3.46336088581666	3.41006969175638	0.903038270112912	0.871843648509318
chr11:57566202-57566481	2.11769504266975	1.84799690655495	3.7158933705476	3.56437816856506	3.27202318906105	3.60999129521268	2.97085365434048	2.97452931248388
chr11:57569442-57569616	1.61823865559545	1.53605290024021	3.17472598770613	3.10265813136374	2.06350294230616	2.20476675065461	2.48026512205446	2.0036022366802
chr11:57585380-57585923	0.992768430768924	0.855989697308481	2.10433665981474	2.44360665147561	3.1554254317472	3.26153081524341	1.18269229751619	1.23266075679027
chr1:207333384-207333835	0.333423733725192	0.0143552929770701	1.68706068833989	1.07724299893246	1.42223300068305	0.790772037862	-0.0892673380970872	0.0976107966264223
chr3:170171648-170171853	-0.0144995696951151	0.27500704749987	3.31179371775365	3.29130885982897	2.40599235967584	2.39506279951758	0.27500704749987	-0.3040061868901
chrX:118736485-118736709	-0.3040061868901	-0.3040061868901	1.72683121703249	1.59931779369823	1.28095631383106	1.40053792958373	-0.0892673380970872	-0.3040061868901
chr7:105674509-105674875	1.65992455840238	1.20163386116965	3.21723071622067	2.92029330021101	1.82781902461732	1.25096157353322	1.48542682717024	1.15055967657538
chr5:38049112-38049316	-0.0144995696951151	-0.3040061868901	0.613531652917927	1.07724299893246	0.238786859587117	-0.3040061868901	0.55581615506164	1.23266075679027
chr6:139060338-139060627	0.782408564927373	0.27500704749987	1.76553474636298	2.0496307677246	0.389566811762726	0.895302621333307	1.41683974191283	0.871843648509318
chrX:124218778-124219055	-0.15200309344505	0.594548549550354	1.68706068833989	1.0071955014042	0.238786859587117	-0.3040061868901	-0.3040061868901	-0.0892673380970872
chr1:239602898-239603086	0.613531652917927	-0.3040061868901	1.27500704749987	1.87970576628229	2.14404636961671	1.72246602447109	0.55581615506164	0.400537929583729
chr16:56999376-57000766	1.61823865559545	0.925999418556223	4.29130885982897	3.65191274464578	3.0071955014042	3.83794324189103	2.22032995487956	2.4032677223393
chr17:4926732-4926902	-0.15200309344505	0.0143552929770701	1.47508488294878	1.41142624572647	-0.104697378666693	0.0976107966264223	0.111031312388744	0.400537929583729
chr17:4932088-4932359	0.992768430768924	0.0143552929770701	1.83995958748953	2.23266075679027	1.35614381022528	1.16992500144231	1	0.871843648509318
chr3:161387513-161387690	0.526068811667588	0.495695162624069	1.80322703643493	2.0496307677246	2.93922657772821	2.07724299893246	1.09761079662642	1.06350294230616
chr1:213176337-213176774	0.333423733725192	0.594548549550354	2.40053792958373	2.82984955984469	1.55090066464752	1.25096157353322	1	-0.3040061868901
chr2:142974216-142974579	0.333423733725192	1.0703893278914	2.16027483140859	2.28688114778816	0.516015147003665	0.678071905112638	1.41683974191283	0.773996325111173
chr16:89261713-89262008	0.111031312388744	0.0143552929770701	1.47508488294878	1.25096157353322	1.82781902461732	1.40053792958373	0.27500704749987	0.53605290024021
chr3:73786362-73786676	0.333423733725192	0.0143552929770701	0.613531652917927	1.51096191927738	0.0840642647884745	-0.3040061868901	0.903038270112912	1.23266075679027
chr2:31977111-31977284	1.28688114778816	1	2.95977015521147	3.10265813136374	1.77820857639809	1.40053792958373	1.26303440583379	0.773996325111173
chr8:70499246-70500127	1.11769504266975	1.67807190511264	3.61470984411521	3.81249822533356	2.81557542886257	2.82781902461732	1.33913738491959	1.06350294230616
chr1:7994102-7994394	0.855989697308481	1	2.87381319835909	2.98913900736823	0.389566811762726	1.98185265328974	0.687060688339892	0.871843648509318
chr16:1480529-1480733	0.22650852980868	0.0143552929770701	1.87578006306849	1.4594316186373	1.35614381022528	1.72246602447109	0.687060688339892	0.773996325111173
chr4:81629025-81629602	0.22650852980868	0.27500704749987	2.16027483140859	1.95233356636969	1.66902676550963	1.54101915313356	1.09761079662642	0.871843648509318
chr3:172586469-172586828	1.92599941855622	1.92599941855622	3.86492897228979	4.29351763041742	3.51096191927738	3.82476785314329	2.58014548442338	2.0496307677246
chr3:172592071-172592650	2.20476675065461	2.10097764772482	5.44393811501318	5.52919626799939	4.76075320806299	5.08533966935737	3.25701061820602	3.34482849699744
chr7:116151447-116151829	0.22650852980868	0.495695162624069	2.78450398292957	2.62760683812965	1.97452931248388	1.08406426478847	0.687060688339892	0.400537929583729
chr4:147802021-147802193	0.526068811667588	-0.3040061868901	1.72683121703249	2.31614574229336	1.35614381022528	1.72246602447109	-0.0892673380970872	0.970853654340484
chr6:53461029-53461956	2.68257329734758	2.53356334821451	4.28466218548316	4.30669970727279	3.88459792099006	3.95233356636969	2.81557542886257	2.56803210477128
chrX:43613648-43613992	0.333423733725192	-0.3040061868901	0.687060688339892	1.36176835941915	1.82781902461732	1.08406426478847	1.09761079662642	0.659924558402378
chr16:55463493-55463810	0.526068811667588	0.150559676575381	1.37851162325373	1.55581615506164	0.948600847493356	0.411426245726465	0.27500704749987	0.773996325111173
chr14:90094245-90094525	1.81966818349646	1.99638874644762	3.51727569320958	3.71479501111816	2.91456452349394	2.39506279951758	1.99638874644762	1.31034012061215
chr14:86051670-86051832	-0.3040061868901	-0.3040061868901	1.72683121703249	0.799087306074004	0.238786859587117	-0.3040061868901	-0.3040061868901	0.0976107966264223
chr4:151664224-151664447	-0.15200309344505	-0.3040061868901	0.613531652917927	1.13750352374994	-0.104697378666693	0.263034405833794	0.687060688339892	0.400537929583729
chr3:54337199-54337564	-0.0144995696951151	-0.136061549576028	0.687060688339892	1.13750352374994	0.0840642647884745	-0.3040061868901	1.26303440583379	0.659924558402378
chr1:181720157-181720486	0.111031312388744	0.27500704749987	1.4276061727819	0.799087306074004	0.0840642647884745	0.263034405833794	1.48542682717024	0.53605290024021
chr9:113517042-113517631	1.17632277264046	1.43295940727611	4.0241423458978	3.41006969175638	3.19534759832222	3.5298209465287	1.84799690655495	1.85996954822103
chr12:92921971-92922275	0.432959407276106	0.855989697308481	2.80322703643493	2.46727948045998	1.97452931248388	1.72246602447109	0.55581615506164	0.659924558402378
chr10:84294922-84295119	0.111031312388744	0.389566811762726	2.85798099512757	3.03913839390696	1.1243281350022	1.54101915313356	0.422233000683048	0.0976107966264223
chr10:84296189-84296510	1.57531233068744	0.925999418556223	3.9174317553901	3.85996954822103	2.790772037862	3.33771109212829	2.51601514700366	1.75274859140713
chr5:90612987-90614222	2.81966818349646	2.58255600301406	4.48800077083407	4.42961596420174	4.00180224263399	3.79805051476751	3.01792190799726	2.799087306074
chr1:87230647-87230824	-0.3040061868901	0.0143552929770701	2.68706068833989	2.84799690655495	-0.104697378666693	0.678071905112638	-0.3040061868901	0.0976107966264223
chr1:87236720-87237344	0.925999418556223	1.37851162325373	2.78450398292957	2.64846544302731	0.748461233004036	1.54101915313356	0.903038270112912	1.06350294230616
chr21:43352738-43353087	0.782408564927373	1	3.16027483140859	3.03913839390696	3.02856915219677	3.13750352374994	-0.3040061868901	0.659924558402378
chr5:95928169-95928311	0.111031312388744	0.0143552929770701	1.32768736417605	1.41142624572647	0.238786859587117	-0.3040061868901	0.799087306074004	-0.3040061868901
chr12:125940186-125940618	-0.3040061868901	-0.136061549576028	0.432959407276106	1.19534759832222	-0.104697378666693	-0.0892673380970872	0.422233000683048	-0.3040061868901
chr15:99401316-99401673	-0.0144995696951151	0.0143552929770701	1.27500704749987	1.19534759832222	0.748461233004036	1.77820857639809	2.09085343045111	1.64154602908752
chr6:53504506-53504910	2.39231742277876	2.31903981556254	4.24412594328373	4.29351763041742	3.34482849699744	3.69932952567316	1.790772037862	1.8073549220576
chr6:53555709-53555913	0.111031312388744	-0.3040061868901	2.80322703643493	2.56071495447448	3.07210580048042	2.28392177230762	0.111031312388744	0.400537929583729
chr6:160399033-160399205	-0.3040061868901	-0.136061549576028	1.27500704749987	1.84398384404833	1.82781902461732	1.77820857639809	0.111031312388744	-0.3040061868901
chr19:18510328-18510469	-0.3040061868901	0.27500704749987	2.24488705912353	1.25096157353322	0.516015147003665	0.411426245726465	-0.0892673380970872	-0.0892673380970872
chr5:96771364-96771794	0.22650852980868	-0.3040061868901	3.20320115631661	3.72465027173297	2.91456452349394	3.33771109212829	0.27500704749987	-0.3040061868901
chrX:39903106-39903611	0.6959938131099	0.150559676575381	2.70708299177171	2.5385381636298	2.06350294230616	1.83187724119167	0.55581615506164	0.659924558402378
chr11:130870944-130871135	-0.15200309344505	0.0143552929770701	1.72683121703249	1.07724299893246	1.77820857639809	1.40053792958373	0.111031312388744	0.250961573533219
chr1:165495111-165495662	1.17632277264046	0.0143552929770701	2.70708299177171	2.84799690655495	2.18586654531133	1.83187724119167	0.903038270112912	0.773996325111173
chr8:102636416-102636620	0.111031312388744	-0.3040061868901	2.24488705912353	2.8094144442359	1.72246602447109	1.40053792958373	0.55581615506164	-0.0892673380970872
chr8:102642236-102642509	0.526068811667588	0.0143552929770701	1.94485844580754	1.55581615506164	2.81557542886257	2.59693514238723	1.33913738491959	1.06350294230616
chr15:82117728-82118168	0.855989697308481	0.389566811762726	1.76553474636298	1.91456452349394	3.61823865559545	3.13750352374994	1.33913738491959	0.773996325111173
chr18:36047653-36047872	0.111031312388744	1	2.24488705912353	2.60644222813161	0.641546029087524	1.16992500144231	0.55581615506164	-0.3040061868901
chr2:200373336-200374342	1.05658352836637	0.594548549550354	2.60407132366886	2.56071495447448	2.29865831556452	1.54101915313356	0.687060688339892	0.871843648509318
chr2:200383460-200384038	2.14730669878029	2.19849415363908	3.72574115650395	4.18745105402733	3.21567859660793	2.68706068833989	2.26002565596146	2.17951105027151
chr11:75345703-75346011	0.526068811667588	1.37851162325373	3.93451650158608	3.79389588254888	1.97452931248388	2.43028527297778	1.26303440583379	1.15055967657538
chr11:75372299-75372496	0.925999418556223	0.389566811762726	1.83995958748953	2.0496307677246	1.28095631383106	0.992768430768924	0.27500704749987	-0.3040061868901
chr18:56258122-56258495	2.34198574722862	1.88752527074159	3.90014226035982	3.5981269599196	3.34482849699744	3.28095631383106	2.37573453858316	2.25701061820602
chr15:56207213-56207384	-0.0144995696951151	0.495695162624069	2.35049724708413	1.91456452349394	0.389566811762726	0.0976107966264223	-0.0892673380970872	-0.0892673380970872
chr19:4229125-4229659	1.33913738491959	1.84799690655495	4.6915341649192	4.78502736223547	1.66902676550963	1.93357263826102	2.17632277264046	1.85996954822103
chr7:7706141-7706826	0.613531652917927	1.13750352374994	3.70597790168252	3.80322703643493	3.34482849699744	3.26153081524341	0.27500704749987	0.53605290024021
chr7:7713521-7713683	-0.3040061868901	0.27500704749987	1.87578006306849	2.14404636961671	0.855989697308481	1.54101915313356	0.422233000683048	-0.3040061868901
chr7:7719288-7719672	0.613531652917927	1.20163386116965	2.35049724708413	2.64846544302731	3.0071955014042	3.35614381022528	1.48542682717024	1.91073266190291
chr5:139079714-139079906	-0.0144995696951151	0.0143552929770701	1.87578006306849	2.39231742277876	0.389566811762726	-0.3040061868901	-0.3040061868901	0.0976107966264223
chr4:77581498-77582021	0.855989697308481	-0.3040061868901	2.40053792958373	3.0232553523003	2.59693514238723	3.13750352374994	0.55581615506164	0.400537929583729
chr4:77586771-77587402	2.76341157447001	2.84398384404833	4.68650052718322	5.15137177625395	4.66505161428921	4.56864019541922	3.41006969175638	3.28983446517751
chr1:182303881-182304365	2.31614574229336	2.03210084316702	3.93451650158608	4.0241423458978	2.89141918684608	2.24488705912353	2.26002565596146	1.6959938131099
chr1:182351983-182352791	0.782408564927373	1.0703893278914	2.87381319835909	2.790772037862	0.855989697308481	1.40053792958373	1.18269229751619	0.400537929583729
chr1:182368998-182369197	0.22650852980868	0.0143552929770701	2.01077983875324	1.51096191927738	1.55090066464752	1.16992500144231	0.55581615506164	0.871843648509318
chr1:19129101-19129623	0.782408564927373	0.925999418556223	2.78450398292957	2.44360665147561	2.91456452349394	2.90496571868403	0.799087306074004	0.773996325111173
chr10:86441080-86441507	1.48542682717024	1.67807190511264	3.3743439890385	3.43429461795993	3.39643353125099	3.31903981556254	1.48542682717024	1.37851162325373
chr10:86446599-86447776	2.66220549965362	2.22958792274065	4.23112515787905	4.21645486514476	4.04614178164472	4.3547342399706	2.84398384404833	3.21256933885081
chr5:31993451-31994101	0.111031312388744	0.0143552929770701	0.839959587489532	1.36176835941915	1.87970576628229	1.16992500144231	0.687060688339892	0.970853654340484
chr8:74856106-74856284	-0.3040061868901	-0.3040061868901	0.432959407276106	0.713695814843359	0.0840642647884745	0.0976107966264223	0.27500704749987	-0.0892673380970872
chr17:69060906-69061128	0.22650852980868	0.0143552929770701	2.74631276642546	2.6915341649192	0.948600847493356	-0.3040061868901	0.687060688339892	0.970853654340484
chr11:75504511-75504778	1.17632277264046	0.27500704749987	2.82171021503467	3.0703893278914	2.5033487351675	2.82781902461732	1.09761079662642	0.773996325111173
chr11:75517387-75517602	0.432959407276106	0.0143552929770701	2.40053792958373	2.26002565596146	2.33628338786443	2.65764000520782	1.26303440583379	0.659924558402378
chr11:93512134-93512276	-0.0144995696951151	-0.3040061868901	1.97819562968165	2.88362081628567	2.06350294230616	1.83187724119167	0.27500704749987	-0.3040061868901
chr6:628849-629179	0.111031312388744	0.27500704749987	0.765534746362977	1.36176835941915	0.855989697308481	1.54101915313356	0.422233000683048	0.250961573533219
chr6:684075-685093	1.43829285157915	0.687060688339892	3.07210580048042	2.60644222813161	3.02856915219677	3.30012372456901	1.18269229751619	1.37851162325373
chr17:7910777-7911486	0.333423733725192	0.925999418556223	3.4944156103975	2.90303827011291	2.59693514238723	2.8011586560937	0.55581615506164	1.51601514700366
chr17:7969543-7969794	0.22650852980868	0.855989697308481	1.83995958748953	1.51096191927738	2.26303440583379	2.50080205305716	0.799087306074004	0.659924558402378
chr16:10937376-10937625	0.432959407276106	0.27500704749987	1.80322703643493	1.41142624572647	0.516015147003665	0.790772037862	-0.0892673380970872	-0.0892673380970872
chr7:21383896-21384122	-0.15200309344505	-0.3040061868901	0.910732661902913	0.799087306074004	1.92599941855622	1.25096157353322	0.422233000683048	0.400537929583729
chr5:158401574-158401945	-0.3040061868901	-0.136061549576028	1.04264433740849	0.344828496997441	0.0840642647884745	0.263034405833794	0.422233000683048	0.0976107966264223
chr4:159077777-159077924	-0.0144995696951151	-0.3040061868901	1.68706068833989	0.871843648509318	0.516015147003665	0.895302621333307	0.27500704749987	0.0976107966264223
chr22:37222541-37222845	-0.0144995696951151	-0.3040061868901	1.47508488294878	1.07724299893246	1.1243281350022	0.678071905112638	0.422233000683048	0.0976107966264223
chr14:94455923-94456116	-0.3040061868901	-0.3040061868901	1.27500704749987	1.31034012061215	1.04264433740849	0.0976107966264223	0.111031312388744	-0.3040061868901
chr2:134639342-134639734	0.6959938131099	0.855989697308481	2.51853513898218	2.62760683812965	2.84197311892718	2.74416109557041	1.48542682717024	1.06350294230616
chr3:185712885-185713058	0.925999418556223	0.773996325111173	2.29865831556452	2.51601514700366	2.40599235967584	2.53356334821451	0.687060688339892	-0.3040061868901
chr3:185770137-185770411	-0.15200309344505	-0.3040061868901	2.74631276642546	2.75274859140713	0.389566811762726	0.895302621333307	-0.3040061868901	0.0976107966264223
chr3:185794720-185795040	1.28688114778816	1.43295940727611	3.79285535236249	3.74416109557041	3.60288440871842	3.75702324650746	2.09085343045111	1.31034012061215
chr11:86021392-86021820	2.08746284125034	2.06695024392463	3.57167680997093	3.94016675048282	3.25398926623079	3.81147103052984	2.76128527336162	2.4032677223393
chr8:61530005-61530477	0.613531652917927	0.687060688339892	2.27202318906105	2.56071495447448	2.73768676140986	3.0496307677246	1.26303440583379	0.400537929583729
chr7:149020312-149020563	0.333423733725192	0.150559676575381	1.27500704749987	1.36176835941915	2.06350294230616	2.02856915219677	-0.3040061868901	-0.3040061868901
chr18:12251127-12251412	-0.3040061868901	0.0143552929770701	1.32768736417605	1.8073549220576	0.948600847493356	0.790772037862	0.55581615506164	-0.0892673380970872
chr2:36366629-36366875	-0.0144995696951151	-0.136061549576028	0.687060688339892	1.19534759832222	-0.3040061868901	-0.0892673380970872	0.111031312388744	-0.3040061868901
chr2:36373215-36373508	0.111031312388744	0.0143552929770701	1.80322703643493	1.87970576628229	0.748461233004036	0.411426245726465	0.422233000683048	0.400537929583729
chr2:36387492-36387786	0.22650852980868	0.495695162624069	1.52105073690096	1.41142624572647	1.72246602447109	1.16992500144231	0.903038270112912	0.250961573533219
chr8:13353675-13354076	0.526068811667588	-0.136061549576028	1.97819562968165	1.76553474636298	1.04264433740849	1.25096157353322	0.55581615506164	1.06350294230616
chr8:13371300-13371540	0.22650852980868	0.27500704749987	2.24488705912353	2.86591881455221	1.55090066464752	1.77820857639809	0.687060688339892	0.773996325111173
chr10:98195239-98195402	0.526068811667588	0.389566811762726	1.91073266190291	2.08406426478847	1.48542682717024	0.263034405833794	0.687060688339892	0.400537929583729
chr10:98196606-98196742	0.111031312388744	-0.136061549576028	1.72683121703249	1.84398384404833	0.516015147003665	0.0976107966264223	0.422233000683048	0.659924558402378
chr15:70322194-70322464	0.111031312388744	0.389566811762726	1.94485844580754	0.941106310946432	0.389566811762726	0.411426245726465	-0.3040061868901	0.53605290024021
chr4:173121121-173121551	1.17632277264046	1.48542682717024	3.4594316186373	3.17791779219584	3.99004721957379	3.78450398292957	1.73552217729654	1.85996954822103
chr4:173181750-173182015	0.925999418556223	0.27500704749987	1.80322703643493	2.114367024952	1.28095631383106	0.895302621333307	0.687060688339892	0.970853654340484
chr4:173187536-173187675	0.111031312388744	0.27500704749987	1.94485844580754	2.46727948045998	0.948600847493356	1.25096157353322	-0.3040061868901	0.250961573533219
chr9:108704220-108704726	0.526068811667588	0.495695162624069	2.27202318906105	2.28688114778816	0.389566811762726	0.0976107966264223	0.687060688339892	0.773996325111173
chr2:42009689-42010210	0.526068811667588	0.855989697308481	2.74631276642546	2.62760683812965	3.54225804976692	3.20006486151431	0.422233000683048	0.400537929583729
chr2:108460444-108460971	1.28688114778816	1.32192809488736	3.28540221886225	2.5385381636298	3.114367024952	2.8011586560937	1.09761079662642	1.06350294230616
chr5:95008340-95008548	0.526068811667588	0.150559676575381	1.76553474636298	2.17312743348066	1.72246602447109	1.08406426478847	1	1.31034012061215
chr5:95068389-95068670	0.333423733725192	0.389566811762726	1.72683121703249	2.44360665147561	2.73768676140986	2.43028527297778	1.09761079662642	1.23266075679027
chrX:24014696-24014967	-0.0144995696951151	-0.3040061868901	2.16027483140859	2.31614574229336	0.389566811762726	1.08406426478847	1.18269229751619	0.659924558402378
chr4:146481124-146481302	-0.3040061868901	-0.3040061868901	0.978195629681652	-0.15200309344505	-0.104697378666693	-0.3040061868901	0.27500704749987	-0.0892673380970872
chr6:7647672-7647962	-0.0144995696951151	-0.3040061868901	0.978195629681652	1.95233356636969	0.238786859587117	0.992768430768924	0.55581615506164	-0.0892673380970872
chr5:150742354-150743051	0.432959407276106	-0.3040061868901	3.05658352836637	3.03913839390696	2.14404636961671	1.83187724119167	-0.3040061868901	-0.3040061868901
chr2:74700716-74701624	1.53106949272595	1.48542682717024	3.4594316186373	3.22187708107703	1.97452931248388	0.790772037862	2.44625622988956	1.15055967657538
chr2:74732085-74732248	-0.3040061868901	0.0143552929770701	2.35049724708413	2.14404636961671	0.948600847493356	1.08406426478847	0.111031312388744	-0.3040061868901
chr12:31477786-31477927	0.111031312388744	0.0143552929770701	1.83995958748953	1.59931779369823	1.55090066464752	1.93357263826102	0.111031312388744	0.400537929583729
chr12:112001784-112001972	-0.3040061868901	-0.3040061868901	1.10433665981474	0.344828496997441	-0.3040061868901	0.0976107966264223	0.111031312388744	-0.3040061868901
chr10:96646877-96647168	1.23266075679027	0.925999418556223	2.64616265715789	2.51601514700366	1.28095631383106	0.992768430768924	1.55090066464752	0.871843648509318
chr10:96695464-96695658	-0.15200309344505	-0.136061549576028	1.32768736417605	0.545968369105292	0.389566811762726	0.678071905112638	0.422233000683048	-0.3040061868901
chr10:133400078-133401576	0.613531652917927	1	4.04788732939655	4.08915913191124	4.64327899631198	4.68369645430652	2.33628338786443	2.0496307677246
chr2:189105047-189105317	-0.15200309344505	-0.136061549576028	0.687060688339892	1.4594316186373	0.855989697308481	0.411426245726465	-0.3040061868901	0.400537929583729
chr2:189138607-189138749	-0.3040061868901	-0.136061549576028	0.333423733725192	1.0071955014042	-0.104697378666693	0.263034405833794	0.422233000683048	-0.0892673380970872
chr10:73670153-73670366	-0.3040061868901	-0.3040061868901	0.765534746362977	1.0071955014042	-0.3040061868901	0.411426245726465	0.111031312388744	-0.3040061868901
chr2:206033668-206033836	-0.15200309344505	-0.136061549576028	1.52105073690096	1.87970576628229	0.855989697308481	0.678071905112638	0.111031312388744	-0.3040061868901
chr22:37896305-37896521	0.526068811667588	0.27500704749987	1.83995958748953	1.84398384404833	2.65306001710456	2.7158933705476	0.111031312388744	1.51601514700366
chr8:60467251-60467395	-0.15200309344505	0.0143552929770701	1.10433665981474	1.64616265715789	1.42223300068305	0.678071905112638	0.422233000683048	-0.0892673380970872
chrX:29471912-29472150	1.17632277264046	0.855989697308481	3.43562859405209	3.30451104180995	2.22342254993494	1.72246602447109	0.422233000683048	1.06350294230616
chr4:163541986-163542198	-0.0144995696951151	-0.3040061868901	2.40053792958373	2.84799690655495	2.40599235967584	2.46727948045998	-0.3040061868901	-0.0892673380970872
chr1:179252697-179252865	0.333423733725192	0.495695162624069	1.4276061727819	1.72683121703249	1.1243281350022	0.411426245726465	0.111031312388744	1.06350294230616
chr7:143309502-143309642	0.22650852980868	0.0143552929770701	1.94485844580754	1.72683121703249	0.516015147003665	0.0976107966264223	0.111031312388744	-0.3040061868901
chr1:63877050-63877210	-0.0144995696951151	0.495695162624069	1.37851162325373	1.64616265715789	-0.3040061868901	0.0976107966264223	-0.0892673380970872	-0.0892673380970872
chr20:44582469-44582969	0.432959407276106	0.495695162624069	1.52105073690096	1.91456452349394	0.948600847493356	1.08406426478847	0.687060688339892	0.53605290024021
chr20:44588894-44589063	-0.3040061868901	-0.3040061868901	1.16349873228288	1.68706068833989	-0.104697378666693	0.263034405833794	-0.3040061868901	-0.3040061868901
chr9:92607255-92607425	-0.15200309344505	0.150559676575381	1.91073266190291	2.17312743348066	2.01792190799726	2.35895882583233	0.27500704749987	0.250961573533219
chr2:182511560-182512163	0.992768430768924	-0.3040061868901	1.4276061727819	1.8073549220576	0.389566811762726	0.678071905112638	1.48542682717024	1.37851162325373
chr15:65572100-65572304	-0.3040061868901	0.855989697308481	2.01077983875324	2.5385381636298	1.72246602447109	0.992768430768924	1.09761079662642	0.773996325111173
chr22:24400760-24401555	2.89141918684608	2.90303827011291	4.77873424411784	4.64270157183323	4.1407786557828	4.17791779219584	2.70265754339091	2.92599941855622
chr22:24460881-24461019	-0.0144995696951151	0.150559676575381	1.72683121703249	1.98550043030488	0.389566811762726	0.411426245726465	0.111031312388744	0.0976107966264223
chr1:32775307-32775762	0.333423733725192	0.594548549550354	2.51853513898218	2.62760683812965	1.04264433740849	0.992768430768924	0.903038270112912	0.970853654340484
chr5:59092798-59093431	0.22650852980868	-0.3040061868901	1.4276061727819	1.36176835941915	0.855989697308481	1.54101915313356	1.18269229751619	0.250961573533219
chr11:116948352-116948867	1.95977015521147	2.06695024392463	3.87381319835909	3.61941301059794	2.56559717585422	3.5298209465287	1.09761079662642	1.75274859140713
chr6:21667303-21667534	0.111031312388744	0.150559676575381	0.910732661902913	1.64616265715789	0.948600847493356	0.411426245726465	1	0.250961573533219
chr10:70328902-70329144	0.992768430768924	1.20163386116965	3.00898878322725	2.71149490665009	1.20789285164133	1.93357263826102	0.55581615506164	1.15055967657538
chr10:70357185-70357953	2.28688114778816	2.06695024392463	4.18189764310839	3.80322703643493	1.87970576628229	1.32768736417605	1.94860084749336	1.9560566524124
chr11:128219788-128220167	0.432959407276106	1.37851162325373	2.87381319835909	2.44360665147561	2.37016428054021	2.24488705912353	1.55090066464752	0.659924558402378
chr1:61519166-61519342	0.333423733725192	0.594548549550354	2.76553474636298	2.7311832415722	2.37016428054021	1.40053792958373	0.422233000683048	-0.0892673380970872
chr1:61544910-61545168	0.925999418556223	0.27500704749987	2.78450398292957	2.90303827011291	1.87970576628229	2.35895882583233	1.09761079662642	0.659924558402378
chr1:61571964-61572758	2.05658352836637	2.19849415363908	4.28466218548316	4.15055967657538	1.77820857639809	2.12101540096137	2.33628338786443	2.21723071622067
chr6:146211763-146212209	1.28688114778816	1.53605290024021	2.70708299177171	3.16349873228288	2.29865831556452	2.07724299893246	1.41683974191283	1.23266075679027
chr7:105802777-105802933	0.432959407276106	-0.3040061868901	0.839959587489532	1.55581615506164	0.0840642647884745	-0.3040061868901	1.41683974191283	1.31034012061215
chr7:105878981-105879138	0.22650852980868	0.150559676575381	1.64616265715789	1.8073549220576	2.22342254993494	2.32192809488736	0.687060688339892	0.0976107966264223
chr18:48961587-48961907	0.432959407276106	-0.3040061868901	1.37851162325373	1.4594316186373	1.72246602447109	1.93357263826102	0.422233000683048	0.0976107966264223
chrX:11350071-11350244	0.613531652917927	0.495695162624069	2.01077983875324	2.28688114778816	1.60880924267552	2.35895882583233	0.55581615506164	0.871843648509318
chrX:11364968-11365136	-0.15200309344505	0.0143552929770701	1.87578006306849	1.31034012061215	2.10433665981474	1.54101915313356	-0.3040061868901	-0.3040061868901
chrX:11397802-11398025	-0.15200309344505	0.0143552929770701	1.68706068833989	1.84398384404833	0.855989697308481	1.25096157353322	0.111031312388744	-0.3040061868901
chr1:65323343-65323498	0.432959407276106	0.0143552929770701	0.910732661902913	1.51096191927738	1.42223300068305	1.46988597627446	0.111031312388744	-0.3040061868901
chr9:121707894-121708375	-0.0144995696951151	0.495695162624069	1.91073266190291	2.114367024952	2.56559717585422	2.35895882583233	1.48542682717024	0.53605290024021
chr3:102533891-102534071	-0.3040061868901	0.150559676575381	2.42492208821069	2.36737106564853	1.20789285164133	1.16992500144231	-0.3040061868901	0.400537929583729
chr2:239288931-239289233	0.782408564927373	0.27500704749987	2.32481060342048	1.51096191927738	1.42223300068305	1.54101915313356	0.27500704749987	0.659924558402378
chr9:85420863-85421274	-0.15200309344505	0.495695162624069	0.613531652917927	1.68706068833989	1.92599941855622	2.35895882583233	0.111031312388744	0.400537929583729
chr9:122807255-122807638	-0.0144995696951151	0.594548549550354	1.27500704749987	1.55581615506164	1.77820857639809	2.46727948045998	1.09761079662642	-0.0892673380970872
chr2:230602516-230602972	0.6959938131099	0.855989697308481	2.18903382439002	1.87970576628229	1.20789285164133	2.02856915219677	1.48542682717024	1.85996954822103
chr2:230616530-230616830	-0.3040061868901	0.0143552929770701	1.10433665981474	1.36176835941915	1.72246602447109	1.08406426478847	-0.3040061868901	0.0976107966264223
chr2:230678481-230678780	1.92599941855622	2.06695024392463	3.95140129167431	3.60880924267552	3.36176835941915	3.1586601753465	1.41683974191283	1.64154602908752
chr14:22410581-22410816	0.925999418556223	0.495695162624069	2.32481060342048	2.56071495447448	0.641546029087524	0.411426245726465	0.111031312388744	0.0976107966264223
chr14:22412399-22412737	-0.0144995696951151	0.773996325111173	1.83995958748953	1.59931779369823	-0.3040061868901	0.263034405833794	1.18269229751619	1.31034012061215
chr1:115078743-115079066	0.333423733725192	0.27500704749987	2.21723071622067	2.28688114778816	1.55090066464752	1.66448284036468	0.799087306074004	0.773996325111173
chr2:33779578-33779744	-0.0144995696951151	0.150559676575381	0.839959587489532	1.13750352374994	1.66902676550963	-0.0892673380970872	-0.3040061868901	0.250961573533219
chr10:91257351-91258065	0.22650852980868	0.389566811762726	3.0408924306469	2.56071495447448	1.77820857639809	1.46988597627446	0.799087306074004	1.15055967657538
chr3:22548089-22548339	0.613531652917927	0.0143552929770701	1.27500704749987	1.68706068833989	1.87970576628229	1.46988597627446	1.41683974191283	1.23266075679027
chr12:93807078-93807217	0.111031312388744	0.150559676575381	1.52105073690096	0.871843648509318	-0.3040061868901	0.411426245726465	-0.3040061868901	-0.0892673380970872
chr11:128051173-128051867	1.33913738491959	0.594548549550354	2.99276843076892	3.16349873228288	1.48542682717024	1.72246602447109	1	0.970853654340484
chr11:128080442-128080618	0.333423733725192	-0.136061549576028	3.31179371775365	2.9560566524124	-0.104697378666693	0.678071905112638	0.422233000683048	0.400537929583729
chr11:111069074-111069416	1.89141918684608	1.63226821549951	3.54966917072649	3.13257684267001	1.1243281350022	1.46988597627446	1.99638874644762	1.44890095114513
chr14:51036336-51036569	0.22650852980868	0.27500704749987	3.4944156103975	3.08746284125034	1.97452931248388	2.28392177230762	0.55581615506164	0.250961573533219
chr12:57064025-57064258	0.855989697308481	1.13750352374994	2.82171021503467	2.88362081628567	1.92599941855622	1.40053792958373	1.09761079662642	0.400537929583729
chr12:57066325-57066476	-0.3040061868901	-0.3040061868901	1.27500704749987	2.46727948045998	-0.3040061868901	-0.0892673380970872	-0.3040061868901	-0.3040061868901
chr5:53411333-53411813	0.333423733725192	0.495695162624069	1.87578006306849	1.95233356636969	2.91456452349394	2.07724299893246	0.55581615506164	0.0976107966264223
chr5:53444433-53444680	-0.0144995696951151	-0.3040061868901	0.910732661902913	0.941106310946432	1.28095631383106	1.66448284036468	-0.3040061868901	0.0976107966264223
chr5:53452794-53452996	-0.15200309344505	-0.3040061868901	0.687060688339892	1.07724299893246	0.0840642647884745	-0.3040061868901	0.111031312388744	0.250961573533219
chr1:199725076-199725325	0.22650852980868	0.389566811762726	2.89141918684608	2.84799690655495	0.948600847493356	1.25096157353322	0.55581615506164	-0.0892673380970872
chr17:68349216-68349381	-0.3040061868901	-0.3040061868901	1.27500704749987	0.713695814843359	0.748461233004036	0.992768430768924	0.27500704749987	0.0976107966264223
chr5:179836750-179836986	0.782408564927373	1.13750352374994	2.82171021503467	2.93734439215023	2.76341157447001	3.42894634476948	0.55581615506164	1.64154602908752
chr6:79070328-79070676	0.526068811667588	0.27500704749987	1.87578006306849	1.76553474636298	1.42223300068305	0.411426245726465	0.687060688339892	0.970853654340484
chrX:45001859-45002073	-0.15200309344505	0.27500704749987	1.60407132366886	1.59931779369823	0.855989697308481	0.0976107966264223	0.111031312388744	-0.3040061868901
chrX:45068594-45068909	0.22650852980868	0.0143552929770701	2.40053792958373	1.91456452349394	2.33628338786443	2.74416109557041	-0.3040061868901	0.0976107966264223
chrX:45072007-45072179	0.613531652917927	-0.3040061868901	1.83995958748953	1.95233356636969	2.14404636961671	1.60407132366886	0.111031312388744	0.0976107966264223
chrX:45077829-45078267	0.855989697308481	0.687060688339892	2.58255600301406	2.67129337248158	2.65306001710456	2.62760683812965	0.687060688339892	0.53605290024021
chr9:4923024-4923177	-0.3040061868901	0.0143552929770701	0.613531652917927	1.51096191927738	1.04264433740849	0.263034405833794	0.111031312388744	0.0976107966264223
chr9:4936394-4937603	2.48800077083407	2.4032677223393	4.66618848987278	4.57712666130705	3.60288440871842	3.77082904603249	2.54843662469604	2.29572302453997
chr9:4944438-4944635	0.432959407276106	0.0143552929770701	2.13422093976063	1.98550043030488	2.62527048937469	2.35895882583233	1.41683974191283	0.871843648509318
chr8:6261866-6262018	-0.15200309344505	-0.3040061868901	1.04264433740849	1.72683121703249	1.04264433740849	0.678071905112638	0.903038270112912	0.659924558402378
chr9:125646291-125646724	1.23266075679027	0.495695162624069	2.49569516262407	2.39231742277876	2.18586654531133	2.07724299893246	1	0.659924558402378
chr20:53625370-53625538	-0.0144995696951151	-0.3040061868901	3.29865831556452	2.6915341649192	1.04264433740849	0.895302621333307	0.111031312388744	0.250961573533219
chr5:169924192-169925261	1.17632277264046	1	2.83995958748953	2.6915341649192	1.55090066464752	1.60407132366886	1.09761079662642	1.44890095114513
chr5:169944823-169945236	0.6959938131099	0.773996325111173	2.10433665981474	2.31614574229336	2.22342254993494	2.16349873228288	1.18269229751619	1.06350294230616
chr12:14885485-14885645	-0.3040061868901	-0.136061549576028	0.978195629681652	0.344828496997441	-0.104697378666693	0.263034405833794	-0.0892673380970872	0.400537929583729
chr17:9367204-9367468	0.855989697308481	0.687060688339892	3.02502879449152	3.13257684267001	2.62527048937469	2.59693514238723	1.33913738491959	0.970853654340484
chr17:9382688-9382925	0.6959938131099	0.855989697308481	2.62527048937469	2.58496250072116	1.28095631383106	1.77820857639809	1	1.06350294230616
chr17:9389137-9389507	0.432959407276106	0.0143552929770701	4.22419466397043	4.18745105402733	1.55090066464752	2.46727948045998	1	0.659924558402378
chr7:93156874-93157220	0.22650852980868	0.27500704749987	2.18903382439002	2.23266075679027	0.948600847493356	1.08406426478847	-0.0892673380970872	-0.3040061868901
chr7:93165535-93165736	0.22650852980868	0.150559676575381	2.44890095114513	3.26453643099903	2.91456452349394	1.72246602447109	1.09761079662642	0.53605290024021
chr7:93188899-93189128	0.526068811667588	0.0143552929770701	2.04264433740849	1.84398384404833	2.47248777146274	2.16349873228288	1.26303440583379	0.659924558402378
chr4:81553106-81553289	0.432959407276106	0.495695162624069	1.83995958748953	2.26002565596146	1.48542682717024	1.25096157353322	-0.0892673380970872	0.0976107966264223
chr4:81568145-81568300	-0.3040061868901	-0.136061549576028	2.01077983875324	2.01792190799726	-0.3040061868901	-0.3040061868901	-0.0892673380970872	0.53605290024021
chr4:81586831-81586976	0.22650852980868	0.0143552929770701	1.4276061727819	1.72683121703249	-0.3040061868901	-0.3040061868901	0.111031312388744	0.0976107966264223
chr7:18874973-18875195	0.333423733725192	-0.3040061868901	2.07382023329167	1.64616265715789	0.0840642647884745	0.411426245726465	0.687060688339892	0.659924558402378
chr10:20100239-20100506	1.17632277264046	1.37851162325373	2.80322703643493	2.88362081628567	2.43829285157915	2.32192809488736	0.799087306074004	1.51601514700366
chr10:20128885-20129143	2.66220549965362	2.03210084316702	4.09423606984577	4.09676785471469	3.75702324650746	3.5298209465287	2.94673086014031	2.68929916053589
chr5:103499551-103500486	1.57531233068744	0.773996325111173	2.85798099512757	3.00539998774259	2.18586654531133	1.46988597627446	0.903038270112912	1.23266075679027
chr11:87213355-87213848	0.22650852980868	0.27500704749987	2.87381319835909	2.790772037862	2.65306001710456	3.0496307677246	-0.0892673380970872	0.400537929583729
chr8:52293270-52293558	0.526068811667588	0.27500704749987	2.10433665981474	2.28688114778816	2.01792190799726	2.46727948045998	1.26303440583379	0.250961573533219
chr10:88076207-88076479	0.432959407276106	0.27500704749987	1.72683121703249	1.19534759832222	2.26303440583379	1.40053792958373	0.27500704749987	1.06350294230616
chr3:105334246-105334408	0.333423733725192	0.495695162624069	1.91073266190291	1.59931779369823	1.1243281350022	0.790772037862	0.111031312388744	0.871843648509318
chr11:107655638-107655917	1.38956681176273	1.20163386116965	2.64616265715789	2.92029330021101	2.01792190799726	1.93357263826102	0.422233000683048	0.871843648509318
chr21:19479207-19479535	-0.3040061868901	-0.136061549576028	0.765534746362977	0.941106310946432	-0.3040061868901	-0.3040061868901	0.799087306074004	0.659924558402378
chr7:17648449-17648611	-0.3040061868901	-0.3040061868901	1.37851162325373	0.799087306074004	1.04264433740849	0.790772037862	-0.0892673380970872	-0.3040061868901
chr7:17695900-17696136	0.782408564927373	0.855989697308481	3.27202318906105	3.11769504266975	2.70929063572336	2.97819562968165	1.18269229751619	0.871843648509318
chr14:81774378-81774525	-0.0144995696951151	-0.3040061868901	2.37573453858316	2.28688114778816	0.389566811762726	0.411426245726465	-0.0892673380970872	0.0976107966264223
chr14:81785851-81786168	1.89141918684608	1.53605290024021	3.6564963705535	3.69376571221778	2.84197311892718	2.85399564717639	2.17632277264046	1.75274859140713
chr3:47396624-47396801	0.111031312388744	-0.3040061868901	1.52105073690096	0.344828496997441	-0.104697378666693	0.678071905112638	-0.0892673380970872	0.250961573533219
chr7:95340670-95341075	0.22650852980868	0.0143552929770701	0.432959407276106	1.64616265715789	0.0840642647884745	-0.0892673380970872	0.799087306074004	0.400537929583729
chr14:89203437-89203636	-0.3040061868901	-0.3040061868901	-0.15200309344505	0.941106310946432	-0.3040061868901	0.545968369105292	0.27500704749987	0.0976107966264223
chr14:89276398-89276853	2.85598969730848	2.6959938131099	5.21684284283726	5.33127526714661	3.96716860753263	4.23955079661364	3.37295209791183	3.96993327469786
chr12:69073744-69073910	-0.0144995696951151	-0.3040061868901	2.07382023329167	2.01792190799726	-0.3040061868901	0.0976107966264223	-0.3040061868901	-0.3040061868901
chr12:69099323-69099525	0.855989697308481	0.925999418556223	3.05658352836637	3.16349873228288	2.73768676140986	2.87970576628229	1	0.871843648509318
chr10:75708772-75708970	0.333423733725192	0.27500704749987	1.37851162325373	1.4594316186373	1.20789285164133	1.77820857639809	0.111031312388744	0.400537929583729
chr10:75788172-75788560	0.6959938131099	0.495695162624069	1.56559717585423	2.114367024952	1.04264433740849	1.25096157353322	0.799087306074004	0.53605290024021
chr21:33997046-33997307	0.22650852980868	0.27500704749987	1.56559717585423	1.25096157353322	2.01792190799726	2.24488705912353	0.687060688339892	0.659924558402378
chr2:22273862-22274237	2.02502879449152	1	3.11769504266975	3.24944534108584	2.84197311892718	1.72246602447109	1.67807190511264	1.23266075679027
chr16:18956380-18956719	0.111031312388744	0.594548549550354	1.94485844580754	1.59931779369823	-0.104697378666693	0.678071905112638	0.903038270112912	0.250961573533219
chr13:98489818-98490053	0.782408564927373	-0.3040061868901	2.56071495447448	3.27798474729977	1.28095631383106	2.12101540096137	0.422233000683048	-0.3040061868901
chr2:78438857-78439340	0.22650852980868	0.0143552929770701	1.4276061727819	1.31034012061215	1.04264433740849	0.895302621333307	0.799087306074004	0.659924558402378
chr18:9211065-9211289	0.526068811667588	0.495695162624069	3.13093086982645	3.24944534108584	2.22342254993494	2.02856915219677	1.09761079662642	0.871843648509318
chr5:50711250-50711825	2.68257329734758	2.4032677223393	4.12350066435096	4.4235781709818	4.17072627613155	4.31759350462347	3.21723071622067	3.46727948045998
chr5:50714974-50715123	-0.0144995696951151	-0.3040061868901	1.87578006306849	1.64616265715789	0.238786859587117	-0.3040061868901	0.27500704749987	0.0976107966264223
chr1:206786284-206786444	-0.0144995696951151	-0.136061549576028	1.60407132366886	0.799087306074004	-0.3040061868901	0.678071905112638	0.111031312388744	0.0976107966264223
chr1:206793325-206793471	-0.0144995696951151	0.0143552929770701	1.80322703643493	1.76553474636298	-0.3040061868901	-0.3040061868901	0.55581615506164	0.0976107966264223
chr13:36448079-36448306	0.432959407276106	0.27500704749987	2.29865831556452	1.8073549220576	0.389566811762726	0.411426245726465	0.111031312388744	0.0976107966264223
chr2:231613855-231614888	3.36737106564853	3.41413553298445	5.76659516172927	5.56651075585788	4.77399632511117	5.07424852334703	4.3533232911629	4.3327079336406
chr2:231621570-231621875	0.111031312388744	-0.3040061868901	3.56071495447448	3.37155886261196	3.23419472295381	3.69932952567316	0.55581615506164	-0.3040061868901
chr2:231642670-231643173	3.02502879449152	3.08236196955747	4.85598969730848	4.93687346182423	4.26753579806873	4.73443866613717	3.4276061727819	3.36317107711924
chr2:231673002-231673157	1.57531233068744	0.773996325111173	2.99276843076892	2.64846544302731	2.06350294230616	2.24488705912353	-0.0892673380970872	0.773996325111173
chr16:28500566-28500761	0.432959407276106	-0.3040061868901	1.80322703643493	1.91456452349394	0.641546029087524	0.411426245726465	0.27500704749987	0.53605290024021
chr16:28506484-28507073	2.14730669878029	2.22958792274065	4.81557542886257	4.37920505996061	3.79701297783614	3.5298209465287	2.13422093976063	2.5385381636298
chr16:28507850-28508329	3.90110824301451	3.54349588342577	5.67101024127845	5.58616424593091	5.13791332208841	5.37225564844579	3.71699089440494	4.06177619758669
chr16:28532131-28532620	1.70043971814109	2.06695024392463	4.54966917072649	4.30012372456901	3.96716860753263	3.83794324189103	2.13422093976063	2.33342373372519
chr16:28540402-28540598	0.613531652917927	0.27500704749987	2.37573453858316	1.64616265715789	1.48542682717024	2.07724299893246	0.27500704749987	0.400537929583729
chr21:29320024-29320266	1.17632277264046	0.495695162624069	3.28540221886225	3.48284828306847	3.28983446517751	2.7158933705476	-0.0892673380970872	0.970853654340484
chr21:29326173-29326340	0.432959407276106	-0.136061549576028	1.91073266190291	1.07724299893246	-0.104697378666693	0.0976107966264223	-0.3040061868901	-0.3040061868901
chr12:32617593-32617858	0.333423733725192	0.27500704749987	2.74631276642546	2.39231742277876	1.60880924267552	1.25096157353322	0.903038270112912	0.400537929583729
chr3:119911727-119912026	-0.15200309344505	0.0143552929770701	1.91073266190291	1.8073549220576	0.948600847493356	0.411426245726465	-0.0892673380970872	-0.3040061868901
chrX:100600814-100601071	-0.0144995696951151	0.150559676575381	2.07382023329167	2.28688114778816	1.72246602447109	1.46988597627446	-0.3040061868901	0.250961573533219
chrX:71671092-71671325	-0.0144995696951151	0.687060688339892	1.91073266190291	1.19534759832222	1.28095631383106	0.678071905112638	-0.0892673380970872	0.659924558402378
chrX:132044194-132044369	-0.3040061868901	-0.3040061868901	1.22032995487956	0.238786859587117	0.389566811762726	0.0976107966264223	0.111031312388744	0.400537929583729
chrX:132090504-132090816	-0.0144995696951151	-0.136061549576028	2.64616265715789	2.23266075679027	1.28095631383106	1.40053792958373	0.27500704749987	0.773996325111173
chr6:45645433-45645636	0.333423733725192	0.0143552929770701	2.35049724708413	2.23266075679027	-0.3040061868901	0.0976107966264223	0.27500704749987	0.400537929583729
chr7:2406077-2406251	0.782408564927373	0.150559676575381	2.83995958748953	2.46727948045998	2.40599235967584	2.02856915219677	0.111031312388744	0.0976107966264223
chr15:98762687-98763343	-0.0144995696951151	0.0143552929770701	1.68706068833989	2.31614574229336	1.77820857639809	1.40053792958373	0.687060688339892	0.250961573533219
chr15:98774635-98774818	0.22650852980868	-0.3040061868901	2.10433665981474	1.8073549220576	2.29865831556452	2.02856915219677	1.55090066464752	0.250961573533219
chrX:154827555-154827999	1.61823865559545	1.0703893278914	3.0408924306469	2.97269265400426	2.01792190799726	2.82781902461732	1.67807190511264	1.51601514700366
chr5:102218233-102218437	1.05658352836637	0.855989697308481	2.42492208821069	2.34198574722862	1.48542682717024	1.54101915313356	0.422233000683048	0.659924558402378
chr2:7742436-7742653	-0.15200309344505	0.594548549550354	1.37851162325373	1.59931779369823	0.0840642647884745	0.0976107966264223	-0.0892673380970872	0.400537929583729
chrX:12903589-12904508	2.46466826700344	1.67807190511264	4.50525580093216	4.26603689399532	3.44757919654888	3.3743439890385	2.22032995487956	1.9560566524124
chr11:15257643-15257967	-0.3040061868901	0.27500704749987	1.4276061727819	0.454175893185802	0.0840642647884745	-0.3040061868901	-0.3040061868901	0.250961573533219
chr2:84999638-84999854	-0.3040061868901	0.150559676575381	1.60407132366886	2.14404636961671	0.516015147003665	0.992768430768924	0.111031312388744	0.250961573533219
chr5:168910132-168910308	0.111031312388744	0.150559676575381	2.56071495447448	2.62760683812965	1.66902676550963	1.60407132366886	0.111031312388744	0.53605290024021
chr14:41749383-41749707	1.05658352836637	0.495695162624069	2.47248777146274	1.95233356636969	2.26303440583379	1.98185265328974	0.55581615506164	1.31034012061215
chr8:41579313-41579465	1.33913738491959	0.27500704749987	3.16027483140859	3.16349873228288	1.04264433740849	1.54101915313356	1.48542682717024	1.15055967657538
chr10:5820085-5820334	0.111031312388744	-0.3040061868901	2.10433665981474	1.87970576628229	-0.3040061868901	-0.3040061868901	-0.3040061868901	-0.3040061868901
chr1:231653351-231653887	1.57531233068744	1.26303440583379	3.70597790168252	3.55336050333533	2.81557542886257	2.95419631038688	1.48542682717024	1.8073549220576
chr2:108301912-108302372	0.526068811667588	0.27500704749987	2.07382023329167	1.91456452349394	0.641546029087524	0.992768430768924	0.27500704749987	0.250961573533219
chr2:108359458-108359708	0.613531652917927	0.0143552929770701	2.37573453858316	2.39231742277876	2.47248777146274	2.65764000520782	1	1.06350294230616
chr3:160742106-160742357	-0.0144995696951151	0.0143552929770701	0.687060688339892	1.91456452349394	0.855989697308481	0.411426245726465	-0.3040061868901	0.773996325111173
chrX:19204333-19204510	-0.3040061868901	-0.3040061868901	0.22650852980868	0.799087306074004	-0.3040061868901	0.0976107966264223	0.111031312388744	-0.3040061868901
chrX:103825453-103825954	0.22650852980868	0.495695162624069	2.07382023329167	2.77188557851537	2.68257329734758	2.74416109557041	0.55581615506164	-0.0892673380970872
chrX:103847603-103847784	-0.15200309344505	-0.3040061868901	-0.3040061868901	1.25096157353322	0.516015147003665	0.411426245726465	0.55581615506164	0.400537929583729
chr7:139495055-139495547	1.74416109557041	1.88752527074159	3.67694435910691	3.66220549965362	3.44757919654888	3.65535182861255	1.790772037862	2.4032677223393
chr8:104244793-104245124	2.74416109557041	2.6959938131099	4.60940039000643	4.77557736093065	4.21955576916691	4.58496250072116	2.86987140617771	3.01970191444255
chr8:104273055-104273380	0.526068811667588	-0.136061549576028	1.27500704749987	1.4594316186373	0.948600847493356	2.20476675065461	0.55581615506164	0.250961573533219
chr8:104294265-104294528	1.38956681176273	1	3.48284828306847	3.94860084749336	3.52732060787705	3.11603199344711	1.09761079662642	1.06350294230616
chr6:156984459-156984758	0.111031312388744	0.687060688339892	3.21723071622067	3.35895882583233	2.53605290024021	2.07724299893246	0.111031312388744	1.06350294230616
chr8:41747799-41748232	0.22650852980868	1.13750352374994	2.10433665981474	1.91456452349394	2.29865831556452	1.46988597627446	1.33913738491959	1.75274859140713
chr8:41797770-41798144	1.05658352836637	1.63226821549951	3.28540221886225	2.88362081628567	2.14404636961671	1.54101915313356	1.33913738491959	1.75274859140713
chr16:46864474-46864768	1.05658352836637	0.27500704749987	3.76447355099267	3.76447355099267	1.97452931248388	1.77820857639809	0.55581615506164	0.53605290024021
chr19:46523037-46523279	0.432959407276106	1.0703893278914	2.51853513898218	1.31034012061215	1.77820857639809	1.83187724119167	1.48542682717024	1.64154602908752
chr2:88615913-88616107	0.111031312388744	0.0143552929770701	1.27500704749987	0.941106310946432	1.1243281350022	0.678071905112638	0.111031312388744	-0.0892673380970872
chr4:181605979-181606284	0.111031312388744	0.0143552929770701	0.765534746362977	1.19534759832222	-0.104697378666693	0.545968369105292	0.422233000683048	0.970853654340484
chrX:64272850-64273116	-0.0144995696951151	0.27500704749987	2.76553474636298	2.790772037862	2.790772037862	3.24184018356467	0.903038270112912	1.44890095114513
chr12:6772295-6772536	0.333423733725192	0.27500704749987	2.29865831556452	2.36737106564853	1.97452931248388	2.28392177230762	1.18269229751619	0.250961573533219
chr1:221450018-221450310	0.432959407276106	-0.136061549576028	0.910732661902913	1.25096157353322	1.04264433740849	1.25096157353322	0.111031312388744	0.773996325111173
chr3:149839922-149840127	-0.0144995696951151	0.0143552929770701	0.910732661902913	1.13750352374994	1.28095631383106	1.08406426478847	-0.3040061868901	-0.3040061868901
chr3:149884916-149885324	1.23266075679027	0.495695162624069	2.24488705912353	2.49313492230551	2.76341157447001	2.32192809488736	0.111031312388744	0.970853654340484
chr2:234426013-234427217	3.00898878322725	2.6959938131099	4.50525580093216	4.66391384211598	4.46727948045998	4.49569516262407	3.46205231879643	3.4995270242151
chr2:234493116-234493296	0.613531652917927	1	2.82171021503467	3.13257684267001	2.62527048937469	2.35895882583233	0.799087306074004	1.64154602908752
chr4:24926269-24926530	0.22650852980868	0.389566811762726	1.32768736417605	1.31034012061215	-0.3040061868901	-0.0892673380970872	0.111031312388744	-0.0892673380970872
chr4:24966844-24967251	0.925999418556223	0.27500704749987	1.94485844580754	2.08406426478847	2.29865831556452	1.46988597627446	0.422233000683048	0.970853654340484
chrX:63680261-63680407	-0.0144995696951151	0.0143552929770701	0.765534746362977	1.31034012061215	-0.3040061868901	0.411426245726465	0.111031312388744	-0.3040061868901
chr16:11126509-11126754	-0.0144995696951151	0.150559676575381	2.01077983875324	2.49313492230551	1.60880924267552	0.992768430768924	0.111031312388744	0.871843648509318
chr16:11180537-11180780	2.08746284125034	1.8073549220576	3.92599941855622	3.70376517879341	2.89141918684608	3.35614381022528	2.09085343045111	2.43829285157915
chr7:36708879-36709086	0.992768430768924	0.773996325111173	2.37573453858316	2.17312743348066	2.53605290024021	2.20476675065461	1	0.53605290024021
chr7:35681697-35682043	0.782408564927373	0.495695162624069	1.94485844580754	2.08406426478847	2.5033487351675	2.56559717585422	0.111031312388744	-0.3040061868901
chr5:131854146-131854413	0.111031312388744	0.150559676575381	1.87578006306849	1.98550043030488	1.82781902461732	1.88362081628567	0.55581615506164	0.773996325111173
chr4:89100950-89101950	2.20476675065461	1.63226821549951	4.0866139474095	4.07296327155522	3.114367024952	2.9297909977186	1.73552217729654	2.21723071622067
chr9:124863601-124863764	0.925999418556223	0.594548549550354	2.82171021503467	2.17312743348066	0.516015147003665	0.790772037862	1.26303440583379	1.23266075679027
chr2:134873722-134874031	1.65992455840238	1	3.02502879449152	2.7311832415722	3.25398926623079	2.87970576628229	1.790772037862	2.13750352374994
chrX:40012793-40013329	1.28688114778816	0.495695162624069	2.37573453858316	2.49313492230551	1.48542682717024	1.77820857639809	1.99638874644762	2.25701061820602
chrX:40027110-40027444	0.22650852980868	1.20163386116965	1.91073266190291	2.17312743348066	1.72246602447109	1.08406426478847	0.687060688339892	0.773996325111173
chr6:106688569-106688903	-0.0144995696951151	0.0143552929770701	1.47508488294878	1.95233356636969	2.53605290024021	2.20476675065461	0.799087306074004	0.53605290024021
chr17:75417283-75417431	-0.0144995696951151	-0.3040061868901	1.37851162325373	1.91456452349394	0.948600847493356	0.895302621333307	-0.0892673380970872	-0.3040061868901
chr5:41754964-41755166	0.526068811667588	0.495695162624069	2.51853513898218	2.49313492230551	1.87970576628229	2.39506279951758	1.26303440583379	0.871843648509318
chr2:170878444-170878894	1.38956681176273	1	2.97636363573276	2.82984955984469	3.27202318906105	3.0496307677246	1.33913738491959	1.51601514700366
chr4:154616813-154617016	0.855989697308481	-0.136061549576028	3.0408924306469	2.71149490665009	3.55826763405574	3.33771109212829	0.55581615506164	-0.3040061868901
chr9:27801226-27801919	-0.0144995696951151	0.495695162624069	1.94485844580754	2.14404636961671	0.641546029087524	0.0976107966264223	1.41683974191283	0.400537929583729
chr9:27828778-27828968	0.22650852980868	-0.136061549576028	1.10433665981474	1.76553474636298	-0.3040061868901	0.790772037862	0.111031312388744	0.871843648509318
chr7:156903608-156903913	0.22650852980868	-0.3040061868901	1.10433665981474	0.632268215499513	0.389566811762726	0.0976107966264223	0.422233000683048	0.970853654340484
chr18:7016908-7017359	0.22650852980868	0.0143552929770701	0.432959407276106	1.55581615506164	0.389566811762726	0.263034405833794	0.55581615506164	0.773996325111173
chr2:74481532-74481684	0.526068811667588	0.27500704749987	2.95977015521147	2.7311832415722	2.06350294230616	2.12101540096137	0.55581615506164	0.773996325111173
chr5:143297059-143297243	-0.3040061868901	-0.3040061868901	0.613531652917927	0.941106310946432	1.72246602447109	0.992768430768924	0.111031312388744	0.400537929583729
chr20:41055692-41055862	-0.0144995696951151	0.0143552929770701	2.07382023329167	1.51096191927738	0.748461233004036	0.790772037862	-0.3040061868901	-0.3040061868901
chr20:41078286-41078565	0.6959938131099	0.495695162624069	2.10433665981474	2.17312743348066	1.42223300068305	1.25096157353322	0.422233000683048	0.659924558402378
chr9:110110181-110110436	1.28688114778816	1.0703893278914	3.07210580048042	2.93734439215023	2.37016428054021	2.46727948045998	1.41683974191283	1.91073266190291
chr9:110116517-110116880	0.992768430768924	0.925999418556223	2.83995958748953	2.26002565596146	0.641546029087524	0.895302621333307	0.687060688339892	0.773996325111173
chr9:110168568-110168965	-0.3040061868901	-0.136061549576028	3.87381319835909	3.78345665436024	3.07210580048042	3.28095631383106	1.09761079662642	0.250961573533219
chr2:7327898-7328056	-0.3040061868901	-0.136061549576028	0.839959587489532	0.799087306074004	-0.104697378666693	-0.3040061868901	-0.0892673380970872	-0.3040061868901
chr2:7355660-7356063	0.432959407276106	0.495695162624069	2.64616265715789	2.75274859140713	2.18586654531133	2.39506279951758	0.799087306074004	0.659924558402378
chr2:189874992-189875345	1.81966818349646	2.10097764772482	3.82068956055921	3.56437816856506	3.74416109557041	3.39231742277876	1.84799690655495	1.91073266190291
chr3:44981866-44982085	0.432959407276106	0.495695162624069	1.72683121703249	1.76553474636298	1.82781902461732	1.40053792958373	1.18269229751619	1.23266075679027
chr13:22162999-22163360	1.43829285157915	1.26303440583379	3.20320115631661	3.11769504266975	3.114367024952	2.39506279951758	1.61353165291793	1.15055967657538
chr19:46917037-46917220	-0.0144995696951151	0.0143552929770701	2.35049724708413	2.114367024952	0.389566811762726	0.678071905112638	-0.3040061868901	-0.3040061868901
chr14:32897082-32897742	1.92599941855622	1.88752527074159	3.47118746038699	3.70376517879341	3.23419472295381	3.17951105027151	1.94860084749336	1.9560566524124
chr17:56915756-56916156	2.41683974191283	2.28983446517751	4.38681094647222	4.37920505996061	3.05137210172103	3.02680005934372	2.13422093976063	1.58014548442338
chr2:190678441-190679199	1.78240856492737	1.96347412397489	4.25776496857139	4.68481873755322	3.07210580048042	3.26153081524341	2.09085343045111	1.75274859140713
chr7:106986641-106986988	0.432959407276106	0.150559676575381	0.910732661902913	1.59931779369823	0.855989697308481	1.08406426478847	0.903038270112912	0.250961573533219
chr2:179233318-179233513	0.111031312388744	0.150559676575381	2.90881290773955	3.35895882583233	2.40599235967584	2.50080205305716	-0.0892673380970872	0.0976107966264223
chr2:179255132-179255538	0.782408564927373	0.855989697308481	3.43562859405209	3.73443866613717	3.25398926623079	2.8011586560937	0.687060688339892	1.15055967657538
chr2:91889352-91889604	0.992768430768924	0.925999418556223	2.27202318906105	2.39231742277876	2.40599235967584	2.28392177230762	1.48542682717024	0.773996325111173
chr12:65999939-66000101	-0.0144995696951151	-0.136061549576028	1.64616265715789	1.95233356636969	1.72246602447109	1.54101915313356	-0.0892673380970872	0.0976107966264223
chrX:112874534-112874982	0.333423733725192	0.0143552929770701	2.64616265715789	2.8094144442359	1.60880924267552	1.54101915313356	1	0.400537929583729
chr2:148155842-148156043	-0.0144995696951151	-0.3040061868901	0.526068811667588	1.0071955014042	-0.3040061868901	0.0976107966264223	-0.0892673380970872	-0.0892673380970872
chr21:15894728-15894867	-0.15200309344505	-0.136061549576028	1.16349873228288	1.4594316186373	0.0840642647884745	0.0976107966264223	-0.0892673380970872	-0.3040061868901
chr3:119602328-119602892	-0.0144995696951151	0.495695162624069	2.27202318906105	1.87970576628229	0.0840642647884745	0.411426245726465	0.27500704749987	-0.3040061868901
chr3:119628585-119629257	1.89141918684608	1.58496250072116	3.14567745519564	3.72465027173297	3.34482849699744	2.87970576628229	2.86987140617771	2.65992455840238
chr18:9069696-9070048	2.9429835981871	2.6507645591169	4.60407132366886	4.60999129521268	4.10936055940423	4.31759350462347	3.48026512205446	4.02768487693716
chr16:47069219-47069743	1.33913738491959	0.925999418556223	3.34908214639109	3.22187708107703	2.96162332828694	3.11603199344711	1.790772037862	1.51601514700366
chr16:47073652-47073878	-0.3040061868901	-0.3040061868901	1.76553474636298	0.871843648509318	0.855989697308481	0.411426245726465	0.111031312388744	0.250961573533219
chr16:47087354-47087564	-0.3040061868901	0.0143552929770701	2.82171021503467	2.92029330021101	1.97452931248388	1.88362081628567	-0.0892673380970872	-0.0892673380970872
chr2:160715891-160716174	0.111031312388744	0.0143552929770701	1.52105073690096	1.31034012061215	0.238786859587117	0.678071905112638	-0.0892673380970872	-0.0892673380970872
chr3:195409809-195410110	-0.3040061868901	0.0143552929770701	1.60407132366886	1.95233356636969	2.06350294230616	2.46727948045998	-0.3040061868901	-0.0892673380970872
chr9:121261896-121262066	0.432959407276106	0.594548549550354	2.32481060342048	2.39231742277876	1.66902676550963	2.02856915219677	0.422233000683048	1.06350294230616
chr14:77036551-77036705	0.111031312388744	-0.3040061868901	3.39917109381982	2.82984955984469	1.28095631383106	0.678071905112638	0.799087306074004	0.400537929583729
chr3:112121603-112121743	0.333423733725192	0.27500704749987	0.978195629681652	1.4594316186373	0.641546029087524	0.0976107966264223	0.111031312388744	0.0976107966264223
chr1:239124837-239125163	0.432959407276106	-0.3040061868901	1.16349873228288	1.13750352374994	-0.3040061868901	-0.0892673380970872	0.422233000683048	0.0976107966264223
chr5:68084435-68084708	1.38956681176273	1.0703893278914	3.29865831556452	3.68369645430652	2.40599235967584	2.74416109557041	1.61353165291793	0.400537929583729
chr11:115924805-115925517	3.11935617703968	2.95977015521147	5.1197711619529	5.1811025507538	3.0071955014042	3.46336088581666	4.30597052098439	4.27724089833207
chr14:81025670-81025938	0.22650852980868	0.0143552929770701	1.04264433740849	1.13750352374994	0.0840642647884745	-0.3040061868901	0.422233000683048	-0.3040061868901
chr17:33980301-33980489	0.6959938131099	0.495695162624069	2.54101915313356	2.28688114778816	1.66902676550963	1.25096157353322	-0.0892673380970872	0.400537929583729
chr2:216691159-216691463	0.111031312388744	0.27500704749987	1.68706068833989	2.58496250072116	1.66902676550963	1.72246602447109	0.422233000683048	0.250961573533219
chr3:48318835-48319428	0.925999418556223	0.687060688339892	3.17472598770613	2.9560566524124	2.37016428054021	3.11603199344711	0.903038270112912	1.51601514700366
chr14:54619599-54619830	0.22650852980868	0.27500704749987	1.32768736417605	1.07724299893246	2.10433665981474	2.24488705912353	0.687060688339892	0.773996325111173
chr15:32959198-32959532	0.432959407276106	0.495695162624069	1.80322703643493	2.51601514700366	1.97452931248388	2.28392177230762	0.903038270112912	0.970853654340484
chr1:84632699-84633358	1.65992455840238	0.925999418556223	3.52857131887076	3.85996954822103	2.22342254993494	1.40053792958373	1.99638874644762	1.91073266190291
chr1:84667755-84668410	0.333423733725192	0.150559676575381	1.04264433740849	1.51096191927738	0.748461233004036	0.545968369105292	1	0.0976107966264223
chr1:84676440-84676716	-0.0144995696951151	0.0143552929770701	2.10433665981474	2.0496307677246	1.82781902461732	1.72246602447109	0.27500704749987	-0.3040061868901
chr18:35624177-35624452	1.17632277264046	0.594548549550354	2.6667565918848	2.0496307677246	1.20789285164133	0.895302621333307	0.55581615506164	1.06350294230616
chr18:35694887-35695140	-0.3040061868901	0.389566811762726	2.6667565918848	2.88362081628567	4.0241423458978	3.91552090075196	1.18269229751619	-0.3040061868901
chr15:92100473-92100671	-0.15200309344505	-0.3040061868901	2.78450398292957	2.7311832415722	1.04264433740849	1.25096157353322	0.422233000683048	-0.0892673380970872
chr15:92128576-92129313	0.333423733725192	0.687060688339892	2.40053792958373	1.19534759832222	0.389566811762726	0.678071905112638	0.687060688339892	1.15055967657538
chr6:119965116-119965393	-0.3040061868901	0.150559676575381	1.22032995487956	1.4594316186373	2.26303440583379	2.24488705912353	-0.0892673380970872	0.250961573533219
chrX:74280818-74281056	0.526068811667588	0.855989697308481	2.89141918684608	2.97269265400426	1.1243281350022	1.25096157353322	1	0.871843648509318
chr12:10052396-10052614	0.526068811667588	0.0143552929770701	2.40053792958373	2.20476675065461	-0.3040061868901	0.411426245726465	0.55581615506164	0.0976107966264223
chr12:10086747-10086886	0.22650852980868	-0.3040061868901	0.839959587489532	1.59931779369823	-0.3040061868901	-0.3040061868901	-0.3040061868901	-0.3040061868901
chr4:102411511-102411777	-0.0144995696951151	0.495695162624069	1.83995958748953	1.68706068833989	0.0840642647884745	0.0976107966264223	-0.3040061868901	0.773996325111173
chr4:102447504-102447711	1.53106949272595	0.773996325111173	2.78450398292957	2.58496250072116	2.73768676140986	2.90496571868403	1.67807190511264	1.06350294230616
chr15:25931803-25932144	0.526068811667588	1.32192809488736	2.51853513898218	3.0703893278914	2.43829285157915	2.9297909977186	2.09085343045111	1.37851162325373
chr15:25950684-25950943	0.22650852980868	-0.136061549576028	2.24488705912353	2.60644222813161	0.516015147003665	0.545968369105292	-0.0892673380970872	-0.3040061868901
chr6:113287503-113287655	-0.0144995696951151	-0.136061549576028	2.18903382439002	1.72683121703249	1.66902676550963	-0.0892673380970872	0.422233000683048	-0.3040061868901
chr2:161088760-161089028	1.74416109557041	1	3.20320115631661	2.98913900736823	1.42223300068305	1.54101915313356	0.799087306074004	1.23266075679027
chr17:68714670-68715036	0.111031312388744	0.855989697308481	2.18903382439002	1.64616265715789	0.389566811762726	-0.3040061868901	0.111031312388744	0.53605290024021
chr9:121447670-121447902	-0.15200309344505	-0.136061549576028	1.27500704749987	0.454175893185802	0.238786859587117	0.411426245726465	0.111031312388744	0.53605290024021
chr9:121484793-121484974	0.526068811667588	0.773996325111173	2.82171021503467	2.67129337248158	1.04264433740849	0.790772037862	-0.0892673380970872	0.250961573533219
chr12:19140366-19140845	-0.3040061868901	0.0143552929770701	0.111031312388744	1.19534759832222	0.238786859587117	-0.3040061868901	0.799087306074004	0.53605290024021
chrX:34481176-34481704	0.613531652917927	-0.3040061868901	0.613531652917927	1.72683121703249	0.389566811762726	0.0976107966264223	1	0.871843648509318
chr2:191923011-191923423	1.05658352836637	0.594548549550354	2.35049724708413	2.60644222813161	2.06350294230616	1.25096157353322	0.422233000683048	0.970853654340484
chr11:87030651-87030931	1.05658352836637	1.20163386116965	3.08746284125034	3.31903981556254	3.09423606984577	2.85399564717639	1.33913738491959	0.871843648509318
chr11:87081451-87081764	-0.15200309344505	-0.3040061868901	2.24488705912353	2.114367024952	2.53605290024021	1.66448284036468	0.799087306074004	0.250961573533219
chr11:35909876-35910081	-0.0144995696951151	-0.3040061868901	2.01077983875324	2.0496307677246	-0.3040061868901	0.263034405833794	0.27500704749987	0.0976107966264223
chr11:35911909-35912059	-0.15200309344505	0.0143552929770701	1.97819562968165	1.72683121703249	-0.3040061868901	0.0976107966264223	-0.3040061868901	0.0976107966264223
chr11:35980988-35981705	2.14730669878029	1.84799690655495	3.87381319835909	3.56437816856506	2.5033487351675	2.9297909977186	1.84799690655495	1.51601514700366
chr11:16986451-16986789	0.782408564927373	0.0143552929770701	2.32481060342048	1.55581615506164	2.22342254993494	2.43028527297778	1.48542682717024	0.53605290024021
chr7:158613621-158613910	-0.0144995696951151	0.855989697308481	2.04264433740849	1.55581615506164	2.93922657772821	2.53356334821451	0.687060688339892	0.659924558402378
chr7:106730037-106730356	-0.0144995696951151	0.855989697308481	2.07382023329167	1.36176835941915	1.48542682717024	0.545968369105292	1.09761079662642	1.37851162325373
chr7:106777671-106778072	1.99276843076892	1.76553474636298	3.88264304936184	3.34482849699744	3.0071955014042	3.11603199344711	2.81557542886257	2.5385381636298
chr7:106783465-106783666	0.526068811667588	0.495695162624069	1.80322703643493	1.76553474636298	1.55090066464752	1.66448284036468	0.799087306074004	0.659924558402378
chr5:141597484-141597775	-0.3040061868901	0.773996325111173	1.76553474636298	1.07724299893246	1.87970576628229	1.98185265328974	1	0.53605290024021
chr9:70412063-70412243	1.78240856492737	1.88752527074159	3.39917109381982	3.64154602908752	3.49569516262407	3.00180224263399	2.94673086014031	2.85199883711245
chr1:185398193-185398912	-0.0144995696951151	0.27500704749987	2.13422093976063	2.71149490665009	1.66902676550963	0.895302621333307	0.422233000683048	0.0976107966264223
chr7:114652118-114652316	-0.0144995696951151	-0.3040061868901	0.333423733725192	1.07724299893246	-0.3040061868901	0.0976107966264223	0.903038270112912	0.400537929583729
chr2:208017720-208018205	1.92599941855622	1.43295940727611	4.98823022306046	5.02147972741045	3.75702324650746	3.82476785314329	3.13257684267001	2.82578562746479
chr18:9117275-9117628	2.05658352836637	1.8073549220576	3.82068956055921	3.72465027173297	2.790772037862	2.35895882583233	1.33913738491959	1.06350294230616
chr18:9184925-9185151	-0.15200309344505	0.27500704749987	1.22032995487956	1.07724299893246	0.855989697308481	1.60407132366886	0.27500704749987	0.250961573533219
chr5:93748977-93749307	-0.0144995696951151	0.27500704749987	2.40053792958373	2.20476675065461	1.82781902461732	1.93357263826102	-0.3040061868901	0.0976107966264223
chr9:89410764-89410934	0.111031312388744	-0.3040061868901	1.64616265715789	1.68706068833989	0.516015147003665	0.0976107966264223	0.111031312388744	0.400537929583729
chr3:89105454-89105655	-0.15200309344505	-0.3040061868901	0.613531652917927	1.36176835941915	0.0840642647884745	-0.0892673380970872	0.799087306074004	0.0976107966264223
chr3:135805874-135806049	0.22650852980868	0.0143552929770701	1.27500704749987	0.941106310946432	-0.104697378666693	-0.0892673380970872	0.422233000683048	0.0976107966264223
chr4:61866150-61866351	-0.3040061868901	-0.3040061868901	-0.0144995696951151	0.871843648509318	-0.3040061868901	-0.0892673380970872	-0.0892673380970872	0.659924558402378
chr3:122800833-122801151	0.992768430768924	0.925999418556223	2.27202318906105	2.41953889151378	1.87970576628229	1.54101915313356	0.903038270112912	0.0976107966264223
chr3:101419377-101419663	-0.3040061868901	-0.3040061868901	1.16349873228288	1.25096157353322	1.82781902461732	1.08406426478847	0.422233000683048	0.400537929583729
chr3:101474835-101475137	-0.3040061868901	0.0143552929770701	1.37851162325373	1.87970576628229	1.92599941855622	2.53356334821451	-0.0892673380970872	-0.3040061868901
chr1:116586636-116587162	1.38956681176273	1.58496250072116	3.48284828306847	3.0703893278914	0.0840642647884745	1.08406426478847	1.55090066464752	0.871843648509318
chr17:13957684-13957968	0.432959407276106	-0.3040061868901	1.60407132366886	1.84398384404833	2.26303440583379	1.32768736417605	0.55581615506164	0.0976107966264223
chr17:13962894-13963285	1.23266075679027	0.855989697308481	2.21723071622067	2.98913900736823	3.19534759832222	2.8011586560937	1.26303440583379	0.871843648509318
chr19:29704860-29705096	-0.3040061868901	-0.3040061868901	1.4276061727819	1.36176835941915	0.389566811762726	0.895302621333307	0.27500704749987	-0.3040061868901
chr19:29705726-29706107	0.613531652917927	0.855989697308481	2.64616265715789	2.77188557851537	1.77820857639809	1.25096157353322	0.687060688339892	1.06350294230616
chr4:27077832-27078022	-0.0144995696951151	0.150559676575381	1.68706068833989	1.64616265715789	2.93922657772821	2.02856915219677	-0.3040061868901	0.400537929583729
chr10:109889471-109890783	1.92599941855622	2.84398384404833	4.93828579188405	5.09761079662642	3.54225804976692	3.56193705962243	2.04614178164472	2.43829285157915
chr15:52136670-52136889	1.33913738491959	1.26303440583379	3.24488705912353	3.00539998774259	1.77820857639809	1.32768736417605	1.48542682717024	1.64154602908752
chr6:24620897-24621061	0.992768430768924	-0.3040061868901	1.76553474636298	1.76553474636298	2.10433665981474	1.72246602447109	0.422233000683048	0.773996325111173
chr12:22126173-22126360	0.333423733725192	0.27500704749987	1.22032995487956	1.84398384404833	0.748461233004036	0.411426245726465	1.18269229751619	0.659924558402378
chr13:51619691-51619842	0.22650852980868	-0.3040061868901	1.68706068833989	0.799087306074004	-0.3040061868901	-0.3040061868901	0.422233000683048	-0.0892673380970872
chr12:64714563-64715124	1.38956681176273	1.26303440583379	3.77399632511117	4.27276973243651	4.83844759254846	4.60050764534579	2.26002565596146	1.85996954822103
chr12:64756475-64756668	0.6959938131099	0.27500704749987	3.41142624572647	2.97269265400426	3.36176835941915	3.35614381022528	1	1.06350294230616
chr20:50324511-50324674	0.992768430768924	0.389566811762726	2.40053792958373	2.08406426478847	0.748461233004036	1.16992500144231	0.422233000683048	0.400537929583729
chr20:50338767-50339483	2.48800077083407	1.37851162325373	4.54411440220947	4.46074256378964	3.52732060787705	3.92789645372882	2.33628338786443	2.799087306074
chr10:3890010-3890382	-0.3040061868901	0.687060688339892	2.85798099512757	2.23266075679027	3.21567859660793	3.02680005934372	0.422233000683048	0.659924558402378
chr8:115614000-115614202	0.22650852980868	-0.3040061868901	1.32768736417605	1.95233356636969	1.1243281350022	1.08406426478847	0.111031312388744	0.659924558402378
chr8:115666317-115666626	1.81966818349646	0.925999418556223	2.78450398292957	3.4594316186373	0.948600847493356	1.72246602447109	1.55090066464752	1.85996954822103
chr12:22409401-22409657	0.111031312388744	0.389566811762726	2.37573453858316	2.26002565596146	0.641546029087524	1.25096157353322	0.111031312388744	-0.0892673380970872
chr18:31120322-31120992	0.526068811667588	0.594548549550354	2.6667565918848	2.56071495447448	2.10433665981474	2.53356334821451	0.687060688339892	0.773996325111173
chr6:157563815-157564223	0.613531652917927	0.150559676575381	3.33771109212829	3.77399632511117	2.68257329734758	2.43028527297778	0.422233000683048	0.400537929583729
chr6:157566309-157566604	0.613531652917927	-0.3040061868901	2.99276843076892	3.26453643099903	1.77820857639809	2.12101540096137	0.422233000683048	0.400537929583729
chr9:96319111-96319457	0.855989697308481	0.594548549550354	3.11769504266975	2.20476675065461	2.14404636961671	2.50080205305716	1.09761079662642	0.871843648509318
chrX:134242012-134242243	-0.15200309344505	0.150559676575381	1.32768736417605	2.28688114778816	0.516015147003665	0.263034405833794	0.111031312388744	-0.3040061868901
chr16:12202606-12202797	0.22650852980868	-0.3040061868901	1.68706068833989	1.36176835941915	2.06350294230616	1.83187724119167	0.422233000683048	0.773996325111173
chr16:11604716-11605151	1.95977015521147	1.20163386116965	3.41142624572647	3.60880924267552	1.77820857639809	2.24488705912353	2.37573453858316	1.8073549220576
chr5:96915701-96915856	-0.3040061868901	-0.136061549576028	1.37851162325373	0.632268215499513	1.04264433740849	0.0976107966264223	-0.3040061868901	0.0976107966264223
chr1:198185672-198186007	0.432959407276106	0.0143552929770701	2.54101915313356	2.49313492230551	2.37016428054021	1.98185265328974	-0.3040061868901	0.400537929583729
chr6:82281514-82282028	0.22650852980868	0.594548549550354	2.74631276642546	2.56071495447448	2.65306001710456	2.24488705912353	0.687060688339892	1.06350294230616
chr11:45204195-45204678	-0.0144995696951151	0.150559676575381	1.10433665981474	1.51096191927738	0.948600847493356	0.545968369105292	0.687060688339892	0.400537929583729
chr11:45215355-45216128	1.38956681176273	1.48542682717024	3.44757919654888	3.31903981556254	3.19534759832222	3.24184018356467	1.55090066464752	1.91073266190291
chr17:5020078-5020319	0.855989697308481	0.495695162624069	2.24488705912353	1.59931779369823	1.04264433740849	1.08406426478847	0.903038270112912	0.53605290024021
chr14:22908505-22908979	1.70043971814109	1.37851162325373	3.34908214639109	3.63110428236588	3.36176835941915	3.44625622988956	1.67807190511264	1.85996954822103
chr2:85847339-85847480	-0.3040061868901	0.0143552929770701	1.04264433740849	1.25096157353322	-0.3040061868901	0.545968369105292	-0.3040061868901	0.0976107966264223
chr2:85853134-85854422	2.34198574722862	2.13422093976063	4.0241423458978	3.93168305705981	3.55826763405574	3.31903981556254	2.58014548442338	2.0496307677246
chr14:51210691-51211122	0.22650852980868	0.687060688339892	1.94485844580754	1.84398384404833	0.855989697308481	1.40053792958373	0.903038270112912	1.06350294230616
chr3:44066822-44067478	1.57531233068744	0.687060688339892	2.76553474636298	2.82984955984469	3.1554254317472	2.9297909977186	1.94860084749336	0.659924558402378
chr1:40342320-40342528	0.613531652917927	0.0143552929770701	2.21723071622067	1.59931779369823	1.28095631383106	1.25096157353322	0.422233000683048	0.871843648509318
chr1:15964049-15964231	0.333423733725192	0.855989697308481	1.94485844580754	1.68706068833989	0.855989697308481	1.77820857639809	1.41683974191283	1.23266075679027
chr17:4397298-4397460	-0.15200309344505	0.0143552929770701	0.910732661902913	0.941106310946432	0.748461233004036	0.992768430768924	0.422233000683048	0.0976107966264223
chr8:94995229-94995407	0.333423733725192	-0.3040061868901	2.40053792958373	2.31614574229336	1.42223300068305	0.895302621333307	-0.3040061868901	0.250961573533219
chr3:106295893-106296130	-0.15200309344505	-0.3040061868901	0.978195629681652	0.454175893185802	0.0840642647884745	-0.0892673380970872	0.799087306074004	0.773996325111173
chr1:33445227-33445608	0.782408564927373	-0.136061549576028	2.56071495447448	2.71149490665009	2.37016428054021	2.50080205305716	0.422233000683048	0.773996325111173
chr5:126703801-126703957	-0.3040061868901	-0.3040061868901	0.910732661902913	1.07724299893246	1.42223300068305	1.40053792958373	-0.3040061868901	-0.3040061868901
chr5:126716858-126717087	-0.3040061868901	-0.3040061868901	2.16027483140859	2.17312743348066	2.47248777146274	2.39506279951758	-0.3040061868901	-0.3040061868901
chr5:126748040-126748455	2.68257329734758	2.55826763405574	4.25096157353322	4.58796498888268	4.05658352836637	3.98823022306046	3.33485426933163	3.21256933885081
chr5:126792413-126792629	0.855989697308481	0.389566811762726	3.5385381636298	3.4594316186373	2.65306001710456	2.90496571868403	-0.3040061868901	0.250961573533219
chr6:151628245-151628447	0.432959407276106	0.27500704749987	2.29865831556452	2.34198574722862	1.35614381022528	1.54101915313356	-0.0892673380970872	-0.0892673380970872
chr6:151645607-151645790	-0.3040061868901	0.27500704749987	1.60407132366886	1.19534759832222	0.0840642647884745	0.411426245726465	-0.3040061868901	-0.0892673380970872
chr3:141544793-141545046	0.333423733725192	1.13750352374994	2.16027483140859	2.34198574722862	2.68257329734758	2.53356334821451	0.687060688339892	0.53605290024021
chr1:172755840-172756352	1.78240856492737	1.58496250072116	3.99276843076892	3.76447355099267	2.65306001710456	2.56559717585422	1.48542682717024	1.9560566524124
chr1:172778916-172779202	0.22650852980868	0.389566811762726	1.27500704749987	1.76553474636298	1.35614381022528	1.40053792958373	0.687060688339892	0.773996325111173
chr3:172701743-172702074	1.81966818349646	1.72246602447109	3.78345665436024	3.72465027173297	2.37016428054021	2.62760683812965	3.21723071622067	2.95046841415012
chr3:172778425-172778571	-0.15200309344505	-0.136061549576028	1.68706068833989	1.36176835941915	0.855989697308481	1.16992500144231	0.27500704749987	0.400537929583729
chr10:6126315-6126496	0.111031312388744	0.0143552929770701	2.64616265715789	2.67129337248158	0.948600847493356	0.0976107966264223	0.422233000683048	0.400537929583729
chr6:17944249-17944634	-0.0144995696951151	-0.3040061868901	1.10433665981474	0.545968369105292	1.20789285164133	0.678071905112638	-0.0892673380970872	-0.0892673380970872
chr7:148872260-148872445	0.6959938131099	0.495695162624069	2.27202318906105	2.28688114778816	1.42223300068305	1.25096157353322	1.55090066464752	0.773996325111173
chr6:36627883-36628215	1.81966818349646	1.8073549220576	3.64616265715789	3.68369645430652	3.27202318906105	3.54596836910529	1.55090066464752	1.85996954822103
chr6:36682973-36683120	0.992768430768924	1.63226821549951	2.80322703643493	2.77188557851537	2.33628338786443	3.20006486151431	2.04614178164472	2.47248777146274
chr6:36687862-36688415	0.432959407276106	0.687060688339892	2.51853513898218	2.39231742277876	2.86591881455221	3.00180224263399	1.33913738491959	0.871843648509318
chr5:171149367-171149588	-0.15200309344505	0.150559676575381	0.432959407276106	1.41142624572647	0.0840642647884745	-0.3040061868901	-0.0892673380970872	-0.3040061868901
chr6:70849180-70849982	0.992768430768924	0.687060688339892	2.32481060342048	2.23266075679027	1.42223300068305	0.790772037862	1.89917563048051	1.15055967657538
chr5:108361266-108361565	-0.0144995696951151	0.27500704749987	2.07382023329167	2.17312743348066	0.641546029087524	0.895302621333307	0.55581615506164	0.400537929583729
chr2:190433520-190434063	0.111031312388744	0.594548549550354	3.08746284125034	2.9560566524124	2.86591881455221	2.90496571868403	0.55581615506164	0.773996325111173
chr13:39699430-39699690	-0.0144995696951151	-0.136061549576028	1.27500704749987	0.871843648509318	1.60880924267552	1.66448284036468	0.687060688339892	-0.3040061868901
chr10:115125653-115125791	-0.3040061868901	-0.3040061868901	2.42492208821069	2.60644222813161	0.748461233004036	1.08406426478847	0.111031312388744	0.250961573533219
chr10:115167837-115168107	1.61823865559545	1.58496250072116	4.19613488076516	4.11186596386756	4.26753579806873	3.877744249949	1.84799690655495	1.31034012061215
chr10:115174047-115174316	-0.3040061868901	-0.3040061868901	2.70708299177171	2.7311832415722	1.66902676550963	1.66448284036468	0.799087306074004	-0.3040061868901
chr5:78753919-78754089	0.333423733725192	0.687060688339892	2.42492208821069	2.49313492230551	2.10433665981474	0.678071905112638	0.27500704749987	0.400537929583729
chr1:183731589-183731762	-0.0144995696951151	0.0143552929770701	1.4276061727819	1.87970576628229	0.389566811762726	0.411426245726465	0.27500704749987	0.0976107966264223
chr2:222522027-222522370	-0.15200309344505	-0.3040061868901	0.432959407276106	1.07724299893246	1.48542682717024	1.25096157353322	0.111031312388744	0.400537929583729
chr2:222538588-222538754	0.432959407276106	0.27500704749987	1.68706068833989	1.41142624572647	0.641546029087524	0.411426245726465	0.422233000683048	0.0976107966264223
chr6:121772059-121772597	0.432959407276106	0.0143552929770701	2.01077983875324	1.4594316186373	1.04264433740849	0.263034405833794	0.27500704749987	-0.0892673380970872
chr8:102938977-102939129	-0.0144995696951151	0.0143552929770701	1.4276061727819	1.59931779369823	-0.104697378666693	-0.3040061868901	-0.0892673380970872	-0.0892673380970872
chr4:67437854-67438290	0.613531652917927	1.8073549220576	3.23112515787905	2.6915341649192	3.34482849699744	3.20006486151431	1.33913738491959	0.400537929583729
chr4:67448742-67448902	-0.3040061868901	0.27500704749987	2.29865831556452	2.84799690655495	2.47248777146274	1.77820857639809	0.27500704749987	0.0976107966264223
chr4:67452181-67452539	0.6959938131099	0.687060688339892	3.10265813136374	3.66220549965362	3.44757919654888	3.57773093149008	1.41683974191283	0.773996325111173
chr14:21275450-21275658	0.22650852980868	-0.3040061868901	1.4276061727819	0.454175893185802	0.0840642647884745	-0.0892673380970872	0.111031312388744	0.871843648509318
chr14:21298428-21298617	-0.0144995696951151	0.150559676575381	1.10433665981474	1.36176835941915	1.60880924267552	0.895302621333307	-0.0892673380970872	0.0976107966264223
chr2:26382643-26382942	0.992768430768924	0.687060688339892	2.68706068833989	2.58496250072116	2.62527048937469	2.50080205305716	0.111031312388744	1.75274859140713
chr22:35642201-35642484	0.111031312388744	0.0143552929770701	1.68706068833989	1.95233356636969	0.389566811762726	0.0976107966264223	1.18269229751619	0.0976107966264223
chr11:122100613-122101067	0.432959407276106	0.594548549550354	1.56559717585423	1.8073549220576	0.516015147003665	0.678071905112638	-0.3040061868901	1.51601514700366
chr11:122114099-122114682	-0.0144995696951151	0.495695162624069	2.01077983875324	2.23266075679027	1.72246602447109	0.790772037862	0.111031312388744	0.53605290024021
chr18:61941692-61942310	0.111031312388744	-0.3040061868901	1.47508488294878	0.124328135002202	0.748461233004036	0.545968369105292	0.687060688339892	-0.0892673380970872
chr20:20414106-20414322	-0.3040061868901	-0.3040061868901	0.22650852980868	0.871843648509318	0.0840642647884745	-0.0892673380970872	0.687060688339892	0.0976107966264223
chr6:25118135-25118343	0.111031312388744	0.150559676575381	2.21723071622067	2.75274859140713	1.72246602447109	0.790772037862	0.27500704749987	0.659924558402378
chr6:25177582-25177823	0.333423733725192	1.20163386116965	3.0408924306469	3.35895882583233	1.1243281350022	1.08406426478847	0.687060688339892	1.06350294230616
chr6:25179257-25179545	0.992768430768924	0.773996325111173	3.39917109381982	3.19219416528334	1.72246602447109	0.790772037862	1	0.53605290024021
chr6:25186420-25186661	0.111031312388744	0.150559676575381	0.839959587489532	1.55581615506164	-0.3040061868901	-0.3040061868901	-0.0892673380970872	0.400537929583729
chr10:14047576-14047759	-0.3040061868901	-0.3040061868901	1.72683121703249	1.91456452349394	0.748461233004036	-0.0892673380970872	0.687060688339892	-0.0892673380970872
chr4:26613316-26613668	0.22650852980868	0.150559676575381	1.91073266190291	2.34198574722862	1.82781902461732	2.16349873228288	0.687060688339892	0.0976107966264223
chr6:106496947-106497189	0.782408564927373	0.687060688339892	2.82171021503467	2.90303827011291	3.57288966842058	3.26153081524341	2.13422093976063	1.37851162325373
chr4:102521918-102522166	1.33913738491959	1	2.51853513898218	2.67129337248158	1.55090066464752	1.32768736417605	0.903038270112912	0.871843648509318
chr4:102546671-102546832	0.6959938131099	-0.3040061868901	1.76553474636298	2.28688114778816	0.948600847493356	0.545968369105292	1	0.53605290024021
chr4:102589897-102590065	-0.3040061868901	-0.136061549576028	1.47508488294878	1.95233356636969	0.0840642647884745	0.790772037862	-0.0892673380970872	-0.3040061868901
chr4:102590706-102590845	-0.3040061868901	-0.3040061868901	1.60407132366886	0.545968369105292	0.389566811762726	0.0976107966264223	-0.0892673380970872	-0.3040061868901
chr3:188061346-188061495	0.111031312388744	0.150559676575381	1.04264433740849	1.19534759832222	0.0840642647884745	0.790772037862	0.111031312388744	0.659924558402378
chr14:75363832-75364153	0.22650852980868	0.0143552929770701	1.64616265715789	1.98550043030488	1.1243281350022	1.60407132366886	-0.0892673380970872	-0.0892673380970872
chr7:107485971-107486270	0.6959938131099	0.0143552929770701	1.4276061727819	1.72683121703249	1.97452931248388	1.72246602447109	0.27500704749987	0.400537929583729
chr5:82754450-82755120	1.05658352836637	1.0703893278914	3.81147103052984	3.78345665436024	3.25398926623079	3.0496307677246	1.33913738491959	1.6959938131099
chr1:210340384-210340582	0.333423733725192	0.594548549550354	3.24488705912353	2.97269265400426	2.5033487351675	2.43028527297778	1.84799690655495	0.871843648509318
chr9:76530650-76531026	0.782408564927373	1.43295940727611	3.10265813136374	2.75274859140713	2.43829285157915	2.43028527297778	1.48542682717024	1.85996954822103
chr16:56121192-56121400	0.22650852980868	0.773996325111173	2.13422093976063	2.20476675065461	1.87970576628229	2.12101540096137	1.55090066464752	1.37851162325373
chr11:94533716-94534700	3.00898878322725	3.31759350462347	5.41717741190639	5.40871186102943	4.71369581484336	4.98139603197215	2.78868571061353	2.99638874644762
chr1:234501126-234501437	0.111031312388744	0.150559676575381	2.87381319835909	3.0703893278914	3.30888505741176	3.65535182861255	0.422233000683048	0.871843648509318
chr1:234517270-234517621	0.992768430768924	1.13750352374994	2.56071495447448	3.05484847699562	1.72246602447109	2.35895882583233	0.111031312388744	1.31034012061215
chr1:234589889-234590157	0.432959407276106	0.0143552929770701	2.04264433740849	1.98550043030488	1.48542682717024	0.678071905112638	0.422233000683048	-0.0892673380970872
chr4:139435509-139436137	-0.3040061868901	0.27500704749987	2.78450398292957	2.17312743348066	0.516015147003665	0.790772037862	0.903038270112912	0.53605290024021
chr3:27412906-27413250	0.111031312388744	0.27500704749987	1.10433665981474	1.13750352374994	0.238786859587117	0.0976107966264223	0.111031312388744	-0.3040061868901
chr3:27454982-27455260	1.11769504266975	1.43295940727611	3.24488705912353	3.31903981556254	3.77082904603249	3.57773093149008	0.903038270112912	0.871843648509318
chr6:74451780-74452233	-0.15200309344505	0.389566811762726	0.910732661902913	1.25096157353322	-0.3040061868901	0.411426245726465	0.422233000683048	0.400537929583729
chr20:10403305-10403469	-0.0144995696951151	0.27500704749987	1.32768736417605	1.0071955014042	0.855989697308481	-0.3040061868901	0.422233000683048	0.250961573533219
chr20:10490805-10491059	0.855989697308481	0.773996325111173	3.17472598770613	3.0703893278914	2.98367769469807	3.31903981556254	2.13422093976063	1.85996954822103
chr18:46167879-46168343	1.95977015521147	1.72246602447109	3.54966917072649	3.61941301059794	4.12018602753186	4.04701481951759	1.33913738491959	2.4032677223393
chr12:72823624-72824008	0.613531652917927	0.0143552929770701	2.01077983875324	2.44360665147561	1.82781902461732	2.32192809488736	0.903038270112912	0.250961573533219
chr3:180318915-180319336	-0.0144995696951151	-0.3040061868901	0.432959407276106	1.19534759832222	0.0840642647884745	-0.3040061868901	0.687060688339892	0.0976107966264223
chr13:75458797-75459285	0.6959938131099	0.0143552929770701	2.18903382439002	2.23266075679027	1.87970576628229	0.411426245726465	0.111031312388744	0.250961573533219
chr4:55429648-55429840	0.333423733725192	0.495695162624069	1.22032995487956	1.68706068833989	0.389566811762726	0.678071905112638	0.111031312388744	1.37851162325373
chr10:31510174-31510411	-0.0144995696951151	-0.136061549576028	1.80322703643493	1.07724299893246	0.0840642647884745	0.790772037862	0.422233000683048	-0.3040061868901
chr16:83790261-83790434	-0.3040061868901	0.0143552929770701	1.22032995487956	0.454175893185802	0.641546029087524	0.678071905112638	0.27500704749987	-0.3040061868901
chr16:83792861-83793190	-0.3040061868901	0.594548549550354	1.83995958748953	1.72683121703249	1.20789285164133	1.16992500144231	0.111031312388744	0.400537929583729
chr6:11514795-11514947	0.22650852980868	0.594548549550354	1.72683121703249	1.68706068833989	0.0840642647884745	0.0976107966264223	0.27500704749987	-0.3040061868901
chr1:193211550-193211969	1.53106949272595	1.67807190511264	4.38059093426592	4.41142624572646	4.33985000288462	4.01256867350306	1.99638874644762	1.64154602908752
chr1:193265773-193265966	0.526068811667588	-0.3040061868901	1.76553474636298	1.91456452349394	0.238786859587117	0.0976107966264223	0.111031312388744	0.53605290024021
chr9:31592468-31592665	-0.3040061868901	-0.136061549576028	0.526068811667588	0.871843648509318	0.0840642647884745	0.0976107966264223	-0.0892673380970872	0.0976107966264223
chr12:78176876-78177755	0.111031312388744	0.855989697308481	1.47508488294878	1.95233356636969	0.641546029087524	1.25096157353322	0.27500704749987	0.53605290024021
chr17:20922283-20922638	-0.0144995696951151	0.0143552929770701	1.72683121703249	1.41142624572647	0.238786859587117	0.678071905112638	0.903038270112912	0.659924558402378
chr17:20925730-20926570	0.22650852980868	1	3.17472598770613	3.14893410452634	1.35614381022528	1.08406426478847	0.687060688339892	0.871843648509318
chr1:226330421-226330721	0.432959407276106	0.0143552929770701	1.94485844580754	1.98550043030488	1.20789285164133	1.40053792958373	-0.3040061868901	0.0976107966264223
chr1:226379985-226380276	-0.15200309344505	0.27500704749987	1.60407132366886	1.36176835941915	1.04264433740849	1.16992500144231	-0.3040061868901	-0.0892673380970872
chr1:107491645-107492310	0.782408564927373	0.389566811762726	1.87578006306849	2.39231742277876	1.97452931248388	1.46988597627446	1	0.400537929583729
chr10:7233328-7233718	-0.15200309344505	0.594548549550354	1.87578006306849	1.59931779369823	0.855989697308481	0.992768430768924	-0.3040061868901	-0.3040061868901
chr13:110580877-110581064	0.855989697308481	0.687060688339892	2.32481060342048	2.56071495447448	2.76341157447001	2.35895882583233	1.09761079662642	0.871843648509318
chr14:85789549-85789706	-0.3040061868901	-0.3040061868901	1.4276061727819	1.0071955014042	-0.3040061868901	0.0976107966264223	0.27500704749987	-0.3040061868901
chr1:181491965-181492211	-0.15200309344505	-0.3040061868901	1.68706068833989	1.64616265715789	2.53605290024021	1.88362081628567	0.111031312388744	-0.0892673380970872
chr5:75021452-75021789	0.111031312388744	0.0143552929770701	1.83995958748953	1.31034012061215	0.748461233004036	0.678071905112638	0.422233000683048	0.400537929583729
chr5:75048467-75048744	-0.3040061868901	-0.3040061868901	2.04264433740849	2.08406426478847	3.34482849699744	3.0496307677246	0.422233000683048	0.53605290024021
chr20:6940844-6941118	0.333423733725192	-0.3040061868901	1.37851162325373	0.941106310946432	1.42223300068305	1.16992500144231	-0.3040061868901	-0.0892673380970872
chr6:18643844-18644008	-0.15200309344505	0.0143552929770701	1.37851162325373	0.799087306074004	1.1243281350022	-0.3040061868901	-0.3040061868901	-0.3040061868901
chr21:38268202-38268404	0.613531652917927	0.389566811762726	2.58255600301406	2.28688114778816	0.389566811762726	1.40053792958373	0.799087306074004	0.871843648509318
chr21:38299812-38300487	1.23266075679027	1.20163386116965	3.07210580048042	2.98913900736823	1.20789285164133	1.32768736417605	1.09761079662642	0.970853654340484
chr8:29366809-29367070	-0.3040061868901	0.389566811762726	2.68706068833989	2.8094144442359	1.55090066464752	0.411426245726465	0.111031312388744	1.15055967657538
chr6:83444220-83444566	1.17632277264046	1.13750352374994	3.11769504266975	3.22187708107703	2.26303440583379	2.39506279951758	1.61353165291793	0.871843648509318
chr1:87889433-87889872	-0.3040061868901	0.389566811762726	1.10433665981474	1.51096191927738	0.855989697308481	-0.3040061868901	-0.3040061868901	0.0976107966264223
chr3:133441702-133442295	1.57531233068744	1.53605290024021	3.20320115631661	3.26453643099903	3.48026512205446	3.65535182861255	2.22032995487956	1.6959938131099
chr9:37302391-37302543	-0.0144995696951151	-0.3040061868901	1.87578006306849	2.36737106564853	2.18586654531133	2.20476675065461	0.422233000683048	0.53605290024021
chr3:172088031-172088464	0.992768430768924	0.687060688339892	2.32481060342048	3.11769504266975	2.37016428054021	2.65764000520782	2.22032995487956	1.6959938131099
chr3:172095273-172095469	0.925999418556223	0.687060688339892	2.70708299177171	2.8094144442359	1.35614381022528	1.83187724119167	1.09761079662642	0.250961573533219
chr8:48101650-48102134	-0.0144995696951151	0.495695162624069	1.37851162325373	1.55581615506164	0.855989697308481	0.992768430768924	0.687060688339892	1.58014548442338
chr5:78610801-78611543	0.111031312388744	0.150559676575381	1.04264433740849	1.36176835941915	0.855989697308481	1.08406426478847	0.799087306074004	0.970853654340484
chr8:8861840-8862174	0.333423733725192	0.594548549550354	3.10265813136374	2.93734439215023	-0.104697378666693	0.992768430768924	0.799087306074004	0.659924558402378
chr8:8880003-8880744	1.78240856492737	1.37851162325373	3.2585189247113	3.5981269599196	2.68257329734758	2.87970576628229	1.89917563048051	1.85996954822103
chr4:38752140-38752762	1.57531233068744	1.88752527074159	3.38681094647222	3.29130885982897	3.09423606984577	3.02680005934372	2.04614178164472	1.75274859140713
chr4:38769932-38770123	0.782408564927373	0.687060688339892	1.94485844580754	2.62760683812965	0.641546029087524	0.678071905112638	0.55581615506164	1.23266075679027
chr4:38794120-38794821	1.38956681176273	0.0143552929770701	2.95977015521147	3.27798474729977	2.06350294230616	2.02856915219677	0.27500704749987	1.06350294230616
chr15:40092616-40092849	-0.3040061868901	0.0143552929770701	1.04264433740849	0.871843648509318	0.948600847493356	0.411426245726465	-0.3040061868901	-0.3040061868901
chr11:123353985-123354183	0.782408564927373	0.27500704749987	2.76553474636298	2.5385381636298	0.238786859587117	1.25096157353322	0.687060688339892	0.53605290024021
chr11:123381331-123382163	0.432959407276106	1.13750352374994	3.33771109212829	3.68369645430652	3.0071955014042	2.68706068833989	1.48542682717024	0.53605290024021
chr9:117945470-117945645	-0.3040061868901	-0.136061549576028	1.68706068833989	1.51096191927738	-0.3040061868901	0.263034405833794	0.687060688339892	-0.3040061868901
chr9:117957303-117957676	0.6959938131099	1.20163386116965	2.47248777146274	2.28688114778816	2.29865831556452	2.07724299893246	2.22032995487956	1.31034012061215
chr9:117960941-117961143	0.111031312388744	-0.136061549576028	2.01077983875324	2.20476675065461	2.53605290024021	2.16349873228288	0.27500704749987	-0.3040061868901
chr3:180529605-180529923	0.111031312388744	0.0143552929770701	1.16349873228288	1.19534759832222	-0.3040061868901	-0.3040061868901	0.687060688339892	-0.3040061868901
chr22:21824066-21824300	-0.15200309344505	-0.136061549576028	1.52105073690096	0.713695814843359	0.948600847493356	0.678071905112638	-0.3040061868901	-0.3040061868901
chr15:88640014-88640323	1.28688114778816	1.32192809488736	3.92599941855622	4.17232749165762	3.99004721957379	4.14649230697719	1.26303440583379	0.659924558402378
chr11:117817794-117818402	2.55581615506164	2.4032677223393	4.56071495447448	4.36667191611176	1.42223300068305	2.12101540096137	2.13422093976063	1.6959938131099
chr11:117851128-117851301	0.111031312388744	0.0143552929770701	1.94485844580754	1.76553474636298	0.389566811762726	1.77820857639809	0.111031312388744	0.400537929583729
chr11:117861983-117862185	-0.0144995696951151	0.594548549550354	2.99276843076892	2.64846544302731	1.72246602447109	0.678071905112638	0.27500704749987	0.53605290024021
chr5:151085568-151086370	2.39231742277876	2.31903981556254	4.6246858105254	4.32048467801769	3.27202318906105	2.77399632511117	2.84398384404833	2.29572302453997
chr5:151098266-151098456	1.05658352836637	1.13750352374994	3.3743439890385	3.05484847699562	2.01792190799726	2.07724299893246	0.55581615506164	0.871843648509318
chr4:10673837-10674275	-0.0144995696951151	0.594548549550354	3.29865831556452	3.65191274464578	2.59693514238723	3.20006486151431	1.09761079662642	0.773996325111173
chr4:10688244-10688424	-0.0144995696951151	0.0143552929770701	2.40053792958373	1.95233356636969	0.389566811762726	0.263034405833794	-0.3040061868901	-0.3040061868901
chr6:136856394-136856667	0.111031312388744	0.389566811762726	4.18903382439002	3.64154602908752	2.84197311892718	3.35614381022528	-0.0892673380970872	0.871843648509318
chr3:13457699-13457878	0.22650852980868	0.150559676575381	1.83995958748953	1.59931779369823	0.855989697308481	0.790772037862	-0.3040061868901	0.0976107966264223
chr3:27899663-27899995	0.526068811667588	0.0143552929770701	1.72683121703249	1.4594316186373	2.22342254993494	1.66448284036468	0.55581615506164	-0.3040061868901
chrX:15782090-15782654	2.02502879449152	1.72246602447109	3.62527048937469	3.5298209465287	2.56559717585422	3.33771109212829	1.55090066464752	0.970853654340484
chr8:19214760-19214933	0.925999418556223	-0.3040061868901	1.76553474636298	1.59931779369823	1.66902676550963	1.88362081628567	0.55581615506164	1.23266075679027
chr20:46108420-46108683	1.65992455840238	1.63226821549951	3.79285535236249	3.44625622988956	2.76341157447001	2.68706068833989	2.17632277264046	1.85996954822103
chr6:143614363-143614540	0.6959938131099	0.495695162624069	2.04264433740849	1.72683121703249	1.82781902461732	1.25096157353322	1.18269229751619	1.06350294230616
chr6:34630296-34630436	-0.0144995696951151	-0.3040061868901	1.68706068833989	0.941106310946432	0.389566811762726	0.411426245726465	0.111031312388744	-0.0892673380970872
chr6:34644828-34644965	-0.0144995696951151	0.27500704749987	1.37851162325373	1.41142624572647	0.855989697308481	0.895302621333307	0.422233000683048	-0.3040061868901
chr6:34662403-34662682	0.432959407276106	0.0143552929770701	1.80322703643493	1.25096157353322	0.516015147003665	0.411426245726465	-0.3040061868901	-0.3040061868901
chr3:179017379-179017542	-0.3040061868901	-0.136061549576028	2.32481060342048	2.60644222813161	2.43829285157915	2.39506279951758	0.799087306074004	0.871843648509318
chr6:71063981-71064145	0.432959407276106	-0.3040061868901	1.68706068833989	1.4594316186373	0.0840642647884745	0.411426245726465	0.111031312388744	0.250961573533219
chr10:93480718-93480921	0.613531652917927	0.687060688339892	2.10433665981474	2.31614574229336	1.87970576628229	1.54101915313356	0.799087306074004	0.773996325111173
chr1:27882277-27882465	0.111031312388744	0.773996325111173	2.13422093976063	2.08406426478847	0.238786859587117	0.545968369105292	0.27500704749987	0.400537929583729
chr13:111270365-111270524	0.111031312388744	-0.3040061868901	1.16349873228288	1.07724299893246	0.238786859587117	0.895302621333307	-0.3040061868901	-0.3040061868901
chr19:16654187-16654422	0.333423733725192	0.27500704749987	1.87578006306849	1.76553474636298	1.04264433740849	1.46988597627446	0.55581615506164	0.400537929583729
chr1:247407223-247407619	2.26002565596146	2.80322703643493	5.15299460549244	5.08958289312471	4.05658352836637	4.37295209791183	3.31614574229336	3.34482849699744
chr1:247408168-247408413	1.92599941855622	2.10097764772482	3.96809075204526	3.77399632511117	3.54225804976692	3.35614381022528	2.37573453858316	2.21723071622067
chr1:247409998-247410279	1.81966818349646	1.84799690655495	4.32409051603798	4.25171909260596	2.62527048937469	2.82781902461732	1.84799690655495	1.85996954822103
chr9:14706663-14707006	0.613531652917927	0.687060688339892	2.01077983875324	1.72683121703249	0.948600847493356	1.08406426478847	0.111031312388744	0.773996325111173
chr2:190121444-190121622	0.432959407276106	-0.136061549576028	1.72683121703249	1.55581615506164	-0.3040061868901	-0.0892673380970872	0.799087306074004	0.400537929583729
chr2:190128079-190128227	0.111031312388744	-0.3040061868901	1.4276061727819	0.124328135002202	0.516015147003665	0.263034405833794	-0.0892673380970872	-0.3040061868901
chr17:56870097-56870611	1.17632277264046	1.20163386116965	3.28540221886225	3.38404980679516	1.60880924267552	2.43028527297778	1.41683974191283	0.871843648509318
chr1:17027427-17027699	0.526068811667588	0.150559676575381	1.16349873228288	1.72683121703249	2.43829285157915	2.7158933705476	0.687060688339892	1.06350294230616
chr1:17079171-17079768	0.782408564927373	0.495695162624069	2.18903382439002	1.59931779369823	1.66902676550963	1.54101915313356	1.09761079662642	1.58014548442338
chr10:60238087-60238264	0.855989697308481	0.773996325111173	1.87578006306849	2.71149490665009	1.35614381022528	0.545968369105292	0.903038270112912	1.31034012061215
chr10:60284884-60285031	0.111031312388744	0.150559676575381	1.60407132366886	1.95233356636969	2.37016428054021	1.77820857639809	0.111031312388744	-0.3040061868901
chr8:80017083-80017579	1.05658352836637	0.150559676575381	3.07210580048042	3.0703893278914	2.40599235967584	1.66448284036468	0.903038270112912	0.400537929583729
chr1:155707634-155708123	-0.3040061868901	-0.136061549576028	2.29865831556452	1.51096191927738	1.1243281350022	1.88362081628567	0.422233000683048	0.400537929583729
chr22:24339191-24339379	0.111031312388744	0.0143552929770701	1.16349873228288	0.799087306074004	1.35614381022528	1.08406426478847	0.27500704749987	0.53605290024021
chr5:158780758-158780921	0.111031312388744	-0.136061549576028	2.04264433740849	1.4594316186373	1.55090066464752	1.32768736417605	0.27500704749987	-0.3040061868901
chr3:51209150-51209363	0.111031312388744	0.0143552929770701	1.16349873228288	1.72683121703249	-0.104697378666693	1.32768736417605	-0.3040061868901	0.0976107966264223
chr18:42529238-42529393	-0.3040061868901	-0.3040061868901	0.765534746362977	0.238786859587117	0.0840642647884745	0.0976107966264223	0.55581615506164	-0.0892673380970872
chr3:39234042-39234350	0.22650852980868	0.495695162624069	1.4276061727819	1.8073549220576	0.389566811762726	0.263034405833794	0.687060688339892	0.400537929583729
chr3:39290169-39290615	-0.0144995696951151	0.687060688339892	3.62527048937469	3.80322703643493	3.63226821549951	3.68481873755322	1.33913738491959	0.659924558402378
chr15:78347227-78347670	0.22650852980868	-0.3040061868901	1.76553474636298	2.114367024952	1.60880924267552	1.98185265328974	0.111031312388744	0.250961573533219
chr13:30169403-30169706	-0.0144995696951151	0.150559676575381	1.52105073690096	1.36176835941915	1.72246602447109	1.16992500144231	0.422233000683048	0.0976107966264223
chr18:21660191-21660811	-0.0144995696951151	0.0143552929770701	1.22032995487956	1.84398384404833	2.37016428054021	1.77820857639809	0.111031312388744	0.250961573533219
chr10:119864050-119864417	0.782408564927373	0.0143552929770701	1.80322703643493	1.51096191927738	1.04264433740849	1.08406426478847	0.111031312388744	0.0976107966264223
chr2:29040235-29040371	-0.3040061868901	-0.3040061868901	1.22032995487956	1.25096157353322	-0.3040061868901	0.263034405833794	-0.3040061868901	-0.3040061868901
chr12:80860514-80860692	-0.15200309344505	-0.3040061868901	1.10433665981474	0.238786859587117	0.0840642647884745	0.0976107966264223	0.111031312388744	0.400537929583729
chr12:80864525-80864783	0.333423733725192	0.27500704749987	1.52105073690096	1.13750352374994	0.948600847493356	0.263034405833794	1.33913738491959	0.659924558402378
chr20:31923459-31924166	0.925999418556223	0.594548549550354	3.33771109212829	3.44625622988956	2.65306001710456	2.82781902461732	1.99638874644762	2.47248777146274
chr11:18710900-18711227	0.22650852980868	-0.3040061868901	2.07382023329167	1.87970576628229	2.37016428054021	2.43028527297778	-0.3040061868901	0.773996325111173
chr4:40523830-40524306	0.22650852980868	0.495695162624069	1.60407132366886	1.55581615506164	0.748461233004036	0.545968369105292	0.27500704749987	0.659924558402378
chr6:71108004-71108405	0.992768430768924	1.48542682717024	3.00898878322725	2.98913900736823	1.42223300068305	1.32768736417605	1.26303440583379	1.44890095114513
chr4:76755312-76755525	-0.15200309344505	-0.136061549576028	1.10433665981474	0.713695814843359	-0.3040061868901	-0.3040061868901	0.55581615506164	0.250961573533219
chr8:133006178-133006358	-0.3040061868901	-0.3040061868901	1.4276061727819	1.95233356636969	1.35614381022528	1.40053792958373	-0.3040061868901	-0.3040061868901
chr8:133046420-133046712	0.782408564927373	1.13750352374994	2.74631276642546	2.14404636961671	2.56559717585422	2.8011586560937	1.33913738491959	0.871843648509318
chr8:133047530-133047782	0.432959407276106	0.687060688339892	2.49569516262407	2.86591881455221	0.389566811762726	0.992768430768924	0.27500704749987	0.400537929583729
chr8:133068554-133069354	1.65992455840238	1.13750352374994	3.69710657447697	3.37155886261196	3.13586316536868	2.90496571868403	2.09085343045111	1.64154602908752
chr13:41928353-41928923	0.22650852980868	0.27500704749987	3.05658352836637	2.790772037862	2.18586654531133	2.46727948045998	0.687060688339892	0.773996325111173
chr1:37823211-37823693	0.432959407276106	0.773996325111173	1.97819562968165	1.51096191927738	0.516015147003665	1.72246602447109	1.18269229751619	0.250961573533219
chr13:72165868-72166479	0.432959407276106	-0.3040061868901	1.16349873228288	1.64616265715789	1.20789285164133	0.895302621333307	0.903038270112912	0.659924558402378
chr6:137957598-137958075	0.855989697308481	0.495695162624069	2.47248777146274	2.5385381636298	2.43829285157915	2.90496571868403	1.18269229751619	1.15055967657538
chr17:64218200-64218522	1.11769504266975	1.20163386116965	3.02502879449152	2.88362081628567	1.72246602447109	2.74416109557041	1.67807190511264	1.23266075679027
chr17:64270682-64271100	-0.0144995696951151	0.495695162624069	2.07382023329167	1.64616265715789	0.748461233004036	1.25096157353322	0.687060688339892	0.970853654340484
chr17:64292222-64292702	-0.3040061868901	0.495695162624069	2.18903382439002	1.8073549220576	1.48542682717024	0.992768430768924	0.422233000683048	-0.3040061868901
chr8:108178383-108178802	0.333423733725192	0.0143552929770701	2.58255600301406	2.49313492230551	1.60880924267552	1.25096157353322	0.27500704749987	0.0976107966264223
chr8:134731743-134731886	0.22650852980868	0.150559676575381	1.91073266190291	1.55581615506164	0.855989697308481	0.411426245726465	0.422233000683048	0.400537929583729
chr8:134790964-134791438	1.05658352836637	1.26303440583379	2.87381319835909	2.82984955984469	3.02856915219677	2.28392177230762	1.26303440583379	1.23266075679027
chr1:199102372-199102549	0.613531652917927	0.0143552929770701	2.32481060342048	1.98550043030488	0.748461233004036	0.895302621333307	1	0.400537929583729
chr1:199173322-199173775	1.17632277264046	1	3.41142624572647	3.22187708107703	3.58856473740135	2.82781902461732	1.26303440583379	1.06350294230616
chr6:134305803-134305956	-0.0144995696951151	-0.136061549576028	1.87578006306849	0.713695814843359	1.1243281350022	1.08406426478847	-0.0892673380970872	-0.3040061868901
chr1:143673085-143673295	0.613531652917927	0.389566811762726	2.32481060342048	2.114367024952	1.60880924267552	2.02856915219677	0.422233000683048	-0.3040061868901
chr4:26758420-26758666	0.22650852980868	0.687060688339892	2.21723071622067	2.62760683812965	1.66902676550963	1.32768736417605	-0.0892673380970872	0.400537929583729
chr6:87196232-87196705	0.526068811667588	0.773996325111173	2.13422093976063	2.60644222813161	1.20789285164133	0.895302621333307	0.799087306074004	0.400537929583729
chr3:15816949-15817142	0.22650852980868	0.0143552929770701	1.94485844580754	1.98550043030488	1.28095631383106	1.88362081628567	1.09761079662642	0.250961573533219
chr1:101312190-101312475	0.6959938131099	0.495695162624069	2.47248777146274	1.98550043030488	1.28095631383106	0.895302621333307	1.41683974191283	0.53605290024021
chr1:101344726-101345076	0.6959938131099	-0.136061549576028	1.56559717585423	1.51096191927738	1.42223300068305	1.93357263826102	1	0.0976107966264223
chr9:125700943-125701092	-0.3040061868901	0.0143552929770701	1.37851162325373	1.59931779369823	0.238786859587117	0.895302621333307	0.687060688339892	-0.3040061868901
chr12:124480236-124480775	0.22650852980868	0.594548549550354	2.47248777146274	2.114367024952	2.68257329734758	3.22032995487956	0.55581615506164	1.06350294230616
chr1:51871183-51871923	0.992768430768924	1.13750352374994	2.87381319835909	3.11769504266975	2.01792190799726	2.02856915219677	1.26303440583379	0.871843648509318
chr9:75232491-75232724	0.432959407276106	-0.3040061868901	0.765534746362977	1.41142624572647	0.0840642647884745	0.895302621333307	0.27500704749987	-0.0892673380970872
chr15:101228153-101228310	-0.3040061868901	-0.3040061868901	2.16027483140859	2.41953889151378	1.82781902461732	1.83187724119167	0.111031312388744	-0.3040061868901
chr15:101236313-101236519	0.111031312388744	-0.3040061868901	1.68706068833989	2.31614574229336	0.516015147003665	0.678071905112638	0.111031312388744	-0.3040061868901
chr15:101286862-101287036	0.22650852980868	0.27500704749987	1.10433665981474	1.41142624572647	1.48542682717024	1.60407132366886	0.687060688339892	0.0976107966264223
chr1:51439137-51439287	-0.3040061868901	-0.3040061868901	1.32768736417605	1.72683121703249	0.238786859587117	0.790772037862	-0.3040061868901	-0.0892673380970872
chr1:51445509-51445879	0.22650852980868	-0.136061549576028	1.72683121703249	1.07724299893246	1.92599941855622	1.72246602447109	-0.3040061868901	-0.3040061868901
chr12:68132900-68133434	0.111031312388744	0.150559676575381	2.04264433740849	2.28688114778816	1.04264433740849	0.895302621333307	1.26303440583379	0.659924558402378
chr7:102298227-102298503	0.111031312388744	-0.3040061868901	1.10433665981474	1.36176835941915	-0.3040061868901	-0.3040061868901	0.111031312388744	0.0976107966264223
chr5:56423457-56423604	-0.3040061868901	-0.3040061868901	1.60407132366886	1.36176835941915	1.04264433740849	0.411426245726465	-0.3040061868901	-0.3040061868901
chr5:56436506-56436720	-0.15200309344505	-0.136061549576028	2.37573453858316	2.44360665147561	0.748461233004036	0.678071905112638	0.27500704749987	-0.0892673380970872
chr11:95641664-95641910	0.22650852980868	0.389566811762726	2.99276843076892	2.64846544302731	1.04264433740849	1.46988597627446	0.422233000683048	0.0976107966264223
chr6:14138545-14139001	-0.0144995696951151	0.495695162624069	0.910732661902913	1.51096191927738	0.0840642647884745	0.263034405833794	-0.0892673380970872	0.250961573533219
chr6:14149129-14149349	0.6959938131099	0.687060688339892	2.51853513898218	2.17312743348066	2.10433665981474	2.35895882583233	1.48542682717024	1.75274859140713
chr2:99380447-99380725	-0.15200309344505	-0.3040061868901	3.18903382439002	3.0232553523003	0.948600847493356	0.263034405833794	-0.3040061868901	-0.3040061868901
chr2:41715636-41715882	1.28688114778816	1.37851162325373	2.58255600301406	3.19219416528334	3.49569516262407	3.54596836910529	1.18269229751619	1.15055967657538
chr5:143806652-143807001	-0.0144995696951151	0.495695162624069	1.91073266190291	1.41142624572647	0.0840642647884745	0.411426245726465	0.799087306074004	0.659924558402378
chr13:21232908-21233532	0.6959938131099	0.773996325111173	2.21723071622067	2.8094144442359	1.55090066464752	1.88362081628567	0.903038270112912	0.773996325111173
chr10:28471454-28471690	-0.3040061868901	-0.3040061868901	1.47508488294878	0.871843648509318	1.42223300068305	0.545968369105292	0.55581615506164	0.0976107966264223
chr10:28480396-28480883	0.432959407276106	-0.136061549576028	1.32768736417605	1.51096191927738	1.20789285164133	0.678071905112638	0.55581615506164	0.250961573533219
chr2:233199884-233200157	2.34198574722862	2.45680614923047	4.44095219802964	4.27947129564447	3.74416109557041	3.77082904603249	2.33628338786443	2.95046841415012
chr18:6359853-6360110	0.111031312388744	0.925999418556223	1.80322703643493	2.14404636961671	2.14404636961671	1.83187724119167	1.89917563048051	1.37851162325373
chr7:50136269-50136428	-0.3040061868901	0.150559676575381	2.13422093976063	2.114367024952	0.0840642647884745	0.411426245726465	0.55581615506164	-0.3040061868901
chrX:136191269-136191511	0.925999418556223	0.925999418556223	2.35049724708413	3.0703893278914	1.82781902461732	1.16992500144231	1.18269229751619	1.31034012061215
chr5:149677824-149678128	3.41683974191283	3.40053792958373	5.17112674665207	5.22458056608344	4.23878685958712	4.64616265715789	3.611172380044	4.02768487693716
chr5:16791189-16791673	1.05658352836637	1.13750352374994	2.47248777146274	2.49313492230551	2.06350294230616	1.46988597627446	1.73552217729654	0.0976107966264223
chr5:139196385-139196751	1.43829285157915	0.855989697308481	3.05658352836637	2.86591881455221	2.84197311892718	2.59693514238723	1.41683974191283	1.51601514700366
chr2:189444427-189444578	0.613531652917927	1.26303440583379	3.07210580048042	3.24944534108584	3.37989816352469	2.97819562968165	0.687060688339892	-0.3040061868901
chr2:189450248-189450416	-0.15200309344505	-0.3040061868901	1.37851162325373	0.713695814843359	0.238786859587117	0.790772037862	-0.0892673380970872	-0.0892673380970872
chr2:189465175-189465353	-0.15200309344505	0.27500704749987	1.52105073690096	1.91456452349394	0.389566811762726	-0.0892673380970872	0.687060688339892	-0.3040061868901
chr6:2215348-2215542	0.22650852980868	-0.3040061868901	1.91073266190291	1.87970576628229	0.389566811762726	0.790772037862	-0.3040061868901	-0.3040061868901
chr6:2230965-2231665	0.22650852980868	0.925999418556223	2.51853513898218	1.91456452349394	1.92599941855622	2.16349873228288	1.09761079662642	-0.0892673380970872
chr6:2265068-2265224	-0.3040061868901	0.0143552929770701	1.4276061727819	1.31034012061215	0.389566811762726	0.0976107966264223	0.422233000683048	-0.3040061868901
chr8:29197570-29197725	-0.15200309344505	0.0143552929770701	0.839959587489532	1.31034012061215	0.641546029087524	0.992768430768924	0.27500704749987	-0.0892673380970872
chr2:171037401-171037578	-0.0144995696951151	0.27500704749987	1.83995958748953	1.76553474636298	2.47248777146274	1.88362081628567	0.111031312388744	-0.0892673380970872
chr6:18413472-18413631	0.111031312388744	0.855989697308481	1.83995958748953	2.49313492230551	0.238786859587117	-0.3040061868901	0.799087306074004	0.659924558402378
chr6:18426542-18426695	-0.3040061868901	0.0143552929770701	1.87578006306849	0.799087306074004	0.0840642647884745	0.0976107966264223	0.111031312388744	-0.3040061868901
chr6:18432278-18432482	-0.0144995696951151	0.27500704749987	2.42492208821069	2.44360665147561	0.516015147003665	0.0976107966264223	0.111031312388744	0.53605290024021
chr6:18449998-18450168	0.432959407276106	1.0703893278914	2.49569516262407	2.84799690655495	1.1243281350022	1.66448284036468	0.27500704749987	0.659924558402378
chr6:18457435-18457695	0.333423733725192	-0.3040061868901	1.91073266190291	1.95233356636969	0.641546029087524	1.32768736417605	0.422233000683048	-0.0892673380970872
chr11:96357952-96358515	-0.3040061868901	0.594548549550354	1.16349873228288	1.41142624572647	1.42223300068305	1.77820857639809	-0.0892673380970872	-0.3040061868901
chr11:63446815-63447737	0.992768430768924	0.594548549550354	1.94485844580754	2.5385381636298	1.42223300068305	1.60407132366886	1.09761079662642	0.400537929583729
chr9:112774205-112774418	-0.15200309344505	0.0143552929770701	1.52105073690096	1.87970576628229	0.0840642647884745	0.895302621333307	0.111031312388744	-0.3040061868901
chr9:77304606-77304843	0.111031312388744	0.0143552929770701	3.14567745519564	2.90303827011291	2.43829285157915	2.20476675065461	0.27500704749987	-0.3040061868901
chr1:184728256-184728465	-0.3040061868901	0.0143552929770701	2.54101915313356	2.56071495447448	1.48542682717024	1.77820857639809	0.111031312388744	-0.3040061868901
chr1:170661420-170661789	0.333423733725192	0.687060688339892	1.64616265715789	1.72683121703249	0.748461233004036	0.0976107966264223	1.26303440583379	0.659924558402378
chr3:15775232-15775497	0.925999418556223	0.0143552929770701	1.72683121703249	1.98550043030488	0.516015147003665	1.16992500144231	1	0.659924558402378
chr2:195594354-195594560	0.432959407276106	0.0143552929770701	3.4594316186373	3.24944534108584	3.43028527297778	2.97819562968165	0.687060688339892	0.871843648509318
chr4:71006198-71006836	1.89141918684608	1.84799690655495	4.99186193055632	4.8967562184748	4.25776496857139	4.14649230697719	2.37573453858316	1.6959938131099
chr11:79474770-79474921	-0.3040061868901	-0.3040061868901	0.22650852980868	0.713695814843359	-0.3040061868901	0.0976107966264223	0.27500704749987	-0.0892673380970872
chr7:80014512-80014821	0.111031312388744	-0.136061549576028	1.16349873228288	1.19534759832222	0.855989697308481	0.790772037862	0.422233000683048	0.53605290024021
chr18:24293334-24293702	-0.0144995696951151	-0.136061549576028	0.910732661902913	1.31034012061215	-0.3040061868901	0.0976107966264223	0.687060688339892	0.250961573533219
chr11:110181717-110182136	0.111031312388744	-0.3040061868901	0.432959407276106	1.59931779369823	-0.3040061868901	-0.3040061868901	0.55581615506164	0.970853654340484
chr6:15048240-15048639	0.22650852980868	-0.136061549576028	2.27202318906105	1.51096191927738	0.641546029087524	1.93357263826102	-0.0892673380970872	0.0976107966264223
chr6:15075587-15075860	-0.15200309344505	0.0143552929770701	0.910732661902913	1.36176835941915	0.641546029087524	1.16992500144231	-0.3040061868901	-0.3040061868901
chr14:99081358-99081507	-0.3040061868901	-0.3040061868901	1.04264433740849	0.632268215499513	0.855989697308481	0.545968369105292	-0.0892673380970872	-0.0892673380970872
chr3:28054763-28055132	0.526068811667588	0.150559676575381	1.94485844580754	1.19534759832222	1.04264433740849	0.895302621333307	1.33913738491959	0.871843648509318
chr12:5742193-5742582	0.432959407276106	0.27500704749987	1.52105073690096	2.31614574229336	1.77820857639809	1.93357263826102	1.18269229751619	1.64154602908752
chr20:2978607-2978754	-0.15200309344505	-0.3040061868901	1.87578006306849	1.98550043030488	1.04264433740849	0.992768430768924	-0.3040061868901	-0.0892673380970872
chr2:15076114-15076322	-0.3040061868901	-0.3040061868901	0.333423733725192	1.0071955014042	-0.3040061868901	-0.3040061868901	1	0.250961573533219
chr1:44472618-44473450	1.57531233068744	1.48542682717024	3.79285535236249	4.04875931191986	2.68257329734758	2.12101540096137	2.04614178164472	2.0496307677246
chr2:203867612-203867813	-0.0144995696951151	0.27500704749987	3.29865831556452	3.24944534108584	2.29865831556452	1.77820857639809	0.422233000683048	0.53605290024021
chr2:203898645-203898885	0.782408564927373	0.389566811762726	3.31179371775365	3.56437816856506	3.114367024952	3.07210580048042	0.903038270112912	1.23266075679027
chr2:5476135-5476586	0.22650852980868	-0.3040061868901	1.27500704749987	0.632268215499513	-0.3040061868901	-0.3040061868901	0.903038270112912	0.53605290024021
chr11:73167509-73167807	-0.15200309344505	0.27500704749987	2.83995958748953	1.51096191927738	0.389566811762726	0.545968369105292	0.687060688339892	0.871843648509318
chr11:73171161-73171748	0.22650852980868	0.389566811762726	1.72683121703249	1.84398384404833	1.35614381022528	1.72246602447109	0.687060688339892	0.0976107966264223
chr1:109796753-109797167	0.432959407276106	-0.3040061868901	2.07382023329167	1.95233356636969	0.0840642647884745	0.545968369105292	1.67807190511264	-0.3040061868901
chr7:116731882-116732035	-0.3040061868901	-0.3040061868901	2.21723071622067	2.31614574229336	0.0840642647884745	-0.0892673380970872	-0.0892673380970872	-0.3040061868901
chr7:116776738-116776905	0.855989697308481	0.495695162624069	2.07382023329167	1.98550043030488	1.66902676550963	0.790772037862	1	0.0976107966264223
chr11:72136624-72136764	-0.15200309344505	0.0143552929770701	1.16349873228288	0.632268215499513	-0.3040061868901	0.545968369105292	-0.0892673380970872	0.0976107966264223
chr5:119615132-119615919	-0.0144995696951151	0.150559676575381	3.00898878322725	3.26453643099903	1.42223300068305	1.25096157353322	1.26303440583379	0.871843648509318
chr18:46800328-46800507	-0.3040061868901	0.389566811762726	1.68706068833989	1.95233356636969	1.66902676550963	2.28392177230762	0.27500704749987	-0.3040061868901
chr18:57837956-57838101	0.613531652917927	0.0143552929770701	1.64616265715789	1.72683121703249	-0.104697378666693	0.411426245726465	1	-0.3040061868901
chr8:38666389-38666766	2.28688114778816	1.58496250072116	4.3305584000308	4.14241343787374	1.77820857639809	1.83187724119167	2.78868571061353	2.7158933705476
chr8:38676368-38676673	1.05658352836637	1	3.16027483140859	3.05484847699562	2.22342254993494	2.24488705912353	2.54843662469604	2.0496307677246
chr6:120150018-120150355	-0.3040061868901	-0.3040061868901	1.32768736417605	1.13750352374994	2.22342254993494	1.93357263826102	-0.3040061868901	-0.3040061868901
chr3:125587152-125587299	-0.0144995696951151	0.150559676575381	1.76553474636298	2.17312743348066	0.238786859587117	0.790772037862	0.111031312388744	0.0976107966264223
chr11:108164002-108164322	-0.0144995696951151	0.389566811762726	3.3743439890385	3.5298209465287	2.47248777146274	2.62760683812965	0.55581615506164	0.53605290024021
chr2:85723996-85724201	0.992768430768924	0.495695162624069	2.32481060342048	2.51601514700366	1.72246602447109	1.08406426478847	-0.0892673380970872	0.773996325111173
chr2:85760496-85760689	0.22650852980868	0.495695162624069	2.21723071622067	2.08406426478847	0.641546029087524	0.411426245726465	1.84799690655495	1.58014548442338
chr8:27473665-27473819	-0.3040061868901	-0.136061549576028	1.37851162325373	1.13750352374994	0.238786859587117	0.678071905112638	-0.3040061868901	0.53605290024021
chr13:98517568-98518068	1.05658352836637	1.0703893278914	2.64616265715789	2.31614574229336	2.37016428054021	2.12101540096137	1.33913738491959	1.37851162325373
chr4:48975289-48975693	0.22650852980868	0.0143552929770701	0.765534746362977	1.25096157353322	-0.104697378666693	0.263034405833794	0.903038270112912	1.37851162325373
chr11:114137182-114137500	1.48542682717024	1.58496250072116	3.93451650158608	3.76447355099267	2.70929063572336	3.41006969175638	1	0.400537929583729
chr1:155977725-155977942	0.613531652917927	0.687060688339892	2.56071495447448	2.26002565596146	0.389566811762726	0.992768430768924	-0.3040061868901	0.659924558402378
chr4:74811515-74811916	0.22650852980868	-0.136061549576028	1.32768736417605	0.713695814843359	0.238786859587117	0.411426245726465	0.799087306074004	0.659924558402378
chr4:74873622-74873863	0.22650852980868	0.855989697308481	2.01077983875324	2.51601514700366	1.77820857639809	1.66448284036468	0.799087306074004	0.400537929583729
chr2:64679091-64679445	1.11769504266975	1.63226821549951	3.39917109381982	3.41006969175638	2.29865831556452	2.77399632511117	1.55090066464752	1.64154602908752
chr17:66466897-66467164	1.57531233068744	1.76553474636298	3.63575439127776	3.93168305705981	2.37016428054021	2.74416109557041	1.61353165291793	1.58014548442338
chr9:107826249-107826644	0.111031312388744	0.0143552929770701	3.17472598770613	2.790772037862	1.97452931248388	0.895302621333307	-0.3040061868901	0.250961573533219
chr9:107827464-107827605	0.111031312388744	0.0143552929770701	1.56559717585423	1.87970576628229	0.641546029087524	0.0976107966264223	0.27500704749987	-0.3040061868901
chr22:26294504-26295029	1.17632277264046	0.687060688339892	2.51853513898218	2.97269265400426	2.22342254993494	2.16349873228288	0.687060688339892	1.31034012061215
chr2:60463079-60463617	1.05658352836637	0.594548549550354	2.54101915313356	2.5385381636298	1.92599941855622	1.77820857639809	1.67807190511264	0.970853654340484
chr2:60468897-60469048	0.111031312388744	0.27500704749987	1.94485844580754	1.76553474636298	1.42223300068305	1.25096157353322	-0.3040061868901	0.0976107966264223
chr4:123625079-123625297	0.22650852980868	0.389566811762726	3.08746284125034	3.54101915313356	1.77820857639809	2.20476675065461	0.27500704749987	0.659924558402378
chr4:123671754-123672299	0.782408564927373	0.0143552929770701	3.33771109212829	3.4944156103975	2.76341157447001	2.16349873228288	0.111031312388744	0.773996325111173
chr6:145743285-145743638	1.43829285157915	1.63226821549951	3.13093086982645	2.9560566524124	1.60880924267552	1.77820857639809	1.84799690655495	1.51601514700366
chr6:145758262-145758623	1.11769504266975	0.389566811762726	2.32481060342048	2.28688114778816	1.60880924267552	1.16992500144231	1.41683974191283	1.23266075679027
chr9:88652358-88652510	0.22650852980868	0.0143552929770701	1.22032995487956	1.07724299893246	0.238786859587117	1.16992500144231	0.27500704749987	0.0976107966264223
chr14:63705581-63705906	0.925999418556223	1.20163386116965	2.64616265715789	2.98913900736823	2.37016428054021	2.43028527297778	1.33913738491959	0.871843648509318
chr14:63712255-63712490	0.22650852980868	0.594548549550354	1.80322703643493	1.91456452349394	1.48542682717024	1.40053792958373	0.799087306074004	-0.0892673380970872
chr14:46769399-46769572	-0.3040061868901	0.150559676575381	1.64616265715789	1.68706068833989	0.948600847493356	0.992768430768924	0.687060688339892	0.400537929583729
chr13:24916677-24916895	-0.0144995696951151	-0.3040061868901	0.978195629681652	1.31034012061215	1.42223300068305	1.98185265328974	0.422233000683048	0.0976107966264223
chr10:112981611-112981847	0.22650852980868	1.20163386116965	3.32481060342048	2.93734439215023	1.42223300068305	1.66448284036468	-0.3040061868901	0.0976107966264223
chr2:134174065-134174341	-0.3040061868901	0.150559676575381	1.22032995487956	1.36176835941915	0.389566811762726	0.263034405833794	0.111031312388744	-0.0892673380970872
chr18:58682571-58682956	1.11769504266975	0.0143552929770701	2.13422093976063	1.91456452349394	1.72246602447109	2.07724299893246	1	1.23266075679027
chr6:25041011-25041341	0.526068811667588	0.150559676575381	1.80322703643493	2.26002565596146	1.20789285164133	0.895302621333307	0.422233000683048	0.0976107966264223
chr11:57680549-57680768	0.432959407276106	0.495695162624069	2.51853513898218	2.46727948045998	1.82781902461732	1.88362081628567	1.33913738491959	0.659924558402378
chr18:32087044-32087294	1.43829285157915	1.26303440583379	3.48284828306847	3.60880924267552	3.25398926623079	3.1586601753465	1.48542682717024	2.37016428054021
chr7:26185656-26185812	-0.0144995696951151	-0.3040061868901	1.68706068833989	1.31034012061215	0.948600847493356	1.54101915313356	-0.0892673380970872	-0.3040061868901
chr6:88493339-88493550	-0.3040061868901	0.0143552929770701	0.613531652917927	1.25096157353322	0.238786859587117	-0.0892673380970872	-0.0892673380970872	0.659924558402378
chr12:43795641-43796109	0.111031312388744	1	2.42492208821069	2.90303827011291	3.07210580048042	2.39506279951758	0.422233000683048	1.23266075679027
chr3:58521027-58521194	0.111031312388744	0.27500704749987	1.76553474636298	1.36176835941915	0.389566811762726	0.895302621333307	0.799087306074004	0.659924558402378
chr3:58576744-58577446	0.432959407276106	0.389566811762726	1.52105073690096	2.20476675065461	0.948600847493356	1.72246602447109	1	0.0976107966264223
chr9:8126114-8126284	0.526068811667588	0.0143552929770701	1.4276061727819	1.25096157353322	0.0840642647884745	1.08406426478847	-0.0892673380970872	-0.3040061868901
chr2:160102179-160102425	0.855989697308481	-0.3040061868901	2.16027483140859	1.51096191927738	2.10433665981474	1.83187724119167	0.111031312388744	-0.0892673380970872
chr11:112050754-112051074	0.782408564927373	1.37851162325373	3.29865831556452	3.39643353125099	3.27202318906105	2.85399564717639	2.13422093976063	1.51601514700366
chr11:112051900-112052191	0.111031312388744	-0.3040061868901	2.10433665981474	2.51601514700366	2.98367769469807	2.62760683812965	1.09761079662642	1.64154602908752
chr11:112082833-112083278	1.89141918684608	2.37573453858316	3.86492897228979	3.8499992594661	4.32264926213102	4.36387192485753	2.94673086014031	3.25096157353322
chr1:235337034-235337306	0.782408564927373	0.773996325111173	2.32481060342048	2.39231742277876	2.40599235967584	2.02856915219677	-0.3040061868901	0.0976107966264223
chr6:14889292-14889534	0.432959407276106	0.0143552929770701	2.74631276642546	3.03913839390696	2.81557542886257	2.56559717585422	0.422233000683048	0.400537929583729
chrX:3780593-3781059	0.925999418556223	-0.136061549576028	3.17472598770613	3.26453643099903	2.06350294230616	1.98185265328974	0.903038270112912	1.23266075679027
chr3:179196072-179196353	0.855989697308481	0.27500704749987	2.16027483140859	2.51601514700366	2.790772037862	2.85399564717639	0.422233000683048	0.773996325111173
chr22:28728678-28728864	-0.3040061868901	0.0143552929770701	2.13422093976063	1.36176835941915	1.04264433740849	0.895302621333307	0.111031312388744	1.31034012061215
chr22:28730280-28730478	-0.3040061868901	-0.136061549576028	2.70708299177171	1.51096191927738	1.60880924267552	0.992768430768924	0.111031312388744	-0.3040061868901
chr5:74476320-74476494	-0.15200309344505	-0.3040061868901	1.60407132366886	1.07724299893246	0.855989697308481	-0.3040061868901	-0.3040061868901	-0.3040061868901
chr2:151423116-151423305	-0.3040061868901	-0.3040061868901	2.29865831556452	2.58496250072116	2.93922657772821	2.77399632511117	-0.3040061868901	-0.3040061868901
chr3:71189542-71189783	-0.0144995696951151	0.594548549550354	1.68706068833989	2.36737106564853	1.1243281350022	0.411426245726465	0.27500704749987	0.400537929583729
chr4:12831514-12832126	0.111031312388744	-0.3040061868901	0.432959407276106	1.13750352374994	0.389566811762726	-0.3040061868901	1	0.970853654340484
chr17:59752324-59752699	0.526068811667588	0.27500704749987	1.76553474636298	1.55581615506164	0.948600847493356	0.0976107966264223	0.422233000683048	0.250961573533219
chr8:127639254-127639479	0.432959407276106	0.27500704749987	1.60407132366886	1.76553474636298	1.55090066464752	0.895302621333307	-0.3040061868901	1.23266075679027
chr13:46313820-46314087	0.111031312388744	0.27500704749987	1.16349873228288	1.0071955014042	0.748461233004036	1.32768736417605	0.111031312388744	-0.3040061868901
chr22:24966105-24966554	0.526068811667588	0.773996325111173	1.91073266190291	1.84398384404833	1.72246602447109	0.992768430768924	0.55581615506164	0.970853654340484
chr21:38767188-38767747	2.85598969730848	2.06695024392463	4.88264304936184	4.52544250601812	3.78345665436024	3.78450398292957	2.17632277264046	2.7158933705476
chr21:38780806-38781274	1.28688114778816	1.32192809488736	4	3.5298209465287	3.37989816352469	3.20006486151431	1.48542682717024	1.9560566524124
chr7:129163942-129164079	-0.0144995696951151	0.389566811762726	1.27500704749987	1.13750352374994	0.389566811762726	0.263034405833794	0.799087306074004	-0.0892673380970872
chr7:129197841-129198136	1.28688114778816	1	2.89141918684608	2.64846544302731	2.5033487351675	2.74416109557041	0.903038270112912	0.659924558402378
chr6:53070911-53071158	0.22650852980868	0.150559676575381	2.95977015521147	3.34482849699744	1.35614381022528	0.790772037862	0.27500704749987	0.871843648509318
chr4:67818008-67818222	-0.0144995696951151	0.150559676575381	1.27500704749987	1.13750352374994	1.48542682717024	0.992768430768924	-0.0892673380970872	0.250961573533219
chr10:97666143-97666565	-0.0144995696951151	0.0143552929770701	1.10433665981474	1.41142624572647	-0.104697378666693	0.790772037862	-0.3040061868901	0.0976107966264223
chr1:168719772-168720239	0.111031312388744	0.594548549550354	2.21723071622067	2.01792190799726	0.389566811762726	0.411426245726465	0.55581615506164	0.53605290024021
chr7:130822687-130823001	-0.3040061868901	1.43295940727611	1.94485844580754	2.23266075679027	0.389566811762726	1.98185265328974	0.111031312388744	-0.0892673380970872
chr7:130838729-130839091	0.111031312388744	0.150559676575381	1.4276061727819	1.59931779369823	1.66902676550963	1.25096157353322	-0.3040061868901	0.250961573533219
chr18:76405496-76406130	-0.0144995696951151	0.687060688339892	1.10433665981474	1.76553474636298	0.948600847493356	1.32768736417605	1.41683974191283	0.250961573533219
chr7:148507151-148507367	0.992768430768924	0.389566811762726	3.11769504266975	3.27798474729977	1.48542682717024	1.46988597627446	0.799087306074004	0.0976107966264223
chr7:148570548-148570895	1.78240856492737	1.13750352374994	3.67694435910691	3.74416109557041	3.114367024952	3.56193705962243	2.13422093976063	1.75274859140713
chr7:148581704-148582269	1.17632277264046	1.88752527074159	3.41142624572647	3.50716034911752	3.05137210172103	3.44625622988956	1.67807190511264	2.0036022366802
chr7:148584297-148584746	1.70043971814109	1.43295940727611	3.96809075204526	3.73443866613717	2.5033487351675	2.50080205305716	2.44625622988956	1.64154602908752
chr7:45036012-45036298	0.613531652917927	0.495695162624069	1.56559717585423	2.114367024952	0.516015147003665	0.678071905112638	0.111031312388744	0.250961573533219
chr13:44157067-44157409	0.782408564927373	0.0143552929770701	1.27500704749987	1.84398384404833	0.748461233004036	0.0976107966264223	1.61353165291793	0.871843648509318
chr3:177733930-177734305	0.22650852980868	-0.136061549576028	0.978195629681652	1.4594316186373	1.28095631383106	0.678071905112638	0.422233000683048	-0.3040061868901
chrX:150628070-150628221	-0.0144995696951151	0.150559676575381	1.4276061727819	0.941106310946432	1.60880924267552	1.08406426478847	0.111031312388744	0.400537929583729
chr1:87763577-87763806	0.333423733725192	0.27500704749987	2.04264433740849	2.28688114778816	2.5033487351675	2.20476675065461	0.111031312388744	0.400537929583729
chr2:145680580-145680734	-0.15200309344505	0.150559676575381	0.910732661902913	1.13750352374994	-0.3040061868901	0.0976107966264223	0.422233000683048	0.400537929583729
chr10:19882748-19883564	1.43829285157915	1.48542682717024	3.29865831556452	2.88362081628567	3.0071955014042	2.62760683812965	1.41683974191283	1.58014548442338
chr10:115826345-115827182	0.22650852980868	0.27500704749987	0.765534746362977	1.55581615506164	0.641546029087524	0.0976107966264223	1.67807190511264	1.06350294230616
chr1:47465983-47466207	-0.15200309344505	-0.3040061868901	0.526068811667588	0.941106310946432	0.0840642647884745	-0.3040061868901	1.33913738491959	0.659924558402378
chrX:50971771-50971941	-0.3040061868901	-0.3040061868901	-0.15200309344505	1.0071955014042	-0.3040061868901	0.0976107966264223	-0.3040061868901	-0.0892673380970872
chr12:121087902-121088261	0.782408564927373	1.13750352374994	2.82171021503467	2.90303827011291	2.81557542886257	2.43028527297778	1.09761079662642	1.23266075679027
chr21:43701186-43701500	0.22650852980868	0.0143552929770701	2.04264433740849	2.41953889151378	2.37016428054021	2.28392177230762	0.55581615506164	0.0976107966264223
chr2:171136039-171136405	1.05658352836637	0.773996325111173	2.24488705912353	2.46727948045998	0.748461233004036	1.08406426478847	0.422233000683048	0.53605290024021
chr2:171173117-171173440	0.992768430768924	1.26303440583379	2.58255600301406	2.8094144442359	2.33628338786443	1.98185265328974	0.903038270112912	0.773996325111173
chr11:2621633-2622213	1.05658352836637	0.855989697308481	2.85798099512757	2.98913900736823	2.56559717585422	2.56559717585422	1.18269229751619	1.15055967657538
chr10:29941862-29942147	0.432959407276106	0.687060688339892	2.04264433740849	1.87970576628229	0.641546029087524	1.46988597627446	0.55581615506164	0.250961573533219
chr1:153616430-153616622	0.432959407276106	0.0143552929770701	2.04264433740849	1.87970576628229	0.238786859587117	0.545968369105292	1.48542682717024	0.400537929583729
chr2:157852410-157852583	0.432959407276106	0.150559676575381	1.4276061727819	1.25096157353322	2.73768676140986	2.12101540096137	1.09761079662642	0.659924558402378
chr2:157853181-157853362	0.111031312388744	-0.136061549576028	0.687060688339892	1.13750352374994	0.0840642647884745	-0.3040061868901	0.422233000683048	0.0976107966264223
chr2:157899420-157899570	0.526068811667588	-0.3040061868901	2.54101915313356	2.5385381636298	1.97452931248388	1.32768736417605	-0.3040061868901	-0.0892673380970872
chr4:8435747-8436053	0.432959407276106	0.495695162624069	2.18903382439002	1.64616265715789	2.18586654531133	2.20476675065461	0.687060688339892	0.250961573533219
chr6:166143190-166143376	-0.3040061868901	0.150559676575381	0.910732661902913	0.799087306074004	0.0840642647884745	1.08406426478847	0.27500704749987	0.0976107966264223
chr9:72354566-72354873	-0.0144995696951151	-0.3040061868901	1.22032995487956	1.19534759832222	0.948600847493356	1.32768736417605	0.111031312388744	-0.0892673380970872
chr12:129189618-129189814	-0.3040061868901	-0.3040061868901	0.22650852980868	1.0071955014042	-0.3040061868901	-0.0892673380970872	0.55581615506164	0.0976107966264223
chr21:15720144-15720283	-0.15200309344505	0.27500704749987	0.910732661902913	1.19534759832222	1.20789285164133	1.16992500144231	0.111031312388744	0.0976107966264223
chr21:15776901-15777390	1.11769504266975	0.773996325111173	2.49569516262407	2.34198574722862	3.13586316536868	2.74416109557041	1.48542682717024	1.15055967657538
chr5:135208692-135208830	0.526068811667588	0.495695162624069	1.64616265715789	1.59931779369823	-0.104697378666693	0.0976107966264223	0.111031312388744	0.53605290024021
chr10:50449904-50450107	-0.0144995696951151	-0.3040061868901	0.910732661902913	0.545968369105292	0.516015147003665	0.0976107966264223	0.55581615506164	-0.3040061868901
chr10:86082898-86083070	0.111031312388744	0.27500704749987	0.687060688339892	1.4594316186373	0.0840642647884745	0.0976107966264223	0.903038270112912	0.250961573533219
chr4:73690202-73690637	1.23266075679027	1.20163386116965	2.72683121703249	2.86591881455221	2.89141918684608	3.22032995487956	1.790772037862	1.44890095114513
chrX:120585195-120585498	-0.15200309344505	0.855989697308481	1.83995958748953	1.84398384404833	1.55090066464752	1.93357263826102	0.799087306074004	0.250961573533219
chr9:113614915-113615522	1.17632277264046	0.925999418556223	2.83995958748953	2.62760683812965	2.01792190799726	1.88362081628567	1.09761079662642	1.6959938131099
chr9:113660938-113661088	0.22650852980868	0.389566811762726	1.47508488294878	1.25096157353322	0.389566811762726	0.0976107966264223	-0.0892673380970872	-0.3040061868901
chr5:102071594-102071928	-0.3040061868901	-0.3040061868901	0.910732661902913	0.545968369105292	-0.3040061868901	0.0976107966264223	1.67807190511264	0.773996325111173
chr3:186259667-186260111	1.78240856492737	2.31903981556254	3.84799690655495	3.85996954822103	2.53605290024021	3.00180224263399	2.09085343045111	2.13750352374994
chr3:186273073-186273260	0.22650852980868	0.0143552929770701	1.64616265715789	0.941106310946432	1.55090066464752	0.992768430768924	0.27500704749987	0.0976107966264223
chr14:102980311-102980683	0.22650852980868	-0.136061549576028	1.91073266190291	1.25096157353322	2.59693514238723	2.77399632511117	-0.0892673380970872	0.400537929583729
chr5:54115871-54116301	1.43829285157915	1.37851162325373	2.76553474636298	3.14893410452634	1.97452931248388	1.98185265328974	0.422233000683048	1.06350294230616
chr5:54193131-54193368	-0.3040061868901	-0.3040061868901	0.432959407276106	0.941106310946432	0.0840642647884745	0.411426245726465	-0.3040061868901	0.0976107966264223
chr19:45118925-45119117	-0.3040061868901	-0.3040061868901	1.10433665981474	0.713695814843359	1.28095631383106	2.32192809488736	0.111031312388744	0.659924558402378
chr19:45181057-45181220	0.782408564927373	1	3.17472598770613	3.34482849699744	2.10433665981474	2.56559717585422	0.422233000683048	-0.0892673380970872
chr8:73858937-73859128	-0.0144995696951151	-0.136061549576028	0.910732661902913	1.0071955014042	0.238786859587117	0.545968369105292	-0.0892673380970872	-0.0892673380970872
chr8:73872490-73872644	0.526068811667588	0.495695162624069	1.32768736417605	2.31614574229336	0.0840642647884745	1.16992500144231	-0.3040061868901	-0.3040061868901
chr22:47072488-47072716	0.111031312388744	-0.3040061868901	0.613531652917927	1.0071955014042	0.389566811762726	-0.3040061868901	0.27500704749987	0.773996325111173
chr7:94649532-94650513	1.11769504266975	0.855989697308481	2.18903382439002	2.60644222813161	0.948600847493356	0.545968369105292	0.903038270112912	0.0976107966264223
chr7:73214607-73215050	-0.15200309344505	0.0143552929770701	1.10433665981474	1.0071955014042	0.516015147003665	0.545968369105292	0.422233000683048	0.250961573533219
chr18:79955418-79955657	0.613531652917927	1	2.32481060342048	2.34198574722862	3.68929916053589	3.51349074558812	1.67807190511264	1.15055967657538
chr17:50511122-50511304	0.111031312388744	-0.3040061868901	1.16349873228288	1.55581615506164	0.948600847493356	2.32192809488736	1	0.659924558402378
chr17:50534429-50535079	0.613531652917927	0.773996325111173	2.10433665981474	2.0496307677246	1.66902676550963	2.07724299893246	1.48542682717024	1.8073549220576
chr9:6750352-6751139	2.36737106564853	2.34766565630097	3.84799690655495	4.18745105402733	3.83491342970104	3.24184018356467	2.89530262133331	2.62993940943954
chr18:34860461-34860842	2.02502879449152	1.76553474636298	4.25096157353322	4.13504228623365	3.54225804976692	3.51349074558812	1.41683974191283	1.8073549220576
chr18:34871571-34871719	0.22650852980868	0.389566811762726	1.37851162325373	1.8073549220576	1.72246602447109	1.54101915313356	0.422233000683048	0.0976107966264223
chr3:17755854-17756068	-0.0144995696951151	0.27500704749987	0.910732661902913	1.31034012061215	0.0840642647884745	0.0976107966264223	1.41683974191283	0.659924558402378
chr3:17795769-17796327	1.05658352836637	-0.3040061868901	2.97636363573276	3.0703893278914	1.42223300068305	1.40053792958373	1.55090066464752	1.51601514700366
chrX:51824132-51824393	0.526068811667588	1.32192809488736	3.07210580048042	3.20789285164133	2.86591881455221	3.20006486151431	1.41683974191283	1.37851162325373
chr5:176459610-176459759	-0.3040061868901	-0.3040061868901	0.333423733725192	0.941106310946432	0.238786859587117	1.25096157353322	-0.3040061868901	-0.3040061868901
chr17:78698470-78698663	0.22650852980868	-0.3040061868901	2.42492208821069	1.84398384404833	0.389566811762726	1.25096157353322	0.111031312388744	-0.3040061868901
chr1:178324375-178324769	0.613531652917927	0.27500704749987	1.68706068833989	1.68706068833989	1.1243281350022	1.77820857639809	0.422233000683048	0.400537929583729
chr8:54394627-54395066	1.23266075679027	0.925999418556223	2.29865831556452	2.6915341649192	2.26303440583379	2.02856915219677	0.687060688339892	1.58014548442338
chr9:87350895-87351235	-0.0144995696951151	0.0143552929770701	2.29865831556452	1.76553474636298	0.0840642647884745	0.263034405833794	0.422233000683048	-0.3040061868901
chr18:55778799-55779252	2.41683974191283	2.31903981556254	4.81557542886257	4.72574115650395	4.94719858426206	4.95745033634712	3.29719141656586	3.39917109381982
chr9:4746471-4747015	-0.3040061868901	-0.136061549576028	3.10265813136374	3.16349873228288	1.55090066464752	1.60407132366886	0.111031312388744	0.871843648509318
chr12:51752595-51752777	0.613531652917927	1	2.60407132366886	2.14404636961671	0.855989697308481	0.678071905112638	0.111031312388744	0.871843648509318
chr12:82761333-82761549	-0.15200309344505	-0.3040061868901	0.432959407276106	1.07724299893246	-0.3040061868901	-0.3040061868901	0.799087306074004	-0.0892673380970872
chr3:37577091-37577286	-0.0144995696951151	0.150559676575381	2.04264433740849	2.36737106564853	1.20789285164133	1.40053792958373	1.18269229751619	0.773996325111173
chr6:90019285-90019489	0.22650852980868	0.855989697308481	2.07382023329167	2.17312743348066	0.0840642647884745	-0.3040061868901	1.26303440583379	0.0976107966264223
chr7:44622804-44623138	1.38956681176273	1.43295940727611	3.81147103052984	3.41006969175638	3.61823865559545	3.98823022306046	1.94860084749336	1.9560566524124
chr8:22701574-22701729	0.855989697308481	0.855989697308481	3.13093086982645	2.7311832415722	1.72246602447109	2.16349873228288	-0.0892673380970872	0.773996325111173
chr8:22736059-22736241	0.22650852980868	0.925999418556223	1.60407132366886	2.08406426478847	0.948600847493356	0.411426245726465	0.687060688339892	0.0976107966264223
chr19:44682832-44683155	0.333423733725192	1.32192809488736	2.87381319835909	2.8094144442359	1.35614381022528	1.77820857639809	0.903038270112912	0.659924558402378
chr12:27553262-27553545	0.333423733725192	0.773996325111173	2.10433665981474	1.68706068833989	0.641546029087524	0.545968369105292	1.73552217729654	0.53605290024021
chr10:80718553-80718950	0.22650852980868	0.0143552929770701	1.37851162325373	0.871843648509318	0.0840642647884745	0.678071905112638	0.799087306074004	0.659924558402378
chr2:177109023-177109331	0.526068811667588	0.27500704749987	1.52105073690096	1.51096191927738	1.66902676550963	1.25096157353322	0.27500704749987	0.400537929583729
chr2:177169810-177170134	1.17632277264046	0.925999418556223	2.92599941855622	3.30451104180995	3.9560566524124	3.98823022306046	1.55090066464752	1.37851162325373
chr11:128374121-128374348	1.05658352836637	1.43295940727611	2.72683121703249	2.97269265400426	2.91456452349394	2.53356334821451	1	0.53605290024021
chr9:14422611-14422940	-0.15200309344505	0.27500704749987	1.10433665981474	0.871843648509318	0.238786859587117	0.0976107966264223	1.18269229751619	0.659924558402378
chr17:72714444-72714707	0.333423733725192	0.27500704749987	1.4276061727819	1.84398384404833	2.14404636961671	1.54101915313356	1	1.06350294230616
chr17:72733571-72733846	0.22650852980868	0.27500704749987	1.22032995487956	1.31034012061215	2.14404636961671	2.24488705912353	1.09761079662642	1.31034012061215
chr12:68539240-68539567	1.95977015521147	1.53605290024021	3.44757919654888	3.37155886261196	3.54225804976692	3.49697358099828	2.29865831556452	1.51601514700366
chr12:68540982-68541150	-0.3040061868901	-0.3040061868901	1.80322703643493	1.84398384404833	0.389566811762726	0.0976107966264223	0.111031312388744	-0.0892673380970872
chr12:68543298-68543449	-0.3040061868901	-0.3040061868901	1.83995958748953	1.07724299893246	-0.3040061868901	-0.3040061868901	-0.3040061868901	-0.3040061868901
chr8:121150631-121151050	0.925999418556223	-0.3040061868901	1.91073266190291	2.23266075679027	1.72246602447109	2.32192809488736	0.799087306074004	-0.0892673380970872
chr2:162328355-162328936	1.57531233068744	1.0703893278914	3.41142624572647	3.03913839390696	3.54225804976692	3.82476785314329	1.48542682717024	1.51601514700366
chrX:40952910-40953123	0.22650852980868	0.495695162624069	1.64616265715789	1.98550043030488	1.48542682717024	1.60407132366886	0.111031312388744	1.23266075679027
chr15:41629545-41629824	0.22650852980868	0.0143552929770701	1.47508488294878	1.84398384404833	2.89141918684608	3.44625622988956	1.61353165291793	1.85996954822103
chr10:23336436-23336572	0.432959407276106	0.27500704749987	2.49569516262407	1.72683121703249	0.855989697308481	0.545968369105292	0.111031312388744	0.0976107966264223
chr10:23351918-23352466	0.992768430768924	0.687060688339892	2.37573453858316	2.58496250072116	0.948600847493356	1.72246602447109	0.687060688339892	0.0976107966264223
chr9:91840192-91840337	0.855989697308481	0.0143552929770701	2.04264433740849	2.34198574722862	2.26303440583379	2.16349873228288	0.27500704749987	0.53605290024021
chr9:84017548-84017744	-0.15200309344505	0.27500704749987	2.87381319835909	2.71149490665009	2.47248777146274	2.53356334821451	0.27500704749987	-0.3040061868901
chr1:170029211-170029567	-0.0144995696951151	0.0143552929770701	1.80322703643493	1.41142624572647	1.60880924267552	2.24488705912353	0.27500704749987	-0.3040061868901
chr17:78520317-78520476	0.22650852980868	0.495695162624069	1.68706068833989	1.0071955014042	1.04264433740849	-0.3040061868901	0.111031312388744	-0.3040061868901
chr11:36354345-36354681	-0.0144995696951151	-0.3040061868901	2.51853513898218	1.84398384404833	1.60880924267552	2.24488705912353	-0.3040061868901	0.0976107966264223
chr11:36372250-36372483	0.22650852980868	0.27500704749987	2.64616265715789	2.08406426478847	0.641546029087524	1.25096157353322	0.799087306074004	1.31034012061215
chr2:159090967-159091164	0.6959938131099	0.0143552929770701	2.29865831556452	2.44360665147561	1.35614381022528	1.54101915313356	1.09761079662642	0.871843648509318
chr8:59123602-59123741	0.613531652917927	0.773996325111173	2.49569516262407	2.46727948045998	1.04264433740849	0.790772037862	0.799087306074004	0.773996325111173
chr8:59167234-59167638	0.111031312388744	-0.136061549576028	0.687060688339892	1.68706068833989	1.97452931248388	2.32192809488736	0.422233000683048	-0.3040061868901
chrX:128146580-128147460	0.432959407276106	0.0143552929770701	0.687060688339892	1.55581615506164	0.0840642647884745	-0.0892673380970872	0.27500704749987	0.400537929583729
chr10:84402201-84402478	-0.15200309344505	-0.136061549576028	1.91073266190291	1.51096191927738	2.29865831556452	0.895302621333307	0.111031312388744	-0.0892673380970872
chr7:103155729-103155907	-0.3040061868901	-0.3040061868901	0.613531652917927	1.59931779369823	2.14404636961671	1.32768736417605	-0.3040061868901	0.0976107966264223
chr18:35731770-35732351	0.782408564927373	0.687060688339892	2.44890095114513	2.82984955984469	3.28983446517751	3.0496307677246	0.799087306074004	0.400537929583729
chr2:28552102-28552395	0.526068811667588	0.594548549550354	2.44890095114513	2.8094144442359	2.18586654531133	2.50080205305716	0.422233000683048	0.250961573533219
chrX:97118069-97118212	-0.0144995696951151	-0.136061549576028	1.56559717585423	1.0071955014042	1.60880924267552	1.08406426478847	0.687060688339892	-0.3040061868901
chr2:239454621-239454799	-0.0144995696951151	0.0143552929770701	2.16027483140859	2.31614574229336	1.04264433740849	1.66448284036468	0.111031312388744	0.0976107966264223
chr8:79520319-79521323	0.333423733725192	0.27500704749987	1.27500704749987	1.19534759832222	0.641546029087524	0.411426245726465	1.55090066464752	1.15055967657538
chr10:113666840-113667376	0.526068811667588	0.27500704749987	1.56559717585423	1.55581615506164	1.20789285164133	1.66448284036468	2.09085343045111	0.970853654340484
chr15:70882481-70882665	0.526068811667588	0.150559676575381	1.91073266190291	2.17312743348066	0.855989697308481	1.54101915313356	1.61353165291793	0.773996325111173
chr11:31934375-31934587	-0.3040061868901	-0.3040061868901	0.22650852980868	1.0071955014042	-0.104697378666693	0.0976107966264223	0.111031312388744	0.400537929583729
chr11:31944802-31944966	-0.3040061868901	0.495695162624069	1.56559717585423	1.0071955014042	0.855989697308481	-0.3040061868901	-0.0892673380970872	-0.3040061868901
chr11:31949903-31950250	0.432959407276106	0.594548549550354	2.58255600301406	3.00539998774259	3.55826763405574	3.1586601753465	1.94860084749336	0.400537929583729
chr14:63908615-63909254	0.526068811667588	1.26303440583379	2.49569516262407	2.82984955984469	2.10433665981474	1.83187724119167	0.687060688339892	1.06350294230616
chr14:63991902-63992194	0.22650852980868	0.495695162624069	1.72683121703249	1.72683121703249	2.06350294230616	1.88362081628567	0.687060688339892	0.773996325111173
chr22:44710422-44710665	-0.0144995696951151	0.389566811762726	1.52105073690096	1.31034012061215	2.06350294230616	1.25096157353322	1	1.31034012061215
chr10:100167590-100167791	0.432959407276106	0.150559676575381	2.40053792958373	2.01792190799726	1.04264433740849	1.46988597627446	0.27500704749987	0.400537929583729
chr10:100169029-100169277	-0.0144995696951151	0.0143552929770701	2.87381319835909	2.8094144442359	1.66902676550963	1.54101915313356	-0.0892673380970872	0.250961573533219
chr2:60230106-60230339	-0.0144995696951151	-0.136061549576028	2.13422093976063	2.17312743348066	2.53605290024021	2.39506279951758	0.27500704749987	0.0976107966264223
chr7:16563457-16563640	0.22650852980868	0.687060688339892	2.01077983875324	2.01792190799726	2.56559717585422	1.46988597627446	0.111031312388744	0.773996325111173
chr4:139970994-139971338	0.992768430768924	0.495695162624069	3.07210580048042	2.71149490665009	1.87970576628229	1.77820857639809	1.09761079662642	0.659924558402378
chr4:139978769-139979030	2.44095219802964	2.19849415363908	4.13832300405648	4.12763327972587	3.52732060787705	3.33771109212829	2.99457972421575	2.25701061820602
chr7:112233376-112233684	0.6959938131099	0.0143552929770701	2.74631276642546	2.88362081628567	2.81557542886257	2.74416109557041	0.27500704749987	1.06350294230616
chr7:112263065-112263349	-0.0144995696951151	0.27500704749987	1.80322703643493	1.36176835941915	0.0840642647884745	0.678071905112638	0.422233000683048	0.659924558402378
chr10:60950408-60950796	-0.0144995696951151	0.150559676575381	2.83995958748953	2.56071495447448	2.68257329734758	2.85399564717639	0.55581615506164	0.773996325111173
chr6:15674766-15675021	1.65992455840238	1.43295940727611	3.3743439890385	3.50716034911752	2.56559717585422	3.20006486151431	1.48542682717024	1.8073549220576
chr2:12501604-12502059	-0.3040061868901	1.13750352374994	1.94485844580754	1.98550043030488	1.82781902461732	2.43028527297778	1.09761079662642	0.659924558402378
chr20:23609567-23609736	0.333423733725192	0.495695162624069	1.94485844580754	2.23266075679027	0.641546029087524	1.16992500144231	0.55581615506164	0.773996325111173
chr10:34020522-34020679	-0.0144995696951151	0.150559676575381	1.16349873228288	1.25096157353322	0.748461233004036	0.411426245726465	-0.3040061868901	0.400537929583729
chr9:133137614-133138032	0.925999418556223	0.150559676575381	2.40053792958373	2.08406426478847	0.516015147003665	0.263034405833794	0.687060688339892	0.871843648509318
chr8:47899997-47900226	-0.3040061868901	-0.136061549576028	0.333423733725192	0.941106310946432	0.641546029087524	1.08406426478847	0.27500704749987	0.0976107966264223
chr12:100214321-100215453	0.925999418556223	1.26303440583379	3.58255600301406	3.70376517879341	3.25398926623079	3.20006486151431	1.89917563048051	1.75274859140713
chr1:211702666-211702957	1.38956681176273	1.13750352374994	2.90881290773955	2.97269265400426	2.40599235967584	2.07724299893246	1.61353165291793	1.37851162325373
chr2:170077795-170078470	0.22650852980868	0.855989697308481	1.94485844580754	2.46727948045998	1.66902676550963	1.16992500144231	1.18269229751619	0.53605290024021
chr3:151043287-151043596	0.782408564927373	0.925999418556223	2.70708299177171	2.5385381636298	1.77820857639809	1.40053792958373	0.903038270112912	0.250961573533219
chr7:151189721-151189899	0.111031312388744	0.0143552929770701	1.91073266190291	1.76553474636298	0.641546029087524	0.411426245726465	0.111031312388744	0.0976107966264223
chr7:128505577-128505732	-0.3040061868901	0.0143552929770701	0.333423733725192	1.19534759832222	0.641546029087524	1.25096157353322	-0.0892673380970872	-0.3040061868901
chr7:128594116-128594482	0.925999418556223	0.855989697308481	2.10433665981474	2.28688114778816	3.23419472295381	3.54596836910529	1.89917563048051	2.37016428054021
chr5:122882972-122883122	0.111031312388744	0.495695162624069	2.51853513898218	2.62760683812965	1.97452931248388	1.93357263826102	1	0.0976107966264223
chr2:190359791-190360289	1.28688114778816	0.773996325111173	2.74631276642546	2.31614574229336	3.0071955014042	3.49697358099828	0.903038270112912	1.15055967657538
chr10:131231486-131232313	0.6959938131099	-0.3040061868901	1.52105073690096	1.07724299893246	0.748461233004036	0.678071905112638	1.18269229751619	1.8073549220576
chr14:44778717-44778927	0.111031312388744	-0.136061549576028	1.16349873228288	1.25096157353322	0.0840642647884745	-0.3040061868901	0.27500704749987	0.0976107966264223
chr13:45441292-45442010	-0.0144995696951151	0.389566811762726	2.04264433740849	1.4594316186373	1.48542682717024	1.32768736417605	1.48542682717024	0.871843648509318
chr19:17739062-17739653	2.20476675065461	2.03210084316702	4.23112515787905	4.27276973243651	3.58856473740135	4.21955576916691	2.48026512205446	2.82578562746479
chr1:114561323-114561611	1.23266075679027	0.150559676575381	2.29865831556452	2.01792190799726	1.42223300068305	1.40053792958373	0.687060688339892	1.06350294230616
chr2:64366764-64367692	0.333423733725192	1	1.56559717585423	2.26002565596146	1.72246602447109	1.46988597627446	1.73552217729654	1.23266075679027
chr2:64398144-64398931	1.33913738491959	1.8073549220576	3.32481060342048	3.13257684267001	1.72246602447109	2.62760683812965	0.799087306074004	2.21723071622067
chr5:64853897-64854040	0.111031312388744	0.150559676575381	1.47508488294878	0.871843648509318	0.516015147003665	0.545968369105292	0.111031312388744	-0.3040061868901
chrX:18753280-18753787	-0.3040061868901	0.27500704749987	0.22650852980868	1.59931779369823	0.389566811762726	0.411426245726465	-0.3040061868901	-0.3040061868901
chr8:123817082-123817327	0.111031312388744	0.150559676575381	2.29865831556452	1.59931779369823	1.55090066464752	1.77820857639809	0.799087306074004	1.15055967657538
chr14:100329129-100333037	2.36737106564853	2.10097764772482	5.36176835941915	5.38991092507167	5.20280949212501	5.41278152533848	3.08746284125034	2.65992455840238
chr12:48923171-48923436	-0.3040061868901	-0.3040061868901	1.60407132366886	1.55581615506164	0.516015147003665	0.545968369105292	-0.3040061868901	0.250961573533219
chr12:48965317-48965726	1.17632277264046	0.0143552929770701	1.97819562968165	2.23266075679027	0.0840642647884745	0.263034405833794	0.111031312388744	1.37851162325373
chrX:124395275-124395458	0.333423733725192	0.150559676575381	1.4276061727819	1.87970576628229	2.29865831556452	1.77820857639809	0.687060688339892	0.773996325111173
chr4:115678411-115678699	-0.15200309344505	-0.3040061868901	0.22650852980868	1.25096157353322	0.516015147003665	0.0976107966264223	0.799087306074004	-0.3040061868901
chr9:126411601-126411783	0.22650852980868	0.0143552929770701	2.18903382439002	2.114367024952	1.20789285164133	0.790772037862	-0.0892673380970872	0.0976107966264223
chr19:17412579-17412737	-0.15200309344505	0.0143552929770701	1.52105073690096	1.0071955014042	0.855989697308481	0.545968369105292	-0.3040061868901	0.0976107966264223
chr4:153220398-153220969	1.05658352836637	0.0143552929770701	3.48284828306847	3.47118746038699	2.91456452349394	2.97819562968165	1.89917563048051	0.659924558402378
chr8:37891824-37892173	1.23266075679027	1.63226821549951	3.00898878322725	2.9560566524124	1.82781902461732	2.56559717585422	1.73552217729654	0.773996325111173
chr5:36604627-36604859	-0.3040061868901	-0.3040061868901	2.16027483140859	1.55581615506164	-0.3040061868901	-0.3040061868901	0.422233000683048	0.0976107966264223
chr5:36689263-36689525	2.85598969730848	2.84398384404833	4.74038793246835	4.97131362406888	4.30451104180995	4.74846123300404	4.2364926183813	4.26753579806873
chr9:87628446-87628675	0.925999418556223	0.27500704749987	2.92599941855622	2.77188557851537	2.47248777146274	2.50080205305716	1.790772037862	1.58014548442338
chr9:87674717-87674951	0.613531652917927	-0.136061549576028	2.62527048937469	2.49313492230551	2.22342254993494	1.98185265328974	-0.3040061868901	0.250961573533219
chr14:67079900-67080190	0.6959938131099	0.687060688339892	2.32481060342048	2.28688114778816	2.98367769469807	3.28095631383106	0.27500704749987	0.773996325111173
chr13:39349889-39350605	0.333423733725192	0.27500704749987	1.72683121703249	1.55581615506164	1.28095631383106	1.40053792958373	1.73552217729654	1.37851162325373
chr11:60911125-60911373	2.23266075679027	1.92599941855622	3.95140129167431	3.64154602908752	2.53605290024021	2.74416109557041	1.84799690655495	2.17951105027151
chr11:60994587-60994963	0.111031312388744	-0.3040061868901	1.47508488294878	1.59931779369823	-0.104697378666693	0.895302621333307	-0.3040061868901	0.773996325111173
chr1:108008504-108008651	-0.3040061868901	-0.136061549576028	1.68706068833989	1.25096157353322	0.389566811762726	0.678071905112638	-0.3040061868901	-0.3040061868901
chr1:108041854-108042056	0.613531652917927	0.773996325111173	2.27202318906105	2.71149490665009	2.5033487351675	2.62760683812965	1.94860084749336	1.51601514700366
chr8:70343407-70343548	0.111031312388744	-0.3040061868901	1.27500704749987	1.76553474636298	0.516015147003665	0.678071905112638	0.27500704749987	-0.0892673380970872
chr8:125604747-125604922	0.613531652917927	-0.3040061868901	3.05658352836637	2.790772037862	1.35614381022528	1.25096157353322	1	-0.3040061868901
chr8:125698737-125699040	2.74416109557041	2.43028527297778	4.89578731646331	4.86046625851717	4.74092756031863	4.80374366850523	2.81557542886257	3.10768786931437
chr7:94170941-94171396	0.22650852980868	0.27500704749987	2.40053792958373	3.03913839390696	1.72246602447109	1.88362081628567	0.422233000683048	0.0976107966264223
chr19:48117645-48118422	-0.0144995696951151	0.773996325111173	2.56071495447448	2.01792190799726	1.92599941855622	2.43028527297778	0.55581615506164	0.400537929583729
chr19:48145880-48146231	-0.3040061868901	0.27500704749987	1.4276061727819	1.0071955014042	2.06350294230616	2.50080205305716	1.09761079662642	0.871843648509318
chr17:18325539-18325756	1.57531233068744	1.37851162325373	3.20320115631661	2.97269265400426	1.87970576628229	1.60407132366886	1.67807190511264	1.6959938131099
chr3:134310050-134310357	1.92599941855622	1.84799690655495	4.3110671022556	4.27276973243651	3.83491342970104	3.62527048937469	3.06522762277562	2.17951105027151
chr3:134388838-134389321	0.855989697308481	0.594548549550354	3.21723071622067	3.51853513898218	2.76341157447001	3.3743439890385	0.903038270112912	0.250961573533219
chr11:2258191-2258620	0.613531652917927	0.27500704749987	1.37851162325373	2.0496307677246	1.1243281350022	1.08406426478847	0.27500704749987	0.400537929583729
chr11:2270629-2271307	3.27500704749987	3.56803210477128	5.72082566608984	5.64587455030903	4.92362461136832	5.20828313841252	3.29719141656586	3.4995270242151
chr11:2277028-2277353	0.333423733725192	0.389566811762726	2.07382023329167	1.98550043030488	1.82781902461732	1.66448284036468	0.422233000683048	0.659924558402378
chr10:68251946-68252141	-0.15200309344505	0.27500704749987	2.99276843076892	3.19219416528334	2.59693514238723	2.53356334821451	1.33913738491959	0.250961573533219
chr18:45100781-45101108	1.28688114778816	1.43295940727611	3.3743439890385	3.34482849699744	3.0071955014042	2.8011586560937	1.67807190511264	1.85996954822103
chr6:37062474-37062704	-0.0144995696951151	0.0143552929770701	2.82171021503467	1.95233356636969	0.0840642647884745	-0.3040061868901	0.111031312388744	-0.0892673380970872
chr14:32107940-32108269	0.432959407276106	0.150559676575381	1.68706068833989	1.36176835941915	1.1243281350022	1.40053792958373	0.687060688339892	0.250961573533219
chr15:85595893-85596052	0.22650852980868	0.0143552929770701	1.91073266190291	1.95233356636969	-0.3040061868901	-0.3040061868901	0.422233000683048	0.0976107966264223
chr17:45076782-45076973	-0.15200309344505	0.0143552929770701	1.56559717585423	1.87970576628229	0.238786859587117	0.678071905112638	0.27500704749987	0.773996325111173
chr16:54342608-54342929	-0.0144995696951151	0.389566811762726	0.613531652917927	1.51096191927738	0.516015147003665	0.411426245726465	0.799087306074004	0.659924558402378
chr2:114509873-114510306	0.526068811667588	0.495695162624069	2.78450398292957	2.64846544302731	1.35614381022528	1.08406426478847	0.111031312388744	0.0976107966264223
chr22:40726611-40726761	0.22650852980868	0.27500704749987	1.83995958748953	1.36176835941915	1.48542682717024	1.32768736417605	0.55581615506164	1.06350294230616
chr3:135181229-135181430	0.526068811667588	-0.3040061868901	1.68706068833989	1.31034012061215	-0.104697378666693	-0.3040061868901	0.55581615506164	0.53605290024021
chr6:137710039-137710248	-0.0144995696951151	0.0143552929770701	3.57167680997093	3.0703893278914	0.855989697308481	0.678071905112638	-0.3040061868901	-0.3040061868901
chr6:137722749-137722958	1.23266075679027	0.855989697308481	2.32481060342048	2.51601514700366	1.82781902461732	2.35895882583233	1.67807190511264	1.23266075679027
chr6:137752107-137752310	0.432959407276106	0.0143552929770701	1.76553474636298	1.64616265715789	0.0840642647884745	0.0976107966264223	0.111031312388744	0.0976107966264223
chr1:101221826-101222169	1.57531233068744	0.687060688339892	3.08746284125034	2.5385381636298	2.06350294230616	1.83187724119167	1.18269229751619	1.06350294230616
chr9:122310052-122310207	0.111031312388744	-0.3040061868901	1.04264433740849	1.84398384404833	1.42223300068305	0.895302621333307	0.27500704749987	-0.3040061868901
chr7:90053723-90053874	-0.15200309344505	0.27500704749987	1.72683121703249	0.713695814843359	0.389566811762726	0.0976107966264223	0.111031312388744	-0.0892673380970872
chr14:34055097-34055645	0.855989697308481	0.0143552929770701	2.07382023329167	1.55581615506164	3.05137210172103	3.31903981556254	1.67807190511264	1.15055967657538
chr3:187758546-187758870	1.17632277264046	1.48542682717024	3.20320115631661	3.10265813136374	0.641546029087524	1.08406426478847	1	1.37851162325373
chr3:187799792-187800045	-0.0144995696951151	0.389566811762726	1.52105073690096	0.941106310946432	1.1243281350022	0.790772037862	0.27500704749987	-0.3040061868901
chr6:149852092-149852475	2.23266075679027	2.45680614923047	4.24412594328373	4.15785216914174	3.32624970083746	3.62527048937469	2.92029330021101	2.29572302453997
chr9:20562172-20562319	-0.15200309344505	0.27500704749987	1.60407132366886	1.98550043030488	0.948600847493356	0.895302621333307	0.27500704749987	0.0976107966264223
chr5:143186769-143186934	0.782408564927373	0.925999418556223	2.78450398292957	2.82984955984469	1.66902676550963	2.24488705912353	0.799087306074004	0.53605290024021
chr3:134292032-134292173	0.333423733725192	0.0143552929770701	1.80322703643493	1.64616265715789	0.948600847493356	0.895302621333307	0.687060688339892	0.0976107966264223
chr8:101318691-101319025	0.613531652917927	-0.136061549576028	1.4276061727819	2.01792190799726	3.1554254317472	3.22032995487956	0.799087306074004	0.53605290024021
chr12:131331965-131332303	0.333423733725192	0.0143552929770701	1.27500704749987	1.76553474636298	0.389566811762726	0.411426245726465	0.687060688339892	0.659924558402378
chr12:68958240-68958574	1.28688114778816	1.0703893278914	3.23112515787905	3.4594316186373	2.37016428054021	2.46727948045998	1.61353165291793	1.51601514700366
chr6:47053221-47053562	0.613531652917927	0.27500704749987	2.21723071622067	2.41953889151378	2.40599235967584	2.20476675065461	-0.3040061868901	0.250961573533219
chr4:142563709-142563857	0.22650852980868	-0.136061549576028	1.04264433740849	1.41142624572647	0.389566811762726	-0.3040061868901	-0.3040061868901	0.0976107966264223
chr3:101390129-101390686	0.111031312388744	0.0143552929770701	2.49569516262407	2.9560566524124	3.60288440871842	3.30012372456901	0.55581615506164	0.250961573533219
chr3:139905959-139906624	0.111031312388744	0.0143552929770701	1.32768736417605	1.36176835941915	0.0840642647884745	0.678071905112638	1	1.15055967657538
chrX:30646569-30646724	0.22650852980868	-0.3040061868901	2.13422093976063	2.9560566524124	1.04264433740849	2.43028527297778	0.422233000683048	0.0976107966264223
chrX:30681751-30681940	0.111031312388744	0.27500704749987	1.83995958748953	2.17312743348066	2.01792190799726	1.93357263826102	0.422233000683048	-0.3040061868901
chrX:30697071-30697251	-0.3040061868901	-0.136061549576028	1.80322703643493	1.19534759832222	0.516015147003665	0.992768430768924	-0.3040061868901	-0.0892673380970872
chr7:16433751-16434074	0.432959407276106	-0.136061549576028	1.04264433740849	1.55581615506164	0.948600847493356	1.25096157353322	-0.0892673380970872	-0.3040061868901
chr9:134390872-134391761	0.6959938131099	0.855989697308481	3.07210580048042	3.19219416528334	1.77820857639809	2.28392177230762	0.111031312388744	1.06350294230616
chr16:69317161-69317355	0.333423733725192	0.27500704749987	2.60407132366886	1.91456452349394	2.98367769469807	3.26153081524341	0.111031312388744	0.400537929583729
chr2:145740474-145740673	-0.0144995696951151	0.150559676575381	1.56559717585423	1.51096191927738	1.72246602447109	2.20476675065461	-0.0892673380970872	1.15055967657538
chr2:145749048-145749232	-0.0144995696951151	-0.136061549576028	3.05658352836637	2.8094144442359	1.72246602447109	2.20476675065461	0.111031312388744	0.0976107966264223
chr5:50824258-50824552	0.22650852980868	-0.3040061868901	1.32768736417605	0.545968369105292	0.748461233004036	0.0976107966264223	0.111031312388744	0.0976107966264223
chr17:57993820-57993991	-0.3040061868901	1	2.01077983875324	1.19534759832222	0.948600847493356	1.25096157353322	-0.3040061868901	0.400537929583729
chr7:13965011-13965237	-0.3040061868901	-0.3040061868901	0.22650852980868	0.871843648509318	-0.3040061868901	-0.0892673380970872	0.111031312388744	0.400537929583729
chr17:76271964-76272290	0.22650852980868	-0.3040061868901	2.21723071622067	1.51096191927738	1.04264433740849	1.40053792958373	0.55581615506164	1.06350294230616
chr2:74863819-74864191	1.70043971814109	1.20163386116965	2.92599941855622	3.10265813136374	1.82781902461732	2.59693514238723	1.33913738491959	1.58014548442338
chr1:35942805-35942954	0.432959407276106	0.27500704749987	2.18903382439002	1.31034012061215	0.948600847493356	0.0976107966264223	0.687060688339892	0.0976107966264223
chr1:68385276-68385503	-0.0144995696951151	0.150559676575381	0.910732661902913	1.25096157353322	1.1243281350022	0.545968369105292	0.27500704749987	0.250961573533219
chr3:46495780-46495925	-0.15200309344505	-0.3040061868901	1.94485844580754	1.31034012061215	-0.104697378666693	0.790772037862	-0.3040061868901	-0.0892673380970872
chr10:100489352-100489718	0.432959407276106	0.150559676575381	3.34908214639109	3.14893410452634	3.64731450954714	3.81147103052984	1.55090066464752	1.37851162325373
chr16:80759753-80759936	0.111031312388744	0.27500704749987	1.16349873228288	1.4594316186373	-0.3040061868901	0.0976107966264223	-0.0892673380970872	0.400537929583729
chr18:23458858-23459124	0.333423733725192	0.389566811762726	2.32481060342048	2.92029330021101	2.98367769469807	3.07210580048042	0.27500704749987	-0.0892673380970872
chr11:35126421-35127439	0.333423733725192	1	3.27202318906105	2.97269265400426	1.82781902461732	1.40053792958373	0.903038270112912	0.53605290024021
chr3:177599279-177599685	2.41683974191283	2.53356334821451	4.4995270242151	4.59931779369823	2.70929063572336	2.82781902461732	2.81557542886257	2.87578006306849
chr15:68292515-68292734	-0.3040061868901	-0.3040061868901	0.333423733725192	0.871843648509318	0.855989697308481	-0.3040061868901	-0.3040061868901	-0.3040061868901
chr15:59063101-59063523	0.526068811667588	0.0143552929770701	1.64616265715789	1.68706068833989	2.06350294230616	2.24488705912353	0.687060688339892	1.15055967657538
chr15:59074477-59074942	-0.15200309344505	0.0143552929770701	2.99276843076892	3.0232553523003	2.56559717585422	2.32192809488736	-0.3040061868901	-0.3040061868901
chr2:16728454-16728890	1.05658352836637	0.389566811762726	2.51853513898218	2.75274859140713	3.07210580048042	2.20476675065461	0.903038270112912	0.53605290024021
chr2:16748927-16749433	1.48542682717024	1.76553474636298	3.9174317553901	3.92219784839637	2.43829285157915	2.53356334821451	1.26303440583379	1.64154602908752
chr2:38943360-38943547	0.111031312388744	-0.3040061868901	1.32768736417605	1.51096191927738	1.42223300068305	0.992768430768924	0.422233000683048	-0.3040061868901
chr14:86539429-86539892	0.111031312388744	-0.3040061868901	0.111031312388744	1.36176835941915	0.0840642647884745	0.0976107966264223	1.09761079662642	0.0976107966264223
chr14:86541007-86541146	-0.3040061868901	0.150559676575381	1.37851162325373	0.238786859587117	0.855989697308481	0.411426245726465	-0.3040061868901	-0.0892673380970872
chr10:12500599-12501329	1.78240856492737	1.76553474636298	3.36176835941915	3.37155886261196	2.43829285157915	2.82781902461732	2.04614178164472	1.9560566524124
chr10:12513765-12514141	0.333423733725192	0.0143552929770701	2.01077983875324	1.95233356636969	0.389566811762726	-0.3040061868901	0.687060688339892	0.659924558402378
chr15:45061365-45061669	-0.0144995696951151	0.150559676575381	1.04264433740849	0.799087306074004	1.87970576628229	2.20476675065461	-0.3040061868901	0.250961573533219
chr3:113747781-113747944	0.333423733725192	1.13750352374994	2.9429835981871	3.37155886261196	2.81557542886257	2.8011586560937	0.687060688339892	1.06350294230616
chr3:113748956-113749273	2.64154602908752	2.95977015521147	4.68650052718322	4.43629511983936	4.33985000288462	4.20867331962947	3.08746284125034	2.7158933705476
chr3:113799749-113799954	-0.3040061868901	0.0143552929770701	0.978195629681652	1.59931779369823	-0.3040061868901	0.263034405833794	0.111031312388744	-0.0892673380970872
chr3:150429733-150430248	0.6959938131099	0.27500704749987	1.52105073690096	1.8073549220576	0.389566811762726	0.678071905112638	0.27500704749987	0.773996325111173
chr4:23305132-23305349	0.782408564927373	-0.136061549576028	1.91073266190291	1.07724299893246	2.01792190799726	2.24488705912353	1.18269229751619	0.0976107966264223
chr4:113916577-113916782	0.111031312388744	0.27500704749987	2.54101915313356	2.97269265400426	0.389566811762726	1.25096157353322	0.111031312388744	0.250961573533219
chr8:60703218-60703575	0.613531652917927	0.687060688339892	3.54966917072649	3.70376517879341	3.30888505741176	2.77399632511117	0.799087306074004	0.250961573533219
chr9:83936653-83936896	-0.3040061868901	-0.3040061868901	2.40053792958373	1.98550043030488	0.0840642647884745	1.25096157353322	-0.3040061868901	0.0976107966264223
chr2:101044083-101044242	-0.0144995696951151	-0.3040061868901	1.64616265715789	1.59931779369823	0.389566811762726	-0.3040061868901	0.27500704749987	0.400537929583729
chr1:173646791-173647215	-0.3040061868901	0.0143552929770701	-0.15200309344505	1.36176835941915	0.389566811762726	0.411426245726465	0.27500704749987	0.53605290024021
chr1:26838783-26839254	1.38956681176273	0.687060688339892	3.63575439127776	3.48284828306847	2.59693514238723	2.9297909977186	1.18269229751619	1.23266075679027
chr9:31820512-31820685	-0.15200309344505	-0.3040061868901	0.22650852980868	1.0071955014042	-0.104697378666693	-0.3040061868901	0.422233000683048	-0.0892673380970872
chr2:202081083-202081600	0.22650852980868	0.0143552929770701	2.01077983875324	1.4594316186373	1.55090066464752	1.77820857639809	0.111031312388744	0.400537929583729
chr8:134824456-134824642	0.333423733725192	0.495695162624069	1.91073266190291	2.14404636961671	0.748461233004036	0.545968369105292	0.799087306074004	0.0976107966264223
chr8:134877538-134877733	-0.0144995696951151	-0.136061549576028	3.23112515787905	3.4594316186373	1.60880924267552	2.32192809488736	0.55581615506164	0.0976107966264223
chrX:19675559-19676007	0.22650852980868	0.0143552929770701	2.82171021503467	2.60644222813161	1.87970576628229	2.53356334821451	0.27500704749987	0.53605290024021
chr13:77915852-77916004	0.432959407276106	-0.3040061868901	2.01077983875324	2.36737106564853	1.04264433740849	-0.3040061868901	0.111031312388744	-0.3040061868901
chr4:170679864-170680043	-0.3040061868901	-0.3040061868901	0.333423733725192	0.871843648509318	-0.3040061868901	0.0976107966264223	0.687060688339892	-0.0892673380970872
chr1:230422221-230422379	0.111031312388744	-0.136061549576028	1.56559717585423	1.76553474636298	1.82781902461732	2.24488705912353	0.799087306074004	0.400537929583729
chr12:25466840-25467138	-0.3040061868901	-0.3040061868901	-0.0144995696951151	1.13750352374994	-0.104697378666693	0.0976107966264223	0.55581615506164	0.250961573533219
chr4:29565329-29565499	0.22650852980868	0.0143552929770701	1.27500704749987	1.68706068833989	1.77820857639809	2.02856915219677	-0.3040061868901	-0.3040061868901
chr18:6537486-6537758	0.782408564927373	0.27500704749987	2.60407132366886	2.41953889151378	1.97452931248388	1.66448284036468	0.55581615506164	0.871843648509318
chr2:127672052-127672660	0.22650852980868	0.27500704749987	1.52105073690096	0.799087306074004	0.238786859587117	0.0976107966264223	1.18269229751619	1.23266075679027
chr1:209703980-209705462	1.85598969730848	1.84799690655495	3.78345665436024	3.67355642399014	3.94392132655349	4.2979250525038	2.17632277264046	2.77188557851537
chr1:209721275-209721805	0.992768430768924	0.0143552929770701	3.7158933705476	3.74416109557041	0.948600847493356	-0.3040061868901	1.09761079662642	1.75274859140713
chr1:209736685-209736933	0.613531652917927	0.773996325111173	2.99276843076892	3.05484847699562	1.42223300068305	0.992768430768924	1.73552217729654	1.06350294230616
chr5:57340948-57341127	0.432959407276106	0.150559676575381	2.27202318906105	2.01792190799726	0.948600847493356	1.32768736417605	0.687060688339892	0.659924558402378
chr1:59705642-59706242	0.925999418556223	1	2.74631276642546	2.56071495447448	2.33628338786443	2.87970576628229	1.55090066464752	2.5385381636298
chr10:21520037-21520416	0.782408564927373	1.13750352374994	2.47248777146274	2.67129337248158	2.56559717585422	2.50080205305716	1.09761079662642	1.06350294230616
chr10:21570762-21571441	1.05658352836637	0.27500704749987	2.13422093976063	2.20476675065461	1.42223300068305	0.992768430768924	0.687060688339892	0.773996325111173
chr10:21581430-21581832	0.925999418556223	0.855989697308481	2.60407132366886	2.84799690655495	1.1243281350022	0.790772037862	0.799087306074004	1.06350294230616
chr10:21585151-21585378	0.22650852980868	0.0143552929770701	2.04264433740849	1.95233356636969	1.35614381022528	0.790772037862	0.27500704749987	-0.3040061868901
chr10:21589644-21590212	0.333423733725192	-0.3040061868901	2.89141918684608	2.790772037862	0.948600847493356	1.40053792958373	-0.0892673380970872	-0.3040061868901
chr10:21594171-21594416	0.22650852980868	0.0143552929770701	0.687060688339892	1.41142624572647	-0.3040061868901	-0.3040061868901	0.111031312388744	-0.3040061868901
chr2:238670275-238670605	-0.3040061868901	0.0143552929770701	0.687060688339892	0.941106310946432	1.1243281350022	1.32768736417605	-0.3040061868901	-0.0892673380970872
chr4:184251633-184251787	0.333423733725192	0.150559676575381	2.27202318906105	2.17312743348066	0.238786859587117	0.678071905112638	0.903038270112912	-0.0892673380970872
chr7:132087685-132088101	-0.0144995696951151	0.150559676575381	0.978195629681652	1.13750352374994	0.0840642647884745	0.411426245726465	1.09761079662642	1.15055967657538
chr1:211592264-211592604	1.61823865559545	1.72246602447109	3.97636363573276	4.27276973243651	3.54225804976692	3.92789645372882	2.48026512205446	2.0496307677246
chr10:87524370-87524682	0.111031312388744	0.150559676575381	1.56559717585423	1.59931779369823	0.0840642647884745	0.0976107966264223	0.799087306074004	0.53605290024021
chr13:50420021-50420185	-0.3040061868901	-0.3040061868901	1.80322703643493	1.87970576628229	-0.3040061868901	0.411426245726465	0.111031312388744	-0.3040061868901
chr11:47646665-47646864	-0.3040061868901	0.0143552929770701	1.64616265715789	1.31034012061215	2.73768676140986	1.83187724119167	-0.0892673380970872	-0.0892673380970872
chr18:42126723-42126880	0.526068811667588	0.0143552929770701	1.22032995487956	1.84398384404833	0.0840642647884745	0.0976107966264223	0.55581615506164	1.15055967657538
chr1:172273479-172274364	0.613531652917927	0.594548549550354	2.62527048937469	2.08406426478847	0.389566811762726	1.46988597627446	0.422233000683048	0.871843648509318
chr5:152107371-152108187	-0.0144995696951151	0.495695162624069	1.32768736417605	1.13750352374994	0.389566811762726	0.992768430768924	1.18269229751619	0.871843648509318
chr16:87674478-87674712	0.782408564927373	0.773996325111173	3.27202318906105	2.98913900736823	2.84197311892718	2.53356334821451	1.09761079662642	1.85996954822103
chr1:10380265-10380437	0.613531652917927	-0.3040061868901	1.64616265715789	1.41142624572647	2.06350294230616	1.83187724119167	0.687060688339892	0.53605290024021
chr2:44731670-44731806	-0.0144995696951151	0.0143552929770701	0.613531652917927	1.25096157353322	0.389566811762726	0.0976107966264223	-0.0892673380970872	-0.3040061868901
chrX:43976001-43976490	1.23266075679027	1.63226821549951	3.10265813136374	3.0703893278914	1.48542682717024	1.83187724119167	1.09761079662642	1.64154602908752
chr10:30007490-30007759	-0.15200309344505	0.150559676575381	2.47248777146274	2.34198574722862	0.641546029087524	0.263034405833794	0.27500704749987	-0.0892673380970872
chr1:62734270-62734465	-0.0144995696951151	0.27500704749987	1.16349873228288	1.36176835941915	1.55090066464752	1.16992500144231	0.111031312388744	-0.3040061868901
chr1:62740746-62741018	0.782408564927373	0.855989697308481	3.02502879449152	2.88362081628567	3.19534759832222	3.3743439890385	1.55090066464752	0.871843648509318
chr1:110726806-110727266	0.111031312388744	0.389566811762726	2.16027483140859	1.98550043030488	0.855989697308481	1.25096157353322	0.55581615506164	-0.3040061868901
chr1:110768772-110768916	-0.0144995696951151	-0.3040061868901	1.87578006306849	0.871843648509318	0.948600847493356	-0.3040061868901	0.111031312388744	0.400537929583729
chr19:33077932-33078154	0.432959407276106	0.150559676575381	2.13422093976063	2.34198574722862	2.59693514238723	2.53356334821451	0.55581615506164	0.871843648509318
chr6:111289512-111289748	-0.3040061868901	-0.3040061868901	1.87578006306849	1.91456452349394	0.641546029087524	-0.0892673380970872	-0.3040061868901	0.0976107966264223
chr3:151230530-151231047	2.20476675065461	2.06695024392463	4.09423606984577	3.78345665436024	3.07210580048042	3.30012372456901	2.48026512205446	2.68929916053589
chr3:151248294-151248478	-0.15200309344505	-0.3040061868901	2.37573453858316	2.49313492230551	1.04264433740849	0.678071905112638	-0.3040061868901	-0.3040061868901
chr3:151276759-151276956	0.22650852980868	-0.3040061868901	2.56071495447448	2.71149490665009	0.748461233004036	0.790772037862	0.111031312388744	0.773996325111173
chr2:172251113-172251370	0.111031312388744	0.27500704749987	0.910732661902913	1.41142624572647	0.948600847493356	0.895302621333307	0.687060688339892	-0.0892673380970872
chr2:27681867-27682058	0.111031312388744	-0.136061549576028	0.765534746362977	1.36176835941915	0.238786859587117	0.0976107966264223	0.903038270112912	1.31034012061215
chr6:168127261-168127723	0.526068811667588	0.0143552929770701	1.80322703643493	1.31034012061215	0.238786859587117	0.0976107966264223	1.89917563048051	1.51601514700366
chr4:117228711-117228906	-0.3040061868901	-0.3040061868901	0.22650852980868	0.799087306074004	-0.104697378666693	-0.3040061868901	0.687060688339892	-0.3040061868901
chr6:147384077-147384325	0.22650852980868	0.150559676575381	2.42492208821069	2.49313492230551	1.60880924267552	1.16992500144231	0.27500704749987	0.250961573533219
chrX:73955792-73956077	0.855989697308481	1.37851162325373	2.42492208821069	2.92029330021101	2.40599235967584	2.74416109557041	0.422233000683048	0.659924558402378
chr3:195147530-195147816	1.78240856492737	2.13422093976063	4.04001567884788	3.72465027173297	3.66106547980695	3.51349074558812	1.48542682717024	2.21723071622067
chr3:195173530-195173987	0.6959938131099	0.389566811762726	2.44890095114513	2.46727948045998	0.855989697308481	0.790772037862	0.27500704749987	0.250961573533219
chr9:120900496-120900979	-0.3040061868901	0.150559676575381	1.91073266190291	2.114367024952	-0.3040061868901	0.0976107966264223	0.903038270112912	0.0976107966264223
chr9:112605631-112605775	-0.15200309344505	-0.3040061868901	1.68706068833989	1.07724299893246	-0.3040061868901	0.411426245726465	0.799087306074004	0.400537929583729
chr3:188932880-188933613	0.855989697308481	0.495695162624069	1.64616265715789	2.36737106564853	1.92599941855622	2.28392177230762	0.903038270112912	0.659924558402378
chr14:103103556-103104314	2.05658352836637	2.13422093976063	3.99276843076892	3.37155886261196	2.96162332828694	3.09423606984577	2.48026512205446	2.37016428054021
chr14:103115177-103115421	1.43829285157915	1.43295940727611	4.27798474729977	3.5981269599196	1.92599941855622	2.32192809488736	0.687060688339892	0.871843648509318
chr14:103132545-103133085	-0.0144995696951151	0.687060688339892	3.21723071622067	2.98913900736823	1.48542682717024	0.678071905112638	0.111031312388744	0.659924558402378
chr14:103137770-103139074	3.08915913191124	2.6507645591169	5.47638168756724	5.45220004940622	4.24868662687383	4.69821847822441	2.97085365434048	3.65535182861255
chr14:103140400-103140562	0.855989697308481	1.20163386116965	2.62527048937469	2.90303827011291	0.238786859587117	0.895302621333307	0.799087306074004	0.659924558402378
chr10:120719390-120719613	1.65992455840238	1.32192809488736	3.39917109381982	3.84096670448742	2.86591881455221	3.24184018356467	0.903038270112912	1.06350294230616
chr4:147651693-147651833	-0.3040061868901	-0.136061549576028	1.16349873228288	0.632268215499513	0.748461233004036	0.411426245726465	-0.0892673380970872	-0.3040061868901
chr7:99514111-99514416	-0.3040061868901	0.0143552929770701	1.47508488294878	1.76553474636298	2.40599235967584	2.35895882583233	-0.0892673380970872	-0.3040061868901
chr11:115874969-115875125	-0.3040061868901	0.0143552929770701	2.54101915313356	2.60644222813161	1.20789285164133	0.895302621333307	-0.3040061868901	0.0976107966264223
chr3:98744296-98744521	0.432959407276106	0.495695162624069	2.40053792958373	1.98550043030488	1.35614381022528	0.678071905112638	0.422233000683048	0.773996325111173
chr3:98745385-98745652	0.526068811667588	0.150559676575381	1.47508488294878	1.31034012061215	0.238786859587117	0.411426245726465	0.55581615506164	0.773996325111173
chr10:12300424-12300825	0.111031312388744	0.687060688339892	2.01077983875324	1.91456452349394	2.37016428054021	1.25096157353322	-0.3040061868901	0.0976107966264223
chr10:12365969-12366477	0.111031312388744	0.27500704749987	3.4235781709818	3.56437816856506	3.34482849699744	3.71369581484336	1	0.970853654340484
chrX:29528019-29528627	0.925999418556223	-0.136061549576028	3.41142624572647	3.44625622988956	4.21955576916691	3.71369581484336	1	0.400537929583729
chr6:17664217-17664774	-0.3040061868901	-0.3040061868901	2.21723071622067	2.17312743348066	1.92599941855622	2.12101540096137	-0.3040061868901	0.0976107966264223
chr6:17689734-17689920	-0.15200309344505	-0.136061549576028	1.37851162325373	2.28688114778816	1.04264433740849	0.411426245726465	-0.3040061868901	-0.3040061868901
chr8:38539925-38540141	0.432959407276106	0.594548549550354	2.13422093976063	2.6915341649192	2.22342254993494	2.07724299893246	0.903038270112912	1.44890095114513
chr8:38549290-38549589	0.855989697308481	-0.3040061868901	2.62527048937469	2.14404636961671	2.68257329734758	2.39506279951758	0.799087306074004	0.773996325111173
chr10:26822278-26822438	0.613531652917927	-0.3040061868901	1.32768736417605	1.07724299893246	0.641546029087524	0.0976107966264223	0.422233000683048	0.0976107966264223
chr16:3171437-3171651	0.432959407276106	0.389566811762726	1.4276061727819	1.68706068833989	0.389566811762726	0.411426245726465	0.111031312388744	0.0976107966264223
chr1:170538259-170538458	-0.0144995696951151	0.687060688339892	1.27500704749987	1.84398384404833	0.948600847493356	1.40053792958373	0.687060688339892	0.659924558402378
chr2:60312634-60312823	-0.3040061868901	-0.3040061868901	1.80322703643493	1.8073549220576	1.55090066464752	1.25096157353322	-0.3040061868901	0.0976107966264223
chr2:60392200-60392511	-0.3040061868901	0.150559676575381	0.687060688339892	1.25096157353322	-0.3040061868901	0.263034405833794	0.422233000683048	0.400537929583729
chr20:35238626-35239104	-0.0144995696951151	-0.136061549576028	2.58255600301406	2.28688114778816	2.76341157447001	3.39231742277876	0.687060688339892	0.773996325111173
chr15_KI270905v1_alt:3758768-3758944	-0.3040061868901	-0.3040061868901	0.613531652917927	1.0071955014042	1.04264433740849	1.25096157353322	0.111031312388744	-0.3040061868901
chr18:41983073-41983344	0.111031312388744	0.0143552929770701	1.60407132366886	1.13750352374994	1.28095631383106	1.60407132366886	1.41683974191283	1.31034012061215
chr13:33534920-33535345	0.22650852980868	0.495695162624069	2.42492208821069	2.62760683812965	2.56559717585422	1.72246602447109	0.111031312388744	-0.0892673380970872
chr17:13613572-13613861	0.613531652917927	0.0143552929770701	2.51853513898218	2.31614574229336	2.76341157447001	2.65764000520782	-0.0892673380970872	0.400537929583729
chr2:94261167-94261773	0.333423733725192	-0.136061549576028	1.04264433740849	2.28688114778816	1.1243281350022	0.895302621333307	0.903038270112912	0.0976107966264223
chr11:102279793-102279965	0.6959938131099	0.495695162624069	2.18903382439002	2.08406426478847	0.948600847493356	0.992768430768924	1.09761079662642	0.773996325111173
chr5:43304694-43305115	-0.0144995696951151	0.0143552929770701	1.72683121703249	2.114367024952	1.60880924267552	1.88362081628567	-0.3040061868901	-0.3040061868901
chr9:22026792-22026993	1.11769504266975	0.855989697308481	2.89141918684608	3.33199177823206	2.29865831556452	2.28392177230762	1.790772037862	2.09423606984577
chr12:3730000-3730302	0.6959938131099	1.20163386116965	3.00898878322725	2.97269265400426	1.20789285164133	1.08406426478847	1.33913738491959	0.53605290024021
chr4:20496104-20496312	-0.15200309344505	0.150559676575381	1.64616265715789	1.4594316186373	1.77820857639809	1.60407132366886	0.422233000683048	0.400537929583729
chr13:97187358-97187538	-0.3040061868901	-0.3040061868901	1.10433665981474	0.632268215499513	1.35614381022528	0.678071905112638	0.111031312388744	0.250961573533219
chr6:56342572-56342754	0.22650852980868	-0.136061549576028	1.27500704749987	0.632268215499513	0.0840642647884745	0.0976107966264223	-0.3040061868901	0.250961573533219
chr6:56372810-56372950	-0.0144995696951151	0.495695162624069	2.13422093976063	2.28688114778816	-0.3040061868901	0.263034405833794	0.687060688339892	0.250961573533219
chr6:56386795-56387000	1.99276843076892	1.58496250072116	3.54966917072649	3.38404980679516	3.44757919654888	3.24184018356467	2.04614178164472	1.37851162325373
chr2:213336318-213336793	0.333423733725192	0.0143552929770701	1.27500704749987	1.13750352374994	0.389566811762726	0.0976107966264223	0.799087306074004	0.970853654340484
chr10:103153257-103153481	0.333423733725192	0.150559676575381	1.16349873228288	1.19534759832222	1.04264433740849	0.545968369105292	0.422233000683048	0.250961573533219
chr2:39846446-39846586	0.432959407276106	-0.3040061868901	1.60407132366886	1.55581615506164	0.0840642647884745	0.545968369105292	-0.0892673380970872	0.0976107966264223
chr2:85168585-85169247	1.43829285157915	1.72246602447109	4.10181813422741	3.95698592461258	4.69265037003553	4.87627136055013	1.89917563048051	2.21723071622067
chr2:85171066-85171256	0.333423733725192	0.150559676575381	3.00898878322725	2.86591881455221	1.28095631383106	1.54101915313356	0.55581615506164	-0.3040061868901
chr3:23700674-23700907	0.22650852980868	-0.3040061868901	1.04264433740849	1.68706068833989	1.72246602447109	1.46988597627446	-0.3040061868901	0.0976107966264223
chr3:23740623-23740772	-0.0144995696951151	0.0143552929770701	1.47508488294878	0.713695814843359	0.516015147003665	0.263034405833794	-0.0892673380970872	1.06350294230616
chr3:23763036-23763403	0.613531652917927	0.150559676575381	1.91073266190291	2.08406426478847	0.641546029087524	1.08406426478847	0.687060688339892	0.871843648509318
chr3:23781099-23781404	0.22650852980868	0.0143552929770701	1.52105073690096	1.36176835941915	0.238786859587117	0.263034405833794	0.27500704749987	0.0976107966264223
chr1:85478220-85478546	-0.15200309344505	0.0143552929770701	1.16349873228288	0.799087306074004	0.516015147003665	0.545968369105292	1.33913738491959	0.400537929583729
chr14:76782835-76783215	0.992768430768924	1.8073549220576	3.92599941855622	3.877744249949	3.44757919654888	3.41006969175638	1.41683974191283	1.31034012061215
chr13:65508877-65509054	-0.0144995696951151	0.0143552929770701	1.10433665981474	0.632268215499513	1.04264433740849	0.0976107966264223	0.55581615506164	0.53605290024021
chr2:33528453-33528632	0.432959407276106	1	2.51853513898218	2.08406426478847	1.04264433740849	1.60407132366886	0.687060688339892	0.0976107966264223
chr2:33573741-33573899	0.111031312388744	0.27500704749987	1.64616265715789	1.41142624572647	1.28095631383106	1.08406426478847	0.27500704749987	1.06350294230616
chr18:28512467-28512777	0.526068811667588	0.0143552929770701	2.56071495447448	2.58496250072116	3.05137210172103	2.7158933705476	0.55581615506164	1.23266075679027
chr1:50730730-50731239	0.992768430768924	0.855989697308481	3.18903382439002	3.4594316186373	3.0071955014042	2.8011586560937	1.73552217729654	1.58014548442338
chr1:50796124-50796917	1.28688114778816	0.594548549550354	2.76553474636298	3.29130885982897	2.40599235967584	1.54101915313356	1.26303440583379	0.773996325111173
chr9:29633707-29633863	-0.0144995696951151	0.27500704749987	0.910732661902913	1.13750352374994	1.04264433740849	0.992768430768924	-0.3040061868901	0.970853654340484
chr9:29659143-29659302	0.22650852980868	-0.136061549576028	0.978195629681652	1.76553474636298	0.516015147003665	0.0976107966264223	0.422233000683048	-0.3040061868901
chr1:152170468-152171522	2.08746284125034	2.37573453858316	4.01613970265525	3.80322703643493	3.43028527297778	3.20006486151431	2.09085343045111	2.21723071622067
chr20:57160931-57161302	-0.15200309344505	0.0143552929770701	1.10433665981474	1.64616265715789	2.68257329734758	1.66448284036468	0.27500704749987	0.53605290024021
chr8:132925981-132926129	0.22650852980868	0.0143552929770701	1.68706068833989	1.0071955014042	-0.3040061868901	0.0976107966264223	0.55581615506164	0.250961573533219
chr8:132993981-132994187	1.61823865559545	0.925999418556223	3.61470984411521	3.64154602908752	3.75702324650746	3.42894634476948	2.58014548442338	2.25701061820602
chr6:113649305-113649548	1.74416109557041	2.03210084316702	3.6564963705535	3.75488750216347	2.65306001710456	2.16349873228288	1.26303440583379	2.37016428054021
chr6:113662163-113662422	-0.0144995696951151	0.495695162624069	2.54101915313356	2.114367024952	-0.104697378666693	0.411426245726465	0.111031312388744	-0.3040061868901
chr2:176931954-176932173	0.526068811667588	0.687060688339892	2.13422093976063	2.20476675065461	1.97452931248388	1.93357263826102	-0.3040061868901	-0.3040061868901
chr2:176938637-176938778	0.22650852980868	-0.136061549576028	2.13422093976063	2.31614574229336	1.72246602447109	1.88362081628567	0.111031312388744	-0.0892673380970872
chr2:176941632-176941770	0.855989697308481	0.773996325111173	2.07382023329167	2.62760683812965	2.06350294230616	2.43028527297778	1.26303440583379	1.37851162325373
chr4:11417021-11417183	0.22650852980868	0.389566811762726	0.978195629681652	1.72683121703249	-0.3040061868901	-0.0892673380970872	-0.0892673380970872	-0.0892673380970872
chrX:46715669-46715964	0.526068811667588	0.0143552929770701	1.52105073690096	2.0496307677246	1.66902676550963	2.28392177230762	-0.3040061868901	0.773996325111173
chr3:152738716-152739080	0.782408564927373	0.594548549550354	2.10433665981474	2.20476675065461	1.87970576628229	2.53356334821451	1.09761079662642	0.970853654340484
chr3:152742934-152743292	0.992768430768924	0.687060688339892	2.78450398292957	3.29130885982897	2.22342254993494	1.98185265328974	0.55581615506164	0.970853654340484
chr3:152769113-152769815	1.28688114778816	2.22958792274065	4.09423606984577	4.10433665981474	4.52356195605701	4.31759350462347	2.04614178164472	1.75274859140713
chr3:23457715-23458157	-0.0144995696951151	0.27500704749987	2.44890095114513	1.98550043030488	1.55090066464752	1.66448284036468	0.55581615506164	1.06350294230616
chr1:166571660-166572101	0.333423733725192	0.150559676575381	1.80322703643493	1.64616265715789	1.28095631383106	1.16992500144231	0.55581615506164	1.06350294230616
chr9:81260799-81261004	-0.3040061868901	0.0143552929770701	2.21723071622067	2.51601514700366	0.855989697308481	1.32768736417605	-0.3040061868901	-0.0892673380970872
chr9:81289603-81289879	0.22650852980868	0.389566811762726	2.13422093976063	2.17312743348066	2.06350294230616	1.60407132366886	0.687060688339892	0.773996325111173
chr5:76521258-76521541	1.38956681176273	1.37851162325373	3.58255600301406	3.57531233068744	3.28983446517751	3.22032995487956	0.903038270112912	2.29572302453997
chr5:76556932-76557154	-0.3040061868901	0.687060688339892	1.68706068833989	1.95233356636969	2.22342254993494	1.83187724119167	0.111031312388744	0.0976107966264223
chr5:76590101-76590403	0.613531652917927	0.925999418556223	3.74523733212975	3.48284828306847	4.1407786557828	4.47832471148503	2.17632277264046	1.06350294230616
chr10:88138419-88138563	0.111031312388744	-0.3040061868901	1.60407132366886	1.72683121703249	0.389566811762726	0.678071905112638	-0.3040061868901	-0.3040061868901
chr3:46938890-46939068	1.28688114778816	1.76553474636298	3.20320115631661	3.0703893278914	2.62527048937469	2.77399632511117	2.22032995487956	2.56803210477128
chr5:128521158-128521395	0.333423733725192	0.389566811762726	2.18903382439002	1.91456452349394	3.27202318906105	3.0496307677246	1.09761079662642	0.659924558402378
chr13:78562363-78562545	-0.0144995696951151	-0.136061549576028	1.47508488294878	0.545968369105292	1.77820857639809	1.66448284036468	0.422233000683048	-0.0892673380970872
chr7:20032746-20033107	0.333423733725192	0.0143552929770701	1.56559717585423	1.72683121703249	1.72246602447109	0.992768430768924	1	1.58014548442338
chr7:20078160-20078338	-0.3040061868901	-0.3040061868901	0.111031312388744	0.941106310946432	0.0840642647884745	-0.3040061868901	-0.3040061868901	-0.0892673380970872
chr2:30102932-30103370	0.613531652917927	0.150559676575381	2.42492208821069	2.0496307677246	0.389566811762726	0.0976107966264223	1.26303440583379	-0.3040061868901
chr2:30139259-30139638	0.432959407276106	0.0143552929770701	2.92599941855622	2.86591881455221	1.35614381022528	1.60407132366886	0.687060688339892	0.0976107966264223
chr1:67519378-67519572	-0.15200309344505	-0.3040061868901	2.37573453858316	2.7311832415722	1.87970576628229	1.88362081628567	-0.3040061868901	0.0976107966264223
chr14:58353602-58353823	1.17632277264046	0.687060688339892	2.6667565918848	3.14893410452634	1.92599941855622	1.77820857639809	1	0.773996325111173
chr5:154514498-154514759	0.333423733725192	0.0143552929770701	1.10433665981474	1.19534759832222	-0.3040061868901	0.0976107966264223	0.422233000683048	-0.3040061868901
chr1:114927499-114927698	-0.3040061868901	-0.3040061868901	1.80322703643493	2.26002565596146	1.1243281350022	1.40053792958373	0.27500704749987	0.0976107966264223
chr6:47321733-47322133	0.333423733725192	0.27500704749987	1.87578006306849	1.98550043030488	1.60880924267552	0.678071905112638	0.422233000683048	0.0976107966264223
chr3:25768917-25769129	1.11769504266975	0.773996325111173	2.54101915313356	2.97269265400426	2.5033487351675	2.24488705912353	0.422233000683048	1.15055967657538
chr14:102184381-102184525	0.333423733725192	0.27500704749987	1.60407132366886	1.13750352374994	1.35614381022528	0.545968369105292	0.55581615506164	1.23266075679027
chr6:79246839-79247249	1.23266075679027	0.495695162624069	2.47248777146274	2.67129337248158	2.10433665981474	2.28392177230762	1.89917563048051	0.400537929583729
chr5:41277975-41278144	0.432959407276106	0.150559676575381	1.52105073690096	1.8073549220576	2.01792190799726	1.83187724119167	1.73552217729654	0.250961573533219
chr6:25579929-25580372	-0.3040061868901	0.0143552929770701	1.68706068833989	0.632268215499513	0.855989697308481	0.992768430768924	0.27500704749987	0.0976107966264223
chr4:15771375-15771772	0.613531652917927	0.495695162624069	3.9174317553901	4.30669970727279	2.53605290024021	2.62760683812965	1.33913738491959	1.58014548442338
chr4:15793935-15794215	-0.0144995696951151	0.0143552929770701	1.10433665981474	1.59931779369823	1.04264433740849	1.46988597627446	0.111031312388744	0.53605290024021
chrX:119477877-119478155	0.613531652917927	0.925999418556223	2.32481060342048	1.68706068833989	2.96162332828694	2.85399564717639	2.41142624572647	2.0496307677246
chr11:112622980-112623399	1.33913738491959	0.855989697308481	3.14567745519564	2.8094144442359	1.1243281350022	0.411426245726465	0.55581615506164	1.06350294230616
chr1:98405782-98405937	-0.15200309344505	-0.136061549576028	1.52105073690096	1.4594316186373	0.641546029087524	0.790772037862	0.55581615506164	-0.0892673380970872
chr4:120692164-120692328	0.432959407276106	0.687060688339892	1.72683121703249	2.67129337248158	1.55090066464752	1.40053792958373	0.903038270112912	0.773996325111173
chr1:230169818-230170166	1.17632277264046	0.495695162624069	3.54966917072649	3.54101915313356	2.53605290024021	2.50080205305716	1.09761079662642	1.37851162325373
chr2:181447111-181447338	0.855989697308481	0.389566811762726	2.64616265715789	2.88362081628567	1.35614381022528	0.992768430768924	1.55090066464752	0.0976107966264223
chr2:181473467-181473745	0.526068811667588	0.495695162624069	2.13422093976063	2.0496307677246	1.72246602447109	1.40053792958373	0.687060688339892	0.53605290024021
chr7:91861173-91861538	0.782408564927373	1	3.05658352836637	2.98913900736823	3.48026512205446	3.57773093149008	1.55090066464752	0.970853654340484
chr8:131810162-131811048	2.14730669878029	1.88752527074159	3.72574115650395	3.60880924267552	3.67581593117227	3.7279204545632	1.67807190511264	2.37016428054021
chr8:131851521-131851734	0.22650852980868	0.594548549550354	1.76553474636298	1.13750352374994	1.04264433740849	0.545968369105292	0.27500704749987	0.400537929583729
chr8:131897959-131898108	-0.3040061868901	0.0143552929770701	1.16349873228288	1.19534759832222	-0.104697378666693	0.790772037862	0.111031312388744	0.0976107966264223
chr11:125968425-125968637	-0.15200309344505	-0.3040061868901	0.333423733725192	0.941106310946432	0.0840642647884745	-0.0892673380970872	0.687060688339892	0.400537929583729
chr16:57939078-57939652	0.613531652917927	0.27500704749987	2.07382023329167	1.41142624572647	0.0840642647884745	0.790772037862	0.687060688339892	0.773996325111173
chr8:42135038-42135479	0.111031312388744	-0.136061549576028	1.27500704749987	1.13750352374994	1.60880924267552	1.54101915313356	0.27500704749987	0.773996325111173
chr8:42177660-42177959	0.22650852980868	0.389566811762726	3.80219321694183	3.70376517879341	3.23419472295381	3.0496307677246	0.111031312388744	0.871843648509318
chr8:42182562-42183105	3.05831649559082	3.13257684267001	4.9174317553901	4.7457751494858	4.49185309632967	4.57712666130705	3.33485426933163	3.60999129521268
chr11:87110852-87111109	0.613531652917927	0.773996325111173	2.54101915313356	2.08406426478847	0.238786859587117	0.545968369105292	0.422233000683048	0.659924558402378
chr1:229984399-229984678	0.432959407276106	0.594548549550354	1.52105073690096	1.8073549220576	1.28095631383106	0.411426245726465	0.422233000683048	0.773996325111173
chr3:111301434-111301691	-0.15200309344505	0.150559676575381	1.91073266190291	1.68706068833989	2.14404636961671	1.66448284036468	0.799087306074004	0.250961573533219
chr12:104494875-104495169	1.53106949272595	1.20163386116965	2.83995958748953	3.17791779219584	2.790772037862	3.02680005934372	1	0.400537929583729
chr14:75453637-75454154	1.61823865559545	1.26303440583379	3.52857131887076	3.29130885982897	2.70929063572336	2.35895882583233	1.33913738491959	1.23266075679027
chr12:99104936-99105416	0.333423733725192	-0.3040061868901	0.978195629681652	1.13750352374994	-0.3040061868901	-0.3040061868901	0.55581615506164	0.0976107966264223
chr6:111399794-111400024	0.22650852980868	0.150559676575381	2.16027483140859	2.23266075679027	0.0840642647884745	0.0976107966264223	0.903038270112912	0.871843648509318
chr5:116360342-116360574	-0.0144995696951151	0.495695162624069	1.16349873228288	1.64616265715789	-0.104697378666693	0.411426245726465	0.27500704749987	0.0976107966264223
chr16:57042216-57042560	0.526068811667588	-0.3040061868901	1.10433665981474	1.51096191927738	0.238786859587117	0.545968369105292	0.422233000683048	0.53605290024021
chr16:57062407-57062721	1.53106949272595	0.687060688339892	3.50589092972996	3.68369645430652	3.37989816352469	3.68481873755322	1.99638874644762	1.37851162325373
chr17:9289953-9290185	1.81966818349646	1.76553474636298	3.51727569320958	3.24944534108584	3.13586316536868	2.62760683812965	1.73552217729654	1.75274859140713
chr7:23420015-23420233	0.526068811667588	0.150559676575381	2.18903382439002	2.26002565596146	1.87970576628229	1.08406426478847	-0.0892673380970872	0.0976107966264223
chr2:226845514-226846022	-0.0144995696951151	0.0143552929770701	1.37851162325373	1.76553474636298	1.1243281350022	1.60407132366886	1.09761079662642	0.400537929583729
chrX:86014453-86014597	-0.3040061868901	-0.3040061868901	1.32768736417605	1.31034012061215	0.516015147003665	0.0976107966264223	-0.0892673380970872	0.0976107966264223
chr13:31067583-31068076	0.22650852980868	0.389566811762726	0.910732661902913	1.68706068833989	0.0840642647884745	0.411426245726465	0.687060688339892	0.970853654340484
chr11:110952263-110952515	-0.3040061868901	0.0143552929770701	1.10433665981474	0.545968369105292	0.238786859587117	0.895302621333307	-0.0892673380970872	0.871843648509318
chr11:110982975-110983164	0.111031312388744	0.27500704749987	2.29865831556452	2.20476675065461	2.01792190799726	1.54101915313356	0.111031312388744	0.0976107966264223
chr4:34046806-34047040	-0.3040061868901	-0.3040061868901	0.526068811667588	0.871843648509318	-0.3040061868901	-0.0892673380970872	-0.0892673380970872	-0.3040061868901
chr7:158907445-158907664	-0.3040061868901	-0.136061549576028	1.91073266190291	2.17312743348066	2.29865831556452	1.54101915313356	-0.0892673380970872	-0.0892673380970872
chr12:27309412-27309574	-0.3040061868901	-0.3040061868901	1.60407132366886	1.87970576628229	0.641546029087524	0.545968369105292	-0.3040061868901	-0.3040061868901
chr12:27338515-27338687	0.22650852980868	0.0143552929770701	2.42492208821069	1.55581615506164	0.389566811762726	0.411426245726465	1	0.400537929583729
chr12:27359221-27359409	0.526068811667588	0.495695162624069	2.80322703643493	3.03913839390696	1.55090066464752	1.25096157353322	0.903038270112912	0.250961573533219
chr7:117817458-117817675	0.613531652917927	0.27500704749987	2.13422093976063	1.51096191927738	1.82781902461732	1.40053792958373	0.111031312388744	1.15055967657538
chr2:226971864-226972105	-0.3040061868901	0.0143552929770701	1.22032995487956	1.07724299893246	1.04264433740849	0.545968369105292	0.27500704749987	0.250961573533219
chr17:8892324-8892569	0.333423733725192	0.150559676575381	2.83995958748953	3.31903981556254	2.96162332828694	2.53356334821451	0.799087306074004	0.773996325111173
chr17:8894501-8895359	1.95977015521147	1.88752527074159	3.9174317553901	3.64154602908752	2.53605290024021	2.02856915219677	0.27500704749987	1.6959938131099
chr15:56716885-56717176	-0.3040061868901	0.0143552929770701	1.10433665981474	0.713695814843359	0.641546029087524	1.25096157353322	0.27500704749987	0.53605290024021
chr11:86281299-86281873	0.111031312388744	-0.3040061868901	0.978195629681652	1.41142624572647	-0.104697378666693	0.678071905112638	-0.3040061868901	0.250961573533219
chr11:86287221-86287412	0.613531652917927	0.389566811762726	2.13422093976063	2.5385381636298	1.42223300068305	2.02856915219677	1.18269229751619	1.23266075679027
chr4:83128414-83128831	1.53106949272595	0.687060688339892	3.18903382439002	3.10265813136374	2.18586654531133	2.43028527297778	0.422233000683048	0.871843648509318
chr4:83180331-83180894	1.65992455840238	1.43295940727611	3.7158933705476	3.60880924267552	0.855989697308481	0.790772037862	1.55090066464752	1.58014548442338
chr6:56754002-56754147	-0.0144995696951151	0.0143552929770701	1.56559717585423	1.72683121703249	1.35614381022528	1.77820857639809	-0.0892673380970872	0.53605290024021
chr9:78009843-78009980	0.22650852980868	0.389566811762726	1.72683121703249	1.25096157353322	0.389566811762726	0.0976107966264223	0.422233000683048	-0.3040061868901
chr16:6542719-6542957	-0.0144995696951151	-0.136061549576028	0.978195629681652	0.632268215499513	0.238786859587117	-0.3040061868901	0.687060688339892	0.400537929583729
chr16:75462954-75463136	1.11769504266975	0.687060688339892	2.85798099512757	2.88362081628567	3.09423606984577	3.41006969175638	1.84799690655495	1.85996954822103
chr16:75486390-75486844	0.22650852980868	0.27500704749987	1.60407132366886	0.871843648509318	0.238786859587117	0.790772037862	1.41683974191283	1.51601514700366
chr16:75488607-75488949	-0.3040061868901	-0.3040061868901	1.32768736417605	1.0071955014042	0.641546029087524	1.40053792958373	0.55581615506164	0.773996325111173
chr1:24890936-24891152	0.925999418556223	0.855989697308481	2.44890095114513	2.14404636961671	0.948600847493356	0.992768430768924	1.48542682717024	1.06350294230616
chr3:189630751-189631259	2.59931779369823	2.34766565630097	4.27798474729977	4.25171909260596	2.93922657772821	2.8011586560937	1.99638874644762	1.9560566524124
chr3:189637841-189638539	1.48542682717024	1.48542682717024	3.05658352836637	3.0232553523003	2.76341157447001	2.65764000520782	1.94860084749336	2.0036022366802
chr2:70669530-70669897	-0.0144995696951151	-0.3040061868901	1.22032995487956	0	0.0840642647884745	-0.3040061868901	0.687060688339892	0.53605290024021
chr4:180812872-180813050	0.22650852980868	0.27500704749987	1.60407132366886	1.4594316186373	1.87970576628229	1.66448284036468	0.903038270112912	0.773996325111173
chr2:126832576-126832989	0.333423733725192	0.0143552929770701	1.32768736417605	1.4594316186373	-0.3040061868901	-0.3040061868901	1.99638874644762	0.773996325111173
chr8:72000472-72001059	0.333423733725192	1	2.51853513898218	3.0703893278914	1.42223300068305	1.83187724119167	0.903038270112912	1.06350294230616
chr12:89392506-89392695	1.33913738491959	0.925999418556223	2.85798099512757	2.90303827011291	0.855989697308481	1.40053792958373	1.09761079662642	1.23266075679027
chr9:8778448-8778828	0.432959407276106	0.495695162624069	2.07382023329167	3.08746284125034	1.77820857639809	2.16349873228288	0.55581615506164	1.23266075679027
chr11:35013469-35013920	0.432959407276106	-0.3040061868901	2.58255600301406	2.67129337248158	0.0840642647884745	-0.0892673380970872	0.111031312388744	0.0976107966264223
chr3:131963084-131963291	0.6959938131099	0.594548549550354	1.94485844580754	2.0496307677246	1.87970576628229	1.83187724119167	2.13422093976063	1.23266075679027
chr13:19762663-19762827	-0.15200309344505	0.150559676575381	1.22032995487956	1.07724299893246	0.238786859587117	0.411426245726465	0.111031312388744	-0.0892673380970872
chr3:196642445-196642637	0.432959407276106	0.925999418556223	2.76553474636298	2.60644222813161	1.42223300068305	1.77820857639809	0.55581615506164	1.44890095114513
chr3:196653110-196653329	0.22650852980868	0.27500704749987	3.10265813136374	2.71149490665009	1.04264433740849	1.25096157353322	0.422233000683048	0.250961573533219
chr11:128965431-128965837	1.33913738491959	1.67807190511264	3.44757919654888	3.63110428236588	3.85996954822103	4.19849415363908	2.13422093976063	3.08746284125034
chr1:117622796-117623038	0.855989697308481	0.495695162624069	2.42492208821069	2.51601514700366	1.55090066464752	1.32768736417605	1.18269229751619	0.659924558402378
chr13:75847643-75847812	-0.15200309344505	-0.3040061868901	1.04264433740849	0.545968369105292	-0.104697378666693	-0.3040061868901	0.799087306074004	-0.0892673380970872
chr8:124351791-124352145	0.6959938131099	0.773996325111173	2.49569516262407	1.51096191927738	1.55090066464752	0.411426245726465	1.48542682717024	0.970853654340484
chr8:71919922-71920107	0.22650852980868	0.0143552929770701	1.27500704749987	0.632268215499513	1.66902676550963	1.46988597627446	1	1.06350294230616
chr8:71953347-71953675	0.22650852980868	-0.136061549576028	1.68706068833989	1.8073549220576	2.26303440583379	1.93357263826102	0.111031312388744	-0.3040061868901
chr15:83085674-83085940	0.111031312388744	0.27500704749987	2.10433665981474	2.0496307677246	0.948600847493356	0.411426245726465	-0.3040061868901	-0.0892673380970872
chr8:131922682-131922885	0.111031312388744	0.495695162624069	3.32481060342048	3.51853513898218	2.70929063572336	2.35895882583233	0.111031312388744	-0.3040061868901
chr8:131933140-131933442	0.22650852980868	0.495695162624069	1.64616265715789	1.91456452349394	1.04264433740849	0.545968369105292	0.422233000683048	-0.3040061868901
chr8:131987097-131987385	0.22650852980868	0.27500704749987	1.87578006306849	1.84398384404833	2.22342254993494	1.66448284036468	0.27500704749987	0.400537929583729
chr9:21208968-21209162	0.22650852980868	0.27500704749987	1.04264433740849	1.36176835941915	0.516015147003665	0.0976107966264223	0.687060688339892	0.53605290024021
chr9:21228199-21228359	-0.15200309344505	-0.136061549576028	1.72683121703249	2.08406426478847	-0.3040061868901	0.895302621333307	-0.3040061868901	-0.3040061868901
chr9:21230977-21231192	0.111031312388744	-0.3040061868901	0.910732661902913	1.19534759832222	1.04264433740849	1.25096157353322	-0.3040061868901	-0.3040061868901
chr11:96420494-96420648	-0.0144995696951151	0.389566811762726	1.47508488294878	1.59931779369823	0.389566811762726	0.678071905112638	0.111031312388744	-0.3040061868901
chr12:5140282-5140570	0.432959407276106	-0.3040061868901	1.16349873228288	0.871843648509318	2.26303440583379	2.20476675065461	-0.0892673380970872	0.53605290024021
chr3:186170593-186170790	-0.0144995696951151	0.594548549550354	2.07382023329167	1.8073549220576	1.82781902461732	2.28392177230762	0.422233000683048	0.250961573533219
chr13:42096962-42097276	-0.15200309344505	0.0143552929770701	1.87578006306849	1.55581615506164	-0.3040061868901	0.0976107966264223	0.111031312388744	0.250961573533219
chr2:133113578-133113974	-0.0144995696951151	0.0143552929770701	1.47508488294878	0.454175893185802	0.0840642647884745	0.545968369105292	1.84799690655495	0.970853654340484
chr4:144499947-144500198	0.432959407276106	-0.136061549576028	1.27500704749987	1.13750352374994	0.0840642647884745	0.411426245726465	-0.3040061868901	0.0976107966264223
chr4:148445566-148445703	0.432959407276106	0.687060688339892	2.92599941855622	3.24944534108584	1.1243281350022	1.46988597627446	0.422233000683048	-0.3040061868901
chr11:48176602-48177047	-0.15200309344505	0.495695162624069	1.27500704749987	1.25096157353322	0.516015147003665	0.0976107966264223	1	0.0976107966264223
chr7:150502759-150503111	0.432959407276106	0.150559676575381	2.27202318906105	1.91456452349394	0.238786859587117	0.0976107966264223	-0.3040061868901	-0.3040061868901
chr3:63951581-63951774	-0.3040061868901	0.389566811762726	2.24488705912353	1.68706068833989	2.26303440583379	1.40053792958373	-0.0892673380970872	-0.3040061868901
chr10:90993413-90993616	0.855989697308481	0.389566811762726	2.07382023329167	2.20476675065461	2.40599235967584	1.66448284036468	1.09761079662642	1.37851162325373
chr3:94083303-94083773	0.526068811667588	0.389566811762726	1.10433665981474	2.64846544302731	1.66902676550963	0.895302621333307	0.422233000683048	0.659924558402378
chr14:91202272-91202702	2.28688114778816	2.53356334821451	4.13832300405648	4.09676785471469	2.47248777146274	2.53356334821451	1.33913738491959	1.75274859140713
chr5:133323465-133323648	-0.15200309344505	-0.3040061868901	1.04264433740849	0.454175893185802	-0.3040061868901	-0.0892673380970872	1.18269229751619	-0.0892673380970872
chr5:159366832-159367106	0.22650852980868	0.0143552929770701	3.4235781709818	3.4944156103975	2.47248777146274	2.53356334821451	1.09761079662642	0.53605290024021
chr5:159386176-159386400	0.526068811667588	0.0143552929770701	1.27500704749987	1.31034012061215	1.66902676550963	0.895302621333307	0.27500704749987	-0.3040061868901
chr5:116135473-116135614	0.432959407276106	1	2.13422093976063	2.64846544302731	1.97452931248388	1.83187724119167	1.41683974191283	0.773996325111173
chr5:72476434-72476990	0.613531652917927	0.27500704749987	2.85798099512757	3.05484847699562	2.22342254993494	1.40053792958373	1.67807190511264	0.0976107966264223
chr14:81470156-81470523	0.613531652917927	0.594548549550354	2.32481060342048	2.82984955984469	1.35614381022528	2.16349873228288	0.422233000683048	0.659924558402378
chr14:81474182-81474396	0.111031312388744	0.0143552929770701	2.29865831556452	2.49313492230551	1.77820857639809	1.25096157353322	0.111031312388744	-0.3040061868901
chr14:81485410-81485572	-0.0144995696951151	-0.136061549576028	1.37851162325373	1.72683121703249	1.87970576628229	1.88362081628567	-0.0892673380970872	-0.3040061868901
chr5:149810956-149811278	1.70043971814109	0.687060688339892	3.48284828306847	3.23572705983806	2.47248777146274	2.9297909977186	1.790772037862	1.6959938131099
chr9:97367859-97368005	-0.0144995696951151	0.0143552929770701	1.94485844580754	1.55581615506164	-0.3040061868901	-0.0892673380970872	0.27500704749987	-0.0892673380970872
chr9:4626087-4626267	-0.0144995696951151	-0.136061549576028	1.94485844580754	1.72683121703249	0.238786859587117	0.0976107966264223	0.55581615506164	0.53605290024021
chr9:109956833-109957037	0.111031312388744	0.27500704749987	1.4276061727819	1.76553474636298	0.516015147003665	1.32768736417605	0.55581615506164	0.400537929583729
chr7:150740073-150740281	1.57531233068744	0.687060688339892	3.05658352836637	2.8094144442359	1.72246602447109	1.54101915313356	0.903038270112912	1.31034012061215
chr7:150792403-150792556	-0.3040061868901	0.27500704749987	3.00898878322725	2.6915341649192	1.04264433740849	0.411426245726465	0.27500704749987	-0.3040061868901
chr2:53968316-53968530	0.992768430768924	0.389566811762726	2.89141918684608	3.37155886261196	2.86591881455221	3.24184018356467	0.111031312388744	0.970853654340484
chr3:42290583-42291241	0.6959938131099	0.389566811762726	1.27500704749987	2.14404636961671	1.04264433740849	1.25096157353322	1	0.53605290024021
chr9:1875850-1876315	1.17632277264046	1.53605290024021	3.80219321694183	4.52544250601812	2.68257329734758	3.22032995487956	2.84398384404833	1.8073549220576
chr1:236159976-236160706	2.53356334821451	2.31903981556254	4.35543919724869	4.39231742277876	2.26303440583379	1.88362081628567	1.84799690655495	1.75274859140713
chr10:89142757-89143068	0.432959407276106	0.27500704749987	1.72683121703249	1.72683121703249	1.48542682717024	1.72246602447109	0.111031312388744	-0.3040061868901
chr4:169168078-169168265	-0.15200309344505	0.27500704749987	2.10433665981474	1.59931779369823	1.77820857639809	1.93357263826102	-0.3040061868901	-0.0892673380970872
chr14:47219059-47219210	0.22650852980868	-0.3040061868901	1.56559717585423	1.72683121703249	0.855989697308481	0.992768430768924	-0.3040061868901	0.0976107966264223
chr9:15170636-15170985	-0.3040061868901	-0.3040061868901	1.04264433740849	0	0.0840642647884745	0.0976107966264223	0.27500704749987	0.659924558402378
chr16:70476677-70476874	-0.0144995696951151	0.773996325111173	1.94485844580754	1.36176835941915	1.77820857639809	1.88362081628567	0.799087306074004	0.53605290024021
chr9:86285434-86285680	1.28688114778816	1.26303440583379	3.82984955984469	3.5981269599196	2.43829285157915	2.9297909977186	1.73552217729654	1.51601514700366
chr9:86298816-86299581	0.782408564927373	0.0143552929770701	2.6667565918848	2.60644222813161	2.62527048937469	2.43028527297778	1.09761079662642	0.400537929583729
chr9:8410237-8410513	-0.0144995696951151	-0.3040061868901	0.333423733725192	1.13750352374994	0.238786859587117	-0.3040061868901	1.18269229751619	0.400537929583729
chr2:135023855-135024237	0.111031312388744	0.27500704749987	2.29865831556452	2.14404636961671	2.62527048937469	1.46988597627446	0.687060688339892	0.773996325111173
chr2:135077337-135077656	0.432959407276106	0.27500704749987	1.32768736417605	1.8073549220576	0.516015147003665	1.08406426478847	0.422233000683048	0.53605290024021
chr13:30697616-30697844	1.48542682717024	0.687060688339892	2.37573453858316	2.790772037862	1.72246602447109	1.32768736417605	1.18269229751619	1.8073549220576
chr4:164932115-164932520	0.333423733725192	-0.136061549576028	1.16349873228288	1.4594316186373	0.0840642647884745	-0.3040061868901	0.687060688339892	1.31034012061215
chr3:121809400-121809550	-0.3040061868901	-0.3040061868901	1.60407132366886	1.51096191927738	-0.3040061868901	-0.3040061868901	-0.3040061868901	-0.3040061868901
chr3:121822112-121822350	0.22650852980868	-0.3040061868901	1.56559717585423	0.941106310946432	0.389566811762726	-0.0892673380970872	-0.0892673380970872	-0.3040061868901
chr11:120209873-120210039	-0.15200309344505	0.150559676575381	3.38681094647222	3.31903981556254	1.82781902461732	1.40053792958373	0.55581615506164	0.400537929583729
chr13:66078582-66078839	-0.15200309344505	0.0143552929770701	0.839959587489532	1.0071955014042	-0.104697378666693	-0.3040061868901	0.903038270112912	0.250961573533219
chr6:14386546-14386891	0.6959938131099	0.855989697308481	2.35049724708413	2.44360665147561	1.04264433740849	0.790772037862	0.422233000683048	1.44890095114513
chr10:133058453-133058827	0.432959407276106	1	2.6667565918848	2.75274859140713	1.20789285164133	0.678071905112638	1.790772037862	1.64154602908752
chr7:27589596-27589822	-0.15200309344505	0.27500704749987	1.4276061727819	1.98550043030488	2.37016428054021	1.88362081628567	-0.3040061868901	-0.0892673380970872
chr3:172615929-172616365	1.78240856492737	1.26303440583379	2.99276843076892	3.34482849699744	3.51096191927738	3.28095631383106	2.44625622988956	1.31034012061215
chr3:172651753-172652158	1.17632277264046	1.13750352374994	2.64616265715789	2.82984955984469	2.53605290024021	1.98185265328974	0.55581615506164	0.773996325111173
chr9:107667161-107667490	0.855989697308481	0.687060688339892	2.42492208821069	2.5385381636298	2.89141918684608	2.39506279951758	0.55581615506164	1.44890095114513
chr9:107674003-107674299	0.111031312388744	-0.3040061868901	2.42492208821069	2.5385381636298	0.516015147003665	0.545968369105292	-0.3040061868901	0.0976107966264223
chr9:107694726-107695092	0.432959407276106	0.27500704749987	2.42492208821069	1.4594316186373	1.48542682717024	1.46988597627446	0.422233000683048	0.773996325111173
chr6:122309859-122310090	-0.3040061868901	-0.3040061868901	1.27500704749987	0.238786859587117	-0.3040061868901	-0.3040061868901	0.111031312388744	0.0976107966264223
chr6:42048684-42048985	1.65992455840238	0.855989697308481	3.13093086982645	2.58496250072116	2.76341157447001	2.77399632511117	2.33628338786443	2.17951105027151
chr8:99439923-99440373	-0.0144995696951151	0.150559676575381	2.37573453858316	2.49313492230551	2.59693514238723	3.0496307677246	0.903038270112912	0.0976107966264223
chr10:93965756-93966171	0.111031312388744	0.150559676575381	1.16349873228288	1.31034012061215	1.20789285164133	0.545968369105292	1	0.400537929583729
chr1:234386278-234386719	0.111031312388744	-0.3040061868901	2.49569516262407	2.56071495447448	2.33628338786443	1.16992500144231	0.27500704749987	0.0976107966264223
chr1:234396994-234397172	-0.0144995696951151	-0.136061549576028	2.01077983875324	2.14404636961671	2.40599235967584	1.93357263826102	0.111031312388744	-0.3040061868901
chr2:60837153-60837358	0.613531652917927	0.389566811762726	1.94485844580754	1.51096191927738	0.516015147003665	0.0976107966264223	1.18269229751619	0.400537929583729
chr2:60899604-60899826	1.48542682717024	1.63226821549951	3.10265813136374	3.13257684267001	1.28095631383106	2.35895882583233	2.09085343045111	1.91073266190291
chr13:59451358-59451566	0.613531652917927	1	2.16027483140859	2.58496250072116	1.1243281350022	0.790772037862	0.903038270112912	-0.3040061868901
chr13:59468489-59468658	0.22650852980868	-0.136061549576028	1.27500704749987	1.4594316186373	1.66902676550963	0.992768430768924	-0.0892673380970872	-0.0892673380970872
chr13:59474802-59474977	-0.0144995696951151	0.0143552929770701	2.16027483140859	1.59931779369823	1.1243281350022	1.08406426478847	0.422233000683048	0.0976107966264223
chr22:41047804-41048091	0.22650852980868	0.687060688339892	2.13422093976063	2.28688114778816	1.42223300068305	2.39506279951758	0.422233000683048	-0.3040061868901
chr16:66893144-66893295	-0.15200309344505	-0.3040061868901	0.687060688339892	1.25096157353322	0.0840642647884745	0.0976107966264223	-0.3040061868901	-0.3040061868901
chr5:158998910-158999135	0.111031312388744	0.27500704749987	1.68706068833989	1.31034012061215	0.0840642647884745	0.411426245726465	-0.3040061868901	-0.3040061868901
chr16:31022559-31022860	0.22650852980868	0.27500704749987	2.16027483140859	2.39231742277876	2.91456452349394	2.74416109557041	1.18269229751619	0.53605290024021
chr1:165610853-165611056	1.17632277264046	0.27500704749987	2.51853513898218	2.44360665147561	1.72246602447109	1.46988597627446	0.111031312388744	0.659924558402378
chr7:77573651-77573795	-0.3040061868901	-0.136061549576028	2.10433665981474	1.76553474636298	0.0840642647884745	0.992768430768924	-0.0892673380970872	-0.3040061868901
chr5:60490525-60491204	0.111031312388744	0.0143552929770701	0.613531652917927	1.51096191927738	-0.104697378666693	0.0976107966264223	0.111031312388744	0.970853654340484
chr8:122828346-122828684	0.526068811667588	0.150559676575381	1.80322703643493	1.31034012061215	2.37016428054021	2.07724299893246	0.55581615506164	0.659924558402378
chr8:122922227-122922912	1.57531233068744	1.48542682717024	3.75488750216347	3.8499992594661	4.39231742277876	4.46139758992616	1.73552217729654	1.51601514700366
chr8:122977196-122977335	-0.15200309344505	0.27500704749987	1.27500704749987	0.632268215499513	0.389566811762726	0.895302621333307	-0.0892673380970872	0.250961573533219
chr2:61689133-61689861	1.17632277264046	1	2.56071495447448	2.36737106564853	2.26303440583379	1.60407132366886	0.903038270112912	0.773996325111173
chr15:52543117-52543294	-0.3040061868901	-0.136061549576028	0.765534746362977	0.545968369105292	0.238786859587117	-0.0892673380970872	-0.0892673380970872	-0.0892673380970872
chr6:160131795-160132286	0.526068811667588	0.150559676575381	1.56559717585423	1.07724299893246	0.748461233004036	0.895302621333307	1	0.250961573533219
chr6:160170104-160170542	0.22650852980868	0.150559676575381	1.27500704749987	1.31034012061215	0.641546029087524	0.0976107966264223	1	0.773996325111173
chr12:62066444-62066962	0.613531652917927	0.687060688339892	2.74631276642546	2.49313492230551	1.28095631383106	0.992768430768924	0.422233000683048	0.871843648509318
chr5:35096299-35096650	0.613531652917927	0.687060688339892	2.16027483140859	1.64616265715789	1.20789285164133	1.60407132366886	1.73552217729654	1.37851162325373
chr12:78088408-78088659	0.526068811667588	0.687060688339892	1.72683121703249	2.0496307677246	2.29865831556452	2.35895882583233	1.09761079662642	0.53605290024021
chr10:49555787-49557269	0.613531652917927	0.389566811762726	2.44890095114513	2.36737106564853	2.40599235967584	2.32192809488736	1.26303440583379	0.871843648509318
chr10:49568772-49569213	0.22650852980868	0.0143552929770701	1.37851162325373	1.25096157353322	2.47248777146274	2.65764000520782	1.67807190511264	-0.0892673380970872
chr10:63204755-63205073	-0.0144995696951151	0.0143552929770701	2.37573453858316	1.13750352374994	2.01792190799726	1.40053792958373	-0.3040061868901	0.400537929583729
chr12:45762353-45762759	0.333423733725192	0.150559676575381	1.22032995487956	1.91456452349394	0.0840642647884745	1.16992500144231	0.903038270112912	0.0976107966264223
chr17:14762897-14763239	0.111031312388744	0.0143552929770701	2.80322703643493	2.92029330021101	0.389566811762726	0.411426245726465	0.687060688339892	0.53605290024021
chr11:124792005-124792267	-0.0144995696951151	0.27500704749987	2.37573453858316	2.28688114778816	2.06350294230616	2.39506279951758	0.111031312388744	0.400537929583729
chr3:139586544-139587302	0.855989697308481	0.594548549550354	1.91073266190291	2.46727948045998	2.93922657772821	2.9297909977186	1.26303440583379	0.250961573533219
chr3:157072330-157072522	-0.3040061868901	-0.3040061868901	1.80322703643493	1.95233356636969	-0.3040061868901	-0.3040061868901	-0.3040061868901	0.0976107966264223
chr3:157091184-157091449	3.05831649559082	2.50842865253186	4.6246858105254	4.43629511983936	3.66106547980695	3.75702324650746	3.854993016757	3.84699468696557
chr7:147981428-147981861	0.333423733725192	0.495695162624069	1.94485844580754	2.44360665147561	3.48026512205446	3.20006486151431	0.799087306074004	0.871843648509318
chr5:25688240-25688439	0.925999418556223	-0.136061549576028	1.4276061727819	1.8073549220576	1.60880924267552	1.77820857639809	0.799087306074004	0.970853654340484
chr11:109989578-109989756	1.11769504266975	0.27500704749987	2.40053792958373	1.87970576628229	2.26303440583379	1.98185265328974	0.55581615506164	0.773996325111173
chr5:32786030-32786256	0.111031312388744	0.150559676575381	2.44890095114513	2.36737106564853	0.238786859587117	0.263034405833794	0.27500704749987	0.250961573533219
chr1:97341082-97341226	0.333423733725192	-0.136061549576028	1.16349873228288	1.31034012061215	0.238786859587117	0.263034405833794	0.111031312388744	0.250961573533219
chr1:204578840-204579313	2.11769504266975	1	4.84297883178833	4.70043971814109	4.24868662687383	4.17791779219584	2.22032995487956	2.25701061820602
chr7:83483743-83483922	-0.3040061868901	-0.3040061868901	0.839959587489532	0.632268215499513	0.0840642647884745	-0.0892673380970872	0.422233000683048	-0.3040061868901
chr19:38691290-38691500	0.111031312388744	0.150559676575381	1.32768736417605	0.799087306074004	2.14404636961671	1.72246602447109	-0.0892673380970872	0.871843648509318
chr3:36918103-36918355	1.17632277264046	1.0703893278914	3.16027483140859	3.11769504266975	2.33628338786443	2.74416109557041	0.799087306074004	1.44890095114513
chr11:133172317-133172645	0.925999418556223	0.855989697308481	2.37573453858316	2.17312743348066	3.28983446517751	2.8011586560937	0.422233000683048	0.53605290024021
chr5:138081361-138081541	1.05658352836637	0.27500704749987	1.97819562968165	1.95233356636969	1.77820857639809	1.32768736417605	0.903038270112912	0.773996325111173
chr3:30742999-30743410	0.432959407276106	0.594548549550354	2.6667565918848	2.90303827011291	2.76341157447001	2.24488705912353	0.422233000683048	0.773996325111173
chr3:30757372-30757525	-0.15200309344505	-0.136061549576028	2.18903382439002	2.17312743348066	0.389566811762726	0.895302621333307	0.111031312388744	-0.3040061868901
chr17:62822591-62822784	-0.3040061868901	-0.3040061868901	1.10433665981474	1.31034012061215	2.14404636961671	2.50080205305716	0.422233000683048	0.773996325111173
chr10:96921769-96921970	-0.3040061868901	-0.3040061868901	1.83995958748953	2.08406426478847	0.389566811762726	1.08406426478847	0.111031312388744	-0.0892673380970872
chr3:52920867-52921152	1.33913738491959	1.13750352374994	2.89141918684608	2.56071495447448	1.60880924267552	1.66448284036468	1.26303440583379	0.400537929583729
chr14:69642373-69642668	1.85598969730848	1.0703893278914	3.27202318906105	3.50716034911752	2.81557542886257	3.28095631383106	1.84799690655495	1.75274859140713
chr14:69682698-69682862	0.6959938131099	1.13750352374994	2.51853513898218	2.14404636961671	2.10433665981474	2.50080205305716	0.27500704749987	0.53605290024021
chr18:47080189-47080351	-0.15200309344505	-0.3040061868901	0.978195629681652	1.07724299893246	1.60880924267552	1.08406426478847	-0.0892673380970872	-0.3040061868901
chr5:127875587-127876014	1.89141918684608	1.48542682717024	4.0241423458978	4.12018602753186	3.66106547980695	3.13750352374994	2.67355642399014	1.58014548442338
chr3:9224561-9225238	1.38956681176273	1.26303440583379	2.90881290773955	2.93734439215023	2.81557542886257	3.17951105027151	1.73552217729654	0.659924558402378
chr11:114031756-114032248	0.855989697308481	0.27500704749987	2.99276843076892	3.20789285164133	4.20084957463721	4.33628338786443	1.48542682717024	1.06350294230616
chr19:29022049-29022609	0.432959407276106	0.27500704749987	1.27500704749987	1.8073549220576	0.516015147003665	-0.3040061868901	1.67807190511264	1.37851162325373
chr1:197521021-197521399	0.782408564927373	0.687060688339892	3.17472598770613	2.90303827011291	1.87970576628229	2.07724299893246	0.799087306074004	0.400537929583729
chr15:61841502-61841787	1.57531233068744	1.20163386116965	3.00898878322725	2.82984955984469	2.86591881455221	3.3743439890385	1.89917563048051	2.0496307677246
chr15:61857492-61857659	-0.3040061868901	-0.3040061868901	0.910732661902913	0.713695814843359	1.82781902461732	-0.3040061868901	0.111031312388744	0.250961573533219
chr5:159409932-159410112	-0.15200309344505	0.0143552929770701	2.76553474636298	3.0703893278914	1.1243281350022	1.46988597627446	-0.3040061868901	-0.0892673380970872
chr5:159427489-159428131	1.78240856492737	1.20163386116965	3.84799690655495	3.94016675048282	0.641546029087524	1.54101915313356	2.33628338786443	1.75274859140713
chr5:159430797-159431013	-0.15200309344505	0.594548549550354	2.04264433740849	2.28688114778816	0.0840642647884745	0.0976107966264223	0.799087306074004	0.400537929583729
chr7:85711841-85712425	1.38956681176273	1.53605290024021	3.17472598770613	2.93734439215023	2.91456452349394	2.74416109557041	1.73552217729654	1.44890095114513
chr12:22351135-22351271	0.6959938131099	0.150559676575381	2.01077983875324	1.25096157353322	0.238786859587117	-0.3040061868901	0.799087306074004	0.250961573533219
chr9:20466796-20467021	0.22650852980868	-0.3040061868901	0.687060688339892	1.13750352374994	0.516015147003665	-0.0892673380970872	0.111031312388744	0.400537929583729
chr9:20479873-20480048	0.432959407276106	0.27500704749987	2.04264433740849	2.31614574229336	2.89141918684608	1.40053792958373	1.18269229751619	1.37851162325373
chr12:9152951-9153092	-0.0144995696951151	-0.3040061868901	1.87578006306849	1.07724299893246	0.0840642647884745	0.0976107966264223	0.422233000683048	-0.3040061868901
chr1:157400101-157400301	0.613531652917927	0.594548549550354	2.64616265715789	2.88362081628567	1.35614381022528	2.68706068833989	0.422233000683048	0.400537929583729
chr1:64937226-64937363	-0.3040061868901	-0.3040061868901	1.80322703643493	1.72683121703249	1.28095631383106	0.678071905112638	-0.0892673380970872	0.0976107966264223
chr1:64960888-64961054	0.333423733725192	0.27500704749987	2.95977015521147	2.77188557851537	2.26303440583379	1.32768736417605	1	0.0976107966264223
chr1:54469515-54469710	-0.0144995696951151	0.27500704749987	2.37573453858316	2.41953889151378	1.28095631383106	1.98185265328974	-0.3040061868901	0.400537929583729
chr16:12815430-12815650	0.782408564927373	1.0703893278914	2.87381319835909	2.6915341649192	2.40599235967584	2.02856915219677	1.18269229751619	1.15055967657538
chr16:12818389-12818560	-0.15200309344505	0.0143552929770701	0.978195629681652	1.36176835941915	1.20789285164133	1.32768736417605	0.27500704749987	-0.3040061868901
chr12:80411371-80411699	-0.15200309344505	-0.136061549576028	1.04264433740849	1.4594316186373	0.389566811762726	-0.3040061868901	0.27500704749987	-0.0892673380970872
chr1:100396762-100396905	-0.15200309344505	0.0143552929770701	1.83995958748953	2.20476675065461	0.641546029087524	0.678071905112638	-0.3040061868901	0.400537929583729
chr5:154778672-154779324	0.855989697308481	1.20163386116965	2.37573453858316	2.67129337248158	2.70929063572336	2.9297909977186	1.67807190511264	0.970853654340484
chr5:154782047-154782554	0.432959407276106	0.687060688339892	1.60407132366886	2.17312743348066	1.04264433740849	1.83187724119167	1.61353165291793	0.0976107966264223
chr5:154791626-154791782	-0.0144995696951151	0.0143552929770701	0.613531652917927	1.25096157353322	0.389566811762726	0.411426245726465	0.687060688339892	0.0976107966264223
chr2:160807458-160807635	-0.3040061868901	-0.3040061868901	0.910732661902913	1.55581615506164	0.389566811762726	0.790772037862	-0.3040061868901	-0.3040061868901
chr3:33746520-33746977	0.992768430768924	0.0143552929770701	2.92599941855622	2.71149490665009	2.89141918684608	2.65764000520782	1.09761079662642	1.51601514700366
chr20:46357016-46357517	0.526068811667588	0.925999418556223	1.94485844580754	2.01792190799726	2.22342254993494	1.83187724119167	2.26002565596146	1.75274859140713
chr8:22621442-22622309	0.22650852980868	0.495695162624069	1.72683121703249	1.41142624572647	0.389566811762726	0.992768430768924	1.09761079662642	0.659924558402378
chr8:22628073-22628687	0.613531652917927	0.27500704749987	1.80322703643493	2.31614574229336	1.35614381022528	1.46988597627446	0.903038270112912	1.06350294230616
chr6:34295721-34295920	-0.3040061868901	-0.136061549576028	2.47248777146274	2.41953889151378	-0.3040061868901	0.411426245726465	0.111031312388744	0.400537929583729
chr1:186436468-186436802	-0.3040061868901	-0.136061549576028	0.978195629681652	0.632268215499513	0.389566811762726	-0.3040061868901	0.422233000683048	0.400537929583729
chr3:16790982-16791361	1.23266075679027	1.20163386116965	2.32481060342048	3.08746284125034	2.01792190799726	1.66448284036468	0.687060688339892	1.31034012061215
chr11:32775978-32776133	-0.3040061868901	0.27500704749987	1.72683121703249	1.84398384404833	1.04264433740849	0.545968369105292	-0.0892673380970872	-0.3040061868901
chr3:39446066-39446249	-0.0144995696951151	0.0143552929770701	2.54101915313356	2.36737106564853	1.04264433740849	0.678071905112638	1.48542682717024	0.250961573533219
chr15:54960844-54961280	0.782408564927373	0.150559676575381	2.18903382439002	1.41142624572647	2.14404636961671	1.88362081628567	0.422233000683048	0.250961573533219
chr2:47359413-47359684	-0.0144995696951151	0.855989697308481	2.35049724708413	2.44360665147561	0.641546029087524	1.25096157353322	1.09761079662642	0.53605290024021
chr8:108675182-108675435	0.333423733725192	0.389566811762726	2.27202318906105	1.8073549220576	0.0840642647884745	0.790772037862	-0.3040061868901	-0.3040061868901
chr4:113524136-113524397	-0.3040061868901	0.27500704749987	2.95977015521147	3.20789285164133	1.42223300068305	0.678071905112638	0.799087306074004	-0.3040061868901
chr10:131134649-131134812	-0.3040061868901	-0.3040061868901	0.687060688339892	0.344828496997441	-0.104697378666693	-0.3040061868901	0.27500704749987	0.250961573533219
chr1:175237470-175237744	0.613531652917927	0.0143552929770701	2.74631276642546	2.97269265400426	2.89141918684608	2.16349873228288	0.422233000683048	0.400537929583729
chr11:121059163-121059867	0.782408564927373	1.43295940727611	2.68706068833989	3.03913839390696	2.59693514238723	2.77399632511117	2.09085343045111	1.06350294230616
chr11:121068166-121068539	-0.0144995696951151	0.0143552929770701	1.22032995487956	1.64616265715789	2.06350294230616	2.20476675065461	-0.3040061868901	1.06350294230616
chr1:56520095-56520272	-0.0144995696951151	0.27500704749987	2.16027483140859	1.25096157353322	1.97452931248388	0.678071905112638	0.55581615506164	-0.0892673380970872
chr1:56576889-56577074	0.333423733725192	0.773996325111173	2.62527048937469	2.7311832415722	1.60880924267552	1.46988597627446	0.27500704749987	0.400537929583729
chr8:125545449-125545741	-0.0144995696951151	0.389566811762726	2.01077983875324	1.59931779369823	2.10433665981474	1.66448284036468	0.27500704749987	0.773996325111173
chr8:125594146-125594288	0.333423733725192	0.495695162624069	1.87578006306849	2.17312743348066	0.641546029087524	0.545968369105292	1.09761079662642	0.659924558402378
chr11:11923973-11924118	0.432959407276106	0.0143552929770701	1.47508488294878	1.4594316186373	0.389566811762726	0.895302621333307	0.422233000683048	0.0976107966264223
chr11:11998223-11998737	1.81966818349646	1.48542682717024	3.18903382439002	3.22187708107703	3.114367024952	3.02680005934372	1.09761079662642	1.23266075679027
chrX:74351815-74352048	-0.15200309344505	-0.136061549576028	1.32768736417605	0.238786859587117	0.641546029087524	0.678071905112638	0.687060688339892	0.659924558402378
chr8:137619577-137619890	-0.0144995696951151	0.150559676575381	1.32768736417605	0.545968369105292	0.516015147003665	-0.0892673380970872	0.27500704749987	0.0976107966264223
chr3:62679253-62679815	0.111031312388744	-0.136061549576028	0.613531652917927	1.31034012061215	-0.3040061868901	-0.0892673380970872	1.09761079662642	0.400537929583729
chr3:131505580-131505742	0.526068811667588	1.0703893278914	2.60407132366886	2.64846544302731	2.62527048937469	2.9297909977186	1.26303440583379	1.15055967657538
chr9:91934082-91934253	-0.0144995696951151	0.150559676575381	2.54101915313356	1.76553474636298	1.20789285164133	1.40053792958373	0.687060688339892	-0.0892673380970872
chr5:170248724-170249627	-0.0144995696951151	0.773996325111173	2.85798099512757	2.64846544302731	2.81557542886257	2.59693514238723	1	-0.0892673380970872
chr1:235817515-235817685	0.111031312388744	0.0143552929770701	0.978195629681652	1.55581615506164	1.55090066464752	1.46988597627446	-0.3040061868901	0.250961573533219
chr3:25838058-25838349	0.22650852980868	0.150559676575381	2.07382023329167	1.55581615506164	2.40599235967584	2.56559717585422	0.687060688339892	0.400537929583729
chr11:125381629-125382079	-0.15200309344505	0.27500704749987	1.10433665981474	0.941106310946432	0.238786859587117	-0.3040061868901	1.09761079662642	1.44890095114513
chr4:176902933-176903334	2.51096191927738	2.50842865253186	4.46466826700344	4.56010351346474	4.85099939471647	4.55274593674845	2.70265754339091	2.68929916053589
chr4:176922623-176922789	0.111031312388744	-0.3040061868901	2.04264433740849	1.64616265715789	-0.3040061868901	-0.3040061868901	0.111031312388744	-0.3040061868901
chr4:176925203-176925379	-0.3040061868901	-0.3040061868901	0.765534746362977	0.344828496997441	-0.104697378666693	-0.0892673380970872	0.27500704749987	0.250961573533219
chr4:176951523-176951805	-0.0144995696951151	0.0143552929770701	0.333423733725192	1.41142624572647	-0.104697378666693	-0.3040061868901	0.422233000683048	0.250961573533219
chr4:176979516-176979783	0.782408564927373	0.0143552929770701	4.56620629346551	4.66391384211598	4.22958792274065	4.01256867350306	0.55581615506164	-0.3040061868901
chr18:55477493-55478084	2.26002565596146	2.16671544496642	4.07124781946144	4.03298241669943	3.49569516262407	3.62527048937469	2.41142624572647	2.47248777146274
chrX:14027692-14027957	1.28688114778816	1.26303440583379	3.24488705912353	3.41006969175638	3.64731450954714	3.49697358099828	1.09761079662642	1.31034012061215
chr1:58808006-58808601	0.782408564927373	1.13750352374994	3.27202318906105	3.41006969175638	2.37016428054021	2.46727948045998	0.55581615506164	1.51601514700366
chr1:112938343-112938484	-0.0144995696951151	-0.136061549576028	1.22032995487956	1.36176835941915	0.0840642647884745	0.895302621333307	0.111031312388744	0.400537929583729
chr1:112957514-112957703	1.81966818349646	1.58496250072116	3.4944156103975	3.51853513898218	3.27202318906105	3.46336088581666	1.99638874644762	2.0496307677246
chr1:112970173-112970472	0.613531652917927	-0.3040061868901	1.87578006306849	1.84398384404833	1.60880924267552	1.60407132366886	0.422233000683048	0.400537929583729
chr18:524330-525159	0.782408564927373	0.495695162624069	3.74523733212975	3.42223300068305	1.87970576628229	2.16349873228288	1	0.400537929583729
chr2:226314334-226314816	0.526068811667588	0.389566811762726	1.94485844580754	2.28688114778816	0.0840642647884745	-0.3040061868901	0.799087306074004	0.400537929583729
chr7:107937149-107937748	0.432959407276106	0.594548549550354	2.21723071622067	2.28688114778816	1.82781902461732	0.895302621333307	1	0.970853654340484
chr1:37469487-37469689	-0.0144995696951151	0.495695162624069	3.54966917072649	3.23572705983806	2.37016428054021	3.07210580048042	1.33913738491959	0.871843648509318
chr1:37479419-37480052	2.76341157447001	2.03210084316702	4.45877569908024	4.631686366312	4.72027846523333	4.84348142543246	3.25701061820602	3.36317107711924
chr10:35300142-35300518	2.87381319835909	2.53356334821451	4.81557542886257	4.77557736093065	2.790772037862	3.0496307677246	2.70265754339091	2.99638874644762
chr10:35355971-35356983	0.782408564927373	0.687060688339892	3.84799690655495	3.70376517879341	2.29865831556452	2.87970576628229	1.09761079662642	1.9560566524124
chr10:35384489-35384720	0.111031312388744	0.0143552929770701	2.64616265715789	2.41953889151378	0.855989697308481	0.263034405833794	0.27500704749987	-0.3040061868901
chr6:147117669-147117936	0.22650852980868	0.27500704749987	2.58255600301406	2.5385381636298	2.96162332828694	2.82781902461732	0.687060688339892	0.871843648509318
chr18:2858922-2859170	1.05658352836637	-0.3040061868901	2.42492208821069	2.34198574722862	0.855989697308481	0.992768430768924	0.799087306074004	0.250961573533219
chr6:6331436-6331674	2.14730669878029	1.0703893278914	3.63575439127776	3.10265813136374	1.92599941855622	2.59693514238723	1.67807190511264	0.659924558402378
chr6:6391330-6391553	1.05658352836637	0.495695162624069	2.37573453858316	2.39231742277876	0.855989697308481	-0.3040061868901	1.41683974191283	1.64154602908752
chr1:218999467-218999634	-0.15200309344505	-0.3040061868901	1.04264433740849	1.76553474636298	-0.3040061868901	0.0976107966264223	-0.3040061868901	-0.0892673380970872
chr2:33419701-33420132	1.11769504266975	0.687060688339892	2.87381319835909	3.70376517879341	2.91456452349394	3.26153081524341	0.422233000683048	1.06350294230616
chr2:33496829-33497537	1.85598969730848	1.76553474636298	3.27202318906105	3.48284828306847	3.51096191927738	3.65535182861255	2.17632277264046	2.47248777146274
chr2:160920121-160920516	-0.15200309344505	0.0143552929770701	2.68706068833989	2.51601514700366	2.59693514238723	1.46988597627446	0.422233000683048	0.400537929583729
chr7:100816665-100816853	0.6959938131099	0.925999418556223	1.97819562968165	2.20476675065461	2.26303440583379	1.83187724119167	1.33913738491959	0.773996325111173
chr7:100894969-100895235	0.432959407276106	0.27500704749987	1.80322703643493	1.64616265715789	0.238786859587117	0.0976107966264223	0.55581615506164	0.871843648509318
chr14:99595132-99595341	-0.0144995696951151	0.0143552929770701	2.42492208821069	2.28688114778816	2.65306001710456	2.43028527297778	0.422233000683048	0.0976107966264223
chr2:215315147-215315294	0.855989697308481	0.27500704749987	2.29865831556452	2.77188557851537	0.855989697308481	-0.3040061868901	1	0.250961573533219
chr7:108020607-108020836	0.111031312388744	0.389566811762726	1.87578006306849	2.62760683812965	3.19534759832222	2.53356334821451	1	0.659924558402378
chr7:108085008-108085256	1.17632277264046	1.26303440583379	2.74631276642546	3.0703893278914	2.43829285157915	1.72246602447109	0.799087306074004	1.06350294230616
chr16:48533733-48533875	0.22650852980868	0.594548549550354	1.91073266190291	1.51096191927738	0.948600847493356	0.895302621333307	1.48542682717024	1.15055967657538
chr16:48547518-48547780	-0.0144995696951151	0.495695162624069	1.37851162325373	1.8073549220576	0.641546029087524	1.08406426478847	-0.3040061868901	-0.0892673380970872
chr16:48589096-48589244	-0.3040061868901	0.150559676575381	1.27500704749987	1.41142624572647	0.516015147003665	1.66448284036468	0.111031312388744	-0.0892673380970872
chr17:75189257-75189462	-0.0144995696951151	0.773996325111173	1.76553474636298	1.31034012061215	1.28095631383106	1.88362081628567	0.903038270112912	1.23266075679027
chr11:32105888-32106058	0.22650852980868	-0.3040061868901	1.04264433740849	0.941106310946432	0.641546029087524	0.263034405833794	0.55581615506164	-0.3040061868901
chr11:32184450-32184956	0.111031312388744	0.773996325111173	1.94485844580754	2.46727948045998	1.48542682717024	0.263034405833794	1	0.250961573533219
chr5:157911745-157911895	-0.3040061868901	0.495695162624069	1.87578006306849	1.72683121703249	1.20789285164133	0.263034405833794	0.422233000683048	0.0976107966264223
chr21:42932737-42932951	-0.0144995696951151	-0.3040061868901	1.22032995487956	1.13750352374994	0.389566811762726	0.0976107966264223	-0.3040061868901	-0.3040061868901
chr8:93383614-93384174	0.855989697308481	0.0143552929770701	2.01077983875324	2.17312743348066	0.516015147003665	1.08406426478847	0.799087306074004	0.659924558402378
chr5:102107616-102108169	0.526068811667588	0.687060688339892	1.91073266190291	2.17312743348066	1.48542682717024	0.992768430768924	1.99638874644762	0.0976107966264223
chrX:154070435-154070615	0.333423733725192	-0.3040061868901	1.32768736417605	1.41142624572647	-0.3040061868901	-0.3040061868901	-0.3040061868901	-0.3040061868901
chr14:71850440-71850637	0.22650852980868	-0.3040061868901	1.27500704749987	1.07724299893246	2.56559717585422	2.35895882583233	0.422233000683048	-0.3040061868901
chr17:80397867-80398202	-0.0144995696951151	-0.136061549576028	1.76553474636298	2.36737106564853	0.516015147003665	0.992768430768924	0.111031312388744	-0.0892673380970872
chr16:47735330-47735581	0.111031312388744	-0.3040061868901	1.60407132366886	1.4594316186373	0.389566811762726	0.263034405833794	1	0.53605290024021
chr1:38947152-38947318	-0.0144995696951151	0.0143552929770701	1.4276061727819	1.4594316186373	-0.3040061868901	0.263034405833794	-0.0892673380970872	-0.3040061868901
chr9:9846684-9846855	0.111031312388744	0.495695162624069	1.72683121703249	1.72683121703249	2.26303440583379	1.54101915313356	-0.0892673380970872	0.250961573533219
chr9:9892361-9892497	-0.0144995696951151	0.27500704749987	1.56559717585423	1.36176835941915	0.0840642647884745	0.992768430768924	0.111031312388744	-0.0892673380970872
chr3:51191200-51191567	0.22650852980868	-0.3040061868901	0.526068811667588	1.25096157353322	-0.3040061868901	0.411426245726465	0.27500704749987	0.53605290024021
chr3:51194650-51194918	-0.3040061868901	-0.3040061868901	1.47508488294878	2.39231742277876	2.01792190799726	1.54101915313356	-0.3040061868901	-0.0892673380970872
chr16:54877798-54878182	-0.3040061868901	-0.136061549576028	0.432959407276106	1.07724299893246	0.0840642647884745	0.0976107966264223	0.27500704749987	-0.3040061868901
chr1:226729435-226729646	0.526068811667588	0.0143552929770701	2.42492208821069	2.31614574229336	2.06350294230616	1.93357263826102	0.111031312388744	1.06350294230616
chr10:1726646-1726900	-0.3040061868901	-0.136061549576028	1.04264433740849	0.632268215499513	0.389566811762726	0.0976107966264223	1	0.250961573533219
chr12:62732915-62733291	2.76341157447001	2.19849415363908	4.87823487911234	4.81864608282254	3.82273014794452	4.16751850373522	3.01792190799726	2.17951105027151
chr12:62734607-62734762	-0.3040061868901	0.27500704749987	1.94485844580754	2.5385381636298	0.0840642647884745	0.895302621333307	-0.3040061868901	0.0976107966264223
chr15:78541515-78541726	-0.15200309344505	0.594548549550354	2.10433665981474	2.92029330021101	2.70929063572336	2.53356334821451	0.687060688339892	0.871843648509318
chr6:12122981-12123199	-0.0144995696951151	-0.3040061868901	1.10433665981474	1.25096157353322	0.238786859587117	0.545968369105292	-0.0892673380970872	0.0976107966264223
chr6:15129891-15130316	0.992768430768924	0.687060688339892	2.21723071622067	2.64846544302731	1.35614381022528	1.08406426478847	0.687060688339892	0.53605290024021
chr6:15169018-15169317	0.111031312388744	-0.3040061868901	1.56559717585423	0.344828496997441	1.77820857639809	1.88362081628567	-0.3040061868901	-0.3040061868901
chr10:104957569-104957834	-0.3040061868901	-0.3040061868901	-0.15200309344505	1.13750352374994	0.516015147003665	0.0976107966264223	0.27500704749987	0.400537929583729
chr13:45121286-45121847	0.613531652917927	0.594548549550354	2.35049724708413	2.08406426478847	2.01792190799726	1.72246602447109	0.422233000683048	1.31034012061215
chr13:45178951-45179217	-0.0144995696951151	0.0143552929770701	2.70708299177171	2.39231742277876	1.42223300068305	1.98185265328974	0.903038270112912	-0.0892673380970872
chr5:108818722-108819050	0.613531652917927	1.13750352374994	2.58255600301406	2.62760683812965	1.92599941855622	2.24488705912353	1.33913738491959	0.400537929583729
chr18:76131774-76132002	0.613531652917927	0.773996325111173	1.83995958748953	2.20476675065461	2.29865831556452	2.24488705912353	1.48542682717024	-0.0892673380970872
chr6:116205056-116205319	0.526068811667588	0.0143552929770701	1.94485844580754	1.41142624572647	1.87970576628229	1.25096157353322	0.111031312388744	1.06350294230616
chr13:50310098-50310283	-0.0144995696951151	-0.3040061868901	1.10433665981474	0.238786859587117	0.0840642647884745	-0.3040061868901	0.687060688339892	0.400537929583729
chr13:50366868-50367137	-0.0144995696951151	-0.3040061868901	2.40053792958373	2.77188557851537	3.36176835941915	3.49697358099828	0.687060688339892	-0.0892673380970872
chr13:50370350-50370804	1.70043971814109	1.48542682717024	3.21723071622067	3.0703893278914	1.55090066464752	1.98185265328974	1.99638874644762	1.37851162325373
chr1:154886331-154886667	0.432959407276106	0.0143552929770701	1.91073266190291	1.91456452349394	1.28095631383106	0.678071905112638	-0.3040061868901	0.0976107966264223
chr18:54607683-54608208	0.613531652917927	0.0143552929770701	1.80322703643493	1.72683121703249	1.66902676550963	1.46988597627446	1.09761079662642	0.773996325111173
chr11:132024679-132025057	0.432959407276106	0.594548549550354	2.74631276642546	3.13257684267001	2.40599235967584	3.22032995487956	1.09761079662642	0.0976107966264223
chr20:46994428-46994618	0.111031312388744	0.27500704749987	2.01077983875324	1.95233356636969	2.26303440583379	2.35895882583233	0.799087306074004	0.970853654340484
chr5:57408146-57408343	-0.3040061868901	-0.3040061868901	0.111031312388744	0.941106310946432	-0.104697378666693	0.0976107966264223	-0.0892673380970872	0.0976107966264223
chr13:30872189-30872359	0.526068811667588	0.389566811762726	1.97819562968165	1.31034012061215	0.0840642647884745	0.411426245726465	1.18269229751619	-0.0892673380970872
chr13:30885055-30885198	-0.0144995696951151	0.389566811762726	1.76553474636298	1.87970576628229	0.0840642647884745	0.411426245726465	0.111031312388744	0.871843648509318
chr10:71768982-71769156	1.57531233068744	1.72246602447109	3.3743439890385	3.13257684267001	2.68257329734758	3.26153081524341	1.84799690655495	1.85996954822103
chr20:41505309-41505473	-0.3040061868901	-0.3040061868901	1.91073266190291	1.64616265715789	0.748461233004036	0.411426245726465	-0.0892673380970872	-0.3040061868901
chr7:100743353-100743499	-0.3040061868901	0.0143552929770701	2.01077983875324	1.19534759832222	0.0840642647884745	0.895302621333307	-0.3040061868901	-0.3040061868901
chr2:187466257-187466539	-0.3040061868901	0.495695162624069	1.72683121703249	1.41142624572647	2.10433665981474	1.25096157353322	0.27500704749987	0.400537929583729
[truncated: 6,054 more rows]
