# Supplementary material for: IFNγ-induced memory in human macrophages is sustained by the durability of cytokine signaling itself
Source: J Exp Med. 2026 Feb 18;223(4):e20250976. doi: 10.1084/jem.20250976 (PMC12915527; doi:10.1084/jem.20250976)
Supplement: Data S6 — shows the raw CPM counts of next-generation sequencing data used to generate Fig. 4 D. [file jem_20250976_datas6.csv]

	D0_unstim	D0_IFNy_8H	D4_IFNy	D4_IFNy_rux
CFLAR	155.0757968	782.1552108	239.4369054	205.2801887
CD38	48.36321301	669.3385912	244.0427537	10.92179227
ETV7	7.037803358	89.89302782	49.19290102	1.498354863
HIVEP2	23.18333678	155.3856438	54.47277595	22.15742917
NUB1	88.03381729	456.3092324	201.8599231	73.08023513
SLC38A5	2.744254303	34.34083066	3.134417528	1.54365985
SLAMF7	176.9907868	5651.200656	2893.585101	455.6355497
STAP1	2.028662794	28.01510958	7.852603641	1.815489775
FLT4	1.178897877	14.88804929	1.337013294	1.407744888
TNFRSF9	5.60662034	69.96462833	2.853573116	5.168058851
TNIP3	14.59623867	100.1663794	2.685066469	1.226524938
LAMA3	3.504570282	37.81284298	6.448381584	5.258668826
TRAF1	26.17987623	413.8365337	24.36625504	38.15008976
GUCY1B1	2.028662794	14.07949848	2.853573116	2.132624688
NTN1	1.536693632	12.50995866	1.561688823	1.407744888
IFI35	58.69456542	313.7189181	112.214387	19.07669002
PTGS2	26.89546773	645.795494	12.40228311	4.579094014
NFKB2	50.95723223	282.9939871	58.34842883	59.62465384
LAMP3	7.350874643	171.6517838	8.189616935	5.213363839
EDN1	1.268346816	45.61298026	1.505519941	1.135914963
CXCL2	13.61230035	118.8106099	24.14157951	17.35510049
LRP2	1.044724469	6.517170266	1.112337765	1.090609975
P2RX7	59.90212609	329.3667545	234.5502126	80.4649481
OAS1	68.44449973	535.7374595	221.462863	50.6995713
GRAMD1A	50.82305882	332.4582723	62.84193942	54.3239703
LAG3	3.280947935	43.99587863	42.28412849	3.446469326
PDGFB	6.948354419	48.4191272	24.92794386	16.81144064
GZMB	3.370396874	17.36126355	8.919812405	1.317134913
NFKBIA	95.50280367	533.1215598	55.76466025	65.19716731
CD40	84.63475762	714.9028077	235.6174214	49.92938651
SLCO4A1	13.74647376	123.091173	8.526630229	7.659833164
MAP1LC3A	3.996539444	23.30649013	7.740265877	6.119463589
KLF5	1.939213856	10.08430621	4.482470703	1.90609975
ACOD1	3.907090506	1025.005826	8.133448053	1.90609975
PDGFRL	1.178897877	22.26013025	1.056168882	1
PLAT	2.475907487	20.21497231	2.909741998	1.090609975
TBC1D17	23.85420382	123.614353	33.18476956	33.25715111
IL4I1	44.78525546	520.5652413	88.90430081	35.93014537
EBI3	1.760315978	23.16380469	2.741235351	1.226524938
PLEKHA4	2.028662794	10.65504797	2.741235351	3.084029426
TFPI2	1.268346816	21.308894	1.280844412	1.226524938
ITGB8	47.46872362	498.9721783	21.83865533	16.90205062
GRB10	13.65702482	81.56971061	12.06526981	5.892938651
RIGI	2.028662794	11.60628422	2.628897587	1.634269825
SEPTIN4	1.849764917	32.77129084	36.2178892	5.258668826
CCL8	501.8246074	3483.808854	176.7524327	5.938243639
CCL1	2.744254303	54.7924101	1.842533235	2.404454613
DHX58	23.72003041	273.5767482	57.11271342	25.46469326
CYP27B1	15.580177	477.7120481	16.89579369	25.10225336
OAS3	133.6975005	1635.41413	269.7681018	51.87750098
OAS2	134.6814388	1286.833605	295.3249433	50.60896133
CD83	78.23915851	588.4359479	138.1082417	205.2348837
IL12B	1.268346816	19.83447781	1.168506647	1
XRN1	86.69208321	497.4977621	222.4739029	56.95165958
WNT5A	1.805040448	34.76888697	7.403252583	1.996709725
PLSCR4	1.313071285	8.514766397	2.011039881	1.271829925
IL1A	2.118111733	46.8971492	1.73019547	2.26853965
CCL20	1.581418101	66.73042507	1.842533235	1.815489775
OTOF	1.447244693	9.751373526	3.471430821	1.226524938
IFIH1	72.33552856	806.6019825	266.5103067	59.66995883
GALNT3	2.654805365	24.49553544	3.415261939	2.042014713
KYNU	143.3132614	747.577773	159.6770925	170.0329084
RNF19B	53.19345569	353.3854698	123.6166701	33.07593116
GBP1	297.3890582	6309.075649	1227.672221	36.02075535
BLZF1	36.10870841	185.9203275	43.80068832	29.85927705
F3	27.34271243	181.6873262	11.27890546	22.33864912
HSD11B1	4.846304361	50.41672333	13.46949187	5.303973814
TNFAIP3	62.58559425	827.4816182	81.71468387	45.21766781
NR4A3	9.139853416	59.78640042	5.718186114	19.71095984
IFIT3	114.689601	3683.283096	894.9839308	56.09086482
IFIT2	36.33233076	3210.043061	577.3489013	31.44495161
CD274	54.17739402	1016.064205	352.8980476	24.60389849
GPR31	1.357795755	11.79653147	1.168506647	1
BCL2L14	1.134173408	37.90796661	2.685066469	1.135914963
CD80	12.94143331	175.7420996	22.17566863	4.715008976
TNFSF10	30.11562952	976.7305863	413.1672583	12.86990673
INHBA	5.472446932	516.1895545	5.268835055	2.63097955
NT5C3A	24.12255064	457.4982777	72.22214276	18.53303017
OPTN	96.21839517	615.1181248	268.1953731	131.3424491
TNFAIP6	14.01482057	768.2671615	38.4646445	8.747152865
BATF3	1.939213856	9.798935338	5.718186114	1.54365985
G0S2	5.830242686	33.91277435	2.741235351	3.990129176
ZNFX1	206.8220078	1058.15641	418.9526532	220.6838844
ZBP1	2.431183018	40.76167537	11.89676317	1.815489775
CXCL6	6.769456542	38.47870836	2.067208764	1.18121995
EREG	56.86086218	552.3840939	15.66007828	7.523918202
MT2A	92.32736634	587.9603298	143.3319478	73.62389498
HS3ST3B1	12.13639286	101.5932337	8.526630229	4.533789026
IL1B	171.6685749	1786.850941	7.290914818	7.750443139
FFAR2	2.028662794	15.98197098	2.348053175	1.588964838
CCR7	11.68914817	65.30357069	8.414292464	6.934953364
HELB	4.443784137	22.40281569	6.504550466	2.857504488
APOL3	76.45017974	1141.579829	558.9816768	28.18299251
APOL2	91.83539718	478.758408	319.1405494	112.0878294
APOBEC3A	5.651344809	854.7820987	135.4121354	8.11288304
EGLN3	1.268346816	10.65504797	1.674026588	1.271829925
SAT1	241.5729205	1303.813172	1195.768295	570.3024731
UNC13A	1.223622347	8.039148271	1.280844412	1.271829925
HELZ2	29.40003802	665.9617025	101.4299616	26.18957306
IDO1	10.43686303	3152.350582	608.4664621	4.941533914
GCH1	42.1017873	602.7044917	166.6982028	7.886358102
CCNA1	3.951814975	134.268199	10.60487887	17.71754039
BTG1	73.27474242	400.8521589	95.64456668	67.32650172
RSAD2	23.40695913	5456.482595	796.1828668	15.36168104
CMPK2	32.26240405	824.6754713	146.7582496	17.17388054
IL2RA	3.549294751	65.87431244	11.61591876	1.3624399
IL15RA	17.14553342	170.0822439	47.50783455	4.850923939
SDS	5.382997993	28.44316589	58.91011766	48.97798178
OASL	10.6157609	767.1732398	23.63605957	3.310554363
STX11	44.74053099	284.0879088	197.0293992	39.50923939
SP110	55.87692385	330.8411707	144.1183121	44.67400796
IL6	5.293549054	246.228706	2.011039881	1.54365985
BRIP1	14.86458549	89.7979042	17.56982028	5.349278801
IL1RN	242.6015832	2062.471645	83.62442587	326.0632854
TXN	129.6722982	1048.834294	319.7584071	173.9291373
DAB2IP	1.67086704	9.228193587	2.797404234	2.63097955
GMPR	13.79119822	84.66122843	21.55781092	13.27765162
LRRC32	1.178897877	6.184237578	2.797404234	1.271829925
DDX60	68.62339761	390.2934365	119.7971861	26.86914787
TMPRSS13	6.90362995	49.79841977	11.72825652	4.986838901
BCAR3	6.769456542	34.67376335	16.2217671	23.56188378
IFI44L	15.98269722	310.7225239	82.8942304	1.407744888
IFI44	54.93771	331.5545978	73.90720923	21.88559924
CH25H	1.760315978	10.65504797	1.168506647	1.317134913
STAT4	13.65702482	178.5006848	32.17372968	12.91521172
HERC6	20.58931756	262.8277786	31.66820974	17.12857555
HERC5	17.23498236	530.1727274	55.25914031	8.883067827
CXCL9	7.485048051	4459.206508	532.18912	19.57504488
WARS1	593.2414227	8128.457667	3789.759618	951.2268081
PML	79.93868834	404.7522275	164.6199542	59.62465384
HAPLN3	12.76253543	180.4031573	64.8078503	2.042014713
PMAIP1	11.01828113	57.88392792	16.95196257	7.025563339
IGFBP4	37.09264674	213.0781226	41.32925749	6.527208477
IFITM3	53.95377167	347.5353669	163.1595632	14.0478364
CSRNP1	19.78427711	167.5614679	18.07534022	9.245507727
TNIP1	191.7051372	1189.950192	216.5761703	196.0379712
PNRC1	50.42053859	303.4931284	156.6439729	100.2632276
ANKRD1	1.62614257	119.2386662	2.404222058	1.951404738
FAM124A	6.053865033	45.99347476	24.53476169	9.653252615
VEGFC	1.044724469	15.26854379	1.056168882	1
MCOLN2	9.363475762	97.26510878	27.23086804	11.873197
SEMA3D	1.134173408	6.326923016	1.056168882	1
DNAAF1	1.178897877	32.15298728	1.561688823	1.135914963
GBP5	194.5675032	3729.418055	4493.443376	50.11060646
DKK2	8.021741683	115.5288448	7.234745936	3.310554363
SLC25A28	26.04570282	135.3145589	39.02633332	20.34522967
B3GNT7	2.565356426	13.65144216	4.819483997	2.63097955
TMEM171	1.134173408	6.707417517	1.393182176	1
MX1	78.06026063	2215.525558	415.4140136	63.02252791
B4GALT5	120.1459863	604.7020878	274.9918079	140.4034466
NCF1	68.93646889	1200.841847	557.1842726	119.4725423
LAD1	1.447244693	13.0331386	1.393182176	1.317134913
SLC2A6	23.94365276	190.0106434	21.9509931	16.40369575
GBP4	100.3777708	1955.410005	1046.752251	35.97545036
ATF3	72.73804878	432.4807643	160.407288	251.9443258
SGPP2	2.833703242	56.45707354	4.763315114	7.705138152
NEURL3	1.715591509	45.56541844	6.673057113	1.679574813
PPM1K	15.44600359	122.9960494	24.8156061	16.72083067
HESX1	2.207560672	41.90315887	7.684096994	1.7248798
CXCL3	36.28760629	190.7716324	18.24384687	11.5107571
ZC3H12A	42.86210328	248.0360549	26.10749039	16.13186583
GUCY1A1	1.805040448	21.6893885	13.63799852	4.941533914
ELOVL7	10.21324068	142.4963926	11.1665677	10.4234374
IL31RA	2.118111733	84.42341937	91.7689138	1.090609975
BAALC	1.402520224	7.991586458	1.617857705	2.812199501
GEM	9.184577885	68.29996489	4.482470703	13.05112668
ABTB2	2.162836202	25.49433351	3.639937468	3.627689276
CKB	4.220161791	32.01030184	4.987990644	4.805618951
SERPINB7	1.223622347	12.50995866	1.056168882	1
CLEC4E	19.91845052	203.1852655	98.79002409	30.22171695
NEMP1	41.43092026	264.6351275	43.68835055	22.61047904
C15orf48	40.80477769	315.8591997	55.48381584	62.61478302
GREM1	40.357533	398.1411355	34.30814721	101.5317673
NKX3-1	1.223622347	6.136675765	1.168506647	1.135914963
AXL	3.280947935	32.86641447	119.0108217	5.847633664
XIRP1	1.536693632	320.092201	1.224675529	1.226524938
TAP1	260.5360954	1315.656063	957.1628835	138.727162
ATF5	59.27598352	308.3444333	111.2033471	36.51911021
MN1	1.760315978	18.45518524	2.46039094	1.951404738
CXCL10	16.1615951	5332.631635	103.1711969	4.669703989
CXCL11	3.102050058	2943.744472	7.290914818	2.902809476
CXCL8	186.0251296	5074.275869	100.3065839	49.15920173
STAT2	177.9300006	899.1572699	393.3396429	133.8795284
RXFP1	1.223622347	22.92599563	1	1
SPSB1	17.63750259	92.31868027	60.3705086	82.82080745
IFNB1	1	5.565934013	1	1
ISG20	3.63874369	352.5293572	19.4233934	2.948114463
SYNPO2	3.907090506	22.40281569	3.022079763	1.7248798
NIPAL4	2.073387264	63.25841275	1.674026588	2.902809476
CCL19	1.581418101	14.1746221	1.505519941	1.045304988
TMEM217	2.207560672	20.45278137	3.415261939	4.171349126
OVOL1	2.162836202	12.84289135	4.257795174	8.067578052
PARP14	216.5272176	1149.332404	646.9983154	141.5813763
C1QTNF1	1.715591509	17.59907261	1.224675529	1.226524938
FZD4	1.089448939	7.468406519	1.449351058	1.90609975
ADGRE1	5.069926708	35.6249996	6.61688823	8.248798002
NUPR1	2.207560672	19.92960143	148.3871472	21.47785436
KCNE5	1.268346816	8.039148271	3.246755292	1.135914963
GCNT4	1.715591509	16.45758911	2.628897587	3.310554363
SAMD9L	252.3067931	1405.357642	417.0429112	66.14857204
MSC	31.72571042	259.4033281	20.54677104	39.01088452
SSTR2	2.788978773	118.4301154	9.144487934	3.491774313
TNFSF15	21.34963354	278.713424	25.15261939	10.83118229
UNC5C	1	11.13066609	5.662017231	1.18121995
C1S	9.542373639	59.16809686	173.5508064	4.488484038
IFNL1	1.044724469	6.23179939	1	1
HCAR2	1.715591509	51.27283596	12.34611423	1.815489775
GPR132	31.05484338	171.9371546	24.36625504	15.36168104
MX2	45.72446932	872.9982729	77.89519987	33.84611595
DENND5A	85.21617572	471.9570688	124.9085544	98.63224809
PDE4B	19.69482817	207.370705	79.29942193	9.789167577
USP18	12.18111733	262.3521605	17.28897587	7.025563339
TNFAIP2	265.9030318	1909.655541	1247.668343	472.3077851
SOCS1	3.102050058	38.95432649	21.38930428	1.996709725
MUC1	2.565356426	17.1710163	11.22273658	2.132624688
IRF7	17.19025789	190.4862616	52.67537172	6.980258352
IFIT1	28.59499757	1507.90091	214.9472727	23.38066383
IFITM1	6.277487379	158.0491053	50.31627866	2.4497596
EDARADD	1.223622347	6.897664767	1.505519941	1.407744888
TNFRSF4	3.415121343	30.01270571	3.527599704	3.944824188
ISG15	22.69136762	1392.135458	96.93645098	13.6853965
HES4	1.268346816	15.55391467	1.280844412	1.317134913
PLSCR1	76.53962868	441.7077559	142.1524012	27.95646757
IDO2	1.178897877	12.89045316	3.302924174	1.045304988
CALHM6	2.744254303	70.91586458	68.23415212	1.226524938
PAX5	1.805040448	23.78210825	2.965910881	2.26853965
HSH2D	3.102050058	66.87311051	14.14351846	2.132624688
IL27	2.252285141	82.85387955	7.234745936	1.54365985
PELI1	21.75215376	130.7486249	33.80262727	19.03138503
SERPINB2	11.55497476	71.62929177	1.112337765	1.317134913
RORB	1.134173408	7.801339207	2.235715411	1
SAMD9	65.134889	661.4908921	137.4342151	51.51506108
EXOC3L4	1.134173408	6.850102955	3.302924174	1.135914963
ATP10A	9.721271517	75.48179859	12.1214387	4.986838901
S1PR3	1.402520224	10.46480072	1.280844412	1.045304988
TNF	42.01233836	691.8353286	28.41041456	7.795748127
KIAA0040	40.40225747	334.313183	100.4750906	33.52898103
OR2I1	1.134173408	10.60748615	4.65097735	1.045304988
CFB	3.504570282	40.19093362	15.6039094	3.265249376
HCAR3	1.983938325	33.34203259	9.425332346	3.129334413
CCL5	42.77265434	1609.730751	70.25623188	40.27942417
CCL4	21.39435801	1450.113308	16.05326046	8.520627927
CCL15	1.089448939	13.27094766	1.280844412	1.045304988
ARHGAP23	4.309610729	22.069883	8.133448053	3.265249376
CCL4L2	7.52977252	776.0672988	5.212666173	4.307264088
CCL3L3	13.29922906	897.9206628	2.741235351	3.627689276
CCL3	47.60289703	816.875334	10.2116967	17.98937032
SOD2	919.8194976	9567.630556	3014.067353	1033.36475
