# Supplementary material for: IFNγ-induced memory in human macrophages is sustained by the durability of cytokine signaling itself
Source: J Exp Med. 2026 Feb 18;223(4):e20250976. doi: 10.1084/jem.20250976 (PMC12915527; doi:10.1084/jem.20250976)
Supplement: Data S7 — shows the raw CPM counts of next-generation sequencing data used to generate Fig. 5, B–D. [file jem_20250976_datas7.csv]

	D0_unstim_1	D0_unstim_2	D0_IFNy_1	D0_IFNy_2	D4_IFNy_1	D4_IFNy_2	D4_IFNy_antiy_1	D4_IFNy_antiy_2	D4_IFNy_rux_1	D4_IFNy_rux_2
chr12:110011043-110012928	2.47767732756531	2.09085343045111	3.91838623444635	4.46858331700683	4.3305584000308	4.29130885982897	3.71149490665009	3.44757919654888	2.83187724119167	2.56559717585422
chr8:37939537-37940161	0.903038270112912	0.956056652412403	1.87184364850932	1.4905701304462	1.71808758396052	1.38404980679516	1.33342373372519	1.48542682717024	1.13750352374994	1.13093086982645
chr6:137084061-137086353	1.36737106564853	1.23878685958712	2.15055967657538	2.91073266190291	1.98913900736823	2.39231742277876	1.85199883711245	1.67355642399014	1.49569516262407	1.46988597627446
chr1:236119698-236122539	1.40599235967584	1.36176835941915	2.58496250072116	2.52356195605701	2.19534759832222	2.18586654531133	2.28095631383106	2.23878685958712	2.51096191927738	2.41953889151378
chr22:44138211-44138755	0.7311832415722	0.790772037862	1.18269229751619	1.09761079662642	1.42223300068305	1.70043971814109	1.0703893278914	0.839959587489532	0.933572638261024	0.910732661902913
chr7:98864083-98865574	2.6507645591169	2.5033487351675	4.47702965301306	4.36806987653208	5.2137360959228	5.1168637576909	4.37989816352469	4.34269695998193	3.70818723602071	3.70154905694307
chr10:84401932-84402481	0.669026765509631	0.84799690655495	1.4905701304462	2.07724299893246	1.76128527336162	2.09085343045111	1.15704371014558	1.26303440583379	0.910732661902913	1.29278174922785
chr22:39221079-39221700	0.704871964456353	0.84799690655495	1.68706068833989	1.09761079662642	1.02856915219677	1.29278174922785	1.13750352374994	1.03562390973072	1.28095631383106	1
chr18:49734207-49735726	1.10433665981474	1.17632277264046	2.29572302453997	1.93734439215023	2.02502879449152	1.91073266190291	1.70487196445635	1.74416109557041	1.84799690655495	1.78240856492737
chr3:48112066-48113253	0.84799690655495	0.669026765509631	2.12763327972587	2.52356195605701	3.24792751344359	3.33485426933163	1.97452931248388	1.98913900736823	1.57531233068744	1.32768736417605
chr3:48118993-48120572	0.84799690655495	0.790772037862	2.48284828306847	1.98185265328974	3.48284828306847	3.49825086752783	1.85199883711245	1.67355642399014	1.58976348698498	1.25701061820602
chr1:198966429-198969120	1.97085365434048	1.47508488294878	2.91838623444635	3.39917109381982	2.85199883711245	2.95046841415012	2.78868571061353	2.50080205305716	2.09423606984577	2.61823865559545
chr20:1369448-1370530	1.13093086982645	1.05658352836637	1.98550043030488	1.93734439215023	2.24488705912353	2.19534759832222	1.96347412397489	1.94110631094643	1.70929063572336	1.46988597627446
chr5:132474714-132476313	1.40599235967584	1.28095631383106	3.26603689399532	2.93357263826102	3.24792751344359	2.8073549220576	2.85996954822103	2.53356334821451	2.68706068833989	2.65535182861255
chr5:132480686-132481825	1.68257329734758	1.05658352836637	3.16188768237689	2.94860084749336	3.27798474729977	3.87184364850932	2.67807190511264	2.81352468929781	2.38128337250378	2.29278174922785
chr5:132492850-132493016	0.823749360308273	0.823749360308273	1.40053792958373	2.43295940727611	1.33342373372519	1.32768736417605	0.887525270741587	0.782408564927373	0.722466024471091	0.6959938131099
chr5:132495476-132498493	4.53106949272595	4.05831649559082	6.49361531357724	6.04242546536971	6.32804655627074	6.51822038059959	5.98595575460751	6.05006629830629	5.47313748777226	5.60080495498947
chr5:132499980-132501401	2.28392177230762	2.06695024392463	4.16430358309365	3.62760683812965	4.39163026151743	4.08491465976794	3.82273014794452	3.67807190511264	3.11603199344711	3.00898878322725
chr8:70399193-70399524	0.985500430304885	0.903038270112912	1.18269229751619	2.41142624572647	1.28095631383106	1.17632277264046	0.887525270741587	0.782408564927373	0.887525270741587	0.722466024471091
chr12:59182256-59183151	0.790772037862	0.7311832415722	1.38404980679516	1.84398384404833	1.73552217729654	2.23572705983806	1.35049724708413	1.03562390973072	0.985500430304885	0.933572638261024
chr7:150614941-150615817	0.704871964456353	0.790772037862	1.28688114778816	1.4276061727819	1.58976348698498	1.09085343045111	1.57046293102604	1.62760683812965	1.07724299893246	1
chr5:178672026-178673183	1.15055967657538	1.13093086982645	2.24488705912353	2.14404636961671	2.88947354253111	3.02680005934372	3.17472598770613	2.99638874644762	2.03913839390696	2.03562390973072
chr2:138693181-138694079	0.790772037862	0.7311832415722	1.0703893278914	1.29278174922785	1.74846123300404	1.83187724119167	0.933572638261024	1.07724299893246	0.722466024471091	0.831877241191673
chr13:76826643-76826928	0.84799690655495	0.823749360308273	1.71808758396052	1.57046293102604	1.0496307677246	0.910732661902913	0.910732661902913	0.887525270741587	0.963474123974886	1.02856915219677
chr8:3109333-3109823	1.38404980679516	1.05658352836637	2.22650852980868	2.26603689399532	1.54101915313356	1.4541758931858	1.38956681176273	1.50080205305716	1.81966818349646	1.58014548442338
chr12:57463845-57464226	0.7311832415722	0.7311832415722	2.91838623444635	2.84197311892718	2.65306001710456	2.6915341649192	1.68706068833989	1.67355642399014	1.44360665147561	1.43295940727611
chrX:46572050-46572700	0.956056652412403	0.985500430304885	2	2.03562390973072	1.58976348698498	1.38404980679516	1.13750352374994	1.09761079662642	1.29865831556452	0.956056652412403
chr22:36918638-36918901	1.10433665981474	1.34482849699744	2.50842865253186	2.82578562746479	2.90303827011291	3.5385381636298	1.87578006306849	1.78659636189081	1.11769504266975	1.0703893278914
chr5:123448004-123448301	0.765534746362977	0.933572638261024	1.36176835941915	1.90689059560852	1.6915341649192	1.71369581484336	1.0071955014042	1.20789285164133	0.831877241191673	0.831877241191673
chr12:26817297-26817798	1.24488705912353	1.32192809488736	2.06004738366994	2.63923216324928	1.25701061820602	1.19534759832222	0.807354922057604	0.839959587489532	0.910732661902913	0.855989697308481
chr12:57010390-57011470	1.32768736417605	1.36176835941915	2.43829285157915	2.57288966842058	3.55090066464752	3.68481873755322	2.1407786557828	2	1.6959938131099	1.51601514700366
chr3:152496495-152498498	1.88752527074159	1.55090066464752	2.92409988564074	3.40463068421761	3.35614381022528	3.54225804976692	2.1407786557828	2.26903314645524	1.29865831556452	1.56559717585423
chr3:152499886-152500207	1.05658352836637	0.985500430304885	1.70043971814109	1.90689059560852	1.9297909977186	1.72683121703249	1.4905701304462	1.48542682717024	0.933572638261024	0.855989697308481
chr1:48563644-48564478	0.765534746362977	0.84799690655495	1.91073266190291	1.64154602908752	1.63226821549951	1.55090066464752	1.4541758931858	1.20789285164133	1.37295209791183	1.21412480535285
chr1:211946258-211946773	0.956056652412403	0.903038270112912	1.24488705912353	1.82781902461732	1.52606881166759	1.70043971814109	0.910732661902913	0.941106310946432	1.0071955014042	1.09085343045111
chr4:147975365-147975964	1.15055967657538	1.05658352836637	1.91073266190291	2.02502879449152	1.64616265715789	1.56559717585423	1.13750352374994	1.43295940727611	1.33913738491959	1.40053792958373
chr4:4266190-4266500	1.10433665981474	0.903038270112912	2.15055967657538	2.63923216324928	1.81557542886257	2.17632277264046	1.0496307677246	1.14404636961671	0.963474123974886	1.09085343045111
chr12:110596031-110596246	0.7311832415722	0.704871964456353	1.18269229751619	1.96716860753263	1.73552217729654	2.29278174922785	0.887525270741587	0.887525270741587	0.910732661902913	0.722466024471091
chr15:25365510-25366932	1.66902676550963	1.23878685958712	2.46466826700344	3.25247621413522	2.56071495447448	2.65535182861255	1.799087306074	1.68706068833989	1.44360665147561	1.27500704749987
chr19:12620172-12621613	1.10433665981474	1.05658352836637	3.15055967657538	3.20945336562895	3.20320115631661	2.98002530023873	2.24184018356467	2.25701061820602	2.05311133645956	1.81966818349646
chr12:11824108-11824302	1.30451104180995	1.22032995487956	2.4905701304462	2.58255600301406	2.31324585178756	2.75488750216347	1.52105073690096	1.43295940727611	1.11769504266975	1.36737106564853
chr13:22960812-22961960	1.0071955014042	0.790772037862	1.77399632511117	1.29278174922785	1.57046293102604	1.84799690655495	1.77399632511117	1.71369581484336	1.60880924267552	1.81966818349646
chr1:19149430-19151860	0.765534746362977	0.790772037862	1.30451104180995	1.15055967657538	4.97636363573276	4.63052196347164	2.92219784839637	3.03033607837096	1.16349873228288	1.19534759832222
chr6:135029864-135030978	0.790772037862	0.84799690655495	1.62293035092018	1.82781902461732	1.83995958748953	2.02502879449152	1.43829285157915	1.50080205305716	1.13750352374994	1.27500704749987
chr9:72301006-72301352	1.08406426478847	0.956056652412403	1.91073266190291	2.22958792274065	2.04614178164472	1.55090066464752	1.42223300068305	1.51601514700366	1.33913738491959	1.21412480535285
chr15:50330919-50331249	0.985500430304885	0.823749360308273	1.91073266190291	1.98185265328974	1.38956681176273	1.64154602908752	0.956056652412403	0.910732661902913	0.910732661902913	0.910732661902913
chr15:61681096-61681766	0.7311832415722	0.879705766282288	1.04264433740849	1.44890095114513	2.02502879449152	2.27500704749987	1.53605290024021	1.37851162325373	1.05658352836637	1.21412480535285
chr15:66381229-66381804	0.765534746362977	0.7311832415722	1.11769504266975	1.25096157353322	1.63226821549951	1.09085343045111	0.978195629681652	0.863938450423972	0.807354922057604	0.807354922057604
chr10:71971392-71972091	0.765534746362977	0.669026765509631	1.20163386116965	1.15055967657538	2.56071495447448	2.20476675065461	2.28095631383106	2.24792751344359	1.16349873228288	1.13093086982645
chr19:46515811-46517771	1.6507645591169	1.43829285157915	2.83794324189103	2.91073266190291	3.36176835941915	3.4905701304462	2.24184018356467	2.19849415363908	2.16992500144231	2.18586654531133
chr19:46522737-46524633	2.42223300068305	2.05311133645956	3.84498815668261	4.32912359629157	4	3.98093926608551	2.8011586560937	2.68032435684402	2.35614381022528	2.34766565630097
chr14:24250365-24253124	2.10433665981474	1.87184364850932	3.99638874644762	3.85199883711245	4.65706830120158	4.24564777363675	3.63807383718072	3.8011586560937	3.06695024392463	2.6915341649192
chr8:93689007-93690492	2.18586654531133	2.05311133645956	3.63691458035588	4.07980475463526	3.96162332828694	3.96069703930431	2.91647664443772	2.84599177066457	1.99276843076892	1.93357263826102
chr2:169114112-169114914	1.24488705912353	1.19534759832222	2.90496571868403	2.74416109557041	2.4032677223393	2.51096191927738	2.01077983875324	1.7311832415722	1.88362081628567	1.56559717585423
chr2:169116077-169117339	0.903038270112912	0.7311832415722	3.01256867350306	3.26903314645524	3.44493204894218	3.36176835941915	2.94110631094643	2.6667565918848	1.57531233068744	1.46988597627446
chr2:169118204-169118494	0.7311832415722	0.669026765509631	1.60880924267552	1.84398384404833	1.77399632511117	1.81966818349646	1.15704371014558	1.09761079662642	0.831877241191673	0.722466024471091
chr12:38782376-38783959	1.19534759832222	1.15055967657538	3.46074256378964	4.14567745519564	3.46597446450407	3.62993940943954	2.44360665147561	2.18586654531133	2.12763327972587	1.88362081628567
chr22:21689894-21691142	0.956056652412403	0.790772037862	2.21412480535285	2.21723071622067	1.90689059560852	2.09085343045111	1.74416109557041	1.51601514700366	2.15055967657538	1.55090066464752
chr5:55420682-55421584	0.790772037862	0.7311832415722	1.09085343045111	1.29278174922785	1.74846123300404	1.53605290024021	1.95233356636969	1.83995958748953	1.05658352836637	0.855989697308481
chr10:74084845-74085339	0.7311832415722	0.790772037862	2.08065766334523	2.34766565630097	3.28688114778816	3.25550073314839	2.02147972741045	1.68706068833989	0.887525270741587	1.02856915219677
chr4:44696042-44696797	0.669026765509631	0.669026765509631	1.34482849699744	1.4905701304462	1.66448284036468	1.83187724119167	0.831877241191673	0.782408564927373	0.722466024471091	0.669026765509631
chr9:110333194-110335671	1.9560566524124	1.40053792958373	3.27202318906105	3.61823865559545	3.90110824301451	3.7235585614721	3.17472598770613	3.03562390973072	2.59693514238723	2.21723071622067
chr1:12046855-12048124	0.903038270112912	0.956056652412403	1.76128527336162	1.38404980679516	2.36737106564853	1.96716860753263	2.41683974191283	2.54349588342577	1.99276843076892	1.92219784839637
chr11:47488060-47488199	0.879705766282288	0.985500430304885	1.26303440583379	2.03562390973072	1.15704371014558	1.02856915219677	0.887525270741587	0.75702324650746	0.75702324650746	0.831877241191673
chr14:69353247-69355413	1.10433665981474	0.956056652412403	2.11769504266975	1.84398384404833	3.69821847822441	3.6959938131099	3.46988597627446	3.53480866123175	2.84599177066457	2.61823865559545
chr15:85710282-85710671	1.05658352836637	1.08406426478847	2.33628338786443	2.44360665147561	2.92029330021101	2.90303827011291	1.799087306074	1.97819562968165	1.29865831556452	1.34482849699744
chr1:52095964-52097188	1.48026512205446	1.13093086982645	2.59215800212536	2.55336050333533	2.68257329734758	2.8972404255748	1.90303827011291	1.70043971814109	1.60880924267552	1.40053792958373
chr7:27889999-27890612	0.7311832415722	0.669026765509631	1.18269229751619	1.29278174922785	2.15380533607904	2.19534759832222	1.43829285157915	1.41683974191283	0.831877241191673	0.722466024471091
chr3:138717650-138719477	1.28688114778816	1.08406426478847	2.77399632511117	3.43562859405209	4.15137177625395	3.93922657772821	2.74200621086674	2.4931349223055	1.4276061727819	1.34482849699744
chr1:89404990-89405826	0.669026765509631	0.669026765509631	1	0.925999418556223	2.53605290024021	2.35614381022528	1.17632277264046	1.24488705912353	1.05658352836637	0.933572638261024
chr1:89444711-89445355	0.903038270112912	0.956056652412403	1.41683974191283	2.18269229751619	1.82781902461732	2.114367024952	1.0071955014042	1.20789285164133	1.02856915219677	0.910732661902913
chr1:89450263-89451597	0.879705766282288	0.823749360308273	1.97452931248388	2.33628338786443	1.83995958748953	1.56559717585423	1.15704371014558	1.30451104180995	1.13750352374994	1.11103131238874
chr1:89459715-89460789	1.17632277264046	0.956056652412403	2.18269229751619	2.72683121703249	1.9297909977186	2.22650852980868	1.36737106564853	1.33913738491959	1.18269229751619	1.13093086982645
chr7:150401435-150401961	0.903038270112912	0.704871964456353	1.80322703643493	1.82781902461732	2.16671544496642	2.0036022366802	2.34482849699744	2.03562390973072	1.4594316186373	1.75274859140713
chr6:45644488-45645739	0.823749360308273	0.790772037862	2.17312743348066	2.24184018356467	1.89141918684608	1.8073549220576	1.70487196445635	1.50080205305716	1.48026512205446	1.29278174922785
chr5:109135620-109136123	0.7311832415722	0.790772037862	1.20163386116965	1.20163386116965	1.82781902461732	1.84799690655495	0.855989697308481	0.839959587489532	0.669026765509631	0.75702324650746
chr7:45203389-45205405	1.61823865559545	1.05658352836637	3.87184364850932	4.21412480535285	4.40667271575583	4.19692173382033	3.13257684267001	2.84599177066457	2.10768786931437	2.17632277264046
chr19:48264372-48265212	0.879705766282288	0.7311832415722	2.03562390973072	1.7311832415722	2.16671544496642	2.09085343045111	1.27500704749987	1.24488705912353	1.48026512205446	1.27500704749987
chr2:69018467-69018966	0.790772037862	0.956056652412403	1.56071495447448	1.4905701304462	1.81557542886257	1.73984810269933	1.23878685958712	1.05658352836637	0.782408564927373	0.879705766282288
chr13:112652476-112654671	0.765534746362977	1.05658352836637	1.57531233068744	1.60407132366886	2.05658352836637	2.06004738366994	1.52105073690096	1.41683974191283	1.39506279951758	1.29278174922785
chr18:74356149-74357435	1.19534759832222	1.05658352836637	2.09423606984577	2.46466826700344	1.52606881166759	1.59454854955035	1.70487196445635	1.43295940727611	1.20163386116965	1.34482849699744
chr2:218041023-218042150	2.54843662469604	1.71369581484336	3.88166461932035	4.93310047493137	4.2502036564993	4.3212065669699	3.23878685958712	3.04788732939655	1.62293035092018	1.88362081628567
chr4:3043469-3043612	0.879705766282288	0.985500430304885	1.77399632511117	1.76553474636298	1.42223300068305	1.23266075679027	0.887525270741587	0.963474123974886	0.807354922057604	0.722466024471091
chr15_KI270905v1_alt:3758647-3759007	0.84799690655495	0.790772037862	1.26303440583379	1.46988597627446	1.73552217729654	1.35049724708413	0.978195629681652	1.20789285164133	1.20163386116965	1.0703893278914
chr6:36914233-36914822	0.7311832415722	0.84799690655495	1.80322703643493	1.44890095114513	1.66448284036468	1.66902676550963	1.27500704749987	1.51601514700366	1.58976348698498	1.36737106564853
chr10:86798588-86799295	0.7311832415722	0.669026765509631	1.62293035092018	1.89141918684608	1.85598969730848	2.29278174922785	1.25701061820602	1.32192809488736	1.22032995487956	0.933572638261024
chr2:41932349-41934818	1.58496250072116	1.43829285157915	2.75274859140713	2.77610398807316	4.67016051412663	4.63981097771678	3.66106547980695	3.16832111573972	2.22032995487956	2.54843662469604
chr1:89152209-89153553	0.956056652412403	0.879705766282288	2	1.78240856492737	2.99276843076892	3.10265813136374	1.42223300068305	1.48542682717024	0.863938450423972	0.855989697308481
chr1:89164940-89167202	0.765534746362977	0.84799690655495	1.36176835941915	1.62293035092018	1.80322703643493	1.76553474636298	1.7311832415722	1.46466826700344	1.4276061727819	1.02856915219677
chr1:89188748-89190236	0.669026765509631	0.669026765509631	0.839959587489532	0.985500430304885	2.99819550315325	2.97452931248388	1.40599235967584	1.37851162325373	0.807354922057604	1.0703893278914
chr1:89192838-89193406	0.669026765509631	0.7311832415722	1.15704371014558	1.1243281350022	2.877744249949	2.60407132366886	1.29865831556452	1.46466826700344	0.933572638261024	0.978195629681652
chr10:30507045-30507158	1.03562390973072	0.84799690655495	2.0703893278914	2.38956681176273	1.0071955014042	1.32768736417605	0.910732661902913	1.0071955014042	0.831877241191673	0.978195629681652
chr10:30580673-30581012	1.03562390973072	0.903038270112912	2.25701061820602	2.19534759832222	1.18269229751619	1.38404980679516	1.02856915219677	1.20789285164133	0.910732661902913	1.0496307677246
chr5:156974399-156974775	1.56559717585423	1.66448284036468	2.86591881455221	3.08915913191124	1.73552217729654	2.14404636961671	1.74416109557041	1.90303827011291	1.16349873228288	1.15704371014558
chr17:18013375-18015147	0.790772037862	0.84799690655495	1.43829285157915	1.93734439215023	3.41413553298445	3.22650852980868	2.58736499093646	2.28688114778816	1.35614381022528	1.34482849699744
chr9:19923980-19924555	0.903038270112912	1.19534759832222	1.91073266190291	1.85996954822103	1.58976348698498	1.65535182861255	1.27500704749987	1.18269229751619	1.39506279951758	1.25701061820602
chr10:63067966-63068773	0.956056652412403	1.03562390973072	2.29572302453997	2.53356334821451	2.53605290024021	2.877744249949	2.13093086982645	1.70043971814109	1.11769504266975	1.09085343045111
chr1:180027269-180028940	0.84799690655495	0.956056652412403	1.38404980679516	1.82781902461732	2.08065766334523	1.79493566280354	1.59931779369823	1.62760683812965	1.11769504266975	1.23266075679027
chr2:45468616-45469872	0.903038270112912	0.823749360308273	1.58976348698498	2.0496307677246	2.62293035092018	2.90881290773955	1.89141918684608	1.64154602908752	1.29865831556452	1.15704371014558
chr12:50441780-50443490	0.790772037862	0.903038270112912	2.32481060342048	3.0686708106651	2.65306001710456	2.62527048937469	2.01077983875324	1.65535182861255	1.24488705912353	1.31034012061215
chr13:31110040-31112179	1.61823865559545	1.28095631383106	2.85199883711245	2.66448284036468	3.17312743348066	3.0703893278914	3.70043971814109	3.5981269599196	3.44757919654888	3.01970191444255
chr2:26424292-26425313	0.765534746362977	0.765534746362977	1.22650852980868	1.92219784839637	1.82781902461732	1.92219784839637	0.978195629681652	1.20789285164133	1.18269229751619	1.0496307677246
chr2:26492529-26495160	2.82578562746479	2.23878685958712	4.91025296279928	4.60999129521268	4.48155728070859	4.41074812818595	3.71808758396052	3.68144926531496	3.25550073314839	3.09761079662642
chr6:15217150-15217881	0.985500430304885	0.956056652412403	1.58976348698498	1.95233356636969	1.29865831556452	1.17632277264046	1.02856915219677	0.839959587489532	0.887525270741587	1.09085343045111
chr6:43932564-43933324	0.669026765509631	0.7311832415722	1.4541758931858	1.58496250072116	1.98913900736823	1.93357263826102	1.53605290024021	1.68706068833989	1.32192809488736	1.25701061820602
chr5:65740244-65740548	1.19534759832222	1.17632277264046	2.52606881166759	3.20945336562895	1.11769504266975	1.46988597627446	0.887525270741587	0.782408564927373	0.963474123974886	1.17632277264046
chr3:188237882-188238596	0.903038270112912	1.0071955014042	1.65535182861255	1.799087306074	1.73552217729654	1.83187724119167	1.09085343045111	0.839959587489532	0.863938450423972	1.02856915219677
chr9:4933448-4933724	1.61823865559545	1.36176835941915	2.83794324189103	2.85798099512757	2.74416109557041	2.90303827011291	2.17312743348066	2.21723071622067	1.62293035092018	1.66902676550963
chr9:4964545-4965786	1.10433665981474	0.84799690655495	1.41683974191283	1.93734439215023	1.64616265715789	1.81966818349646	1.36737106564853	1.16349873228288	1.24488705912353	0.956056652412403
chr9:4971227-4971963	1.58496250072116	1.26303440583379	2.50080205305716	2.94110631094643	2.05658352836637	2.37573453858316	1.40599235967584	1.30451104180995	1.11769504266975	1.32768736417605
chr11:123315517-123317617	1.34482849699744	1.13093086982645	2.27500704749987	2.4541758931858	2.15380533607904	2.09085343045111	1.38956681176273	1.36176835941915	1.49569516262407	1.36737106564853
chr11:123381174-123383164	1.19534759832222	0.933572638261024	3.74631276642546	3.97911075501579	4.40667271575583	4.37573453858316	3.27351588970212	3.01256867350306	2.13750352374994	2.03562390973072
chr1:92877319-92878636	0.765534746362977	0.790772037862	2.09423606984577	2.46466826700344	2.68929916053589	2.94485844580754	1.50589092972996	1.37851162325373	1.09761079662642	1.15704371014558
chr9:121707486-121709362	1.28688114778816	0.933572638261024	2.23572705983806	1.90689059560852	2.92029330021101	3.14567745519564	2.12101540096137	2.09085343045111	1.91073266190291	1.79493566280354
chr11:70710311-70713117	0.7311832415722	0.669026765509631	2.63226821549951	1.76553474636298	4.58736499093646	4.48800077083407	3.0232553523003	3.16832111573972	2.10768786931437	2.21723071622067
chr11:70731126-70732743	0.669026765509631	0.669026765509631	1.4541758931858	1.29278174922785	3.2585189247113	3.51096191927738	1.96347412397489	2.38956681176273	1.28095631383106	0.978195629681652
chr9:89827026-89828570	1.26303440583379	0.903038270112912	1.71808758396052	2.43295940727611	2.43028527297778	1.99276843076892	1.82374936030827	1.55090066464752	1.51096191927738	1.29278174922785
chr9:89845480-89845926	1.0071955014042	0.879705766282288	1.89917563048051	1.15055967657538	1.63226821549951	1.48542682717024	1.58496250072116	1.58014548442338	1.33913738491959	1.48542682717024
chrX:132090016-132091514	1.61823865559545	1.22032995487956	3.42492208821069	3.64961545906341	2.88362081628567	3.0496307677246	1.95233356636969	2.21723071622067	1.52606881166759	1.4541758931858
chr7:92228088-92228893	0.669026765509631	0.7311832415722	0.839959587489532	1.15055967657538	2.25398926623079	2.19534759832222	0.910732661902913	1.20789285164133	0.831877241191673	0.722466024471091
chr8:11900598-11900731	1.40599235967584	1.15055967657538	2.10433665981474	2.81762325751143	1.87970576628229	1.73984810269933	1.4905701304462	1.41683974191283	1.09761079662642	1.0703893278914
chr3:121690691-121691472	1.34482849699744	1.0071955014042	2.16027483140859	2.46466826700344	1.74846123300404	1.81966818349646	1.64616265715789	1.46466826700344	1.51096191927738	1.19534759832222
chr3:30742894-30743871	1.17632277264046	0.933572638261024	1.98550043030488	2.30158764660319	1.83995958748953	1.94485844580754	1.31614574229336	1.65535182861255	1.16349873228288	1.23266075679027
chr3:30750316-30750463	0.765534746362977	0.879705766282288	1.34482849699744	1.58496250072116	1.50589092972996	1.83187724119167	1.0703893278914	1.22650852980868	0.807354922057604	0.807354922057604
chr2:237497501-237498901	1.51601514700366	1.40053792958373	3.31179371775365	3.25247621413522	4.14323013477689	4.39985467357243	2.98913900736823	3.04788732939655	2.20163386116965	2.3305584000308
chr10:52436614-52437644	0.669026765509631	0.7311832415722	1.24488705912353	1.22650852980868	1.76128527336162	1.76553474636298	1.0071955014042	1.14404636961671	0.807354922057604	0.831877241191673
chr17:20307347-20308785	1.28688114778816	1.15055967657538	3.27649666564036	3.61353165291793	3.4995270242151	3.8972404255748	2.79493566280354	2.76553474636298	1.68257329734758	1.56559717585423
chr3:105739406-105740567	0.879705766282288	0.790772037862	1.87184364850932	1.7311832415722	1.98913900736823	2.26603689399532	1.50589092972996	1.44890095114513	1.0071955014042	1.0703893278914
chr3:105779839-105780443	0.84799690655495	0.903038270112912	1.78659636189081	2.62058641045188	1.74846123300404	1.41683974191283	0.956056652412403	1.05658352836637	1.02856915219677	0.978195629681652
chr3:105781993-105782843	0.956056652412403	0.903038270112912	1.30451104180995	1.96716860753263	1.60407132366886	1.59454854955035	1.29865831556452	1.46466826700344	1.29865831556452	1.29278174922785
chr8:21410412-21411620	1.0071955014042	1.22032995487956	2.34482849699744	2.0496307677246	1.63226821549951	1.81966818349646	2.23266075679027	1.9297909977186	1.70929063572336	1.78240856492737
chr20:44588853-44589077	0.704871964456353	0.669026765509631	1.18269229751619	2.15704371014558	0.910732661902913	0.855989697308481	0.722466024471091	0.839959587489532	0.6959938131099	0.6959938131099
chr3:62835485-62837702	0.956056652412403	0.790772037862	2.8094144442359	2.88752527074159	4.31686980506433	4.52481592835751	3.32048467801769	2.83390207666916	2.06350294230616	1.90689059560852
chr9:136081292-136081646	0.7311832415722	0.879705766282288	1.24488705912353	1.17632277264046	2.73768676140986	2.6915341649192	1.25701061820602	1.58014548442338	1.26303440583379	1.13093086982645
chr17:40542109-40543424	0.956056652412403	1.03562390973072	2.03562390973072	1.84398384404833	1.71808758396052	1.48542682717024	1.81147103052984	1.71369581484336	1.98185265328974	1.75274859140713
chr17:40560218-40562227	1.87578006306849	2.20476675065461	4.10852445677817	3.83187724119167	4.04875931191986	4.4757334309664	3.66789212523023	3.57046293102604	2.92789645372882	3.10265813136374
chr17:40563887-40565779	1.0071955014042	0.790772037862	1.54101915313356	1.4276061727819	2.55336050333533	2.45154083301783	1.75702324650746	1.9297909977186	1.48026512205446	1.43295940727611
chr17:40577410-40578086	0.84799690655495	0.84799690655495	1.77399632511117	1.6959938131099	2.31324585178756	2.52606881166759	1.75702324650746	1.37851162325373	0.933572638261024	1.0496307677246
chr17:40590015-40591576	0.823749360308273	0.790772037862	1.54101915313356	1.58496250072116	2.4541758931858	2.47767732756531	1.96347412397489	1.70043971814109	1.28095631383106	1.19534759832222
chr10:4181107-4182108	0.84799690655495	0.903038270112912	2.02147972741045	2.28983446517751	2.19534759832222	1.89530262133331	1.38956681176273	1.22650852980868	0.985500430304885	0.782408564927373
chr3:59372238-59372805	1.17632277264046	1.19534759832222	3.84197311892718	4.28021399581062	3.73335434061383	4.18903382439002	3.02856915219677	3.08746284125034	1.83187724119167	1.64154602908752
chr3:59373612-59373821	0.790772037862	0.704871964456353	1.85598969730848	1.82781902461732	1.28095631383106	1.50080205305716	1.27500704749987	0.887525270741587	1.33913738491959	0.910732661902913
chr3:59374497-59375260	1.88752527074159	2.02856915219677	3.60880924267552	3.8787253414801	3.96532254836725	3.79181407116183	3.43162295971329	3.62527048937469	1.98185265328974	1.87184364850932
chr7:18143687-18145513	1.70043971814109	1.53106949272595	3.36457243229586	3.73768676140986	2.50589092972996	2.83390207666916	1.74416109557041	1.43295940727611	1.8073549220576	1.56559717585423
chr4:15433893-15434678	0.985500430304885	0.84799690655495	1.54101915313356	1.85996954822103	1.23878685958712	1.17632277264046	0.910732661902913	0.839959587489532	0.863938450423972	0.831877241191673
chr11:9280162-9281148	1.22032995487956	1.22032995487956	2.18269229751619	2.35895882583233	1.82781902461732	2.02502879449152	1.52105073690096	1.68706068833989	1.44360665147561	1.36737106564853
chr8:102937741-102939726	0.84799690655495	0.7311832415722	1.4541758931858	2.11769504266975	1.77399632511117	1.32768736417605	1.38956681176273	1.16349873228288	1.37295209791183	1.11103131238874
chr9:113920678-113922833	2.10433665981474	1.85996954822103	3.52230689287139	3.72900887033786	4.61999982982136	4.67581593117227	3.64961545906341	3.73226919950145	2.93922657772821	2.74631276642546
chr9:113935380-113936113	0.823749360308273	0.790772037862	1.20163386116965	1.17632277264046	1.74846123300404	1.55090066464752	1.13750352374994	1.0071955014042	1.48026512205446	1.34482849699744
chr2:101595663-101596757	0.903038270112912	0.7311832415722	1.65535182861255	1.84398384404833	1.23878685958712	1.27500704749987	1.35049724708413	1.05658352836637	1.09761079662642	1.09085343045111
chr10:3932567-3934168	1.99638874644762	1.53106949272595	4.25927248703759	4.41074812818595	4.07382023329167	4.12515513132229	3.0232553523003	2.93545974780529	2.13750352374994	2.3305584000308
chr10:3935144-3935405	0.84799690655495	0.790772037862	2.01077983875324	2.27798474729977	2	2.26603689399532	1.0496307677246	1.16349873228288	0.831877241191673	0.910732661902913
chr1:207757622-207758492	0.790772037862	0.790772037862	3.17152710603881	4.00809242094872	3.26753579806873	3.37573453858316	2.22342254993494	2.24792751344359	1.49569516262407	1.27500704749987
chr4:152014013-152016396	1.51601514700366	1.36176835941915	3.00539998774259	3.19692173382033	4.42425028608405	4.35120427725799	3.70376517879341	3.51096191927738	2.42492208821069	2.51853513898218
chr1:17019027-17019273	0.7311832415722	0.704871964456353	1.81557542886257	1.4905701304462	2.32192809488736	2.51096191927738	1.27500704749987	1.20789285164133	0.910732661902913	0.910732661902913
chr1:17029403-17031079	1.790772037862	1.85996954822103	3.44757919654888	3.67694435910691	3.47767732756531	3.21101219348551	2.10768786931437	2.02502879449152	2.19219416528334	2.22650852980868
chr1:17032674-17033795	1.30451104180995	0.84799690655495	2.18269229751619	2.24184018356467	3.08915913191124	3.20633064787105	1.4541758931858	1.50080205305716	1.09761079662642	1.15704371014558
chr7:73971210-73972084	0.704871964456353	0.790772037862	1.4541758931858	1.22650852980868	1.60407132366886	1.78240856492737	1.40599235967584	1.30451104180995	1.32192809488736	1.31034012061215
chr13:46674318-46674614	1.03562390973072	0.7311832415722	1.62293035092018	1.46988597627446	2.25398926623079	1.98185265328974	1.68706068833989	1.51601514700366	1.11769504266975	1.11103131238874
chr3:122714428-122714799	0.7311832415722	0.669026765509631	1.09085343045111	1.09761079662642	1.89141918684608	2.114367024952	0.978195629681652	1.0071955014042	0.985500430304885	0.956056652412403
chr4:184740925-184741597	0.956056652412403	0.985500430304885	2.17312743348066	1.87578006306849	1.86789646399265	1.56559717585423	1.75702324650746	1.82374936030827	1.84799690655495	1.73984810269933
chr4:184761985-184762998	1.83187724119167	1.40053792958373	3.72465027173297	3.59931779369823	3.64731450954714	3.88459792099006	3.14730669878029	3.22342254993494	2.35614381022528	2.32192809488736
chr1:90046478-90047942	0.7311832415722	0.669026765509631	1.22650852980868	1.20163386116965	2.09085343045111	1.99276843076892	1.59931779369823	1.20789285164133	1.24488705912353	0.831877241191673
chr9:112140435-112141484	0.765534746362977	0.790772037862	1.81557542886257	1.6959938131099	1.91838623444635	2.01435529297707	1.35049724708413	0.910732661902913	0.985500430304885	1
chr2:95539731-95540264	1.03562390973072	0.7311832415722	1.71808758396052	2.01077983875324	1.64616265715789	2.0036022366802	1.68706068833989	1.51601514700366	1.20163386116965	1.11103131238874
chr5:150737693-150737854	0.956056652412403	0.84799690655495	1.41683974191283	2.0496307677246	1.54101915313356	1.4541758931858	1.13750352374994	1.05658352836637	0.807354922057604	0.855989697308481
chr5:150740775-150743578	1.94485844580754	1.97819562968165	3.99095486039699	4.1554254317472	4.58014548442338	4.2979250525038	3.13750352374994	3.04788732939655	2.56559717585422	2.58736499093646
chr9:130814018-130814757	0.790772037862	0.790772037862	1.83187724119167	1.51096191927738	1.54101915313356	1.64154602908752	0.855989697308481	0.887525270741587	0.910732661902913	1
chr4:176979518-176980023	1.15055967657538	1.13093086982645	2.85199883711245	3.20945336562895	2.02502879449152	2.27500704749987	1.55581615506164	1.46466826700344	0.985500430304885	0.910732661902913
chr8:47494202-47495231	1.36737106564853	1.49569516262407	2.50080205305716	2.74416109557041	1.50589092972996	1.36737106564853	1.11769504266975	1.14404636961671	1.73984810269933	1.65535182861255
chr6:1739367-1740024	0.879705766282288	0.903038270112912	2.02147972741045	1.85996954822103	1.42223300068305	1.4541758931858	1.25701061820602	1.22650852980868	1.20163386116965	1.11103131238874
chr2:64773600-64774135	1.10433665981474	1.05658352836637	1.88362081628567	1.96716860753263	1.28095631383106	1.17632277264046	1.20163386116965	0.963474123974886	0.985500430304885	0.978195629681652
chr13:23911603-23912120	0.7311832415722	0.790772037862	1	1.31614574229336	1.33342373372519	1.79493566280354	1.20163386116965	0.807354922057604	0.831877241191673	0.831877241191673
chr1:167084401-167085445	1.10433665981474	1.34482849699744	2.80322703643493	3.114367024952	2.59931779369823	2.57288966842058	2.4594316186373	2.50080205305716	2.21101219348551	2.08065766334523
chr6:53504420-53506184	2.12763327972587	1.75702324650746	3.51853513898218	3.4154882710497	2.24488705912353	2.78240856492737	2.55581615506164	2.72465027173297	2.25096157353322	2.44360665147561
chr9:137006023-137007083	0.84799690655495	0.84799690655495	2.16027483140859	1.95233356636969	2.74416109557041	2.877744249949	2.56559717585422	2.32481060342048	2.20163386116965	1.92219784839637
chr11:18245514-18247297	1.7311832415722	1.47508488294878	3.56803210477128	3.34482849699744	4.10349763970334	3.84096670448742	3.29719141656586	3.2585189247113	2.39231742277876	2.41953889151378
chr11:18248604-18249531	0.985500430304885	0.903038270112912	1.68706068833989	1.44890095114513	2.72465027173297	2.74846123300404	2.04264433740849	1.95233356636969	1.39506279951758	1.34482849699744
chr11:18267976-18268715	0.903038270112912	0.956056652412403	1.74416109557041	2.16992500144231	2.86393845042397	2.64846544302731	2.29865831556452	1.91456452349394	1.41142624572647	1.38404980679516
chr7:100265667-100266737	0.7311832415722	0.7311832415722	1.34482849699744	1.40599235967584	2.25398926623079	1.92219784839637	1.52105073690096	1.94110631094643	1.29865831556452	0.978195629681652
chr18:58603299-58603798	0.956056652412403	0.956056652412403	1.76128527336162	1.64154602908752	1.87970576628229	1.94485844580754	1.65992455840238	1.58014548442338	1.73984810269933	1.55090066464752
chr13:39821688-39822674	0.7311832415722	0.7311832415722	1.26303440583379	1.25096157353322	1.63226821549951	1.70043971814109	1.40599235967584	1.18269229751619	1.07724299893246	1.0496307677246
chr12:51188205-51189061	1.24488705912353	1.19534759832222	2.70265754339091	2.06350294230616	2.56803210477128	2.47767732756531	2.81557542886257	2.91647664443772	2.88947354253111	2.73335434061383
chr12:40243061-40243678	0.790772037862	0.823749360308273	1.09085343045111	1.46988597627446	2.08065766334523	2.0036022366802	1.20163386116965	1.1243281350022	0.831877241191673	0.879705766282288
chr15:63637908-63639494	1.26303440583379	1.03562390973072	2.4905701304462	2.75274859140713	3.04439411935845	3.09254574154357	1.81147103052984	1.82374936030827	1.29865831556452	0.910732661902913
chrX:109497602-109498740	0.790772037862	0.956056652412403	1.4905701304462	1.62293035092018	1.50589092972996	1.71369581484336	1.63226821549951	1.55090066464752	1.62293035092018	1.4541758931858
chr11:123235908-123236082	0.765534746362977	0.669026765509631	1.22650852980868	1.78240856492737	1.70487196445635	1.9560566524124	0.956056652412403	0.985500430304885	0.863938450423972	0.879705766282288
chr16:28500529-28501162	1.48026512205446	1.17632277264046	3.24184018356467	2.88166461932035	2.3305584000308	2.18586654531133	1.35049724708413	1.7311832415722	1.72246602447109	1.53106949272595
chr16:28501701-28501961	0.903038270112912	0.823749360308273	2.0703893278914	1.25096157353322	1.71808758396052	1.66902676550963	1.36737106564853	1.09761079662642	1.58976348698498	1.32768736417605
chr5:95008328-95009022	0.903038270112912	0.790772037862	1.65535182861255	1.82781902461732	1.38956681176273	1.75274859140713	1.25701061820602	1.03562390973072	1.22032995487956	1.13093086982645
chr4:145807220-145807525	0.823749360308273	0.7311832415722	1.77399632511117	2.24184018356467	1.38956681176273	1.53605290024021	0.782408564927373	0.75702324650746	0.722466024471091	0.782408564927373
chrX:133345507-133346430	0.790772037862	0.84799690655495	1.52606881166759	1.38404980679516	2.3305584000308	2.5033487351675	1.99638874644762	2.02502879449152	1.32192809488736	1.40053792958373
chr1:3673947-3674366	0.933572638261024	0.704871964456353	1.52606881166759	1.04264433740849	1.18269229751619	1.41683974191283	1.61353165291793	1.53106949272595	1.58976348698498	1.59454854955035
chr12:115572610-115573908	0.669026765509631	0.669026765509631	1.24488705912353	1.20163386116965	2.15380533607904	2.27500704749987	1.25701061820602	1.36176835941915	0.933572638261024	0.956056652412403
chr2:70800337-70801026	1.17632277264046	0.790772037862	2	1.76553474636298	2.19534759832222	2.17632277264046	1.36737106564853	1.43295940727611	1.28095631383106	1.11103131238874
chr6:151701402-151703569	1.36737106564853	1.6959938131099	2.59215800212536	3.22804904788446	2.03562390973072	1.79493566280354	2.06695024392463	1.70043971814109	1.83187724119167	1.85996954822103
chr6:151738246-151739228	0.84799690655495	0.903038270112912	1.54101915313356	1.55090066464752	1.85598969730848	2.18586654531133	1.23878685958712	1.53106949272595	0.887525270741587	1.0496307677246
chr6:151745806-151746067	0.704871964456353	0.669026765509631	1.18269229751619	2.10433665981474	0.782408564927373	1.36737106564853	0.669026765509631	0.669026765509631	0.669026765509631	0.669026765509631
chr6:127397512-127398900	0.823749360308273	0.84799690655495	2.06004738366994	2.34766565630097	2.4032677223393	2.47767732756531	1.55581615506164	1.55090066464752	1.02856915219677	0.933572638261024
chr14:51035738-51036748	0.765534746362977	0.790772037862	1.13750352374994	1.15055967657538	1.67807190511264	1.84799690655495	1.02856915219677	0.985500430304885	0.887525270741587	0.831877241191673
chr3:112524443-112524988	0.7311832415722	0.669026765509631	1.54101915313356	1.6959938131099	2.05658352836637	2.18586654531133	0.782408564927373	1.0071955014042	0.782408564927373	0.831877241191673
chr3:112538988-112541316	1.38404980679516	1.19534759832222	2.90496571868403	3.114367024952	3.4235781709818	3.12928301694497	1.63226821549951	1.81147103052984	1.8073549220576	1.38404980679516
chr3:112546220-112547228	1.08406426478847	0.84799690655495	2.02147972741045	1.93734439215023	1.44360665147561	1.68257329734758	1.11769504266975	0.863938450423972	0.933572638261024	0.978195629681652
chr2:60104243-60106129	1.70043971814109	1.78659636189081	3.24184018356467	3.13422093976063	3.05484847699562	3.00898878322725	2.63226821549951	2.37016428054021	1.87184364850932	2.08065766334523
chr13:24089901-24092368	0.903038270112912	0.7311832415722	1.84398384404833	2.07724299893246	1.80322703643493	1.50080205305716	1.74416109557041	1.46466826700344	1.6507645591169	1.53106949272595
chr10:103500045-103501097	0.7311832415722	0.7311832415722	1.80322703643493	1.33913738491959	1.28095631383106	1.17632277264046	1.40599235967584	0.985500430304885	1.44360665147561	1.27500704749987
chr10:103563900-103565124	1.05658352836637	0.956056652412403	2.16027483140859	1.55090066464752	1.40599235967584	1.50080205305716	1.22032995487956	1.1243281350022	1.52606881166759	1.21412480535285
chr17:31132856-31133603	0.84799690655495	0.903038270112912	1.40053792958373	1.64154602908752	1.35614381022528	1.78240856492737	1.64616265715789	1.09761079662642	0.910732661902913	0.807354922057604
chr11:134638897-134642034	1.42223300068305	1.56559717585423	2.9560566524124	2.62058641045188	3.55090066464752	3.81455042346181	3.71808758396052	3.41683974191283	2.83794324189103	2.57288966842058
chr16:50688915-50689370	1.24488705912353	1.03562390973072	3.39780296186249	3.83592407425437	3.75060650483559	3.98641093525204	2.70708299177171	2.8073549220576	1.07724299893246	1.11103131238874
chr4:42350660-42351542	0.933572638261024	0.669026765509631	1.13750352374994	1.4276061727819	1.86789646399265	1.84799690655495	1.90303827011291	1.37851162325373	1.33913738491959	1.38404980679516
chr17:50696269-50697172	0.823749360308273	0.704871964456353	1.60880924267552	1.90689059560852	1.66448284036468	1.35049724708413	1.15704371014558	0.887525270741587	0.985500430304885	0.956056652412403
chr9:36346256-36347334	0.790772037862	1.05658352836637	1.74416109557041	1.55090066464752	1.97819562968165	2.0036022366802	2.04264433740849	1.83995958748953	1.09761079662642	1.25701061820602
chr1:201400817-201402173	1.28688114778816	1.32192809488736	2.76128527336162	2.8094144442359	3.23419472295381	3.09761079662642	3.31469652565629	3.17312743348066	2.31903981556254	2.34766565630097
chr1:201403897-201405863	1.88752527074159	2.10433665981474	3.95046841415012	4.02502879449152	4.39369076418745	4.64904056563445	4.35755200461808	4.43028527297778	3.49697358099828	3.69488019279919
chr15:72763813-72765470	0.84799690655495	0.823749360308273	2.25701061820602	2.44360665147561	3.52732060787705	3.43162295971329	2.29865831556452	2.42492208821069	1.41142624572647	1.46988597627446
chr11:12330397-12331510	0.790772037862	0.84799690655495	1.4541758931858	1.09761079662642	1.61823865559545	1.66902676550963	1.71808758396052	1.39506279951758	1.28095631383106	1.32768736417605
chr1:174890834-174892342	0.7311832415722	0.879705766282288	1.56071495447448	1.4905701304462	2.11103131238874	2.14404636961671	1.29865831556452	1.20789285164133	1.22032995487956	1.0703893278914
chr1:174893901-174894859	0.790772037862	0.790772037862	1.13750352374994	1.46988597627446	1.86789646399265	2.02502879449152	1.22032995487956	1.03562390973072	1.02856915219677	0.855989697308481
chr10:106789-107978	0.790772037862	0.7311832415722	1.32768736417605	1.33913738491959	1.86789646399265	2.13422093976063	1.33342373372519	1.1243281350022	0.887525270741587	0.855989697308481
chr7:130012065-130012492	0.765534746362977	0.7311832415722	1.83187724119167	2.07724299893246	2.6959938131099	2.45154083301783	1.35049724708413	1.26303440583379	0.985500430304885	1.0703893278914
chr7:130021424-130021755	0.790772037862	0.84799690655495	1.78659636189081	1.58496250072116	3.0036022366802	3.03210084316702	0.910732661902913	1.28688114778816	0.831877241191673	0.6959938131099
chr4:144114942-144116004	0.7311832415722	0.669026765509631	1.96347412397489	2.30158764660319	2.43028527297778	2.47767732756531	1.55581615506164	1.1243281350022	1.11769504266975	1
chr7:44737125-44739419	2.22958792274065	2.09085343045111	3.98732086592925	3.70265754339091	4.51412226017071	4.31469652565629	3.29719141656586	3.27798474729977	2.93922657772821	2.81352468929781
chr7:151309193-151309910	0.7311832415722	0.790772037862	1.13750352374994	1.17632277264046	1.40599235967584	1.50080205305716	1.74416109557041	1.56559717585423	1.29865831556452	1.21412480535285
chr7:151321795-151323493	0.790772037862	0.7311832415722	2.72465027173297	3.08915913191124	3.55949181320504	3.51853513898218	3.29719141656586	3.10265813136374	2.02856915219677	1.76553474636298
chr7:151335756-151336673	1.56559717585423	1.68257329734758	2.877744249949	3.21567859660793	2.35895882583233	1.94485844580754	1.78659636189081	1.71369581484336	1.35614381022528	1.60880924267552
chr7:151342421-151342546	0.823749360308273	0.7311832415722	1.30451104180995	2.03562390973072	1.50589092972996	1.51601514700366	1.0071955014042	1.05658352836637	0.863938450423972	0.782408564927373
chr7:151346017-151346694	0.985500430304885	0.903038270112912	1.66902676550963	1.4905701304462	1.81557542886257	1.78240856492737	1.09085343045111	1.26303440583379	0.933572638261024	1.0703893278914
chr22:39466456-39467574	1.74416109557041	1.42223300068305	4.60110220337641	4.22650852980868	4.27649666564036	4.10349763970334	3.53480866123175	3.65535182861255	3.20476675065461	2.98002530023873
chr12:15497569-15498382	1.17632277264046	1.03562390973072	2.0703893278914	2.09085343045111	1.80322703643493	2.0703893278914	1.85199883711245	1.55090066464752	1.52606881166759	1.60880924267552
chr2:99867712-99867983	1.10433665981474	0.985500430304885	1.98550043030488	1.87578006306849	1.55581615506164	1.93357263826102	1.47508488294878	1.98913900736823	1.4594316186373	1.4541758931858
chr15:92636680-92637976	0.669026765509631	0.765534746362977	1.93734439215023	1.799087306074	3.09423606984577	3.17152710603881	2.43295940727611	2.17632277264046	1.39506279951758	1.38404980679516
chr14:21504985-21505443	0.84799690655495	0.7311832415722	1.78659636189081	1.89141918684608	1.74846123300404	2.14404636961671	1.0496307677246	1.50080205305716	0.887525270741587	0.855989697308481
chr1:168220538-168220864	0.879705766282288	0.84799690655495	1.30451104180995	1.46988597627446	1.89141918684608	1.75274859140713	1.29865831556452	1.28688114778816	0.910732661902913	1
chr3:56764805-56765629	1.44360665147561	1.15055967657538	3.01792190799726	3.45680614923047	3.57046293102604	3.55458885167764	2.64846544302731	2.76553474636298	1.8073549220576	2.0036022366802
chr14:35068385-35069146	0.790772037862	0.704871964456353	2.19219416528334	2.30158764660319	2.15380533607904	2.15704371014558	2.09761079662642	2.114367024952	1.09761079662642	1.0703893278914
chr6:157240402-157241708	0.879705766282288	0.7311832415722	1.52606881166759	1.04264433740849	1.57046293102604	1.56559717585423	1.58496250072116	1.36176835941915	1.52606881166759	1.41683974191283
chr4:6773931-6774584	1.30451104180995	1.08406426478847	2.67129337248158	2.91838623444635	3.29719141656586	3.55458885167764	2.67807190511264	2.67355642399014	1.4276061727819	1.40053792958373
chr18:21453646-21454172	0.704871964456353	0.765534746362977	1.09085343045111	1.25096157353322	1.60407132366886	1.89530262133331	1.47508488294878	1.30451104180995	1.07724299893246	1.02856915219677
chr4:81796748-81797509	0.765534746362977	0.669026765509631	1.09085343045111	1.46988597627446	1.74846123300404	1.71369581484336	0.887525270741587	0.7311832415722	0.669026765509631	0.669026765509631
chr11:741334-741858	1.15055967657538	0.956056652412403	2.22650852980868	2.90303827011291	2.19534759832222	2.24488705912353	1.40599235967584	1.46466826700344	1.11769504266975	1.0496307677246
chr8:13064675-13066278	0.84799690655495	0.956056652412403	1.70043971814109	1.44890095114513	2	1.85996954822103	2.50842865253186	2.27798474729977	2.08406426478847	1.99276843076892
chr17:48913559-48913935	1.26303440583379	0.956056652412403	2.32481060342048	2.44360665147561	3.15704371014558	3.02680005934372	2.27202318906105	2.26903314645524	1.56071495447448	1.87184364850932
chr6:21742340-21743165	0.933572638261024	1.03562390973072	1.64154602908752	1.76553474636298	2.10097764772482	1.71369581484336	1.0703893278914	1.07724299893246	1.11769504266975	1.09085343045111
chr15:62772780-62773977	1.15055967657538	0.84799690655495	2.11769504266975	1.7311832415722	2.38681094647222	2.55826763405574	1.47508488294878	1.37851162325373	1.39506279951758	1.23266075679027
chr4:158948437-158949828	2.05658352836637	1.34482849699744	2.88557436437143	3.44625622988956	3.13750352374994	3.31614574229336	2.4594316186373	2.47508488294878	1.20163386116965	1.38404980679516
chr3:143051281-143052207	0.84799690655495	0.669026765509631	1.40053792958373	1.98185265328974	1.73552217729654	1.83187724119167	1.17632277264046	1.26303440583379	0.985500430304885	0.956056652412403
chr3:143060861-143061404	0.903038270112912	0.669026765509631	1.66902676550963	2.50589092972996	1.15704371014558	1.23266075679027	0.956056652412403	0.941106310946432	0.933572638261024	0.782408564927373
chr5:172530105-172532276	1.03562390973072	1.15055967657538	2.03562390973072	2.19534759832222	2.73768676140986	2.95046841415012	2.53356334821451	2.57531233068744	2.16027483140859	1.96716860753263
chr4:879515-880277	0.84799690655495	0.7311832415722	1.54101915313356	1.04264433740849	1.89141918684608	2.14404636961671	1.25701061820602	1.50080205305716	0.831877241191673	0.855989697308481
chr10:5723153-5724071	0.7311832415722	0.669026765509631	1.20163386116965	1.38404980679516	2.83995958748953	2.96901230751632	1.75702324650746	1.86393845042397	0.963474123974886	1.11103131238874
chr10:5730641-5733278	1.0071955014042	0.790772037862	1.58976348698498	1.67807190511264	3.33342373372519	3.0703893278914	2.35614381022528	2.21723071622067	1.62293035092018	1.38404980679516
chr15:52067202-52067920	0.956056652412403	0.790772037862	1.36176835941915	1.89141918684608	1.73552217729654	1.96716860753263	1.17632277264046	1.30451104180995	1.05658352836637	1.0703893278914
chr5:77750812-77752093	1.05658352836637	0.956056652412403	1.81557542886257	1.89141918684608	1.52606881166759	1.59454854955035	1.47508488294878	1.61353165291793	1.28095631383106	1.38404980679516
chr5:77770372-77771204	0.985500430304885	1.17632277264046	1.94860084749336	2.20789285164133	3.14241343787374	2.82781902461732	2.29865831556452	2.10097764772482	1.63691458035588	1.64154602908752
chr19:1175317-1175629	1.24488705912353	1.34482849699744	3.12267271882414	3.08915913191124	2.47248777146274	2.34766565630097	1.93734439215023	1.76977173924945	1.49569516262407	1.36737106564853
chr19:1183778-1184110	1.08406426478847	1.03562390973072	2.15055967657538	1.60407132366886	3.0036022366802	2.95791459863299	2.41683974191283	2.62760683812965	2.12763327972587	1.78240856492737
chr19:1185326-1185860	1.03562390973072	1.19534759832222	1.98550043030488	2.01077983875324	2.84599177066457	2.47767732756531	2.21101219348551	1.83995958748953	1.58976348698498	1.79493566280354
chr11:17230064-17231174	0.84799690655495	0.879705766282288	1.81557542886257	1.99638874644762	1.94110631094643	2.13422093976063	1.77399632511117	1.48542682717024	1.4276061727819	1.09085343045111
chr7:73214584-73215055	0.903038270112912	1.17632277264046	2.26603689399532	2.19534759832222	1.29865831556452	1.89530262133331	1.43829285157915	1.26303440583379	1.32192809488736	1.19534759832222
chr5:134603188-134606048	0.790772037862	0.669026765509631	2.29572302453997	2.92599941855622	3.98276546258365	3.93922657772821	2.23266075679027	2.20789285164133	1.11769504266975	1.09085343045111
chr18:55534327-55535286	0.669026765509631	0.669026765509631	1.41683974191283	1.1243281350022	2.05658352836637	1.88362081628567	1.23878685958712	0.839959587489532	1.05658352836637	1.0496307677246
chrX:32448217-32448781	0.956056652412403	0.7311832415722	1.68706068833989	2.16992500144231	1.55581615506164	1.75274859140713	1.58496250072116	1.33913738491959	1.39506279951758	1.34482849699744
chr12:92485563-92486225	1.0071955014042	1.0071955014042	1.80322703643493	2.18269229751619	1.44360665147561	1.64154602908752	1.36737106564853	1.50080205305716	1.35614381022528	1.23266075679027
chr7:22255154-22256989	1.22032995487956	1.0071955014042	2.10433665981474	2.26603689399532	3.78135971352466	3.82781902461732	2.52606881166759	2.46727948045998	1.58976348698498	1.68257329734758
chr6:25046980-25047371	1.87578006306849	1.38404980679516	2.95046841415012	3.27500704749987	0.933572638261024	0.978195629681652	1.22032995487956	1.36176835941915	1.05658352836637	1.0703893278914
chr5:122369688-122370050	0.7311832415722	0.7311832415722	1.26303440583379	1.4276061727819	1.20163386116965	1.71369581484336	1.13750352374994	1.1243281350022	1.09761079662642	0.879705766282288
chr3:14460520-14461949	1.0071955014042	1.13093086982645	3.06004738366994	2.76977173924945	2.95046841415012	3.25550073314839	2.28983446517751	2.0703893278914	2.03913839390696	1.81966818349646
chr9:107825751-107826712	1.05658352836637	0.790772037862	2.29572302453997	2.60169651648096	1.15704371014558	1.68257329734758	0.933572638261024	0.985500430304885	0.863938450423972	0.879705766282288
chr9:107827237-107829162	1.84799690655495	1.63226821549951	3.18903382439002	3.6724253419715	1.89141918684608	2.21723071622067	1.13750352374994	0.985500430304885	1.20163386116965	1.13093086982645
chr7:148939432-148939711	1.15055967657538	1.17632277264046	1.60880924267552	2.53356334821451	1.40599235967584	1.25701061820602	0.6959938131099	0.887525270741587	0.963474123974886	0.956056652412403
chr9:133619747-133621535	1.05658352836637	1.10433665981474	2.59215800212536	2.79285535236249	3.41413553298445	3.36597242759338	2.67129337248158	2.22650852980868	2.22032995487956	2.40053792958373
chr1:46062319-46063953	1.40599235967584	0.903038270112912	2.75274859140713	3.10768786931437	4.10349763970334	3.96901230751632	2.64154602908752	2.62760683812965	1.20163386116965	1.31034012061215
chr5:173039443-173039652	0.823749360308273	0.765534746362977	1.26303440583379	1.60407132366886	1.57046293102604	1.70043971814109	1.09085343045111	0.985500430304885	0.985500430304885	1.41683974191283
chr4:122321426-122323975	0.956056652412403	0.84799690655495	2.67807190511264	3.12101540096137	4.16430358309365	4.07382023329167	3.36597242759338	3.0071955014042	1.88362081628567	2.114367024952
chr11:3205329-3206428	0.669026765509631	0.669026765509631	1	1.20163386116965	1.76128527336162	1.70043971814109	1.55581615506164	1.18269229751619	1.39506279951758	1.0496307677246
chr17_GL000205v2_random:67855-69601	2.28392177230762	2.18269229751619	4.47508488294878	4.43229133824778	3.94110631094643	3.96347412397489	4.21023299009585	3.93922657772821	3.84096670448742	3.62175885670973
chr13:41812901-41813262	1.26303440583379	1.4594316186373	2.33628338786443	2.64846544302731	1.37295209791183	1.62760683812965	1.29865831556452	1.16349873228288	1.32192809488736	1.25701061820602
chr2:6858460-6858779	0.956056652412403	1.15055967657538	2.36457243229586	2.53356334821451	3.16349873228288	3.41006969175638	1.43829285157915	1.36176835941915	0.782408564927373	0.722466024471091
chr2:6860409-6860554	0.790772037862	0.669026765509631	1.15704371014558	1.20163386116965	1.73552217729654	1.94485844580754	0.722466024471091	0.863938450423972	0.669026765509631	0.669026765509631
chr16:22068848-22069897	0.7311832415722	0.669026765509631	1.4905701304462	1.36176835941915	1.86789646399265	2.0703893278914	0.887525270741587	0.985500430304885	1.18269229751619	1
chr17:72714179-72715052	0.7311832415722	0.790772037862	1.57531233068744	1.25096157353322	1.89141918684608	1.78240856492737	1.74416109557041	1.78659636189081	1.57531233068744	1.17632277264046
chr11:103028295-103028698	0.7311832415722	0.704871964456353	2.21412480535285	2.26603689399532	1.52606881166759	2.02502879449152	1.02856915219677	1.18269229751619	0.863938450423972	0.831877241191673
chr3:42369132-42369462	1.0071955014042	0.84799690655495	1.22650852980868	1.85996954822103	0.807354922057604	0.879705766282288	1.23878685958712	0.910732661902913	0.933572638261024	0.855989697308481
chr3:44021517-44022564	0.765534746362977	0.790772037862	1.13750352374994	1.09761079662642	1.23878685958712	1.23266075679027	1.61353165291793	1.56559717585423	1.6959938131099	1.43295940727611
chr3:44066434-44067628	0.903038270112912	0.669026765509631	1.20163386116965	1.29278174922785	2.13422093976063	2.23572705983806	1.799087306074	1.75702324650746	1.24488705912353	1.64154602908752
chr20:50788667-50789242	0.790772037862	0.790772037862	1.57531233068744	1.4905701304462	1.83995958748953	1.81966818349646	1.61353165291793	1.50080205305716	0.933572638261024	1.02856915219677
chr9:123574223-123575452	1.51601514700366	1.23878685958712	2.91073266190291	3.31034012061215	3.41818994794577	3.59215800212536	2.52606881166759	2.3533232911629	1.72246602447109	1.65535182861255
chr2:175359733-175360225	0.84799690655495	0.669026765509631	1.52606881166759	1.99638874644762	1.6915341649192	1.65535182861255	1.13750352374994	1.16349873228288	1.09761079662642	0.956056652412403
chr2:73911988-73912246	0.669026765509631	0.7311832415722	1.28688114778816	1.38404980679516	1.47508488294878	1.89530262133331	0.807354922057604	0.807354922057604	0.722466024471091	0.831877241191673
chr1:178252362-178252662	0.669026765509631	0.669026765509631	1.43829285157915	2.11769504266975	0.782408564927373	0.910732661902913	0.722466024471091	0.807354922057604	0.782408564927373	0.722466024471091
chr5:150236466-150236681	0.823749360308273	0.879705766282288	1.71808758396052	1.90689059560852	1.20163386116965	1.02856915219677	1.02856915219677	0.941106310946432	1.02856915219677	0.933572638261024
chr16:69097338-69098138	0.84799690655495	0.933572638261024	1.88362081628567	1.36176835941915	1.71808758396052	1.81966818349646	2.07724299893246	1.61353165291793	1.20163386116965	1.48542682717024
chr12:74490490-74491838	0.669026765509631	0.84799690655495	1.68706068833989	1.93734439215023	2.28392177230762	2.53356334821451	1.61353165291793	1.58014548442338	1.51096191927738	1.34482849699744
chr15:57751907-57753786	0.790772037862	0.790772037862	1.77399632511117	1.64154602908752	3.68032435684402	3.6564963705535	3.08915913191124	2.84599177066457	1.76553474636298	1.8073549220576
chr15:57796639-57798012	1.28688114778816	1.19534759832222	2.46466826700344	2.35895882583233	1.94110631094643	1.85996954822103	2.03210084316702	1.9297909977186	2.05311133645956	2.01435529297707
chr20:37403679-37404763	1.17632277264046	0.933572638261024	2.13750352374994	1.64154602908752	2.03562390973072	2.02502879449152	2.09761079662642	1.82374936030827	2.10768786931437	1.81966818349646
chr18:48197597-48200075	1.03562390973072	1.10433665981474	1.94860084749336	2.06350294230616	2.53605290024021	2.32192809488736	2.19219416528334	2.45154083301783	2.0071955014042	1.76553474636298
chr5:132520557-132521098	0.765534746362977	0.669026765509631	1.22650852980868	1.53106949272595	1.76128527336162	1.56559717585423	0.831877241191673	0.985500430304885	0.782408564927373	0.722466024471091
chr7:7231885-7232698	0.669026765509631	0.669026765509631	1.56071495447448	1.55090066464752	1.58976348698498	2.0036022366802	1.09085343045111	0.941106310946432	1.09761079662642	0.910732661902913
chr1:175035625-175036512	0.790772037862	0.823749360308273	1.4905701304462	1.17632277264046	1.85598969730848	2.01435529297707	1.70487196445635	1.65535182861255	0.963474123974886	1.0703893278914
chr5:96770020-96772022	1.790772037862	1.32192809488736	2.73984810269933	3.84799690655495	2.95791459863299	2.62527048937469	2.10768786931437	2.0703893278914	1.20163386116965	1.34482849699744
chr13:39417355-39418106	0.790772037862	0.7311832415722	1.54101915313356	1.25096157353322	1.86789646399265	1.89530262133331	1.4541758931858	0.985500430304885	1.11769504266975	1.15704371014558
chr6:106194596-106195858	1.08406426478847	1.0071955014042	1.38404980679516	2.21723071622067	2.59931779369823	2.68481873755322	1.22032995487956	1.51601514700366	1.13750352374994	0.978195629681652
chr9:76292356-76293250	0.956056652412403	1.0071955014042	1.7311832415722	1.62293035092018	2.26603689399532	2.71369581484336	2.42492208821069	2.28688114778816	1.58976348698498	1.50080205305716
chr2:203867572-203868386	1.17632277264046	1.56559717585423	3.01256867350306	3.52732060787705	2.76553474636298	2.92789645372882	1.96347412397489	2.02502879449152	2.05311133645956	2.06004738366994
chr4:84730208-84730775	0.903038270112912	0.879705766282288	1.4905701304462	1.7311832415722	2.05658352836637	2.114367024952	1.0071955014042	1.0071955014042	0.831877241191673	0.75702324650746
chr9:134899826-134900284	0.790772037862	0.7311832415722	1.58976348698498	1.38404980679516	1.98913900736823	2.28392177230762	1.799087306074	1.43295940727611	1.28095631383106	1.17632277264046
chr22:40871788-40872669	0.790772037862	0.790772037862	1.15704371014558	1.15055967657538	1.90689059560852	2.03913839390696	1.4541758931858	1.53106949272595	1.02856915219677	0.75702324650746
chr22:27872999-27874416	0.790772037862	0.903038270112912	1.97452931248388	2.11769504266975	3.4905701304462	3.6564963705535	2.34482849699744	1.91456452349394	1.44360665147561	1.02856915219677
chr9:110101354-110104665	2.30451104180995	2.13750352374994	4.01792190799726	3.85598969730848	3.54349588342577	3.41953889151378	2.70708299177171	2.83390207666916	2.88947354253111	2.96901230751632
chr9:110168420-110168968	0.704871964456353	0.7311832415722	2.58496250072116	2.53356334821451	2.59931779369823	2.73984810269933	1.64616265715789	1.53106949272595	1.22032995487956	0.910732661902913
chr14:67481264-67482876	1.56559717585423	1.71369581484336	3.82781902461732	3.37712374912949	3.22958792274065	2.94485844580754	2.76128527336162	2.50842865253186	2.77820857639809	2.611172380044
chr14:67483428-67484197	1.05658352836637	0.903038270112912	2.46466826700344	2.38956681176273	2.80529245560071	2.47767732756531	2.41683974191283	2.29572302453997	2.13750352374994	2.25398926623079
chr14:67487924-67489112	2.4032677223393	2.4276061727819	4.63865311646611	4.03913839390696	4.61235249875266	4.64327899631198	4.24031432933371	4.23419472295381	4.11103131238874	4.03210084316702
chr16:12177976-12178748	0.790772037862	0.7311832415722	1.22650852980868	0.985500430304885	1.60407132366886	1.66902676550963	1.97452931248388	1.96347412397489	1.29865831556452	1.19534759832222
chr3:152738437-152739233	0.903038270112912	0.903038270112912	1.4541758931858	1.6959938131099	1.64616265715789	1.79493566280354	1.74416109557041	1.74416109557041	1.41142624572647	1.21412480535285
chr3:152742857-152743308	0.790772037862	0.669026765509631	2.06004738366994	1.87578006306849	1.22032995487956	1.21412480535285	0.782408564927373	0.863938450423972	0.669026765509631	0.807354922057604
chr22:28317896-28318890	0.669026765509631	0.933572638261024	1.57531233068744	1.55090066464752	1.81557542886257	1.94485844580754	1.63226821549951	1.7311832415722	1.28095631383106	1.15704371014558
chr3:185289992-185290945	0.7311832415722	0.790772037862	1.4541758931858	1.84398384404833	1.28095631383106	1.43295940727611	0.910732661902913	1.28688114778816	0.722466024471091	0.978195629681652
chr8:11123737-11125479	1.94485844580754	2.114367024952	3.74308405554959	3.86690797814317	3.5033487351675	3.85299758761332	2.89141918684608	2.6667565918848	2.74416109557041	2.66220549965362
chr8:11130530-11132633	1.34482849699744	0.903038270112912	2.97452931248388	3.6724253419715	3.73984810269933	3.51853513898218	2.40053792958373	2.25701061820602	2.22032995487956	1.76553474636298
chr8:11133230-11134254	0.903038270112912	0.956056652412403	1.93734439215023	1.67807190511264	1.98913900736823	1.75274859140713	1.31614574229336	1.18269229751619	1.58976348698498	1.15704371014558
chr8:11188113-11189117	0.933572638261024	0.903038270112912	1.41683974191283	1.82781902461732	1.87970576628229	1.92219784839637	1.27500704749987	1.36176835941915	1.37295209791183	1.29278174922785
chr11:63564131-63564387	0.933572638261024	0.790772037862	1.98550043030488	2.01077983875324	1.82781902461732	2.28392177230762	1.35049724708413	1.07724299893246	1.05658352836637	1
chr11:63582173-63584026	0.84799690655495	0.956056652412403	2.67129337248158	2.9560566524124	2.63691458035588	2.55090066464752	1.27500704749987	1.20789285164133	1.28095631383106	0.933572638261024
chr1:53315807-53317869	0.903038270112912	0.765534746362977	1.60880924267552	1.09761079662642	2.09085343045111	1.98185265328974	2.23266075679027	2.25701061820602	2.28095631383106	2.03562390973072
chr14:102075107-102075413	0.669026765509631	0.84799690655495	1.43829285157915	1.44890095114513	1.63226821549951	1.64154602908752	1.17632277264046	1.22650852980868	1.24488705912353	1.0703893278914
chr6:37683372-37683612	0.7311832415722	0.669026765509631	0.948600847493356	1.09761079662642	1.71808758396052	1.55090066464752	1.68706068833989	1.33913738491959	1.05658352836637	1
chr6:12122535-12123313	0.879705766282288	0.7311832415722	1.54101915313356	1.22650852980868	1.9297909977186	1.70043971814109	0.956056652412403	0.941106310946432	0.831877241191673	0.782408564927373
chr16:55621601-55623556	1.70043971814109	1.43829285157915	2.59931779369823	3.26453643099903	3.11103131238874	3.32192809488736	2.78240856492737	2.81352468929781	1.6507645591169	1.66902676550963
chr2:103138396-103139388	0.669026765509631	0.669026765509631	1.02147972741045	1.04264433740849	1.50589092972996	1.84799690655495	1.02856915219677	1.03562390973072	0.933572638261024	0.956056652412403
chr7:138170475-138171810	1.38404980679516	1.40053792958373	2.9560566524124	2.97085365434048	3.52356195605701	3.26453643099903	2.47508488294878	2.16671544496642	1.66902676550963	1.8073549220576
chr11:82919775-82920976	1.15055967657538	0.879705766282288	2.21412480535285	2.22958792274065	2.11103131238874	2.46205231879643	2.22342254993494	1.94110631094643	1.44360665147561	1.50080205305716
chr11:82922816-82923617	0.790772037862	0.669026765509631	1.52606881166759	1.22650852980868	2.75915583380027	2.67807190511264	2.30742852519225	2.26903314645524	1.29865831556452	1.46988597627446
chr11:82924565-82925576	0.879705766282288	0.669026765509631	1.83187724119167	2.09085343045111	2.72465027173297	2.76128527336162	2.01077983875324	1.799087306074	1.07724299893246	1.19534759832222
chr11:82994682-82997214	0.84799690655495	0.7311832415722	2.82374936030827	3.31614574229336	3.27202318906105	3.54225804976692	2.78868571061353	2.38956681176273	1.49569516262407	1.66902676550963
chr13:28641337-28642328	1.38404980679516	1.30451104180995	2.98732086592925	2.96347412397489	2.96347412397489	2.79493566280354	2.58014548442338	2.85399564717639	2.03913839390696	1.83187724119167
chr1:92977613-92977790	1.22032995487956	1.28095631383106	2.09423606984577	2.99819550315325	1.15704371014558	1.09085343045111	0.933572638261024	1.07724299893246	1.18269229751619	1.0703893278914
chr4:24965790-24967509	1.0071955014042	0.903038270112912	1.94860084749336	1.799087306074	2.93922657772821	3.08236196955747	1.97452931248388	1.65535182861255	1.39506279951758	1.09085343045111
chr8:113684871-113685763	1.32768736417605	1.03562390973072	2.08065766334523	2.4541758931858	1.89141918684608	1.98185265328974	1.96347412397489	1.71369581484336	1.58976348698498	1.34482849699744
chr20:25313668-25314032	2.42223300068305	2.05311133645956	4.10265813136374	4.34837407519116	4.26228280642066	4.32624970083746	3.05137210172103	3.04264433740849	1.79493566280354	1.75274859140713
chr17:66729942-66731600	0.903038270112912	0.7311832415722	1.66902676550963	1.81557542886257	2.48026512205446	2.85996954822103	1.99638874644762	2.22650852980868	1.39506279951758	1.32768736417605
chr17:66733776-66734478	0.7311832415722	0.669026765509631	1.22650852980868	1.31614574229336	1.80322703643493	1.83187724119167	1.29865831556452	1.50080205305716	0.887525270741587	0.807354922057604
chr13:95250817-95251936	1.10433665981474	0.84799690655495	3.00539998774259	3.33913738491959	2.24488705912353	2.41142624572647	1.7311832415722	1.85199883711245	1.92219784839637	1.81966818349646
chr13:95279465-95282373	2.41413553298445	2.4276061727819	4.29204549249286	4.21101219348551	3.41818994794577	3.16671544496642	2.67129337248158	2.8011586560937	2.84599177066457	2.58736499093646
chr7:92776923-92777577	1.05658352836637	0.790772037862	1.54101915313356	2.0496307677246	1.4905701304462	1.41683974191283	1.25701061820602	0.985500430304885	1.32192809488736	1.15704371014558
chr12:51087296-51088138	1.55090066464752	1.38404980679516	3.13914201914569	3.58014548442338	3.34340782229781	3.34340782229781	2.82781902461732	2.56559717585422	1.70929063572336	1.68257329734758
chr9:99178951-99179345	0.985500430304885	0.879705766282288	1.94860084749336	1.31614574229336	1.23878685958712	1.35049724708413	1.43829285157915	1.37851162325373	1.20163386116965	1.46988597627446
chr14:71020941-71023268	1.05658352836637	1.05658352836637	3.0703893278914	3.81966818349646	3.52732060787705	3.40190347160796	1.97452931248388	1.91456452349394	1.49569516262407	1.60880924267552
chr11:124882201-124882985	0.956056652412403	0.669026765509631	1.41683974191283	1.33913738491959	2.94485844580754	2.77399632511117	2.07724299893246	1.97819562968165	1.32192809488736	1.48542682717024
chr9:88006798-88007628	0.7311832415722	0.84799690655495	1.60880924267552	0.985500430304885	1.94110631094643	2.03913839390696	2.19219416528334	2	1.75274859140713	1.53106949272595
chr12:47197928-47198123	0.704871964456353	0.704871964456353	1.09085343045111	1.85996954822103	0.782408564927373	0.75702324650746	0.722466024471091	0.669026765509631	0.6959938131099	0.807354922057604
chr17:15646778-15647019	0.879705766282288	0.765534746362977	1.34482849699744	1.25096157353322	1.52606881166759	1.85996954822103	1.31614574229336	1.32192809488736	1.09761079662642	1.27500704749987
chr2:62059630-62060322	0.765534746362977	0.790772037862	1.54101915313356	1.92219784839637	2.08065766334523	2.06004738366994	1.57046293102604	1.30451104180995	1.26303440583379	0.978195629681652
chr6:11972007-11973125	1.08406426478847	0.84799690655495	1.70043971814109	1.58496250072116	2.75274859140713	2.79493566280354	1.97452931248388	2	1.24488705912353	1.34482849699744
chr14:75533190-75534712	1.85996954822103	1.55090066464752	3.46074256378964	3.72027846523333	2.94485844580754	2.98002530023873	3.07895134139482	2.92219784839637	2.32768736417605	2.29278174922785
chr14:75539672-75540401	1.13093086982645	0.985500430304885	3.39369076418745	3.06177619758669	1.55581615506164	1.72683121703249	1.83995958748953	1.75702324650746	1.57531233068744	2.03562390973072
chr2:134953501-134954532	1.15055967657538	0.985500430304885	2.15055967657538	2.01077983875324	2.78031009904338	2.83995958748953	2.6915341649192	2.61353165291793	1.62293035092018	1.81966818349646
chr3:185770025-185770857	0.903038270112912	0.790772037862	2.73984810269933	2.87381319835909	3.04439411935845	2.54101915313356	1.35049724708413	1.20789285164133	1.07724299893246	1.02856915219677
chr3:185794705-185795389	1.24488705912353	0.84799690655495	2.18269229751619	2.62993940943954	2.23572705983806	2.36737106564853	1.65992455840238	1.9297909977186	1.35614381022528	1.38404980679516
chrX:138743951-138745446	0.790772037862	1.0071955014042	2.23572705983806	2.07724299893246	1.95233356636969	2.20476675065461	1.85199883711245	1.64154602908752	1.6507645591169	1.50080205305716
chr2:177432746-177433068	0.765534746362977	0.823749360308273	1.13750352374994	1.38404980679516	2.08065766334523	2.30158764660319	1.13750352374994	1.20789285164133	0.887525270741587	0.978195629681652
chr17:75417177-75417458	1.36737106564853	1.49569516262407	2.51853513898218	2.73552217729654	1.82781902461732	2.30158764660319	1.59931779369823	1.46466826700344	1.07724299893246	1
chr20:2520846-2521980	1.42223300068305	1.22032995487956	2.4905701304462	2.56315813040281	3.57046293102604	3.48155728070859	3.04614178164472	2.58976348698498	2.05311133645956	1.8073549220576
chr2:201218724-201221359	2.42223300068305	2.13750352374994	4.27947129564447	4.53605290024021	5.0241423458978	4.9217219470096	3.55458885167764	3.5981269599196	3.06177619758669	3.27351588970212
chr2:201223243-201223551	0.933572638261024	0.704871964456353	1.92219784839637	1.96716860753263	2.35895882583233	2.15704371014558	1.52105073690096	1.53106949272595	1.07724299893246	1.21412480535285
chr2:201227088-201229151	2.28392177230762	1.92599941855622	4.08321336824898	4.43496176018725	4.52857131887076	4.35755200461808	3.51096191927738	3.37712374912949	2.67355642399014	2.71149490665009
chr2:241363460-241363970	1.05658352836637	0.765534746362977	2.66448284036468	2.43295940727611	2.61588707391606	2.89141918684608	2.06695024392463	1.74416109557041	1.62293035092018	1.34482849699744
chr2:241374506-241375151	1.08406426478847	0.84799690655495	2.10433665981474	1.98185265328974	2.13422093976063	2.5033487351675	1.36737106564853	1.70043971814109	1.4594316186373	1.0496307677246
chr20:4435742-4436758	1.19534759832222	1.28095631383106	2.63923216324928	2.38956681176273	2.75915583380027	2.73335434061383	2.6915341649192	2.60644222813161	2.07382023329167	2.02502879449152
chr15:74038664-74041170	1.83187724119167	1.6507645591169	3.31614574229336	3.12763327972587	1.95233356636969	1.70043971814109	2.8011586560937	2.70265754339091	2.68032435684402	2.6915341649192
chr5:6827651-6828505	0.790772037862	0.84799690655495	2.54349588342577	2.59215800212536	1.71808758396052	1.65535182861255	1.42223300068305	1.30451104180995	1.13750352374994	1.15704371014558
chr5:6828764-6830166	0.956056652412403	0.933572638261024	3.46597446450407	3.70708299177171	2.15380533607904	2.26603689399532	1.55581615506164	1.44890095114513	1.4594316186373	1.60880924267552
chr2:46530677-46530968	1.22032995487956	1.36176835941915	2.7158933705476	2.87381319835909	1.9297909977186	2.4276061727819	1.35049724708413	1.24488705912353	0.985500430304885	1.0703893278914
chr2:46556961-46557199	1.17632277264046	1.13093086982645	2.13750352374994	2.8011586560937	1.86789646399265	1.75274859140713	1.29865831556452	1.09761079662642	1.13750352374994	1.19534759832222
chr10:23656923-23659003	1.0071955014042	1.15055967657538	2.26603689399532	2.07724299893246	2.63691458035588	2.72683121703249	1.96347412397489	2.08065766334523	1.4276061727819	1.59454854955035
chr12:12362351-12362611	0.765534746362977	0.704871964456353	0.925999418556223	1.33913738491959	2	1.55090066464752	0.978195629681652	1.05658352836637	0.887525270741587	0.669026765509631
chr22:38168783-38169084	0.7311832415722	0.704871964456353	1.34482849699744	1.1243281350022	2.02502879449152	1.92219784839637	1.17632277264046	1.16349873228288	1.02856915219677	1.02856915219677
chr3:39172271-39172852	0.903038270112912	1.05658352836637	2.19219416528334	2.25398926623079	2.14404636961671	1.88362081628567	1.52105073690096	1.64154602908752	1.22032995487956	1.19534759832222
chr3:39190698-39193237	1.10433665981474	1.05658352836637	2.06004738366994	1.95233356636969	2.79285535236249	2.26603689399532	2.25096157353322	2.23878685958712	1.75274859140713	1.84398384404833
chr7:111085473-111085693	0.933572638261024	0.765534746362977	1.38404980679516	1.92219784839637	1.37295209791183	1.62760683812965	1.11769504266975	0.985500430304885	0.985500430304885	0.933572638261024
chr6:107124796-107126371	0.7311832415722	0.84799690655495	1.41683974191283	1.4276061727819	1.6915341649192	1.62760683812965	1.58496250072116	1.44890095114513	1.05658352836637	1.38404980679516
chr8:81218316-81218787	0.765534746362977	0.765534746362977	1.56071495447448	2.01077983875324	1.31614574229336	2.02502879449152	1.0703893278914	0.963474123974886	0.831877241191673	0.831877241191673
chr6:41572198-41573045	1.49569516262407	1.4594316186373	2.95046841415012	2.86591881455221	1.90689059560852	1.65535182861255	1.63226821549951	1.55090066464752	1.83187724119167	1.79493566280354
chr13:95341299-95342097	0.765534746362977	0.669026765509631	1.13750352374994	1.09761079662642	1.70487196445635	1.21412480535285	1.50589092972996	1.48542682717024	0.963474123974886	1.11103131238874
chr3:134916579-134919641	1.77399632511117	1.51096191927738	3.76765479823735	3.86393845042397	4.30524096595448	4.48026512205446	3.66106547980695	3.21878116778407	2.70265754339091	2.61823865559545
chr15:34043206-34044333	0.84799690655495	0.84799690655495	1.57531233068744	1.15055967657538	1.86789646399265	2.15704371014558	1.58496250072116	1.65535182861255	1.24488705912353	1.38404980679516
chr11:122112226-122114914	1.17632277264046	1.23878685958712	3.10601323762212	3.60880924267552	3.60169651648096	3.40190347160796	2.97636363573276	2.82781902461732	2.28095631383106	2.39231742277876
chr8:115447801-115448031	1.49569516262407	1.47508488294878	2.63923216324928	3.81557542886257	1.6915341649192	1.64154602908752	1.4541758931858	1.24488705912353	0.887525270741587	0.782408564927373
chr3:139651705-139653076	0.879705766282288	0.933572638261024	1.4541758931858	1.4905701304462	2.02502879449152	2.01435529297707	1.93734439215023	1.58014548442338	1.58976348698498	1.53106949272595
chr14:68210387-68211420	3.01970191444255	2.63923216324928	4.73226919950145	5.01077983875324	4.53667461756976	4.75968848842729	3.50589092972996	3.45549162062847	3.12763327972587	2.77399632511117
chr14:68212471-68212638	0.765534746362977	0.704871964456353	2.08065766334523	2.37016428054021	1.74846123300404	1.53605290024021	0.831877241191673	0.782408564927373	0.782408564927373	0.831877241191673
chr14:68229694-68230565	1.9560566524124	1.74416109557041	3.41683974191283	3.99004721957379	3.57046293102604	3.53480866123175	2.86591881455221	2.55826763405574	2.03913839390696	1.6959938131099
chr12:123283211-123284339	0.84799690655495	1.10433665981474	1.80322703643493	1.87578006306849	2.80529245560071	2.3305584000308	1.61353165291793	1.67355642399014	1.33913738491959	1.13093086982645
chr15:79009355-79010238	2.30451104180995	2.16027483140859	3.84498815668261	3.86393845042397	3.8011586560937	3.8972404255748	3.19377174339668	3.29278174922785	2.58976348698498	2.70487196445635
chr1:32937968-32938116	1.38404980679516	1.26303440583379	2.12763327972587	2.83390207666916	1.73552217729654	1.88362081628567	0.956056652412403	1.07724299893246	1.02856915219677	0.978195629681652
chr14:66565046-66566890	0.669026765509631	0.790772037862	1.0703893278914	1.09761079662642	2.10097764772482	1.93357263826102	1.7311832415722	1.30451104180995	1.26303440583379	0.978195629681652
chr13:47511323-47513505	0.903038270112912	0.790772037862	1.40053792958373	1.64154602908752	2.20476675065461	1.94485844580754	2.05311133645956	1.64154602908752	1.57531233068744	1.55090066464752
chr7:81298832-81299914	0.823749360308273	0.956056652412403	1.57531233068744	1.65992455840238	1.790772037862	2.10433665981474	2.20163386116965	1.90303827011291	1.48026512205446	1.21412480535285
chr7:5541602-5541987	0.7311832415722	0.903038270112912	2.06004738366994	1.51096191927738	1.22032995487956	1.29278174922785	1.52105073690096	1.55090066464752	1.57531233068744	1.58014548442338
chr7:5581263-5584018	1.19534759832222	1.05658352836637	3.09423606984577	2.70929063572336	3.21878116778407	2.93357263826102	2.28095631383106	2.14404636961671	1.63691458035588	1.9560566524124
chr2:156538121-156540407	0.765534746362977	0.7311832415722	2.16027483140859	2.33628338786443	2.68257329734758	2.51096191927738	2.02147972741045	1.86393845042397	1.37295209791183	1.48542682717024
chrX:30646392-30646831	1.38404980679516	1.38404980679516	2.58496250072116	2.77610398807316	2.85798099512757	2.95046841415012	1.91456452349394	1.96347412397489	1.52606881166759	1.56559717585423
chrX:30680375-30682039	0.985500430304885	0.956056652412403	2.06004738366994	2.611172380044	2.16671544496642	2.27500704749987	1.68706068833989	1.68706068833989	1.11769504266975	1.40053792958373
chr12:4142496-4143317	1.91838623444635	1.85996954822103	3.53480866123175	3.37712374912949	3.5033487351675	3.77505054148317	2.82781902461732	3.114367024952	2.37295209791183	2.611172380044
chr12:4152633-4153915	2.08065766334523	2.40871186102943	4.78083500173823	4.82883464946806	5.17312743348066	5.13914201914569	3.95698592461258	4.13668357769724	2.68706068833989	2.46988597627446
chr12:57792329-57792459	0.765534746362977	0.669026765509631	1.62293035092018	2.20789285164133	1.09761079662642	1.25701061820602	0.782408564927373	0.6959938131099	0.669026765509631	0.6959938131099
chr16:53727516-53727982	0.879705766282288	0.823749360308273	1.96347412397489	2.10433665981474	1.25701061820602	1.13093086982645	1.17632277264046	1.1243281350022	0.782408564927373	0.807354922057604
chr10:5985563-5986705	1.32768736417605	1.34482849699744	2.43829285157915	2.89530262133331	2.70265754339091	2.58976348698498	2.37295209791183	2.43295940727611	1.81966818349646	1.93357263826102
chr10:5987304-5988548	1.05658352836637	1.30451104180995	2.25701061820602	2.42223300068305	2.38681094647222	2.79493566280354	2.62527048937469	2.70929063572336	2.03913839390696	2.0496307677246
chr3:127286353-127287508	1.42223300068305	1.59931779369823	2.8972404255748	2.94860084749336	2.41953889151378	3.10265813136374	1.74416109557041	1.799087306074	1.52606881166759	1.41683974191283
chr12:121912097-121912996	0.669026765509631	0.669026765509631	2.09423606984577	2.06350294230616	1.55581615506164	1.76553474636298	0.887525270741587	0.863938450423972	0.722466024471091	0.831877241191673
chr1:162208793-162209403	0.669026765509631	0.765534746362977	1	1.0703893278914	1.42223300068305	1.59454854955035	1.11769504266975	1.24488705912353	0.887525270741587	0.807354922057604
chr3:123808751-123810015	0.7311832415722	0.669026765509631	1	1.1243281350022	1.50589092972996	1.64154602908752	1.58496250072116	1.44890095114513	1.18269229751619	1.13093086982645
chr8:122921365-122923086	2.44095219802964	2.31034012061215	4.00270252037982	4.37295209791183	4.48992821940518	4.48607074373567	3.4905701304462	3.29719141656586	2.54349588342577	2.84599177066457
chr8:122924132-122924484	1.13093086982645	0.956056652412403	2.25701061820602	2.03562390973072	1.87970576628229	1.9560566524124	1.65992455840238	1.39506279951758	1.58976348698498	1.53106949272595
chr12:7580362-7584407	1.53106949272595	1.23878685958712	3.03562390973072	3.43562859405209	4.76871365703049	4.60999129521268	3.50207595604579	3.22342254993494	2.38128337250378	2.4594316186373
chr9:5006549-5006754	0.7311832415722	0.669026765509631	0.839959587489532	1.17632277264046	1.67807190511264	1.71369581484336	0.887525270741587	0.7311832415722	0.669026765509631	0.722466024471091
chr9:5072988-5075403	0.790772037862	0.7311832415722	2.12763327972587	2.26603689399532	2.87184364850932	2.90303827011291	1.35049724708413	1.32192809488736	1.13750352374994	0.879705766282288
chr2:108452101-108452941	1.19534759832222	0.790772037862	1.92219784839637	2.27798474729977	2.63691458035588	2.32192809488736	1.77399632511117	1.62760683812965	1.4594316186373	1.38404980679516
chr2:108459983-108461646	1.15055967657538	1.30451104180995	2.41142624572647	2.65535182861255	2.70929063572336	3.0496307677246	1.89141918684608	1.61353165291793	1.39506279951758	1.0703893278914
chr22:28607692-28608901	0.84799690655495	0.823749360308273	1.4541758931858	1.7311832415722	1.790772037862	2.0496307677246	1.09085343045111	0.985500430304885	0.933572638261024	1.25701061820602
chr20:48024958-48027175	0.84799690655495	0.84799690655495	1.77399632511117	1.71369581484336	2.93357263826102	2.85399564717639	2.04264433740849	1.95233356636969	1.20163386116965	1.21412480535285
chr9:89613094-89615319	1.40599235967584	1.05658352836637	3.51853513898218	3.4154882710497	4.30961277245412	4.06263982828646	3.33771109212829	3.22342254993494	2.25096157353322	2.17632277264046
chr9:89679887-89681183	0.84799690655495	0.790772037862	1.32768736417605	1.40599235967584	2.46205231879643	2.71369581484336	2.04264433740849	2.25701061820602	1.62293035092018	1.60880924267552
chr7:26158501-26158870	1.03562390973072	1.05658352836637	2.23572705983806	1.98185265328974	1.97819562968165	1.83187724119167	2.04264433740849	1.56559717585423	1.51096191927738	1.40053792958373
chr7:26185254-26185970	1.08406426478847	0.790772037862	1.84398384404833	2.47508488294878	2.43829285157915	2.16671544496642	1.57046293102604	1.71369581484336	0.933572638261024	1.0496307677246
chr3:134381215-134382278	0.7311832415722	0.7311832415722	1.32768736417605	1.29278174922785	1.63226821549951	1.79493566280354	1.17632277264046	1.28688114778816	0.933572638261024	1.11103131238874
chr3:134387943-134389767	0.669026765509631	0.669026765509631	2.06004738366994	1.93734439215023	3.29719141656586	3.1243281350022	1.89141918684608	1.78659636189081	1.73984810269933	1.58014548442338
chr1:111496445-111496668	0.84799690655495	0.7311832415722	1.50589092972996	1.93734439215023	0.887525270741587	1.02856915219677	0.6959938131099	0.7311832415722	0.933572638261024	0.75702324650746
chr9:129519956-129520486	0.790772037862	0.669026765509631	1.30451104180995	1.04264433740849	2.18586654531133	2.21723071622067	1.17632277264046	0.887525270741587	0.933572638261024	0.722466024471091
chr9:129558597-129561530	2.46988597627446	2.0036022366802	4.01792190799726	3.70265754339091	4.51853513898218	4.56193705962243	3.71149490665009	3.9174317553901	2.82578562746479	3.22032995487956
chr6:14996810-14997229	0.7311832415722	0.7311832415722	1.54101915313356	1.46988597627446	1.61823865559545	1.96716860753263	1.0071955014042	0.887525270741587	0.933572638261024	0.831877241191673
chr10:96702078-96702330	1.6507645591169	1.81557542886257	3.09423606984577	3.25247621413522	2.16671544496642	1.87184364850932	1.55581615506164	1.43295940727611	1.58976348698498	1.51601514700366
chr18:45874471-45875203	0.790772037862	0.7311832415722	1.84398384404833	2.06350294230616	1.20163386116965	1.11103131238874	1.27500704749987	0.985500430304885	1.02856915219677	0.855989697308481
chr3:149445840-149445960	0.903038270112912	0.704871964456353	1.26303440583379	1.84398384404833	0.807354922057604	0.782408564927373	0.722466024471091	0.807354922057604	0.75702324650746	0.75702324650746
chr10:50538336-50539401	1.9560566524124	2.04264433740849	3.76765479823735	3.66334461936608	4.70431867776083	4.50080205305716	3.88655014732434	3.83390207666916	2.43562859405209	2.55826763405574
chr10:51380662-51382421	0.84799690655495	0.956056652412403	1.4541758931858	1.87578006306849	1.13750352374994	1.09085343045111	1.15704371014558	1.03562390973072	1.13750352374994	1.29278174922785
chr6:117607419-117608274	1.40599235967584	1.28095631383106	2.55090066464752	2.44360665147561	3.25398926623079	3.22650852980868	2.611172380044	2.36176835941915	1.91073266190291	2.02502879449152
chr6:145742386-145744251	1.17632277264046	1.28095631383106	2.78868571061353	2.91838623444635	2.79285535236249	3.17632277264046	1.85199883711245	1.82374936030827	1.62293035092018	1.58014548442338
chr1:160083217-160084615	0.879705766282288	0.956056652412403	2.02147972741045	1.31614574229336	1.790772037862	2.02502879449152	1.93734439215023	2.25701061820602	2.46988597627446	2.26303440583379
chr8:56112975-56114129	0.903038270112912	0.7311832415722	1.50589092972996	1.17632277264046	2.03562390973072	1.79493566280354	2.17312743348066	1.90303827011291	2.25096157353322	2.0496307677246
chr6:111975448-111975623	1.03562390973072	0.985500430304885	2.25701061820602	2.67355642399014	2.03562390973072	2.0496307677246	1.43829285157915	1.32192809488736	0.985500430304885	1.02856915219677
chr2:105467560-105468917	0.903038270112912	0.84799690655495	1.43829285157915	1.51096191927738	2.08065766334523	1.98185265328974	1.42223300068305	1.07724299893246	1.13750352374994	1.15704371014558
chr1:39161914-39162287	0.903038270112912	0.933572638261024	3.55581615506164	3.62293035092018	4.14323013477689	4.27500704749987	2.6915341649192	2.98913900736823	1.54596836910529	1.62760683812965
chr1:224719533-224719894	1.24488705912353	1.19534759832222	2.51853513898218	3.29278174922785	1.58976348698498	1.46988597627446	1.40599235967584	1.20789285164133	1.18269229751619	1.27500704749987
chr3:196205528-196205891	1.05658352836637	0.7311832415722	2.0703893278914	2.31324585178756	2.59215800212536	2.62527048937469	1.22032995487956	1.26303440583379	1.13750352374994	1.13093086982645
chr3:196238775-196239126	0.669026765509631	0.669026765509631	1.85598969730848	2.16992500144231	1.20163386116965	1.13093086982645	0.933572638261024	0.7311832415722	0.6959938131099	0.6959938131099
chr3:196273643-196274942	1.84799690655495	1.43829285157915	3.44360665147561	3.7158933705476	4.42894634476948	4.30961277245412	2.93545974780529	3.1243281350022	2.31903981556254	2.06004738366994
chr2:28552098-28552633	0.903038270112912	0.7311832415722	1.97452931248388	1.93734439215023	1.42223300068305	1.89530262133331	1.02856915219677	1.30451104180995	0.782408564927373	0.782408564927373
chr22:31651621-31651941	0.933572638261024	0.903038270112912	1.77399632511117	1.90689059560852	1.23878685958712	1.43295940727611	0.978195629681652	0.941106310946432	1.13750352374994	0.933572638261024
chr2:1990150-1991086	0.765534746362977	0.956056652412403	1.85598969730848	1.57046293102604	2.88362081628567	2.53356334821451	2.58736499093646	1.71369581484336	2.56559717585422	2.33913738491959
chr10:49556461-49557508	0.669026765509631	0.704871964456353	1.22650852980868	1.29278174922785	2.19534759832222	2.19534759832222	1.38956681176273	1.46466826700344	0.933572638261024	1.15704371014558
chr10:49572754-49574137	0.765534746362977	0.7311832415722	1.22650852980868	1.01435529297707	2.67355642399014	2.1243281350022	2.28983446517751	1.95233356636969	1.20163386116965	1.21412480535285
chr6:56048111-56048550	1.13093086982645	1.0071955014042	2.20476675065461	2.53356334821451	1.44360665147561	1.53605290024021	1.09085343045111	1.07724299893246	1.11769504266975	1
chr2:128437019-128437708	0.7311832415722	0.7311832415722	2.34482849699744	1.92219784839637	3.25398926623079	3.4905701304462	2.55581615506164	2.8011586560937	2.05311133645956	1.6959938131099
chr2:128446201-128446979	1.03562390973072	1.0071955014042	1.98550043030488	1.71369581484336	3.46597446450407	3.50589092972996	2.22342254993494	2.26903314645524	1.88362081628567	1.73984810269933
chr5:150519234-150519988	0.790772037862	1.0071955014042	1.50589092972996	1.4276061727819	2.03562390973072	2.18586654531133	1.27500704749987	1.55090066464752	1.07724299893246	1.0703893278914
chr5:150563990-150564168	0.7311832415722	0.765534746362977	1.40053792958373	1.99638874644762	0.887525270741587	1.09085343045111	0.807354922057604	0.782408564927373	0.669026765509631	0.6959938131099
chr5:150566963-150569831	1.74416109557041	1.40053792958373	3.70929063572336	3.75381844317354	4.18982455888002	4.23878685958712	3.07382023329167	3.11935617703968	2.20163386116965	2.13422093976063
chr17:14762460-14763826	1.10433665981474	1.0071955014042	1.68706068833989	2.13093086982645	2.1243281350022	2.1243281350022	1.64616265715789	1.62760683812965	1.4594316186373	1.36737106564853
chrX:19549855-19550768	0.823749360308273	0.765534746362977	1.50589092972996	1.74846123300404	1.4594316186373	1.58014548442338	1.70487196445635	1.39506279951758	0.963474123974886	0.831877241191673
chr5:16789734-16791994	1.17632277264046	0.879705766282288	1.88362081628567	2.09085343045111	2.23572705983806	2.114367024952	1.89141918684608	1.82374936030827	1.33913738491959	1.27500704749987
chr17:17378975-17380593	0.790772037862	0.7311832415722	2.69376571221778	2.32481060342048	4.61647532878288	4.56803210477128	3.57046293102604	3.55458885167764	2.16992500144231	1.94485844580754
chr17:17382152-17382974	0.956056652412403	0.84799690655495	1.40053792958373	1.81557542886257	3.06695024392463	3.1407786557828	2.10768786931437	1.82374936030827	1.32192809488736	1.02856915219677
chr12:107368441-107370473	1.48026512205446	1.51096191927738	4.00270252037982	4.45022149589718	3.98550043030489	4.06608919045777	3.20945336562895	2.76553474636298	2.21101219348551	2.41953889151378
chr22:24513522-24515440	2.9429835981871	2.58976348698498	4.81403764753998	5.02812708231714	4.456149034648	4.34411833452143	4.02680005934372	4.07638806851284	3.35895882583233	3.51853513898218
chr16:89261427-89262441	0.823749360308273	0.790772037862	1.4541758931858	1.15055967657538	2.98732086592925	2.59693514238723	2.66220549965362	2.43295940727611	2.07382023329167	1.90689059560852
chr6:83085889-83088518	1.19534759832222	0.956056652412403	3.25701061820602	3.82374936030827	4.28835856219366	4.27724089833207	3.38818953715608	2.96532254836725	2.19219416528334	2.1243281350022
chr1:52330117-52331332	1.03562390973072	0.956056652412403	2.11769504266975	2.37016428054021	2.10097764772482	1.87184364850932	1.58496250072116	1.09761079662642	1.11769504266975	1.34482849699744
chr1:52331824-52333113	1.03562390973072	0.790772037862	1.89917563048051	2.03562390973072	2.11103131238874	1.87184364850932	1.36737106564853	1.1243281350022	1.02856915219677	1.29278174922785
chr3:48297822-48298452	1.0071955014042	0.7311832415722	1.64154602908752	1.53106949272595	1.89141918684608	2.20476675065461	1.53605290024021	1.56559717585423	1.48026512205446	1.41683974191283
chr22:29142160-29142304	0.879705766282288	0.879705766282288	1.74416109557041	1.71369581484336	1.11769504266975	1.31034012061215	1.29865831556452	1.74416109557041	1.09761079662642	1.31034012061215
chr16:10648048-10649264	0.7311832415722	0.669026765509631	1.02147972741045	1.09761079662642	1.90689059560852	1.91073266190291	1.23878685958712	1.28688114778816	1.0071955014042	1.11103131238874
chr4:168577073-168578546	1.17632277264046	0.933572638261024	2.91073266190291	3.22187708107703	2.65992455840238	2.96347412397489	2.03210084316702	2.16671544496642	1.41142624572647	1.19534759832222
chr14:71697465-71699854	0.7311832415722	0.84799690655495	1.54101915313356	1.15055967657538	3.40190347160796	3.1407786557828	2.76128527336162	2.54349588342577	1.29865831556452	1.17632277264046
chr18:62418917-62419279	1.03562390973072	0.7311832415722	1.92219784839637	2.33628338786443	1.80322703643493	1.91073266190291	0.956056652412403	1.16349873228288	0.782408564927373	0.879705766282288
chr2:181607561-181608576	0.985500430304885	0.985500430304885	1.4541758931858	1.92219784839637	1.61823865559545	1.4541758931858	1.31614574229336	1.1243281350022	1.49569516262407	1.50080205305716
chr2:181632534-181633912	2.10433665981474	2.09085343045111	3.88557436437143	4.24792751344359	3.62058641045188	3.54225804976692	3.20945336562895	3.114367024952	2.28095631383106	2.51096191927738
chr20:60043471-60043767	0.823749360308273	0.765534746362977	1.60880924267552	2.10433665981474	1.13750352374994	1.75274859140713	0.978195629681652	1.26303440583379	0.807354922057604	0.782408564927373
chr12:110384063-110385358	1.80322703643493	0.956056652412403	3.14404636961671	3.0408924306469	4.25927248703759	4.2364926183813	3.29719141656586	3.38956681176273	2.54349588342577	2.32192809488736
chr21:44712321-44712982	0.956056652412403	0.84799690655495	1.70043971814109	1.38404980679516	2.71808758396052	2.33913738491959	2.59454854955035	2.44095219802964	1.98185265328974	1.92219784839637
chr21:44714881-44715612	0.879705766282288	0.7311832415722	1.38404980679516	1.51096191927738	2.51349074558812	2.65535182861255	2.29865831556452	2.15704371014558	1.6507645591169	1.25701061820602
chr1:201307189-201308148	1.10433665981474	0.956056652412403	2.01077983875324	1.62293035092018	2.24488705912353	2.17632277264046	2.78240856492737	2.6959938131099	2.21101219348551	2.21723071622067
chr1:201348221-201349333	0.790772037862	1.10433665981474	1.83187724119167	1.55090066464752	1.63226821549951	1.91073266190291	1.42223300068305	1.26303440583379	1.16349873228288	1.15704371014558
chr1:201383050-201385846	0.903038270112912	0.790772037862	2.56803210477128	2.37851162325373	3.61353165291793	3.26453643099903	3.07382023329167	3.01970191444255	1.83187724119167	2.01435529297707
chr1:201399418-201400774	0.956056652412403	1.23878685958712	2.37295209791183	1.89141918684608	2.88947354253111	3.02680005934372	3.43562859405209	3.33485426933163	2.6667565918848	2.611172380044
chr2:239454616-239454841	0.669026765509631	0.669026765509631	1.20163386116965	1.71369581484336	0.910732661902913	1.17632277264046	0.722466024471091	0.7311832415722	0.722466024471091	0.782408564927373
chr2:191494934-191495633	0.7311832415722	0.669026765509631	1.13750352374994	1.27500704749987	1.61823865559545	2.01435529297707	0.887525270741587	0.839959587489532	0.807354922057604	0.807354922057604
chr14:99594529-99596474	0.669026765509631	0.7311832415722	1.58976348698498	1.4276061727819	2.72465027173297	2.72683121703249	2.15055967657538	1.83995958748953	1.6507645591169	1.4541758931858
chr22:37162249-37163274	0.956056652412403	0.903038270112912	1.83187724119167	1.62293035092018	3.63575439127776	3.49825086752783	2.54843662469604	2.63691458035588	2.24184018356467	1.85996954822103
chr10:76310803-76310912	1.05658352836637	0.84799690655495	1.47508488294878	1.98185265328974	0.956056652412403	0.956056652412403	0.722466024471091	0.6959938131099	0.722466024471091	0.6959938131099
chr10:76375639-76376389	0.903038270112912	0.790772037862	1.64154602908752	2.13093086982645	1.64616265715789	1.72683121703249	1.11769504266975	1.0071955014042	0.863938450423972	0.831877241191673
chr18:14190589-14191092	0.704871964456353	0.7311832415722	0.895302621333307	1.25096157353322	1.31614574229336	1.78240856492737	1.02856915219677	0.839959587489532	0.910732661902913	0.807354922057604
chr4:121167150-121167416	1.48026512205446	1.32192809488736	2.91073266190291	3.33913738491959	1.81557542886257	1.78240856492737	1.38956681176273	1.36176835941915	0.782408564927373	0.956056652412403
chr4:121171578-121171792	1.03562390973072	0.879705766282288	2.47508488294878	2.93357263826102	1.35614381022528	1.59454854955035	0.956056652412403	0.941106310946432	0.910732661902913	0.933572638261024
chr10:75894393-75896520	0.669026765509631	0.765534746362977	1.09085343045111	1.09761079662642	3.52356195605701	3.39231742277876	1.50589092972996	1.55090066464752	0.985500430304885	0.855989697308481
chr16:18869197-18869805	0.790772037862	0.765534746362977	1.11769504266975	1.38404980679516	1.94110631094643	1.78240856492737	1.40599235967584	1.09761079662642	1.05658352836637	0.933572638261024
chr11:35905223-35906093	1.15055967657538	1.26303440583379	2.63226821549951	3.10097764772482	1.9297909977186	1.59454854955035	1.42223300068305	1.53106949272595	1.39506279951758	1.32768736417605
chr1:172700597-172701421	1.08406426478847	0.790772037862	1.74416109557041	2.40053792958373	1.4905701304462	1.21412480535285	1.13750352374994	0.863938450423972	0.863938450423972	0.831877241191673
chr4:110001638-110004225	0.903038270112912	0.903038270112912	2.69376571221778	2.86591881455221	3.39231742277876	3.20633064787105	2.1407786557828	1.96347412397489	1.72246602447109	1.48542682717024
chr11:18710344-18712132	1.10433665981474	0.84799690655495	2.10433665981474	2.06350294230616	3.17312743348066	3.05484847699562	2.87381319835909	2.36176835941915	2.15055967657538	2.0703893278914
chr7:39685942-39686794	1.42223300068305	1.42223300068305	2.60880924267552	3.15380533607904	2.52857131887076	2.27500704749987	2.01077983875324	2.27798474729977	1.75274859140713	1.87184364850932
chr3:111301299-111303782	0.84799690655495	1.03562390973072	2.31614574229336	2.70929063572336	3.31034012061215	3.26002565596146	2.21101219348551	2.02502879449152	1.35614381022528	1.19534759832222
chr16:21690039-21690647	0.84799690655495	0.903038270112912	1.58976348698498	1.4276061727819	2.01077983875324	2.55090066464752	1.09085343045111	1.36176835941915	1.18269229751619	1.11103131238874
chr8:89989150-89989958	1.74416109557041	1.47508488294878	3.00539998774259	3.00539998774259	3.32048467801769	3.62643913669732	2.78868571061353	2.62058641045188	1.92219784839637	2.03562390973072
chr16:47069166-47070051	0.956056652412403	0.956056652412403	2.17312743348066	2.14404636961671	3.17312743348066	3.18586654531133	2.34482849699744	2.03562390973072	1.37295209791183	1.36737106564853
chr16:47073088-47074555	0.704871964456353	0.7311832415722	1.4905701304462	1.76553474636298	3.31034012061215	3.1554254317472	2.1407786557828	1.85199883711245	1.35614381022528	1.40053792958373
chr4:26401454-26402475	0.765534746362977	0.7311832415722	1.02147972741045	1.20163386116965	1.64616265715789	1.9560566524124	1.13750352374994	1.0071955014042	0.963474123974886	0.933572638261024
chr10:24382664-24384647	0.903038270112912	1.28095631383106	1.96347412397489	2.14404636961671	1.61823865559545	1.64154602908752	2.03210084316702	1.62760683812965	1.57531233068744	1.64154602908752
chr9:112248552-112249627	1.05658352836637	1.0071955014042	1.81557542886257	2.31324585178756	1.80322703643493	1.79493566280354	1.31614574229336	1.32192809488736	1.02856915219677	0.956056652412403
chr9:112281407-112283170	0.903038270112912	0.669026765509631	1.50589092972996	1.7311832415722	1.86789646399265	1.9560566524124	1.47508488294878	0.963474123974886	1.24488705912353	1.15704371014558
chr5:138402165-138403091	0.7311832415722	0.669026765509631	1.30451104180995	1.09761079662642	2.26603689399532	2.24488705912353	1.61353165291793	1.67355642399014	0.985500430304885	1.0496307677246
chr5:138407867-138408386	0.903038270112912	0.669026765509631	1.38404980679516	1.4276061727819	1.76128527336162	2.25398926623079	1.23878685958712	1.05658352836637	0.75702324650746	0.782408564927373
chr11:18657362-18658043	1.19534759832222	0.790772037862	1.52606881166759	2.06350294230616	1.64616265715789	1.46988597627446	1.23878685958712	0.963474123974886	1.07724299893246	0.956056652412403
chr3:143307414-143308756	2.08065766334523	2.35049724708413	4.05398016818765	4.16188768237689	4.18745105402733	4.18189764310839	3.43162295971329	3.62527048937469	2.4931349223055	2.35614381022528
chrX:127546641-127547998	0.790772037862	0.7311832415722	1.91073266190291	2.26603689399532	1.47508488294878	1.41683974191283	1.31614574229336	1.32192809488736	1.28095631383106	1.21412480535285
chr12:3073508-3075374	1.15055967657538	1.34482849699744	2.56803210477128	2.11769504266975	3.86294724802092	3.77820857639809	3.46988597627446	3.46858331700683	2.55090066464752	2.41953889151378
chr2:63784023-63785369	1.22032995487956	0.7311832415722	1.47508488294878	2.14404636961671	1.85598969730848	1.59454854955035	1.40599235967584	1.44890095114513	1.16349873228288	1.19534759832222
chr7:111762291-111762976	1.10433665981474	0.84799690655495	1.70043971814109	2.15704371014558	1.40599235967584	1.43295940727611	1.35049724708413	1.30451104180995	0.963474123974886	0.782408564927373
chr8:22701555-22701795	1.55090066464752	1.49569516262407	2.9297909977186	2.8094144442359	2.03562390973072	1.88362081628567	1.97452931248388	2.14404636961671	1.72246602447109	1.93357263826102
chr8:22780506-22782211	1.08406426478847	0.903038270112912	2.76128527336162	1.96716860753263	1.81557542886257	2.09085343045111	1.65992455840238	1.81147103052984	1.72246602447109	1.58014548442338
chr2:184890087-184891177	0.84799690655495	0.765534746362977	2.19219416528334	2.55336050333533	2.17632277264046	2.40053792958373	1.68706068833989	1.26303440583379	1.09761079662642	1.25701061820602
chr7:150791987-150792614	1.51601514700366	1.58496250072116	3.12763327972587	2.8499992594661	3.0036022366802	2.96901230751632	2.75488750216347	3.05831649559082	2.28095631383106	2.26303440583379
chr3:60105498-60106807	0.7311832415722	0.669026765509631	1.04264433740849	1.36176835941915	1.790772037862	1.41683974191283	1.0703893278914	0.985500430304885	0.782408564927373	0.807354922057604
chr6:2937631-2938245	0.790772037862	0.903038270112912	2.04614178164472	2.0496307677246	1.76128527336162	1.53605290024021	1.31614574229336	1.07724299893246	1.35614381022528	1.48542682717024
chr6:2940260-2941087	2.05658352836637	1.75702324650746	3.36457243229586	3.53231695933277	2.73768676140986	2.92789645372882	1.90303827011291	1.96347412397489	1.79493566280354	1.93357263826102
chr17:21191502-21192961	1.08406426478847	1.05658352836637	1.94860084749336	2.27798474729977	2.96347412397489	3.24031432933371	2.85996954822103	2.64385618977472	2.10768786931437	1.9560566524124
chr3:31917507-31920019	0.790772037862	0.7311832415722	1.4905701304462	1.71369581484336	3.13750352374994	3.25096157353322	2.58736499093646	2.33342373372519	1.75274859140713	1.65535182861255
chr4:38098998-38100609	1.28688114778816	1.28095631383106	2.44625622988956	2.89530262133331	3.56315813040281	3.3305584000308	3.26303440583379	3.18269229751619	2.32768736417605	2.37573453858316
chr21:31195792-31196056	1.0071955014042	1.08406426478847	1.47508488294878	2.37016428054021	1.02856915219677	1.15704371014558	1.02856915219677	1.14404636961671	0.6959938131099	0.831877241191673
chr19:42105085-42105841	1.53106949272595	1.36176835941915	2.64846544302731	2.79285535236249	3.16349873228288	2.74846123300404	2.04264433740849	1.76977173924945	1.18269229751619	1.09085343045111
chr3:146511429-146512052	1.13093086982645	0.933572638261024	1.96347412397489	2.56315813040281	2.53605290024021	2.51096191927738	2.34482849699744	2.20789285164133	1.57531233068744	1.65535182861255
chr17:50510797-50511907	1.10433665981474	1.05658352836637	1.94860084749336	2.21723071622067	4.07638806851284	3.83086375675176	3.17472598770613	2.97269265400426	1.95977015521147	1.66902676550963
chr22:30369548-30370296	0.790772037862	0.669026765509631	1.58976348698498	1.44890095114513	4.05137210172103	4.34624777408278	2.78240856492737	2.91073266190291	1.70929063572336	1.53106949272595
chr20:35818372-35819790	0.985500430304885	0.956056652412403	2	2.11769504266975	2.61588707391606	2.64846544302731	1.83995958748953	1.61353165291793	1.35614381022528	1.32768736417605
chr2:12705106-12705540	0.956056652412403	0.7311832415722	1.96347412397489	2.11769504266975	1.0703893278914	1.19534759832222	0.782408564927373	0.782408564927373	0.722466024471091	0.782408564927373
chr20:41504785-41506423	0.903038270112912	0.7311832415722	1.38404980679516	2.07724299893246	2.7311832415722	2.76765479823735	2.51601514700366	2.55090066464752	1.84799690655495	1.51601514700366
chrX:74263971-74264393	0.790772037862	0.7311832415722	1.78659636189081	2.14404636961671	2.05658352836637	2.13422093976063	1.61353165291793	1.65535182861255	0.807354922057604	0.910732661902913
chrX:74280491-74283198	1.66902676550963	1.51096191927738	2.97452931248388	3.07553263116736	2.96901230751632	2.82781902461732	2.37295209791183	2.44095219802964	1.98185265328974	2.41953889151378
chr8:8861698-8862952	1.87578006306849	1.55090066464752	3.40190347160796	3.74631276642546	2.23572705983806	2.79493566280354	2.22342254993494	2.19849415363908	2.03913839390696	1.96716860753263
chr12:113471006-113471674	0.7311832415722	0.669026765509631	1.04264433740849	0.839959587489532	1.66448284036468	1.55090066464752	1.96347412397489	1.85199883711245	1.73984810269933	1.72683121703249
chrX:40871369-40872774	1.0071955014042	1.08406426478847	2.02147972741045	2.27798474729977	1.66448284036468	1.83187724119167	1.53605290024021	1.36176835941915	1.18269229751619	1.48542682717024
chr2:134873625-134874268	0.84799690655495	0.765534746362977	1.13750352374994	1.27500704749987	2.22650852980868	2.82781902461732	1.83995958748953	1.81147103052984	1.22032995487956	1.31034012061215
chr9:97889941-97891261	1.77399632511117	1.34482849699744	3.16671544496642	2.88166461932035	3.84398384404833	4.18903382439002	3.74953426766926	3.5909612413426	2.83187724119167	2.52606881166759
chr15:89316755-89319383	1.30451104180995	1.32192809488736	2.64846544302731	2.56315813040281	2.15380533607904	1.99276843076892	1.799087306074	1.9297909977186	2.03913839390696	2.22650852980868
chr16:1480404-1481539	1.77399632511117	1.34482849699744	3.16671544496642	3.31614574229336	3.84096670448742	3.49825086752783	2.8972404255748	2.77399632511117	2.46988597627446	2.52606881166759
chr10:11710771-11711112	2.02147972741045	1.92599941855622	3.31614574229336	3.88264304936184	2.7311832415722	2.8972404255748	1.96347412397489	1.89141918684608	1.63691458035588	1.75274859140713
chr10:11718023-11718462	2.26303440583379	1.85996954822103	4.26453643099903	4.5933537709803	3.97636363573276	4.24564777363675	3.50589092972996	3.60644222813161	2.10768786931437	2.50080205305716
chr18:47163220-47164023	1.0071955014042	1.0071955014042	2.33628338786443	2.76128527336162	2.92789645372882	3.21101219348551	2.40053792958373	2.39780296186249	1.70929063572336	1.73984810269933
chr16:14345330-14346078	0.7311832415722	0.790772037862	1.18269229751619	1.09761079662642	2.33913738491959	2.73984810269933	1.53605290024021	1.56559717585423	1.28095631383106	1.11103131238874
chr1:151174544-151176820	2.10433665981474	1.83187724119167	3.63226821549951	3.34482849699744	3.57531233068744	3.60762622084549	3.39231742277876	3.29278174922785	3.14404636961671	3.03210084316702
chr7:132785895-132786403	0.7311832415722	0.704871964456353	1	1.0703893278914	2.47248777146274	2.8011586560937	1.71808758396052	1.68706068833989	0.807354922057604	0.722466024471091
chr12:80154103-80154958	0.669026765509631	0.669026765509631	1.36176835941915	1.33913738491959	2.49569516262407	2.41953889151378	1.64616265715789	1.51601514700366	0.669026765509631	0.956056652412403
chr2:173133279-173133420	1.03562390973072	0.879705766282288	1.36176835941915	1.87578006306849	0.863938450423972	0.910732661902913	0.75702324650746	0.807354922057604	0.75702324650746	0.879705766282288
chr1:84538564-84539219	0.84799690655495	0.669026765509631	1.13750352374994	1.22650852980868	2.60644222813161	2.611172380044	1.20163386116965	1.1243281350022	0.831877241191673	0.782408564927373
chr6:111289518-111289976	1.17632277264046	1.10433665981474	2.51853513898218	2.74416109557041	1.98913900736823	1.8073549220576	1.23878685958712	1.28688114778816	1.6959938131099	1.21412480535285
chr21:31296580-31296941	0.790772037862	0.879705766282288	1.58976348698498	1.84398384404833	2.16671544496642	2.32192809488736	1.40599235967584	1.41683974191283	1.02856915219677	1.13093086982645
chr11:73152933-73153124	1.55090066464752	1.30451104180995	2.75274859140713	2.46466826700344	1.77399632511117	2.01435529297707	1.71808758396052	1.41683974191283	1.91073266190291	1.4541758931858
chr11:73171056-73172180	1.36737106564853	1.30451104180995	3.34056226902641	2.99095486039699	2.88947354253111	2.98002530023873	1.53605290024021	1.65535182861255	1.37295209791183	1.4541758931858
chr7:127417210-127417845	0.704871964456353	0.669026765509631	1.54101915313356	1.67807190511264	1.85598969730848	1.89530262133331	1.7311832415722	1.16349873228288	1.07724299893246	0.807354922057604
chr17:50735353-50735797	0.790772037862	0.823749360308273	1.74416109557041	1.78240856492737	1.50589092972996	0.910732661902913	0.956056652412403	1.0071955014042	0.963474123974886	1.0703893278914
chr14:96104553-96105689	0.823749360308273	0.669026765509631	1.50589092972996	1.22650852980868	3.91073266190291	4.06608919045777	2.85399564717639	2.88557436437143	1.57531233068744	1.38404980679516
chr11:277659-277973	1.10433665981474	0.933572638261024	2.12763327972587	2.0496307677246	1.4905701304462	1.66902676550963	0.933572638261024	1.16349873228288	0.963474123974886	1.02856915219677
chr10:119285428-119286278	1.08406426478847	0.84799690655495	1.68706068833989	1.65992455840238	2.09085343045111	2.06004738366994	1.57046293102604	1.39506279951758	1.37295209791183	1.36737106564853
chr2:112976867-112978950	0.84799690655495	0.933572638261024	2.15055967657538	1.76553474636298	1.44360665147561	1.4541758931858	1.29865831556452	0.985500430304885	1.37295209791183	1.0496307677246
chr3:48084992-48085120	0.7311832415722	0.669026765509631	1.32768736417605	1.84398384404833	0.910732661902913	0.782408564927373	0.6959938131099	0.7311832415722	0.6959938131099	0.75702324650746
chr16:68719796-68720905	0.956056652412403	0.765534746362977	1.50589092972996	1.62293035092018	1.76128527336162	1.38404980679516	1.0496307677246	1.0071955014042	1.05658352836637	0.831877241191673
chr16:68764596-68765419	0.7311832415722	0.7311832415722	1.24488705912353	1.53106949272595	2.51349074558812	2.34766565630097	1.92599941855622	1.74416109557041	1.37295209791183	1.32768736417605
chr11:117089763-117090192	1.19534759832222	1.03562390973072	2.13750352374994	2.8011586560937	2.35895882583233	2.25398926623079	1.43829285157915	1.59454854955035	0.933572638261024	1.25701061820602
chr11:117092883-117093439	1.74416109557041	1.59931779369823	3.08915913191124	3.83187724119167	3.02680005934372	3.13586316536868	1.57046293102604	1.9297909977186	1.57531233068744	1.50080205305716
chr7:50068233-50070304	1.55090066464752	1.61823865559545	3.01256867350306	2.87381319835909	2.88362081628567	3.09254574154357	2.76128527336162	2.23878685958712	2.40053792958373	1.96716860753263
chr2:60312557-60313702	0.7311832415722	0.669026765509631	1.57531233068744	1.78240856492737	1.80322703643493	2.0496307677246	1.25701061820602	0.839959587489532	0.887525270741587	0.855989697308481
chr17:58949262-58949424	0.84799690655495	0.7311832415722	1.89917563048051	2.52356195605701	1.29865831556452	1.29278174922785	0.807354922057604	0.6959938131099	0.807354922057604	0.669026765509631
chr1:202642188-202644836	1.19534759832222	1.05658352836637	2.50080205305716	1.64154602908752	3.37851162325373	2.92219784839637	3.54596836910529	3.41278152533848	3.70818723602071	3.36597242759338
chr12:120828787-120829470	0.903038270112912	1.05658352836637	1.56071495447448	1.92219784839637	2.04614178164472	1.81966818349646	1.38956681176273	1.39506279951758	1.41142624572647	1.17632277264046
chr13:23321137-23323334	1.36737106564853	1.40053792958373	2.83187724119167	2.98550043030489	4.68650052718322	4.60821785302146	3.57046293102604	3.63343121035563	2.55090066464752	2.8011586560937
chr20:49272730-49273005	0.84799690655495	0.7311832415722	2.37295209791183	2.70043971814109	1.70487196445635	1.68257329734758	1.15704371014558	1.1243281350022	0.863938450423972	0.782408564927373
chr3:151132946-151134869	1.44360665147561	1.43829285157915	2.68706068833989	3.04788732939655	3.14241343787374	3.02680005934372	2.98913900736823	2.62760683812965	2.45154083301783	2.15380533607904
chr19:35752221-35752435	0.84799690655495	0.903038270112912	1.52606881166759	1.31614574229336	1.4905701304462	1.4541758931858	1.74416109557041	1.86393845042397	1.63691458035588	1.72683121703249
chr15:38424044-38425177	0.704871964456353	0.669026765509631	0.925999418556223	0.925999418556223	1.83995958748953	1.96716860753263	1.0703893278914	1.1243281350022	0.807354922057604	0.879705766282288
chr11:109996032-109996462	1.51601514700366	1.15055967657538	2.03562390973072	2.89530262133331	1.89141918684608	2.06004738366994	1.47508488294878	1.43295940727611	1.39506279951758	1.41683974191283
chrX:154823606-154823753	0.985500430304885	1.0071955014042	1.52606881166759	1.92219784839637	1.33342373372519	1.53605290024021	1.0496307677246	1.22650852980868	0.910732661902913	0.879705766282288
chrX:154827289-154828448	2.29278174922785	1.80322703643493	3.7279204545632	3.82781902461732	4.06781078378962	4.05224198118114	3.674686619928	3.58736499093646	2.68706068833989	2.69821847822441
chr9:113125085-113127230	3.19692173382033	2.55581615506164	4.48349335128439	4.88557436437143	4.82883464946806	4.85199883711245	4.05224198118114	4.32624970083746	3.30305008468167	3.69488019279919
chr9:113129707-113132504	2.94860084749336	2.57288966842058	5.16591193893569	5.56315813040281	5.27463440251759	5.00674683244058	4.16992500144231	4.32192809488736	3.44757919654888	3.75702324650746
chr7:17843036-17844192	0.933572638261024	0.84799690655495	1.34482849699744	1.93734439215023	2.44625622988956	2.3305584000308	2.12101540096137	1.799087306074	1.07724299893246	1.19534759832222
chr6:235050-237045	2.42223300068305	1.72683121703249	4.32192809488736	4.34553831007001	4.24031432933371	3.96069703930431	3.21878116778407	3.29278174922785	2.7158933705476	2.53356334821451
chr6:250686-250799	0.956056652412403	0.903038270112912	1.70043971814109	2.49569516262407	1.09761079662642	1.0496307677246	0.910732661902913	0.7311832415722	0.831877241191673	0.978195629681652
chr6:259962-260196	1.22032995487956	1.03562390973072	1.77399632511117	2.28983446517751	1.80322703643493	1.73984810269933	1.27500704749987	1.50080205305716	0.933572638261024	1.0496307677246
chr22:25084893-25086840	1.15055967657538	0.903038270112912	2.60880924267552	2.41142624572647	2.65992455840238	3.114367024952	2.16027483140859	1.82374936030827	1.73984810269933	1.64154602908752
chr7:37175577-37176443	0.790772037862	0.669026765509631	1.26303440583379	1.20163386116965	1.790772037862	1.55090066464752	0.782408564927373	0.839959587489532	0.782408564927373	0.75702324650746
chr15:59074269-59075051	0.7311832415722	0.669026765509631	1.93734439215023	1.92219784839637	2.54596836910529	2.4931349223055	1.43829285157915	1.03562390973072	0.807354922057604	0.782408564927373
chr20:302541-302739	0.879705766282288	0.790772037862	1.70043971814109	1.87578006306849	1.86789646399265	1.68257329734758	1.55581615506164	1.55090066464752	1.20163386116965	0.933572638261024
chr2:162327275-162329130	1.28688114778816	1.32192809488736	2.68706068833989	2.75274859140713	4.10097764772482	3.74738739965272	2.82781902461732	3.14567745519564	2.37295209791183	2.0703893278914
chr19:6115431-6115948	1.0071955014042	0.823749360308273	2.57531233068744	2.82578562746479	2.877744249949	2.58976348698498	1.95233356636969	1.74416109557041	1.09761079662642	1.21412480535285
chr19:6116761-6117095	1.03562390973072	0.985500430304885	1.96347412397489	1.44890095114513	2.16671544496642	2.0496307677246	1.57046293102604	1.48542682717024	1.09761079662642	1.13093086982645
chr16:68207391-68207920	0.956056652412403	0.669026765509631	1.18269229751619	1.4905701304462	1.63226821549951	1.50080205305716	0.978195629681652	1.16349873228288	1.16349873228288	1.09085343045111
chr3:15079226-15079387	0.7311832415722	0.7311832415722	1.34482849699744	1.62293035092018	1.86789646399265	1.98185265328974	0.978195629681652	1.0071955014042	0.863938450423972	0.6959938131099
chrX:111687129-111687609	0.7311832415722	0.7311832415722	1.36176835941915	1.78240856492737	1.96716860753263	1.76553474636298	1.25701061820602	1.28688114778816	0.75702324650746	0.782408564927373
chr7:47605943-47606344	0.765534746362977	0.790772037862	1.43829285157915	1.84398384404833	1.80322703643493	1.78240856492737	1.85199883711245	1.75702324650746	1.60880924267552	1.40053792958373
chrX:153672351-153673648	0.7311832415722	0.669026765509631	1.24488705912353	0.925999418556223	1.58976348698498	1.38404980679516	1.87578006306849	1.64154602908752	2.02856915219677	1.79493566280354
chr3:72972881-72973790	0.956056652412403	0.84799690655495	2.22650852980868	1.95233356636969	2.09085343045111	1.68257329734758	1.82374936030827	1.7311832415722	1.4276061727819	1.4541758931858
chr7:132390653-132391796	0.956056652412403	1.15055967657538	2.91838623444635	2.62058641045188	1.83995958748953	2.20476675065461	1.86393845042397	1.44890095114513	1.94485844580754	1.32768736417605
chr20:34559409-34560005	0.7311832415722	0.7311832415722	1.20163386116965	0.903038270112912	1.60407132366886	1.29278174922785	1.91456452349394	1.68706068833989	1.28095631383106	1.4541758931858
chr20:34564755-34567572	1.60407132366886	1.77399632511117	3.88557436437143	3.42088657497553	4.25474519762921	4.26002565596146	4.44493204894218	4.53915881110803	4.05831649559082	3.8073549220576
chr20:34576780-34577343	0.985500430304885	1.03562390973072	2.21412480535285	2.50589092972996	2.14404636961671	2.0496307677246	2.02147972741045	1.67355642399014	1.48026512205446	1.38404980679516
chr20:34577885-34582320	3.4867143730307	3.38404980679516	5.29719141656586	5.31976242766925	5.21218021004443	5.08491465976794	4.97956810009519	5.05831649559082	4.49121175600309	4.43562859405209
chr20:34583643-34583808	0.7311832415722	0.765534746362977	1.15704371014558	0.985500430304885	1.0703893278914	0.933572638261024	1.17632277264046	1.20789285164133	1.58976348698498	1.27500704749987
chr9:84284387-84286371	0.790772037862	0.765534746362977	1.70043971814109	2.03562390973072	2.7311832415722	2.65535182861255	2.25096157353322	1.75702324650746	1.20163386116965	0.879705766282288
chr7:93980571-93981988	0.790772037862	0.7311832415722	2.01077983875324	2.47508488294878	2.53605290024021	2.70487196445635	1.95233356636969	2.04614178164472	1.6507645591169	1.55090066464752
chr1:157399469-157400340	1.91838623444635	1.4594316186373	3.37851162325373	3.19692173382033	2.64385618977472	2.77399632511117	2.78868571061353	2.52606881166759	2.07382023329167	1.99276843076892
chr3:23457550-23458617	1.05658352836637	0.84799690655495	2.43829285157915	2.37851162325373	2.51349074558812	2.69821847822441	2.28983446517751	2.01077983875324	1.73984810269933	1.92219784839637
chr10:126171404-126172109	1.4594316186373	1.17632277264046	2.4032677223393	2.59215800212536	3.13093086982645	3.34908214639109	2.25096157353322	2.40599235967584	1.63691458035588	1.40053792958373
chr10:109890660-109891024	1.30451104180995	1.0071955014042	2.48284828306847	2.83390207666916	2.52857131887076	2.55090066464752	1.70487196445635	1.48542682717024	1.18269229751619	1.19534759832222
chrX:45068613-45068960	0.879705766282288	0.903038270112912	2.32481060342048	2.58255600301406	2.44625622988956	2.72027846523333	1.43829285157915	1.48542682717024	1.0071955014042	0.956056652412403
chrX:45077470-45078269	1.17632277264046	0.903038270112912	2.72465027173297	3.07553263116736	2.65306001710456	2.8011586560937	1.81147103052984	1.75702324650746	1.37295209791183	1.34482849699744
chr15:44595336-44596886	1.05658352836637	0.765534746362977	2.16027483140859	2.85798099512757	3.26753579806873	3.4235781709818	3.12763327972587	2.98367769469807	1.75274859140713	1.85996954822103
chr8:123282271-123283255	1.15055967657538	0.956056652412403	2.51853513898218	2.51601514700366	2.44625622988956	2.58976348698498	1.61353165291793	1.71369581484336	1.18269229751619	1.27500704749987
chr2:85396887-85397393	0.933572638261024	0.985500430304885	2.17312743348066	2.07724299893246	1.47508488294878	1.81966818349646	1.36737106564853	1.46466826700344	1.4276061727819	1.36737106564853
chr15:49730825-49732957	1.63691458035588	1.47508488294878	2.97452931248388	2.70929063572336	2.44625622988956	2.114367024952	2.40053792958373	1.97819562968165	2.45154083301783	2.31034012061215
chr2:126322018-126323629	0.7311832415722	0.790772037862	1.52606881166759	1.38404980679516	2.23572705983806	2.0496307677246	1.78659636189081	1.59454854955035	1.35614381022528	1.19534759832222
chr2:126356376-126358333	0.7311832415722	0.790772037862	1.68706068833989	1.799087306074	2.24488705912353	2.10433665981474	1.57046293102604	1.50080205305716	1.0071955014042	1.25701061820602
chr8:42024909-42025073	0.879705766282288	0.879705766282288	1.54101915313356	2.26603689399532	1.35614381022528	1.11103131238874	0.978195629681652	0.839959587489532	0.782408564927373	0.910732661902913
chr8:100257393-100257509	0.7311832415722	0.704871964456353	1.02147972741045	1.78240856492737	1.0496307677246	0.879705766282288	0.807354922057604	0.910732661902913	0.669026765509631	0.807354922057604
chr5:59197954-59199381	0.7311832415722	0.7311832415722	1.7311832415722	1.76553474636298	1.85598969730848	2.06004738366994	1.52105073690096	1.37851162325373	1.07724299893246	1.46988597627446
chr3:122099289-122099462	0.879705766282288	0.933572638261024	1.56071495447448	1.4905701304462	1.67807190511264	1.92219784839637	1.0496307677246	1.03562390973072	1.02856915219677	1.0496307677246
chr19:51615606-51616473	0.765534746362977	0.669026765509631	1.04264433740849	1.0703893278914	1.98913900736823	1.84799690655495	1.27500704749987	0.941106310946432	1.05658352836637	0.933572638261024
chr11:86442013-86443667	1.30451104180995	1.42223300068305	2.91838623444635	2.59215800212536	2.6667565918848	2.41953889151378	2.70708299177171	2.63691458035588	1.99276843076892	2.21723071622067
chr9:5252100-5252813	0.765534746362977	0.7311832415722	1.38404980679516	1.57046293102604	1.55581615506164	2.0703893278914	1.22032995487956	1.09761079662642	0.831877241191673	0.722466024471091
chr17:20067851-20068224	1.17632277264046	1.13093086982645	2.7158933705476	2.90303827011291	2.88362081628567	3.28392177230762	3.13750352374994	3.23878685958712	1.88362081628567	1.93357263826102
chr12:59415149-59416571	1.08406426478847	0.7311832415722	1.76128527336162	2.06350294230616	2.01077983875324	1.65535182861255	1.71808758396052	1.20789285164133	1.41142624572647	1.15704371014558
chr2:191003243-191004479	1.24488705912353	0.903038270112912	2.12763327972587	1.81557542886257	4.04264433740849	3.78135971352466	3.51475349843975	3.34482849699744	1.77820857639809	2.03562390973072
chr1:30140395-30141685	0.7311832415722	0.823749360308273	1.28688114778816	1.04264433740849	2.52857131887076	2.23572705983806	1.92599941855622	1.48542682717024	1.44360665147561	1.25701061820602
chr1:204578034-204579922	1.26303440583379	1.08406426478847	3.11769504266975	2.9560566524124	4.20554891117303	4.18665901720211	3.14241343787374	3.06522762277562	2.57531233068744	2.65535182861255
chr9:111057400-111058872	1.15055967657538	1.36176835941915	2.70929063572336	3.02680005934372	3.14730669878029	3.1407786557828	2.03210084316702	2.114367024952	1.51096191927738	1.6959938131099
chr9:120726589-120726922	0.823749360308273	0.765534746362977	2.48284828306847	2.62058641045188	1.95233356636969	1.60880924267552	1.25701061820602	0.963474123974886	0.887525270741587	0.978195629681652
chr12:68834392-68835789	0.84799690655495	0.7311832415722	1.13750352374994	1.25096157353322	2.08065766334523	1.87184364850932	1.92599941855622	2.13422093976063	1.72246602447109	1.36737106564853
chr9:79565160-79565576	1.26303440583379	1.28095631383106	2.47508488294878	2.30158764660319	2.23572705983806	2.48542682717024	1.95233356636969	1.75702324650746	1.37295209791183	1.66902676550963
chr4:183059479-183061323	1.0071955014042	1.0071955014042	1.71808758396052	1.92219784839637	1.9297909977186	1.92219784839637	1.42223300068305	1.20789285164133	1.54596836910529	1.50080205305716
chr4:183063949-183065535	1.03562390973072	0.790772037862	2.53356334821451	2.50589092972996	2.90881290773955	2.82171021503467	2.21101219348551	1.94110631094643	2.07382023329167	1.87184364850932
chr16:4243479-4244351	0.823749360308273	0.790772037862	1.88362081628567	1.82781902461732	3.11603199344711	3.1554254317472	2.76128527336162	2.58976348698498	1.63691458035588	1.46988597627446
chr12:48923133-48924335	0.704871964456353	0.669026765509631	1.47508488294878	1.46988597627446	2.46205231879643	2.33913738491959	1.15704371014558	1.03562390973072	1.29865831556452	1
chr12:48965223-48966943	2.29278174922785	2.54596836910529	4.22573765346606	4.11353381959191	3.88557436437143	3.67016051412663	3.45680614923047	3.45154083301783	3.06695024392463	3.08746284125034
chr19:42511301-42512891	0.7311832415722	0.7311832415722	1.41683974191283	1.29278174922785	2.54596836910529	2.13422093976063	1.83995958748953	1.51601514700366	1.22032995487956	1.0703893278914
chr21:43664310-43664749	1.26303440583379	0.903038270112912	1.89917563048051	2.02502879449152	1.42223300068305	1.46988597627446	1.20163386116965	1.09761079662642	0.910732661902913	1.09085343045111
chr5:165161766-165162690	0.704871964456353	0.669026765509631	1.15704371014558	1.58496250072116	1.89141918684608	1.92219784839637	1.31614574229336	1.44890095114513	0.887525270741587	0.879705766282288
chr11:3844924-3846073	1.9297909977186	1.77399632511117	3.73552217729654	3.94673086014031	3.68369645430652	3.6564963705535	3.28243980500639	2.98913900736823	2.46988597627446	2.4931349223055
chr15:48579519-48580633	0.7311832415722	0.7311832415722	1.11769504266975	1.27500704749987	1.80322703643493	1.89530262133331	1.68706068833989	1.41683974191283	1.07724299893246	0.978195629681652
chr17:27460968-27461712	0.84799690655495	1.0071955014042	2.10433665981474	1.58496250072116	1.64616265715789	1.83187724119167	1.31614574229336	1.0071955014042	1.18269229751619	0.978195629681652
chr5:131671208-131672011	0.903038270112912	0.669026765509631	2.13750352374994	2.48542682717024	1.73552217729654	2.14404636961671	1.58496250072116	1.33913738491959	0.75702324650746	0.782408564927373
chr2:197203867-197204030	0.933572638261024	0.790772037862	1.88362081628567	2.48542682717024	2.4032677223393	2.69821847822441	1.33342373372519	1.28688114778816	1.02856915219677	1.0703893278914
chr2:197263811-197264194	1.19534759832222	0.903038270112912	1.76128527336162	1.98185265328974	2.28392177230762	2.08065766334523	1.40599235967584	1.18269229751619	0.963474123974886	1.17632277264046
chr8:80996553-80997091	0.790772037862	0.84799690655495	2.16027483140859	1.7311832415722	0.985500430304885	1.11103131238874	0.956056652412403	1.07724299893246	1.29865831556452	1.11103131238874
chr6:12586827-12588016	1.0071955014042	0.903038270112912	2.57531233068744	2.94860084749336	2.30451104180995	2.4276061727819	1.83995958748953	1.56559717585423	1.44360665147561	1.53106949272595
chr6:12591045-12591157	1.03562390973072	0.985500430304885	1.77399632511117	2.32481060342048	1.0496307677246	1.17632277264046	1.4905701304462	1.32192809488736	1.05658352836637	0.855989697308481
chr6:12592720-12593249	0.790772037862	0.956056652412403	2.51853513898218	2.85798099512757	1.63226821549951	1.78240856492737	1.83995958748953	1.82374936030827	1.29865831556452	1.13093086982645
chr6:12593794-12595883	2.94860084749336	2.75488750216347	4.68706068833989	5.09254574154357	4.30742852519225	4.32840565895857	3.95419631038688	3.91073266190291	3.1906148602095	3.43162295971329
chr15:39857116-39858044	0.790772037862	0.704871964456353	1.34482849699744	1.17632277264046	2.56071495447448	2.56559717585422	2.10768786931437	2.0703893278914	1.49569516262407	1.31034012061215
chr17:68091656-68091805	0.903038270112912	0.956056652412403	1.60880924267552	2.06350294230616	1.40599235967584	1.19534759832222	1.0703893278914	0.887525270741587	1.16349873228288	0.956056652412403
chr5:62694991-62696057	0.704871964456353	0.790772037862	1.09085343045111	1.25096157353322	2.28392177230762	2.14404636961671	1.29865831556452	1.36176835941915	1.02856915219677	1.19534759832222
chr13:71942353-71944068	1.03562390973072	0.985500430304885	2.09423606984577	2.72683121703249	2.56071495447448	2.31034012061215	1.93734439215023	1.83995958748953	1.62293035092018	1.48542682717024
chr1:24276898-24278559	1.0071955014042	0.84799690655495	1.76128527336162	1.58496250072116	2.98185265328974	2.96901230751632	2.15055967657538	1.90303827011291	1.24488705912353	1.53106949272595
chr9:114817976-114819056	2.19849415363908	2.28095631383106	3.94673086014031	4.09676785471469	3.47378691161437	3.52230689287139	3.03913839390696	3.15218341905505	2.38128337250378	2.57288966842058
chr5:160627147-160630442	1.48026512205446	1.0071955014042	2.58496250072116	2.42223300068305	3.34766565630097	3.19219416528334	3.96254902292306	3.76977173924945	2.81966818349646	2.64846544302731
chr16:68174941-68175357	0.790772037862	0.765534746362977	1.77399632511117	2.32481060342048	1.61823865559545	1.83187724119167	0.910732661902913	1.0071955014042	0.831877241191673	0.855989697308481
chr9:98883088-98883840	1.08406426478847	0.956056652412403	1.80322703643493	2.07724299893246	1.38956681176273	1.66902676550963	1.89141918684608	1.91456452349394	1.83187724119167	1.48542682717024
chr8:70180686-70181463	1.13093086982645	1.13093086982645	2.54349588342577	2.62993940943954	2.48800077083407	2.85399564717639	1.52105073690096	1.50080205305716	1.29865831556452	0.956056652412403
chr8:70184028-70185754	1.32768736417605	0.933572638261024	2.63226821549951	2.82578562746479	2.93357263826102	2.79493566280354	2.12101540096137	1.68706068833989	1.72246602447109	1.34482849699744
chr6:18407384-18407605	1.0071955014042	1.10433665981474	1.68706068833989	2.67355642399014	1.50589092972996	1.19534759832222	1.0496307677246	1.16349873228288	0.6959938131099	0.855989697308481
chr6:18426356-18426610	1.08406426478847	1.05658352836637	2	2.18269229751619	1.55581615506164	1.31034012061215	1.29865831556452	1.37851162325373	0.782408564927373	1.0703893278914
chr6:18457023-18458673	1.22032995487956	1.15055967657538	2.41953889151378	2.64846544302731	2.25398926623079	2.51853513898218	2.20163386116965	1.90303827011291	1.70929063572336	1.36737106564853
chr11:11020348-11021105	0.903038270112912	0.765534746362977	1.80322703643493	1.55090066464752	1.31614574229336	1.27500704749987	1.09085343045111	1.03562390973072	1.05658352836637	0.910732661902913
chr3:177733704-177735039	1.0071955014042	0.933572638261024	2.16027483140859	2.54349588342577	1.85598969730848	1.87184364850932	1.47508488294878	1.36176835941915	1.18269229751619	0.933572638261024
chr18:10391452-10392342	0.879705766282288	1.0071955014042	1.74416109557041	2.10433665981474	1.98913900736823	2.38404980679516	1.23878685958712	1.43295940727611	0.782408564927373	0.879705766282288
chr5:123095179-123095665	0.669026765509631	0.669026765509631	0.970853654340484	0.739848102699328	1.28095631383106	1.11103131238874	1.57046293102604	1.46466826700344	1.77820857639809	1.68257329734758
chr10:113039521-113040083	1.17632277264046	1.03562390973072	2.50080205305716	2.81762325751143	2.51349074558812	2.40053792958373	1.20163386116965	1.59454854955035	1.13750352374994	1.11103131238874
chr11:95530906-95531758	1.05658352836637	1.05658352836637	2.36457243229586	2.53356334821451	2.1243281350022	2.43562859405209	1.58496250072116	1.56559717585423	0.985500430304885	1.40053792958373
chr11:95533097-95534672	1.0071955014042	1.05658352836637	2.11769504266975	2.63923216324928	2.26603689399532	2.24488705912353	1.38956681176273	1.74416109557041	1.0071955014042	0.933572638261024
chr11:44594468-44595197	1.13093086982645	1.17632277264046	2.25701061820602	2.07724299893246	2.47248777146274	2.47767732756531	2.57288966842058	2.114367024952	2.02856915219677	1.64154602908752
chr6:25177561-25177856	1.98185265328974	1.72683121703249	3.35049724708413	4.31469652565629	2.6959938131099	2.59693514238723	1.71808758396052	1.799087306074	1.33913738491959	1.40053792958373
chr17:51275075-51275633	1.03562390973072	1.05658352836637	1.64154602908752	2.07724299893246	1.70487196445635	1.81966818349646	1.11769504266975	1.07724299893246	0.782408564927373	0.782408564927373
chr5:164650182-164653578	1.74416109557041	1.78659636189081	3.62877359520165	3.98276546258365	4.08491465976794	4.13504228623365	3.43962313755712	2.91073266190291	2.6507645591169	2.39231742277876
chr5:164680644-164682105	0.669026765509631	0.669026765509631	1.0703893278914	1.46988597627446	2.3305584000308	2.30158764660319	1.799087306074	1.61353165291793	1.11769504266975	1.0703893278914
chr13:50053785-50054495	0.669026765509631	0.704871964456353	1.68706068833989	1.81557542886257	1.23878685958712	1.0703893278914	0.831877241191673	0.782408564927373	0.6959938131099	0.722466024471091
chr13:50055543-50057039	0.790772037862	0.790772037862	2.45680614923047	3.1407786557828	2.62293035092018	2.72027846523333	1.68706068833989	1.46466826700344	1.26303440583379	1.02856915219677
chr9:123753682-123754342	1.71369581484336	1.40053792958373	3.65191274464578	3.44625622988956	3.8011586560937	3.9429835981871	3.06177619758669	2.70929063572336	2.22032995487956	2.21723071622067
chr2:200258838-200259506	1.03562390973072	0.879705766282288	1.71808758396052	1.7311832415722	2.23572705983806	2.22650852980868	2.35614381022528	2.16671544496642	1.62293035092018	1.84398384404833
chr6:137822507-137822959	0.903038270112912	0.903038270112912	1.71808758396052	2.13093086982645	1.52606881166759	1.64154602908752	1.17632277264046	1.0071955014042	0.831877241191673	0.978195629681652
chr6:137849493-137850106	1.90303827011291	1.80322703643493	3.37851162325373	3.60407132366886	1.64616265715789	1.66902676550963	1.47508488294878	1.53106949272595	1.29865831556452	1.23266075679027
chr1:53901121-53901266	0.704871964456353	0.704871964456353	2.04614178164472	1.64154602908752	1.33342373372519	1.85996954822103	1.29865831556452	1.05658352836637	0.75702324650746	0.807354922057604
chr9:36559046-36561824	1.6507645591169	1.53106949272595	3.0703893278914	3.03386345186628	4.24488705912353	4.08491465976794	2.92219784839637	2.81352468929781	2.31903981556254	2.37573453858316
chr13:99285138-99285291	1.42223300068305	1.23878685958712	2.48284828306847	3.0408924306469	1.0496307677246	1.29278174922785	1.0496307677246	1.03562390973072	0.863938450423972	0.910732661902913
chr10:103989516-103990427	0.903038270112912	1.05658352836637	2.04614178164472	2.67355642399014	1.86789646399265	1.99276843076892	1.4905701304462	1.48542682717024	1.26303440583379	1.38404980679516
chr20:426549-428184	0.790772037862	0.669026765509631	1.26303440583379	1.46988597627446	2.43829285157915	2.27500704749987	1.38956681176273	1.50080205305716	1.35614381022528	1.11103131238874
chr19:18639686-18639954	1.08406426478847	0.879705766282288	1.85598969730848	2.31324585178756	1.70487196445635	1.73984810269933	1.87578006306849	1.41683974191283	1.16349873228288	1.53106949272595
chr17:16985749-16985951	1.55090066464752	1.19534759832222	2.85798099512757	2.8011586560937	1.60407132366886	1.64154602908752	1.23878685958712	1.22650852980868	1.28095631383106	1.23266075679027
chr10:23474576-23475294	0.765534746362977	0.790772037862	1.13750352374994	1.4276061727819	1.52606881166759	1.71369581484336	1.09085343045111	1.0071955014042	0.831877241191673	0.910732661902913
chr3:196377710-196378749	1.40599235967584	1.23878685958712	2.98732086592925	3.07553263116736	3.30597052098439	3.55458885167764	2.02147972741045	2.15704371014558	1.33913738491959	1.09085343045111
chr6:53338249-53338640	1.08406426478847	1.28095631383106	2.73984810269933	2.9560566524124	1.6915341649192	1.92219784839637	1.27500704749987	1.70043971814109	1.48026512205446	0.978195629681652
chr7:6580784-6582671	1.10433665981474	0.84799690655495	2.81762325751143	3.08915913191124	3.67694435910691	3.51853513898218	2.28095631383106	2.36176835941915	1.83187724119167	1.85996954822103
chr21:38227451-38228961	0.903038270112912	0.84799690655495	1.4541758931858	1.31614574229336	2.4032677223393	2.18586654531133	1.25701061820602	1.36176835941915	1.13750352374994	0.855989697308481
chr9:115105909-115107454	1.0071955014042	1.08406426478847	2.22650852980868	2.51601514700366	3.12101540096137	3.18586654531133	1.98550043030488	2.01077983875324	1.28095631383106	1.31034012061215
chr7:135993780-135994986	1.28688114778816	1.71369581484336	2.64846544302731	3.10097764772482	3.61706334388818	3.91838623444635	2.96532254836725	2.85996954822103	2.15055967657538	1.92219784839637
chr2:144364512-144365384	0.790772037862	0.985500430304885	1.84398384404833	1.62293035092018	1.47508488294878	1.21412480535285	1.36737106564853	1.28688114778816	1.11769504266975	1.25701061820602
chr16:3032456-3033025	1.10433665981474	0.933572638261024	3.27649666564036	3.40463068421761	2.88947354253111	3.22187708107703	1.96347412397489	2.15704371014558	1.63691458035588	1.73984810269933
chr16:3064631-3067422	1.55090066464752	1.68257329734758	3.75060650483559	3.36036427654347	5.22612314312524	5.03121873061072	4.85249829878989	5.05006629830629	4.22496636500027	4.24260250592898
chr5:36377190-36377436	0.933572638261024	0.903038270112912	1.96347412397489	2.27798474729977	1.23878685958712	1.02856915219677	0.933572638261024	0.910732661902913	0.933572638261024	0.978195629681652
chr1:206792823-206793595	1.28688114778816	1.15055967657538	2.92409988564074	2.71808758396052	1.94110631094643	1.72683121703249	1.86393845042397	1.94110631094643	1.91073266190291	1.76553474636298
chr9:129108601-129108914	0.7311832415722	0.765534746362977	1.52606881166759	1.33913738491959	2.16671544496642	2.40053792958373	1.7311832415722	1.55090066464752	1.51096191927738	1.38404980679516
chr1:32342026-32342634	1.83187724119167	1.56559717585423	3.46988597627446	3.0686708106651	3.73660487531425	3.76128527336162	2.82781902461732	2.76553474636298	1.70929063572336	2.0703893278914
chr4:71265263-71267231	1.60407132366886	1.78659636189081	3.46074256378964	4.06004738366994	3.55090066464752	3.34340782229781	3.28688114778816	2.77399632511117	2.05311133645956	1.78240856492737
chr16:11232884-11234273	2.58496250072116	2.35049724708413	4.81762325751143	4.58616424593091	4.18745105402733	4.4276061727819	3.08406426478847	3.11935617703968	2.7311832415722	2.86591881455221
chr16:11240641-11241227	0.7311832415722	0.669026765509631	2.03562390973072	1.95233356636969	3.03210084316702	2.70487196445635	1.13750352374994	1.20789285164133	0.831877241191673	0.956056652412403
chr16:11245973-11247170	0.790772037862	0.823749360308273	2.34482849699744	2.44360665147561	3.43562859405209	3.34340782229781	1.42223300068305	1.58014548442338	1.24488705912353	1.25701061820602
chr16:11258501-11259489	1.60407132366886	1.42223300068305	4.60110220337641	4.44757919654888	4.41751500288509	4.64154602908752	3.36036427654347	3.4032677223393	2.92029330021101	2.67807190511264
chr16:11270343-11270479	0.7311832415722	0.704871964456353	1.66902676550963	1.36176835941915	1.13750352374994	1.11103131238874	1.64616265715789	1.70043971814109	1.32192809488736	1.09085343045111
chr16:11296758-11298532	3.03913839390696	2.23878685958712	4.81608765860021	4.52356195605701	5.15623479785027	5.18150015170461	4.4276061727819	4.30961277245412	4.05311133645956	3.98367769469807
chr2:39225693-39226023	0.84799690655495	0.669026765509631	1.60880924267552	1.89141918684608	1.87970576628229	1.76553474636298	1.02856915219677	1.18269229751619	0.807354922057604	0.782408564927373
chr3:111299383-111300436	0.790772037862	0.669026765509631	1.52606881166759	1.44890095114513	2.52857131887076	2.5033487351675	1.43829285157915	1.48542682717024	0.863938450423972	1.13093086982645
chr4:48133774-48134356	0.704871964456353	0.704871964456353	1.54101915313356	1.95233356636969	1.87970576628229	2.34766565630097	1.0071955014042	1.24488705912353	0.807354922057604	0.855989697308481
chr4:48153245-48154455	0.790772037862	0.790772037862	3.59693514238723	3.80426011563474	2.96901230751632	3.36176835941915	1.27500704749987	1.22650852980868	1.11769504266975	1.23266075679027
chr16:87556362-87557551	1.66902676550963	1.05658352836637	3.49185309632967	3.19692173382033	4.36246988875021	4.18189764310839	4.08746284125034	4.10685079645022	3.17951105027151	3.20163386116965
chr16:87560596-87561201	1.0071955014042	0.903038270112912	1.96347412397489	1.64154602908752	2.77188557851537	3.14567745519564	2.25096157353322	2.50842865253186	1.92219784839637	1.6959938131099
chr3:101389932-101390741	0.790772037862	0.7311832415722	2.01077983875324	2.27798474729977	2.7311832415722	2.56559717585422	1.4905701304462	1.18269229751619	0.863938450423972	0.807354922057604
chr18:6359258-6360730	1.03562390973072	0.956056652412403	2.16027483140859	1.95233356636969	2.48026512205446	2.46205231879643	1.96347412397489	1.81147103052984	1.77820857639809	1.90689059560852
chr3:49240165-49240375	1.42223300068305	1.58496250072116	2.72465027173297	3.1906148602095	2.81352468929781	2.79493566280354	2.06695024392463	2.15704371014558	1.48026512205446	1.72683121703249
chr6:167079651-167080649	1.17632277264046	0.956056652412403	2.68706068833989	2.42223300068305	2.31324585178756	1.93357263826102	2.06695024392463	2.01077983875324	1.87184364850932	1.65535182861255
chr2:62221168-62221595	3.02680005934372	2.62293035092018	4.48607074373567	4.83491342970104	3.81147103052984	3.95419631038688	3.08406426478847	3.16832111573972	2.30742852519225	2.28392177230762
chr5:131375355-131375699	1.53106949272595	1.26303440583379	2.39231742277876	2.84197311892718	2.23572705983806	2.46988597627446	1.78659636189081	1.78659636189081	1.51096191927738	1.58014548442338
chr9:21578773-21579317	0.7311832415722	0.790772037862	1.41683974191283	1.78240856492737	1.85598969730848	1.70043971814109	1.33342373372519	1.14404636961671	1.13750352374994	0.910732661902913
chr3:47117441-47118601	0.790772037862	0.790772037862	1.47508488294878	1.90689059560852	2.04614178164472	1.91073266190291	1.38956681176273	1.46466826700344	1.22032995487956	1.02856915219677
chr12:68641055-68641388	1.60407132366886	1.10433665981474	2.46466826700344	2.59215800212536	2.29278174922785	2.51853513898218	2.45154083301783	2.45154083301783	2.0071955014042	1.84398384404833
chr12:68670809-68671783	0.956056652412403	1.05658352836637	1.52606881166759	1.99638874644762	2.29278174922785	2.09085343045111	1.43829285157915	1.46466826700344	1.16349873228288	1.15704371014558
chr8:70229578-70230361	1.19534759832222	0.879705766282288	1.62293035092018	2.03562390973072	2.15380533607904	2.23572705983806	1.82374936030827	1.59454854955035	1.66902676550963	1.38404980679516
chrX:44795722-44796506	1.0071955014042	1.0071955014042	1.94860084749336	1.78240856492737	1.11769504266975	1.27500704749987	1.15704371014558	0.887525270741587	0.933572638261024	0.933572638261024
chr15:38586952-38588137	0.790772037862	0.790772037862	1.97452931248388	1.7311832415722	2.28392177230762	2.26603689399532	1.53605290024021	1.58014548442338	1.24488705912353	1.11103131238874
chr12:7601009-7602514	1.9297909977186	1.87184364850932	3.62058641045188	4.20789285164133	3.44890095114513	3.6915341649192	2.01077983875324	2.16671544496642	1.51096191927738	1.43295940727611
chr5:159366704-159367434	1.05658352836637	0.790772037862	3.37851162325373	3.21567859660793	3.03210084316702	3.25550073314839	2.20163386116965	2.03562390973072	1.54596836910529	1.41683974191283
chr5:159385514-159386389	1.05658352836637	0.7311832415722	1.50589092972996	2.01077983875324	1.31614574229336	1.41683974191283	0.910732661902913	0.807354922057604	0.782408564927373	0.879705766282288
chr3:37576630-37577583	0.7311832415722	0.790772037862	2.63923216324928	2.44360665147561	2.14404636961671	2.19534759832222	1.77399632511117	1.59454854955035	1.41142624572647	1.40053792958373
chr3:31173002-31173530	0.903038270112912	0.790772037862	1.76128527336162	1.58496250072116	1.09761079662642	1.43295940727611	0.782408564927373	0.910732661902913	1.16349873228288	0.910732661902913
chr12:25365143-25365524	0.669026765509631	0.7311832415722	1.4541758931858	1.93734439215023	1.44360665147561	1.29278174922785	1.0496307677246	1.0071955014042	0.807354922057604	0.978195629681652
chr9:94803755-94804095	0.7311832415722	0.765534746362977	0.948600847493356	1.78240856492737	1.4594316186373	1.68257329734758	0.782408564927373	1.05658352836637	0.985500430304885	0.855989697308481
chr9:94806957-94808238	0.879705766282288	0.956056652412403	1.76128527336162	1.46988597627446	2.10097764772482	1.81966818349646	1.78659636189081	2.04614178164472	1.56071495447448	1.38404980679516
chr10:63592766-63593061	0.704871964456353	0.84799690655495	1.26303440583379	1.15055967657538	1.54101915313356	1.9560566524124	1.20163386116965	1.1243281350022	0.75702324650746	0.782408564927373
chr18:58791828-58792380	0.823749360308273	0.669026765509631	1.57531233068744	1.55090066464752	2.04614178164472	2.33913738491959	1.63226821549951	1.51601514700366	1.05658352836637	0.956056652412403
chr18:58963806-58966881	1.10433665981474	1.15055967657538	3.28688114778816	3.82781902461732	3.57531233068744	3.59693514238723	3.26753579806873	3.19377174339668	2.36457243229586	2.27500704749987
chr1:34789943-34790997	0.669026765509631	0.7311832415722	1.56071495447448	1.04264433740849	1.22032995487956	1.65535182861255	1.11769504266975	0.985500430304885	0.831877241191673	1.11103131238874
chr4:26139538-26139774	0.903038270112912	0.84799690655495	1.84398384404833	1.76553474636298	0.887525270741587	0.956056652412403	1.0071955014042	0.941106310946432	1.0071955014042	1.0703893278914
chr4:7745310-7745702	1.81966818349646	1.78659636189081	3.76128527336162	3.43028527297778	2.0703893278914	1.78240856492737	2.21101219348551	2.24792751344359	2.58255600301406	2.45154083301783
chr9:97367804-97367911	0.903038270112912	0.879705766282288	1.58976348698498	1.90689059560852	1.22032995487956	1.0703893278914	0.910732661902913	0.963474123974886	0.963474123974886	0.933572638261024
chr9:97386991-97389405	1.74416109557041	1.81557542886257	3.64038956005495	2.99095486039699	3.03913839390696	3.43962313755712	3.33342373372519	3.35895882583233	3.03913839390696	2.77399632511117
chr6:125794057-125794264	1.17632277264046	1.32192809488736	1.97452931248388	3.05484847699562	1.38956681176273	1.21412480535285	1.0703893278914	1.14404636961671	0.863938450423972	1.02856915219677
chr11:129886428-129887396	0.669026765509631	0.790772037862	1.81557542886257	2.01077983875324	2.55336050333533	2.85996954822103	1.82374936030827	1.70043971814109	1.02856915219677	1
chr9:107961983-107962174	0.933572638261024	0.879705766282288	1.60880924267552	1.90689059560852	1.02856915219677	1.17632277264046	0.887525270741587	0.75702324650746	0.910732661902913	0.879705766282288
chr14:92867894-92868797	0.790772037862	0.84799690655495	0.948600847493356	1.57046293102604	1.89141918684608	1.91073266190291	1.4905701304462	1.32192809488736	1.11769504266975	1.17632277264046
chr2:24615446-24617174	1.03562390973072	1.28095631383106	2.10433665981474	2.31324585178756	2.09085343045111	1.93357263826102	1.43829285157915	1.33913738491959	1.48026512205446	1.32768736417605
chr18:12392658-12393327	1.0071955014042	1.26303440583379	2.09423606984577	2.26603689399532	1.89141918684608	1.99276843076892	1.47508488294878	1.36176835941915	1.20163386116965	1.36737106564853
chr14:73294233-73294797	0.903038270112912	0.823749360308273	1.58976348698498	1.17632277264046	2.05658352836637	2.35614381022528	1.68706068833989	1.58014548442338	1.05658352836637	1.19534759832222
chr15:64265240-64265538	0.790772037862	0.933572638261024	1.65535182861255	1.78240856492737	1.13750352374994	0.831877241191673	0.782408564927373	0.807354922057604	0.887525270741587	0.879705766282288
chr10:7313396-7314935	2.12763327972587	2.17312743348066	3.88166461932035	4.34553831007001	3.95046841415012	3.78450398292957	3.08915913191124	2.98913900736823	2.39231742277876	2.0496307677246
chr2:42916869-42918074	1.44360665147561	1.47508488294878	3.13914201914569	3.13422093976063	3.66562016406638	3.83693401132109	2.611172380044	2.41683974191283	2.21101219348551	1.88362081628567
chr2:42924155-42925504	0.790772037862	0.84799690655495	2.04614178164472	1.84398384404833	2.09085343045111	2.0703893278914	1.82374936030827	1.82374936030827	1.94485844580754	1.88362081628567
chr1:151739504-151740098	1.0071955014042	1.05658352836637	2.23572705983806	1.90689059560852	1.57046293102604	1.56559717585423	1.11769504266975	0.887525270741587	1.0071955014042	1.02856915219677
chr1:151786386-151786625	1.34482849699744	1.19534759832222	2.22650852980868	2.6915341649192	1.95233356636969	2.32192809488736	1.58496250072116	1.70043971814109	1.29865831556452	1.19534759832222
chr8:132448016-132449371	0.903038270112912	0.84799690655495	1.50589092972996	1.33913738491959	1.96716860753263	2.18586654531133	2.05311133645956	1.59454854955035	1.63691458035588	1.51601514700366
chr1:197520438-197522188	0.669026765509631	0.7311832415722	1.56071495447448	1.6959938131099	1.85598969730848	2.44360665147561	0.956056652412403	0.75702324650746	0.722466024471091	0.807354922057604
chr6:137630667-137632246	0.669026765509631	0.903038270112912	1.11769504266975	1.4276061727819	2.19534759832222	2.0496307677246	1.42223300068305	1.26303440583379	1.29865831556452	0.933572638261024
chr3:122583714-122584117	0.933572638261024	0.790772037862	1.18269229751619	1.60407132366886	2.53605290024021	2.66220549965362	1.53605290024021	1.46466826700344	0.985500430304885	0.879705766282288
chr15:59189153-59189609	1.49569516262407	0.985500430304885	2.75274859140713	2.87381319835909	3.0496307677246	3.08746284125034	1.81147103052984	2.08065766334523	1.29865831556452	1.31034012061215
chr21:33514045-33515996	1.10433665981474	0.669026765509631	2.21412480535285	2.62058641045188	4.56010351346474	4.64327899631198	3.34766565630097	3.14567745519564	2.33628338786443	2.14404636961671
chr21:33518876-33519765	0.790772037862	0.669026765509631	1	1.0703893278914	2.75915583380027	2.93922657772821	1.27500704749987	1.16349873228288	0.933572638261024	1.15704371014558
chr21:33529266-33530004	0.7311832415722	0.669026765509631	1.15704371014558	1.25096157353322	2.31324585178756	2.16671544496642	1.40599235967584	1.41683974191283	1.09761079662642	0.807354922057604
chrX:24154507-24154738	0.903038270112912	0.956056652412403	1.58976348698498	2.30158764660319	2.14404636961671	2.08065766334523	1.22032995487956	1.28688114778816	0.831877241191673	0.978195629681652
chr3:39289857-39290813	0.790772037862	0.790772037862	3.06522762277562	3.24640808724638	3.65420637794429	3.56193705962243	2.66220549965362	2.61353165291793	1.56071495447448	1.64154602908752
chr1:87587303-87589033	1.70043971814109	1.42223300068305	2.90496571868403	3.16671544496642	2.37573453858316	2.55090066464752	2.47508488294878	2.23878685958712	2.25096157353322	2.25398926623079
chr4:83349988-83350481	0.879705766282288	1.08406426478847	1.43829285157915	2.07724299893246	2	2.10433665981474	1.38956681176273	1.55090066464752	0.985500430304885	1
chr13:24651898-24652767	0.956056652412403	0.956056652412403	1.7311832415722	1.51096191927738	2.75915583380027	2.76128527336162	2.54101915313356	2.6507645591169	2.28095631383106	2.09085343045111
chr13:24670359-24672072	1.24488705912353	1.23878685958712	2.70265754339091	2.93357263826102	3.22958792274065	3.24640808724638	2.66220549965362	2.45154083301783	2.32768736417605	2.06004738366994
chr1:11563320-11564576	0.7311832415722	0.903038270112912	1.43829285157915	1.55090066464752	1.57046293102604	1.40053792958373	2.36457243229586	2.20789285164133	2.01792190799726	1.92219784839637
chr22:36201487-36202412	2.08065766334523	1.87184364850932	3.73876783680019	3.4154882710497	4.32337006906127	4.10852445677817	3.35191096110308	3.48928602262588	2.6667565918848	2.8011586560937
chr22:36271395-36272498	0.903038270112912	0.7311832415722	1.98550043030488	1.58496250072116	2.96347412397489	2.8972404255748	2.41683974191283	2.37016428054021	1.70929063572336	1.65535182861255
chr8:78738437-78739658	0.7311832415722	0.669026765509631	1.64154602908752	1.76553474636298	2.95791459863299	2.85996954822103	1.77399632511117	1.53106949272595	1.22032995487956	1.36737106564853
chr8:78740422-78741231	0.669026765509631	0.669026765509631	0.948600847493356	1.04264433740849	2.63691458035588	2.6915341649192	1.85199883711245	1.68706068833989	1.13750352374994	1.17632277264046
chr8:78757789-78758817	0.7311832415722	0.765534746362977	1.36176835941915	1.58496250072116	1.82781902461732	2.0496307677246	1.09085343045111	1.0071955014042	1.09761079662642	1.09085343045111
chr15:65571921-65572414	0.84799690655495	0.669026765509631	1.28688114778816	2.01077983875324	1.18269229751619	1.29278174922785	1.02856915219677	1.07724299893246	1.0071955014042	1
chr2:100940734-100942064	0.7311832415722	0.669026765509631	1.09085343045111	1.09761079662642	2.17632277264046	2.25398926623079	1.4541758931858	1.32192809488736	1.35614381022528	1.11103131238874
chr2:100949806-100951797	0.84799690655495	0.7311832415722	2.17312743348066	1.84398384404833	3.14241343787374	3.114367024952	1.75702324650746	1.78659636189081	1.81966818349646	1.90689059560852
chr7:134790206-134790792	0.903038270112912	0.84799690655495	1.76128527336162	1.51096191927738	1.87970576628229	1.51601514700366	1.53605290024021	1.48542682717024	1.11769504266975	0.956056652412403
chr3:23812033-23812210	1.28688114778816	0.933572638261024	1.92219784839637	2.49569516262407	1.35614381022528	1.38404980679516	1.0496307677246	0.863938450423972	0.831877241191673	0.75702324650746
chr2:55344354-55346224	0.790772037862	0.84799690655495	2.61588707391606	3.34482849699744	2.48026512205446	2.31034012061215	1.38956681176273	1.67355642399014	0.933572638261024	1.23266075679027
chr2:60463137-60463577	0.84799690655495	0.84799690655495	1.80322703643493	1.78240856492737	1.52606881166759	1.56559717585423	1.50589092972996	1.61353165291793	1.24488705912353	1.40053792958373
chr2:60468384-60470315	2.03210084316702	1.66448284036468	3.54349588342577	3.90592847817313	3.23419472295381	2.98732086592925	2.75488750216347	2.61353165291793	2.31903981556254	2.22650852980868
chr13:110261635-110263046	0.790772037862	0.790772037862	1.50589092972996	1.38404980679516	1.85598969730848	2.28392177230762	1.58496250072116	1.62760683812965	1.72246602447109	1.32768736417605
chr1:33445260-33445449	0.956056652412403	0.933572638261024	2.0703893278914	2.01077983875324	0.887525270741587	1.17632277264046	0.978195629681652	1.05658352836637	1.07724299893246	0.855989697308481
chr9:87488659-87488932	0.84799690655495	0.765534746362977	1.24488705912353	1.17632277264046	1.44360665147561	1.73984810269933	1.02856915219677	1.05658352836637	1.16349873228288	0.933572638261024
chr3:192848947-192849146	1.10433665981474	0.765534746362977	2.24488705912353	2.67355642399014	1.18269229751619	1.32768736417605	0.910732661902913	1.07724299893246	1.16349873228288	0.933572638261024
chr6:18125681-18126587	0.790772037862	0.823749360308273	1.96347412397489	2.24184018356467	2.52105073690096	2.54101915313356	1.81147103052984	1.62760683812965	1.05658352836637	1
chr6:137256300-137256981	0.985500430304885	0.879705766282288	0.925999418556223	2.10433665981474	1.02856915219677	1.09085343045111	0.887525270741587	0.963474123974886	1.02856915219677	1.19534759832222
chr2:202384691-202384994	0.823749360308273	0.956056652412403	1.41683974191283	1.57046293102604	1.33342373372519	1.59454854955035	1.20163386116965	1.16349873228288	1.37295209791183	1.58014548442338
chr2:26757923-26758376	0.903038270112912	1.0071955014042	1.50589092972996	1.90689059560852	2.48026512205446	2.64154602908752	1.17632277264046	1.18269229751619	1.09761079662642	0.910732661902913
chr22:31340880-31341048	1.03562390973072	0.985500430304885	1.76128527336162	1.81557542886257	1.57046293102604	1.68257329734758	1.42223300068305	1.44890095114513	1.28095631383106	1.29278174922785
chr22:31377841-31379105	0.84799690655495	0.903038270112912	1.4905701304462	1.40599235967584	2.26603689399532	2.09085343045111	1.99638874644762	1.71369581484336	1.68257329734758	1.83187724119167
chr10:77629833-77631573	1.90303827011291	1.88752527074159	4.19692173382033	4.1586601753465	4.71149490665009	4.74092756031863	4.25474519762921	4.06781078378962	3.54966917072649	3.40053792958373
chr10:77680007-77681560	0.84799690655495	0.790772037862	1.81557542886257	1.4276061727819	2.48800077083407	2.40053792958373	2.05311133645956	1.76977173924945	1.52606881166759	1.59454854955035
chr11:74954340-74954538	0.985500430304885	0.879705766282288	1.80322703643493	1.67807190511264	1.40599235967584	1.53605290024021	1.27500704749987	1.18269229751619	1.39506279951758	1.25701061820602
chr10:16779374-16780474	0.7311832415722	0.7311832415722	1.43829285157915	1.31614574229336	2.08065766334523	2.15704371014558	1.4541758931858	1.0071955014042	0.985500430304885	0.879705766282288
chr2:86393274-86394434	1.0071955014042	1.51096191927738	2.52606881166759	2.65535182861255	2.50589092972996	2.60407132366886	2.40053792958373	2.114367024952	2.02856915219677	2.09085343045111
chr5:95949994-95950178	0.84799690655495	0.933572638261024	1.26303440583379	2.13093086982645	1.0071955014042	1.15704371014558	0.978195629681652	0.985500430304885	0.985500430304885	0.978195629681652
chr18:14208639-14209984	0.790772037862	0.7311832415722	1.43829285157915	2.28983446517751	2.52105073690096	2.72683121703249	1.59931779369823	1.50080205305716	1.0071955014042	1
chr18:62637481-62638628	1.4594316186373	1.32192809488736	2.75274859140713	3.02680005934372	3.10433665981474	3.02147972741045	2.30742852519225	2.16671544496642	1.70929063572336	1.83187724119167
chr9:5598511-5598923	0.823749360308273	0.985500430304885	2.11769504266975	2.88752527074159	2.68257329734758	2.81352468929781	1.17632277264046	1.28688114778816	0.887525270741587	0.910732661902913
chr5:180466586-180469618	0.903038270112912	0.790772037862	2.35614381022528	1.78240856492737	3.0036022366802	2.83995958748953	3.11603199344711	3.17312743348066	2.60644222813161	2.65535182861255
chr6:39696916-39699583	0.7311832415722	0.903038270112912	1.40053792958373	1.64154602908752	2.41953889151378	2.28392177230762	2.19219416528334	1.98913900736823	1.89530262133331	1.87184364850932
chr5:142319023-142319891	0.879705766282288	0.790772037862	1.38404980679516	1.25096157353322	2.35049724708413	2.48542682717024	2.28095631383106	2.26903314645524	1.54596836910529	1.32768736417605
chr4:153472453-153473541	1.24488705912353	1.36176835941915	3.06004738366994	2.85798099512757	2.26603689399532	1.99276843076892	1.87578006306849	1.95233356636969	1.92219784839637	1.72683121703249
chr1:185398244-185399405	1.26303440583379	1.10433665981474	1.92219784839637	2.611172380044	1.74846123300404	1.4541758931858	1.09085343045111	1.18269229751619	0.963474123974886	1.19534759832222
chr2:25734730-25735516	0.7311832415722	0.669026765509631	0.948600847493356	1.51096191927738	2.08065766334523	2.0496307677246	1.22032995487956	1.18269229751619	0.782408564927373	0.831877241191673
chr15:98600195-98601386	1.15055967657538	1.0071955014042	2.43028527297778	2.19534759832222	2.62293035092018	2.65535182861255	2.57288966842058	2.52606881166759	1.89530262133331	1.88362081628567
chr9:106963932-106965561	0.903038270112912	0.84799690655495	1.65535182861255	1.65992455840238	3.37016428054021	3.40599235967584	2.64154602908752	2.05658352836637	1.16349873228288	1.15704371014558
chr1:87230652-87232500	1.90303827011291	1.6507645591169	3.43028527297778	3.49697358099828	3.40190347160796	3.21101219348551	2.38128337250378	2.08065766334523	2.34482849699744	2.114367024952
chr4:105360448-105361730	0.84799690655495	0.790772037862	1.71808758396052	2.22958792274065	2.36737106564853	2.21723071622067	1.68706068833989	1.24488705912353	1.24488705912353	1.02856915219677
chr10:12178274-12178764	1.42223300068305	1.03562390973072	2.4032677223393	2.40053792958373	2.74416109557041	2.78240856492737	2.27202318906105	2.32481060342048	1.63691458035588	1.75274859140713
chr5:135050284-135052046	0.790772037862	0.669026765509631	1	1.0703893278914	2.4032677223393	2.55090066464752	2.15055967657538	2.17632277264046	1.66902676550963	1.40053792958373
chr6:46054630-46054817	0.933572638261024	0.903038270112912	1.64154602908752	2.22958792274065	1.15704371014558	1.27500704749987	0.933572638261024	0.887525270741587	0.75702324650746	0.910732661902913
chr1:168348314-168348784	0.903038270112912	0.790772037862	1.32768736417605	1.90689059560852	1.80322703643493	1.85996954822103	0.807354922057604	1.26303440583379	0.782408564927373	1.02856915219677
chr2:165587265-165587999	0.84799690655495	0.84799690655495	1.54101915313356	1.58496250072116	1.60407132366886	1.66902676550963	1.55581615506164	1.36176835941915	1.48026512205446	1.56559717585423
chr1:183180370-183181379	0.84799690655495	0.956056652412403	1.66902676550963	1.57046293102604	1.81557542886257	2.03913839390696	2.09761079662642	1.90303827011291	1.13750352374994	1.53106949272595
chr13:49026469-49027561	0.669026765509631	0.790772037862	1.98550043030488	2.28983446517751	2	2.0036022366802	1.40599235967584	1.24488705912353	1.11769504266975	0.910732661902913
chr13:49044310-49045392	0.7311832415722	0.704871964456353	1.64154602908752	1.98185265328974	1.29865831556452	1.27500704749987	0.831877241191673	0.887525270741587	1.0071955014042	1
chr8:71953370-71954025	0.669026765509631	0.669026765509631	1.24488705912353	1.36176835941915	1.94110631094643	1.78240856492737	1.35049724708413	1.20789285164133	0.985500430304885	0.910732661902913
chr18:63602688-63604397	1.71369581484336	1.43829285157915	3.73876783680019	4.53356334821451	3.90689059560852	3.91552090075196	3.03913839390696	2.97269265400426	2.42492208821069	2.31034012061215
chr8:97928495-97930030	1.44360665147561	1.40053792958373	2.89141918684608	2.97085365434048	3.32912359629157	3.53480866123175	2.97085365434048	2.52606881166759	2.15055967657538	2.26303440583379
chr2:160102162-160102876	0.7311832415722	0.879705766282288	1.41683974191283	1.36176835941915	2.61588707391606	2.69821847822441	1.55581615506164	1.75702324650746	1.13750352374994	1.19534759832222
chr7:139752434-139753344	1.10433665981474	1.47508488294878	2.47508488294878	2.26603689399532	1.94110631094643	1.88362081628567	1.68706068833989	1.76977173924945	1.6959938131099	1.85996954822103
chr7:135668338-135668524	1.10433665981474	1.19534759832222	2.0703893278914	2.10433665981474	2.11103131238874	2.65535182861255	1.23878685958712	1.33913738491959	1.20163386116965	0.879705766282288
chr2:143401981-143402815	1.17632277264046	1.15055967657538	2.8094144442359	3.42492208821069	2.57773093149008	2.75488750216347	2.611172380044	2.52606881166759	1.76553474636298	1.90689059560852
chr9:19664764-19666294	0.84799690655495	0.903038270112912	2.44625622988956	2.27798474729977	4.24031432933371	4.40190347160796	3.01077983875324	2.81966818349646	2.01792190799726	1.94485844580754
chr6:142948796-142949336	1.0071955014042	0.84799690655495	1.85598969730848	1.71369581484336	1.33342373372519	1.25701061820602	1.02856915219677	1.32192809488736	1.11769504266975	1.0703893278914
chr11:76668781-76669138	0.765534746362977	0.903038270112912	1.34482849699744	1.25096157353322	2.17632277264046	1.98185265328974	2.48542682717024	2.37016428054021	1.8073549220576	1.65535182861255
chr5:159782158-159782765	1.08406426478847	0.985500430304885	1.85598969730848	1.90689059560852	2.25398926623079	2.55826763405574	1.82374936030827	1.85199883711245	1.32192809488736	1.25701061820602
chr3:10752112-10753158	0.790772037862	0.790772037862	1.47508488294878	1.38404980679516	1.80322703643493	1.99276843076892	1.42223300068305	1.48542682717024	0.963474123974886	1.11103131238874
chr1:93710968-93711475	1.28688114778816	1.08406426478847	2.33628338786443	2.41142624572647	2.75274859140713	3.06004738366994	2.21101219348551	1.96347412397489	1.4276061727819	1.53106949272595
chr1:93743900-93745305	0.879705766282288	1.15055967657538	3.45680614923047	3.43562859405209	3.81455042346181	3.68144926531496	3.13750352374994	3.10265813136374	2.47767732756531	2.24488705912353
chr1:93746128-93746302	0.669026765509631	0.7311832415722	1.04264433740849	1.0703893278914	1.52606881166759	1.68257329734758	1.29865831556452	1.24488705912353	1.20163386116965	0.933572638261024
chrX:118695941-118696295	1.24488705912353	1.13093086982645	2.33628338786443	2.59215800212536	1.33342373372519	1.36737106564853	1.31614574229336	1.07724299893246	1.6507645591169	1.4541758931858
chr6:43032883-43034696	0.790772037862	0.823749360308273	2.85199883711245	2.85798099512757	2.02502879449152	1.96716860753263	1.70487196445635	1.68706068833989	1.48026512205446	1.50080205305716
chr3:196154864-196155407	1.15055967657538	1.19534759832222	1.87184364850932	2.62993940943954	2.7311832415722	2.877744249949	1.97452931248388	2.03562390973072	1.77820857639809	1.75274859140713
chr3:63889468-63889981	0.903038270112912	0.879705766282288	1.68706068833989	1.65992455840238	1.74846123300404	2.0036022366802	1.31614574229336	1.30451104180995	1.26303440583379	0.978195629681652
chr13:24574510-24575661	1.790772037862	1.34482849699744	2.87184364850932	3.53729606709084	2.28392177230762	2.14404636961671	2.18269229751619	1.68706068833989	1.20163386116965	1.32768736417605
chr11:117962934-117963317	0.823749360308273	0.7311832415722	2.06004738366994	2.8499992594661	2.3305584000308	1.78240856492737	0.933572638261024	0.985500430304885	0.75702324650746	0.831877241191673
chr10:70579721-70580086	1.71369581484336	1.36176835941915	2.78868571061353	2.85798099512757	2.56071495447448	2.78240856492737	2.28095631383106	1.95233356636969	1.29865831556452	1.25701061820602
chr10:70589538-70590439	1.34482849699744	1.17632277264046	2.19219416528334	2.4541758931858	1.35614381022528	1.17632277264046	0.956056652412403	0.963474123974886	0.910732661902913	0.956056652412403
chr8:132925756-132926453	1.0071955014042	0.765534746362977	2.03562390973072	2.20789285164133	1.95233356636969	1.78240856492737	1.13750352374994	1.28688114778816	0.963474123974886	1.0703893278914
chr8:132930290-132931198	0.7311832415722	0.985500430304885	1.43829285157915	1.7311832415722	2.09085343045111	2.09085343045111	1.55581615506164	1.74416109557041	1.11769504266975	0.933572638261024
chr8:132959905-132960074	0.669026765509631	0.84799690655495	1.65535182861255	1.90689059560852	1.11769504266975	1.58014548442338	0.722466024471091	1.18269229751619	0.933572638261024	0.807354922057604
chr4:158527599-158527870	0.669026765509631	0.903038270112912	2.21412480535285	3.12101540096137	1.50589092972996	1.60880924267552	1.27500704749987	0.963474123974886	0.831877241191673	0.75702324650746
chr3:5205014-5206297	1.05658352836637	0.956056652412403	2.10433665981474	2.46466826700344	2.61588707391606	2.57288966842058	2.67129337248158	2.45154083301783	2.13750352374994	2.22650852980868
chr5:57242802-57244412	1.28688114778816	1.32192809488736	2.74631276642546	2.611172380044	2.99276843076892	3.22187708107703	2.16027483140859	2.15704371014558	1.66902676550963	1.76553474636298
chr14:102980034-102981427	0.903038270112912	0.790772037862	1.80322703643493	1.71369581484336	3.90689059560852	3.73009646559547	2.99457972421575	2.97269265400426	1.57531233068744	1.48542682717024
chr6:144853482-144853976	0.985500430304885	0.765534746362977	1.64154602908752	1.98185265328974	1.44360665147561	2.15704371014558	0.956056652412403	0.807354922057604	0.722466024471091	0.831877241191673
chr10:34282110-34282829	0.879705766282288	0.790772037862	1.74416109557041	2.66448284036468	1.61823865559545	1.50080205305716	0.933572638261024	0.985500430304885	0.669026765509631	0.782408564927373
chr10:49812959-49814251	0.7311832415722	0.669026765509631	1.24488705912353	1.20163386116965	1.67807190511264	1.84799690655495	1.0496307677246	0.887525270741587	0.782408564927373	0.807354922057604
chr7:90617510-90617884	1.05658352836637	1.10433665981474	2.86591881455221	3.47767732756531	3.21412480535285	3.27500704749987	2.16027483140859	2.24792751344359	1.28095631383106	1.17632277264046
chr1:211833101-211833946	1.0071955014042	0.956056652412403	3.20476675065461	3.49697358099828	3.27202318906105	3.33913738491959	1.86393845042397	1.87970576628229	1.26303440583379	1.38404980679516
chrX:130115298-130115495	1.05658352836637	0.823749360308273	1.71808758396052	1.799087306074	1.81557542886257	1.58014548442338	1.20163386116965	1.14404636961671	0.963474123974886	0.879705766282288
chr7:47762835-47763613	2.03210084316702	1.83187724119167	3.50080205305716	3.42492208821069	4.20789285164133	4.44890095114513	3.5385381636298	3.4032677223393	3.23112515787905	3.26903314645524
chr8:58167281-58167862	1.0071955014042	1.17632277264046	2.29572302453997	2.25398926623079	1.91838623444635	2.01435529297707	1.23878685958712	1.39506279951758	1.33913738491959	1.19534759832222
chr8:58195526-58197093	0.84799690655495	0.84799690655495	1.47508488294878	1.25096157353322	1.42223300068305	1.48542682717024	1.92599941855622	1.70043971814109	1.18269229751619	1.31034012061215
chr10:49157209-49157567	1.05658352836637	0.790772037862	1.84398384404833	1.89141918684608	1.50589092972996	1.68257329734758	1.27500704749987	1.44890095114513	1.33913738491959	1.13093086982645
chr5:116135434-116135826	1.0071955014042	0.765534746362977	1.58976348698498	1.84398384404833	1.18269229751619	1.53605290024021	0.933572638261024	0.807354922057604	1.24488705912353	1
chr6:2880360-2880507	0.956056652412403	0.823749360308273	1.58976348698498	2.37851162325373	1.28095631383106	1.27500704749987	1.02856915219677	0.839959587489532	0.75702324650746	0.807354922057604
chr7:156876352-156877414	0.790772037862	0.669026765509631	1.18269229751619	1.04264433740849	2.14404636961671	2.3305584000308	1.61353165291793	1.28688114778816	0.963474123974886	0.933572638261024
chr15:101396202-101398475	1.05658352836637	1.0071955014042	2.09423606984577	1.76553474636298	3.26753579806873	3.19692173382033	3.48542682717024	3.39506279951758	2.57531233068744	2.46988597627446
chr1:235240012-235242042	1.19534759832222	0.903038270112912	1.91073266190291	2.8011586560937	2.18586654531133	1.75274859140713	1.4541758931858	1.44890095114513	1.20163386116965	1.31034012061215
chr3:105364265-105364409	1.17632277264046	1.13093086982645	1.93734439215023	2.21723071622067	1.37295209791183	1.43295940727611	1.17632277264046	1.37851162325373	0.863938450423972	0.855989697308481
chr15:39965942-39967617	0.790772037862	0.669026765509631	1.18269229751619	1.46988597627446	2.68257329734758	2.56559717585422	1.83995958748953	1.30451104180995	1.29865831556452	1.15704371014558
chr4:26964044-26966387	1.0071955014042	0.823749360308273	2.64846544302731	2.94110631094643	2.87184364850932	2.78240856492737	1.97452931248388	2.08065766334523	1.75274859140713	1.99276843076892
chr12:108832261-108832429	0.879705766282288	0.669026765509631	1.26303440583379	1.76553474636298	1.73552217729654	1.8073549220576	1.0496307677246	1.20789285164133	0.910732661902913	0.910732661902913
chr3:18036235-18036861	0.7311832415722	1.15055967657538	1.4541758931858	2.06350294230616	1.47508488294878	1.27500704749987	0.722466024471091	0.863938450423972	0.831877241191673	0.879705766282288
chr1:206429395-206430843	1.7311832415722	1.59931779369823	2.89141918684608	3.20945336562895	4.34411833452143	4.48220292629596	3.48155728070859	3.61823865559545	1.85996954822103	1.78240856492737
chr1:206474747-206475604	1.15055967657538	1.30451104180995	3.65992455840238	3.66334461936608	3.91934008244201	3.82781902461732	2.60407132366886	2.6667565918848	1.8073549220576	1.64154602908752
chr1:206497672-206498039	0.903038270112912	0.985500430304885	3.0703893278914	2.8011586560937	1.57046293102604	1.27500704749987	1.22032995487956	1.16349873228288	1.32192809488736	1.51601514700366
chr3:151267125-151267253	1.05658352836637	0.84799690655495	1.32768736417605	1.99638874644762	1.11769504266975	1.0496307677246	0.782408564927373	0.941106310946432	0.782408564927373	0.722466024471091
chr3:151268362-151268526	1.22032995487956	1.28095631383106	2.02147972741045	2.81762325751143	1.28095631383106	1.64154602908752	0.933572638261024	0.963474123974886	0.887525270741587	0.933572638261024
chr3:151276319-151277144	1.13093086982645	1.58496250072116	3.07724299893246	3.27500704749987	3.53106949272595	3.31614574229336	1.89141918684608	2.04614178164472	1.58976348698498	1.72683121703249
chr15:101236213-101236519	1.42223300068305	1.42223300068305	2.59931779369823	2.71808758396052	1.44360665147561	1.55090066464752	1.36737106564853	1.68706068833989	1.51096191927738	1.58014548442338
chr15:101274873-101275510	0.765534746362977	0.790772037862	2.01077983875324	2.13093086982645	1.55581615506164	1.56559717585423	0.831877241191673	1.0071955014042	0.985500430304885	0.807354922057604
chr15:101286495-101287362	0.84799690655495	0.669026765509631	1.34482849699744	1.44890095114513	2.26603689399532	2.08065766334523	1.4541758931858	1.58014548442338	0.887525270741587	0.807354922057604
chr8:29681067-29681377	0.7311832415722	0.7311832415722	1.92219784839637	2.14404636961671	1.09761079662642	1.31034012061215	0.910732661902913	0.669026765509631	0.782408564927373	0.6959938131099
chr8:104244756-104245232	1.0071955014042	1.32192809488736	2.02147972741045	2.25398926623079	2.19534759832222	2.90303827011291	1.53605290024021	1.74416109557041	1.28095631383106	1.43295940727611
chr8:104278351-104279410	0.765534746362977	0.790772037862	1.43829285157915	1.44890095114513	1.80322703643493	2.21723071622067	1.61353165291793	1.24488705912353	1.35614381022528	0.910732661902913
chr6:5702356-5702573	0.7311832415722	0.790772037862	0.970853654340484	1.89141918684608	1.25701061820602	1.09085343045111	0.807354922057604	0.7311832415722	0.75702324650746	0.6959938131099
chr4:83179654-83181017	1.83187724119167	1.80322703643493	3.24640808724638	3.56559717585422	2.59215800212536	2.09085343045111	1.78659636189081	1.50080205305716	1.8073549220576	1.40053792958373
chr2:195467870-195469153	1.03562390973072	0.823749360308273	2.23572705983806	2.611172380044	1.42223300068305	1.76553474636298	1.36737106564853	1.03562390973072	1.16349873228288	1.0703893278914
chr2:195473866-195474373	1.36737106564853	1.23878685958712	2.35614381022528	2.64846544302731	2.08065766334523	2.27500704749987	1.58496250072116	1.61353165291793	1.79493566280354	1.96716860753263
chr11:36462430-36463766	1.17632277264046	1.03562390973072	2.4032677223393	2.21723071622067	2.73768676140986	3.1407786557828	1.74416109557041	1.95233356636969	1.75274859140713	1.62760683812965
chr7:131522322-131523042	0.956056652412403	0.790772037862	1.56071495447448	1.799087306074	1.87970576628229	2.38404980679516	1.29865831556452	1.18269229751619	0.985500430304885	1.0703893278914
chr7:131545536-131546855	0.84799690655495	0.7311832415722	1.41683974191283	1.36176835941915	2	2.18586654531133	1.53605290024021	1.56559717585423	1.05658352836637	1.21412480535285
chr1:150624441-150624957	1.80322703643493	1.75702324650746	3.78240856492737	4.44757919654888	2.80529245560071	2.57288966842058	1.52105073690096	1.90303827011291	1.37295209791183	1.31034012061215
chr1:150626062-150626390	1.08406426478847	0.823749360308273	2.76128527336162	3.25247621413522	1.67807190511264	1.46988597627446	1.31614574229336	1.0071955014042	1.26303440583379	0.879705766282288
chr15:74733081-74734037	0.669026765509631	0.790772037862	1.54101915313356	1.40599235967584	1.96716860753263	1.89530262133331	0.855989697308481	0.887525270741587	1.07724299893246	1.0496307677246
chr15:74784850-74785344	1.91838623444635	1.71369581484336	3.26153081524341	3.61353165291793	4.31903981556254	4.17871464117544	3.29130885982897	3.23419472295381	2.43562859405209	2.57288966842058
chr1:235336804-235337313	0.790772037862	0.823749360308273	1.56071495447448	1.15055967657538	1.55581615506164	1.99276843076892	1.86393845042397	1.85199883711245	1.4276061727819	1.09085343045111
chr1:65267227-65267624	0.879705766282288	0.879705766282288	1.38404980679516	1.98185265328974	0.887525270741587	1.02856915219677	0.855989697308481	0.887525270741587	0.887525270741587	0.782408564927373
chr5:40521098-40522385	1.80322703643493	1.68257329734758	3.35049724708413	3.99004721957379	3.4995270242151	4.03210084316702	3.32912359629157	3.51096191927738	1.99276843076892	1.73984810269933
chr22:26532503-26532938	1.10433665981474	0.903038270112912	1.65535182861255	2.02502879449152	1.4594316186373	1.81966818349646	1.35049724708413	1.37851162325373	1.0071955014042	0.956056652412403
chr6:43812924-43814168	1.13093086982645	0.985500430304885	2.06004738366994	1.81557542886257	2.4541758931858	3.03738222200308	2.47508488294878	2.21723071622067	2.0071955014042	1.8073549220576
chr10:74583987-74586624	1.38404980679516	1.28095631383106	3.0232553523003	3.51222688651396	3.03913839390696	2.96347412397489	2.31903981556254	2.08065766334523	1.98185265328974	2.21723071622067
chr16:21224391-21225598	0.790772037862	0.790772037862	2.08065766334523	2.11769504266975	3.21878116778407	3.1407786557828	1.50589092972996	1.41683974191283	0.831877241191673	1
chr1:161340902-161342899	1.0071955014042	0.669026765509631	1.85598969730848	2.26603689399532	3.39643353125099	3.36597242759338	2.33628338786443	2.17632277264046	1.0071955014042	1.15704371014558
chr1:161357590-161357878	1.10433665981474	0.933572638261024	1.60880924267552	1.96716860753263	1.44360665147561	1.9560566524124	1.17632277264046	1.05658352836637	0.985500430304885	1.32768736417605
chr1:161386454-161386874	1.60407132366886	0.765534746362977	3.06004738366994	3.79597469420667	3.34340782229781	3.27947129564447	2.40871186102943	2.3533232911629	1.05658352836637	1.09085343045111
chr3:124650682-124652166	1.19534759832222	1.23878685958712	2.39231742277876	1.98185265328974	2.49569516262407	2.28392177230762	2.01077983875324	1.82374936030827	1.89530262133331	1.79493566280354
chr3:16978339-16978580	0.765534746362977	0.823749360308273	1.4541758931858	1.76553474636298	1.0703893278914	1.0703893278914	0.910732661902913	1.03562390973072	0.910732661902913	0.910732661902913
chr22:28727978-28730605	0.790772037862	0.84799690655495	3.53106949272595	3.52732060787705	3.81762325751143	3.87578006306849	3.0232553523003	2.97269265400426	1.79493566280354	2.19534759832222
chr22:28787755-28788865	0.823749360308273	0.7311832415722	1.66902676550963	2.37851162325373	1.9297909977186	2.03913839390696	1.02856915219677	0.910732661902913	0.807354922057604	0.933572638261024
chr19:39675681-39676570	0.956056652412403	1.10433665981474	2.38404980679516	2.63923216324928	2.95791459863299	3.03738222200308	1.89141918684608	1.82374936030827	1.60880924267552	1.65535182861255
chr19:39677819-39680284	1.48026512205446	1.23878685958712	4.72628628972067	4.64212391615349	5.68341574703043	5.65792577227638	4.59395128394841	4.41751500288509	3.4931349223055	3.27351588970212
chr3:71045322-71046250	1.0071955014042	0.790772037862	1.71808758396052	2.37016428054021	1.9297909977186	2.31034012061215	1.77399632511117	1.59454854955035	1.18269229751619	1.17632277264046
chrX:13037630-13038039	0.7311832415722	0.7311832415722	1.58976348698498	2.01077983875324	1.0496307677246	0.722466024471091	0.6959938131099	0.807354922057604	0.6959938131099	0.722466024471091
chr10:102196538-102197414	1.10433665981474	1.32192809488736	2.61588707391606	2.8094144442359	3.46205231879643	3.23572705983806	2.58014548442338	2.51853513898218	1.63691458035588	1.58014548442338
chr2:111507113-111507955	0.933572638261024	0.765534746362977	1.94860084749336	2.16992500144231	1.80322703643493	2.09085343045111	1.17632277264046	1.36176835941915	1.18269229751619	1.19534759832222
chr1:159875853-159876034	0.790772037862	0.823749360308273	1.47508488294878	1.53106949272595	1.55581615506164	1.81966818349646	0.978195629681652	1.24488705912353	0.831877241191673	0.722466024471091
chr8:23501568-23502857	1.790772037862	1.43829285157915	2.79701297783614	3.36597242759338	4.02059109477325	4.21179097625254	2.82171021503467	2.46727948045998	1.70929063572336	1.60880924267552
chr8:23535724-23535919	1.03562390973072	1.19534759832222	1.96347412397489	2.11769504266975	1.64616265715789	1.66902676550963	0.910732661902913	1.24488705912353	0.963474123974886	0.956056652412403
chr1:214317861-214319351	0.7311832415722	0.84799690655495	1.20163386116965	1.20163386116965	2.13422093976063	1.58014548442338	1.11769504266975	1.24488705912353	1.28095631383106	0.978195629681652
chr18:48470417-48471641	0.7311832415722	0.7311832415722	1.32768736417605	1.1243281350022	2.41953889151378	2.36737106564853	1.43829285157915	1.33913738491959	1.16349873228288	1.09085343045111
chr1:89200787-89201612	1.05658352836637	1.23878685958712	2.84398384404833	2.91838623444635	2.76553474636298	2.88362081628567	1.82374936030827	1.70043971814109	1.48026512205446	1.73984810269933
chr1:89248785-89249515	0.7311832415722	0.669026765509631	1.13750352374994	0.871843648509318	2.64385618977472	2.55090066464752	1.22032995487956	1.43295940727611	0.933572638261024	0.807354922057604
chr1:89256910-89257446	0.7311832415722	0.903038270112912	2.10433665981474	2.24184018356467	2.38681094647222	2.67807190511264	2.53356334821451	2.90496571868403	1.32192809488736	1.19534759832222
chr1:89264739-89264952	0.669026765509631	0.669026765509631	1.34482849699744	1.27500704749987	1.83995958748953	1.98185265328974	1.82374936030827	1.9297909977186	1.0071955014042	0.933572638261024
chr1:89267079-89267464	0.879705766282288	0.7311832415722	1.18269229751619	1.40599235967584	1.91838623444635	1.53605290024021	2.16027483140859	1.83995958748953	0.985500430304885	1.19534759832222
chr1:89272365-89273529	1.91838623444635	2.13750352374994	3.79701297783614	4.01881218574282	4.66106547980695	4.77820857639809	3.91169158187234	3.77399632511117	3.17472598770613	3.00898878322725
chr1:89274154-89274907	1.7311832415722	1.4594316186373	3.8073549220576	4.39506279951758	4.55458885167764	4.52857131887076	3.27351588970212	3.28243980500639	2.08406426478847	2.27500704749987
chr1:89277751-89278159	0.7311832415722	0.7311832415722	2.22650852980868	2.83390207666916	4.57773093149008	4.55028504908841	2.91647664443772	2.98913900736823	0.933572638261024	1.09085343045111
chr1:89279148-89280281	1.10433665981474	0.823749360308273	3.75381844317354	4.41345868800798	4.44360665147561	4.30742852519225	3.13257684267001	3.09254574154357	1.58976348698498	1.60880924267552
chr1:89280849-89281672	0.84799690655495	0.669026765509631	2.53356334821451	3.51727569320958	3.80529245560071	3.72683121703249	2.20163386116965	2.36176835941915	1.32192809488736	1.15704371014558
chr1:89286553-89287750	2.59215800212536	1.95233356636969	3.58496250072116	4.23878685958712	4.41142624572646	4.20163386116965	3.47378691161437	3.48155728070859	2.16992500144231	2.53356334821451
chr1:89297942-89300527	1.05658352836637	0.84799690655495	3.63691458035588	4.1586601753465	4.76341157447001	4.69041709553247	2.34482849699744	2.22650852980868	1.6959938131099	1.32768736417605
chrX:19675222-19676239	1.9297909977186	1.61823865559545	2.86591881455221	3.56559717585422	2.76553474636298	2.8972404255748	2.21101219348551	2.02502879449152	1.60880924267552	1.29278174922785
chr3:40960629-40962529	1.13093086982645	0.985500430304885	2.63923216324928	3.3547342399706	2.15380533607904	2.59693514238723	1.96347412397489	1.89141918684608	1.63691458035588	1.15704371014558
chr18:28485570-28486563	0.84799690655495	0.7311832415722	1.38404980679516	1.93734439215023	1.63226821549951	1.46988597627446	1.43829285157915	1.26303440583379	1.0071955014042	0.855989697308481
chr2:69872301-69873005	0.7311832415722	0.669026765509631	1.02147972741045	1.15055967657538	1.23878685958712	1.75274859140713	0.910732661902913	0.910732661902913	0.831877241191673	0.782408564927373
chr7:50632638-50633175	0.669026765509631	0.7311832415722	1.74416109557041	1.57046293102604	1.31614574229336	1.40053792958373	1.33342373372519	1.16349873228288	1.05658352836637	1.13093086982645
chr20:44614980-44616580	0.903038270112912	0.84799690655495	2.38404980679516	1.6959938131099	2.23572705983806	2.27500704749987	2.19219416528334	2.03562390973072	2.05311133645956	2.08065766334523
chr16:87289454-87290871	0.704871964456353	0.790772037862	1.0703893278914	1.15055967657538	1.4594316186373	1.15704371014558	1.75702324650746	1.91456452349394	1.62293035092018	1.34482849699744
chr7:7705468-7707199	1.4594316186373	0.956056652412403	3.19377174339668	3.78345665436024	2.63691458035588	2.78868571061353	1.91456452349394	1.91456452349394	1.72246602447109	1.93357263826102
chr7:7713027-7714313	0.903038270112912	0.956056652412403	1.83187724119167	2.16992500144231	1.74846123300404	1.91073266190291	1.17632277264046	1.22650852980868	1.26303440583379	1.15704371014558
chr17:68705123-68707417	2.12763327972587	1.87184364850932	3.96901230751632	4.11353381959191	5.17032569441556	5.10517519226548	4.64846544302731	4.54720302475693	3.49697358099828	3.57288966842058
chr12:110494402-110494945	0.790772037862	0.903038270112912	1.84398384404833	1.40599235967584	2.15380533607904	2.1243281350022	1.15704371014558	1.44890095114513	0.985500430304885	0.933572638261024
chr21:15559625-15561404	0.669026765509631	0.7311832415722	1.56071495447448	2.01077983875324	2.47248777146274	2.37573453858316	1.38956681176273	1.65535182861255	1.29865831556452	1.40053792958373
chr13:98489783-98490222	1.03562390973072	1.03562390973072	2.15055967657538	2.11769504266975	2.14404636961671	2.4931349223055	1.55581615506164	1.74416109557041	1.4594316186373	1.31034012061215
chr11:43906985-43907861	0.7311832415722	0.669026765509631	1.84398384404833	2.11769504266975	1.89141918684608	1.81966818349646	1.0496307677246	1.30451104180995	1.02856915219677	0.956056652412403
chr1:116682541-116683419	0.903038270112912	0.956056652412403	1.62293035092018	1.46988597627446	1.47508488294878	1.92219784839637	1.86393845042397	1.81147103052984	1.54596836910529	1.65535182861255
chr8:61635967-61637224	0.7311832415722	0.790772037862	1.78659636189081	1.95233356636969	2.15380533607904	2.3305584000308	0.956056652412403	1.26303440583379	0.985500430304885	0.831877241191673
chr8:39083045-39084245	0.956056652412403	0.985500430304885	1.78659636189081	2.28983446517751	1.52606881166759	1.76553474636298	1.23878685958712	1.36176835941915	1.07724299893246	0.978195629681652
chr4:38306450-38307073	0.879705766282288	1.0071955014042	1.83187724119167	2.16992500144231	1.61823865559545	1.60880924267552	1.13750352374994	0.985500430304885	0.887525270741587	0.831877241191673
chr3:172760481-172760959	0.7311832415722	0.84799690655495	1.41683974191283	1.57046293102604	2.03562390973072	2.23572705983806	1.83995958748953	1.51601514700366	0.933572638261024	0.933572638261024
chr15:90148657-90149815	1.32768736417605	1.17632277264046	2.59215800212536	2.60169651648096	3.19377174339668	3.06522762277562	2.20163386116965	2.29572302453997	1.39506279951758	1.65535182861255
chr3:188341093-188341725	1.17632277264046	0.956056652412403	2.12763327972587	2.62993940943954	1.61823865559545	1.27500704749987	1.17632277264046	1.16349873228288	1.09761079662642	1.02856915219677
chr3:188394693-188394895	1.22032995487956	1.08406426478847	2.26603689399532	3.10097764772482	1.44360665147561	1.51601514700366	1.23878685958712	1.24488705912353	0.863938450423972	0.831877241191673
chr2:156396110-156396456	1.28688114778816	1.26303440583379	2.67807190511264	3.24031432933371	2.0703893278914	2.74846123300404	1.53605290024021	1.56559717585423	1.52606881166759	1.48542682717024
chr8:101316982-101319501	0.903038270112912	0.956056652412403	1.71808758396052	1.82781902461732	4.28835856219366	4.29130885982897	3.03913839390696	3.13093086982645	1.62293035092018	1.60880924267552
chr2:158776958-158777351	0.985500430304885	1.26303440583379	2.10433665981474	2.22958792274065	1.790772037862	1.92219784839637	1.90303827011291	1.95233356636969	1.22032995487956	1.32768736417605
chr7:141557454-141558881	0.84799690655495	0.956056652412403	2.81762325751143	2.89530262133331	2.52105073690096	2.55826763405574	1.52105073690096	1.59454854955035	1.60880924267552	1.58014548442338
chr1:156959522-156959796	0.879705766282288	0.7311832415722	2.19219416528334	2.01077983875324	1.18269229751619	0.933572638261024	0.910732661902913	0.839959587489532	0.782408564927373	0.831877241191673
chr1:44268929-44270810	2.22032995487956	2.15055967657538	3.87578006306849	3.80012335282653	3.03210084316702	2.95046841415012	2.6915341649192	2.64385618977472	2.69376571221778	2.65535182861255
chr4:2633987-2635147	0.7311832415722	0.704871964456353	1.15704371014558	1.31614574229336	1.80322703643493	2.02502879449152	1.53605290024021	1.28688114778816	1.24488705912353	1.11103131238874
chr1:11667356-11667788	0.823749360308273	0.933572638261024	2.03562390973072	1.65992455840238	2.04614178164472	1.71369581484336	1.63226821549951	1.81147103052984	1.79493566280354	1.65535182861255
chr13:40931500-40932155	0.956056652412403	0.7311832415722	1.18269229751619	1.55090066464752	1.83995958748953	1.9560566524124	1.59931779369823	1.50080205305716	0.933572638261024	0.722466024471091
chr14_GL000194v1_random:70896-71060	0.765534746362977	0.765534746362977	1.60880924267552	2.41142624572647	1.38956681176273	1.23266075679027	1.15704371014558	1.07724299893246	0.782408564927373	0.669026765509631
chr20:37218014-37218774	0.790772037862	0.903038270112912	2.36457243229586	2.27798474729977	2.48026512205446	3.06522762277562	2.24184018356467	1.81147103052984	1.58976348698498	1.46988597627446
chr11:6626853-6628224	1.28688114778816	1.4594316186373	2.41142624572647	2.72683121703249	3.20320115631661	3.18586654531133	2.66220549965362	2.57531233068744	2.53605290024021	2.27500704749987
chr18:76962891-76964498	1.42223300068305	1.05658352836637	2.08065766334523	2.8094144442359	2.21723071622067	2.54101915313356	1.93734439215023	2.05658352836637	1.68257329734758	1.4541758931858
chr16:87674212-87675582	1.36737106564853	1.30451104180995	2.9297909977186	3.15380533607904	3.28243980500639	3.29865831556452	2.96532254836725	2.73768676140986	2.03913839390696	2.32192809488736
chr12:16011879-16012523	0.790772037862	0.669026765509631	1.54101915313356	1.62293035092018	2.26603689399532	2.34766565630097	1.81147103052984	1.28688114778816	1.20163386116965	1.29278174922785
chr6:148513372-148513969	0.669026765509631	0.84799690655495	1.15704371014558	1.33913738491959	1.54101915313356	1.65535182861255	1.67355642399014	1.71369581484336	1.18269229751619	1.02856915219677
chr5:76690854-76692408	1.0071955014042	0.903038270112912	1.83187724119167	1.799087306074	2.17632277264046	2.09085343045111	2.13093086982645	1.86393845042397	1.35614381022528	1.31034012061215
chr7:17316083-17316747	1.05658352836637	1.05658352836637	1.83187724119167	2.09085343045111	2.03562390973072	2.38404980679516	1.75702324650746	1.98913900736823	1.28095631383106	1.31034012061215
chr15:80704291-80705347	0.790772037862	0.84799690655495	1.62293035092018	1.92219784839637	2.25398926623079	2.5033487351675	1.7311832415722	1.67355642399014	1.09761079662642	1.36737106564853
chr14:34018574-34019403	1.0071955014042	0.903038270112912	1.77399632511117	1.799087306074	1.77399632511117	1.8073549220576	1.40599235967584	1.44890095114513	1.09761079662642	1.17632277264046
chr14:34054958-34056212	0.84799690655495	0.823749360308273	2.63923216324928	3.46205231879643	4.03738222200308	3.90014226035982	3.17472598770613	3.02502879449152	1.68257329734758	1.94485844580754
chr11:85961088-85961905	1.08406426478847	0.7311832415722	1.60880924267552	1.57046293102604	1.4905701304462	1.64154602908752	0.956056652412403	1.0071955014042	1.16349873228288	0.831877241191673
chr9:137286249-137287249	1.51601514700366	1.63226821549951	2.91838623444635	3.00539998774259	2.90881290773955	2.78868571061353	1.82374936030827	1.83995958748953	2.12763327972587	1.9560566524124
chr1:228687595-228688126	1.13093086982645	1.08406426478847	3.06004738366994	2.98550043030489	2.799087306074	3.21101219348551	2.04264433740849	1.95233356636969	1.58976348698498	1.29278174922785
chr5:56435567-56436820	0.790772037862	0.704871964456353	1.78659636189081	1.65992455840238	2.26603689399532	2.24488705912353	1.55581615506164	1.53106949272595	1.11769504266975	1.19534759832222
chr18:69978576-69979726	1.76128527336162	1.59931779369823	3.29719141656586	3.6450098843911	2.57773093149008	2.62527048937469	2.60407132366886	2.51853513898218	2.38128337250378	2.28392177230762
chr20:46107189-46107351	0.823749360308273	1.17632277264046	1.84398384404833	2.6915341649192	1.55581615506164	1.72683121703249	0.887525270741587	1.0071955014042	0.910732661902913	0.956056652412403
chr20:46130099-46130724	0.765534746362977	0.84799690655495	1.24488705912353	1.22650852980868	1.50589092972996	1.53605290024021	1.7311832415722	1.78659636189081	1.52606881166759	1.31034012061215
chr3:129243892-129244067	0.7311832415722	0.704871964456353	1.04264433740849	1.22650852980868	2.6667565918848	2.83995958748953	1.23878685958712	1.16349873228288	0.933572638261024	0.879705766282288
chr10:5479418-5480733	0.84799690655495	0.790772037862	1.65535182861255	1.58496250072116	2.0703893278914	2.114367024952	2.50842865253186	2.17632277264046	2.08406426478847	2.26303440583379
chr8:100155737-100156491	1.40599235967584	1.42223300068305	3	3.0686708106651	2.99276843076892	3.02147972741045	1.92599941855622	2.02502879449152	1.68257329734758	1.83187724119167
chr11:57562090-57562748	0.823749360308273	0.84799690655495	1.41683974191283	1.0703893278914	2.51349074558812	2.22650852980868	1.90303827011291	1.91456452349394	1.76553474636298	1.41683974191283
chr5:56875572-56875735	0.903038270112912	0.903038270112912	1.22650852980868	2.09085343045111	0.910732661902913	1.09085343045111	0.887525270741587	0.807354922057604	0.75702324650746	0.782408564927373
chr20:38123012-38123539	1.05658352836637	0.956056652412403	2.74631276642546	2.50589092972996	2.09085343045111	1.98185265328974	1.57046293102604	1.28688114778816	1.28095631383106	1.0703893278914
chr9:22026160-22027131	1.91838623444635	1.77399632511117	3.71369581484336	3.4931349223055	4.01792190799726	4.13750352374993	3.88362081628567	3.90496571868403	2.79285535236249	2.85199883711245
chr4:4490141-4490323	0.84799690655495	0.669026765509631	1.76128527336162	2.41142624572647	1.89141918684608	2.26603689399532	1.4905701304462	1.26303440583379	1.07724299893246	0.933572638261024
chr4:14830993-14832508	1.15055967657538	1.03562390973072	2.22650852980868	1.92219784839637	2.73768676140986	2.60407132366886	2.8972404255748	2.53356334821451	2.12763327972587	2.09085343045111
chr2:48116528-48116803	1.77399632511117	1.47508488294878	3.25701061820602	3.81966818349646	2.65306001710456	2.67129337248158	1.68706068833989	1.62760683812965	1.29865831556452	1.40053792958373
chr17:42547927-42549600	1.28688114778816	1.34482849699744	2.93734439215023	2.68257329734758	3.59454854955035	3.56559717585422	2.91073266190291	2.78031009904338	2.75060650483559	2.79493566280354
chr17:42590632-42591538	0.704871964456353	0.7311832415722	1.47508488294878	1.95233356636969	2.57773093149008	2.61823865559545	1.89141918684608	1.86393845042397	1.56071495447448	1.27500704749987
chr9:114603069-114603719	1.03562390973072	1.53106949272595	2.19219416528334	2.67355642399014	3.05484847699562	2.90303827011291	1.53605290024021	1.32192809488736	1.29865831556452	1.27500704749987
chr9:114604278-114605102	1.36737106564853	1.51096191927738	2.90496571868403	3.20320115631661	3.12598165385472	2.95046841415012	2.41683974191283	2.27798474729977	2.03913839390696	1.94485844580754
chr9:114664276-114664412	0.823749360308273	0.933572638261024	1.20163386116965	1.95233356636969	1.20163386116965	1.38404980679516	0.831877241191673	0.941106310946432	0.6959938131099	0.722466024471091
chr9:114696983-114698060	1.60407132366886	1.17632277264046	3.30742852519225	3.50207595604579	3.18428029441938	3.09254574154357	2.06695024392463	1.81147103052984	1.57531233068744	1.48542682717024
chr17:29299168-29299687	0.790772037862	0.704871964456353	1.20163386116965	1.33913738491959	2.10097764772482	2.02502879449152	1.68706068833989	1.86393845042397	1.44360665147561	1.11103131238874
chr3:148822685-148823626	1.0071955014042	0.903038270112912	2.15055967657538	2.48542682717024	2.10097764772482	2.18586654531133	1.77399632511117	1.67355642399014	1.22032995487956	1.19534759832222
chr12:9666855-9668291	0.903038270112912	0.956056652412403	1.78659636189081	2.77610398807316	1.4594316186373	1.48542682717024	1.36737106564853	1.05658352836637	1.63691458035588	1.4541758931858
chr2:58038614-58039740	2.38404980679516	1.61823865559545	3.27649666564036	4.1101961777542	3.41413553298445	3.60762622084549	2.52606881166759	2.30742852519225	1.89530262133331	2.08065766334523
chr2:226970795-226972451	0.669026765509631	0.669026765509631	0.895302621333307	0.925999418556223	2.04614178164472	1.76553474636298	1.40599235967584	1.30451104180995	1.02856915219677	0.831877241191673
chr1:23337331-23337795	0.879705766282288	0.84799690655495	1.71808758396052	1.53106949272595	2.04614178164472	2.06004738366994	1.11769504266975	1.20789285164133	1.22032995487956	1.19534759832222
chr1:157428434-157430814	1.0071955014042	1.0071955014042	2.45680614923047	2.48542682717024	1.71808758396052	1.64154602908752	1.70487196445635	1.44890095114513	1.48026512205446	1.75274859140713
chr11:45345357-45346240	0.903038270112912	0.790772037862	1.26303440583379	1.46988597627446	1.37295209791183	1.17632277264046	1.38956681176273	1.71369581484336	1.13750352374994	1.36737106564853
chr1:109375783-109376020	0.790772037862	0.956056652412403	2.34482849699744	3.0686708106651	2.62993940943954	2.64846544302731	1.36737106564853	1.48542682717024	0.887525270741587	1.21412480535285
chr3:13149096-13150824	1.05658352836637	0.790772037862	1.68706068833989	1.38404980679516	2.76553474636298	2.52606881166759	2.03210084316702	1.85199883711245	1.72246602447109	1.27500704749987
chr11:35858945-35861163	1.51601514700366	1.10433665981474	3.32192809488736	3.46205231879643	2.75274859140713	2.72683121703249	1.799087306074	1.799087306074	1.49569516262407	1.53106949272595
chr7:40311225-40311781	0.7311832415722	0.669026765509631	0.895302621333307	1.09761079662642	1.67807190511264	1.59454854955035	0.722466024471091	0.941106310946432	0.722466024471091	0.722466024471091
chr11:66055852-66056915	0.765534746362977	0.765534746362977	2.21412480535285	2.20789285164133	2.83187724119167	2.58014548442338	2.35614381022528	2.48542682717024	1.26303440583379	1.19534759832222
chr3:46662946-46664083	0.790772037862	0.84799690655495	1.32768736417605	1.20163386116965	1.86789646399265	1.79493566280354	1.23878685958712	1.48542682717024	1.35614381022528	1.29278174922785
chr3:46678693-46678881	0.823749360308273	0.7311832415722	1.22650852980868	1.15055967657538	1.64616265715789	2.114367024952	1.38956681176273	1.24488705912353	1.13750352374994	1.31034012061215
chr2:100742221-100743607	1.44360665147561	1.05658352836637	2.38404980679516	2.49569516262407	2.57773093149008	2.34766565630097	2.23266075679027	2.27798474729977	2.05311133645956	1.93357263826102
chr2:100744254-100745087	0.879705766282288	0.7311832415722	1.7311832415722	1.81557542886257	1.66448284036468	1.60880924267552	1.85199883711245	1.56559717585423	1.44360665147561	1.27500704749987
chr5:35246916-35247934	0.879705766282288	0.669026765509631	1.4905701304462	1.31614574229336	1.73552217729654	1.55090066464752	1.29865831556452	0.941106310946432	1.0071955014042	0.978195629681652
chr11:2257979-2259389	0.7311832415722	0.7311832415722	2.0703893278914	1.58496250072116	2.90881290773955	3.13586316536868	2.04264433740849	1.7311832415722	1.68257329734758	1.60880924267552
chr11:2265412-2268343	3.04439411935845	2.74846123300404	5.04788732939655	4.76394266044725	5.63372181264101	5.48510476108097	4.50525580093216	4.42155994490182	3.95140129167431	3.64038956005495
chr1:119838221-119839748	1.28688114778816	1.47508488294878	3.50462039240355	3.67694435910691	3.40599235967584	3.73768676140986	3.21412480535285	3.10265813136374	2.33628338786443	2.51853513898218
chr16:85994990-85996511	1.80322703643493	1.43829285157915	3.53106949272595	3.45154083301783	3.18903382439002	3.64846544302731	2.58014548442338	2.58255600301406	2.40053792958373	2.47767732756531
chr16:85998435-85999582	1.0071955014042	1.10433665981474	2.68706068833989	2.42223300068305	2.7311832415722	2.73984810269933	2.15055967657538	1.65535182861255	1.93357263826102	1.72683121703249
chr1:1135849-1138256	1.05658352836637	1.15055967657538	2.46466826700344	1.6959938131099	3.28688114778816	3.30305008468167	3.05658352836637	3.10936055940423	2.92029330021101	2.72683121703249
chr15:95620999-95621433	0.790772037862	0.7311832415722	1	1.40599235967584	1.60407132366886	2.01435529297707	1.25701061820602	1.16349873228288	0.933572638261024	0.807354922057604
chr16:50201636-50202178	1.30451104180995	1.30451104180995	2.13750352374994	2.68257329734758	2.6667565918848	2.43562859405209	1.90303827011291	1.53106949272595	1.4276061727819	1.40053792958373
chr6:53140132-53141027	0.7311832415722	0.879705766282288	1.18269229751619	1.51096191927738	1.4905701304462	1.8073549220576	1.23878685958712	0.985500430304885	1.02856915219677	0.933572638261024
chr8:17529353-17531295	0.669026765509631	0.704871964456353	1.11769504266975	0.925999418556223	2.22650852980868	2.0496307677246	1.4541758931858	0.985500430304885	1.02856915219677	1.11103131238874
chr7:107172324-107172562	0.879705766282288	0.84799690655495	1.50589092972996	2.50589092972996	1.71808758396052	1.76553474636298	1.0703893278914	0.863938450423972	0.863938450423972	0.879705766282288
chr17:47744773-47745732	0.7311832415722	0.903038270112912	1.32768736417605	1.33913738491959	1.97819562968165	1.66902676550963	1.65992455840238	1.97819562968165	1.84799690655495	1.53106949272595
chr17:47753969-47754594	0.956056652412403	0.903038270112912	2.63226821549951	3.26903314645524	2.32192809488736	2.4931349223055	1.83995958748953	1.98913900736823	1.32192809488736	1.25701061820602
chr7:77573403-77573904	1.58496250072116	1.49569516262407	2.76128527336162	3.1407786557828	2.88947354253111	2.70487196445635	1.86393845042397	1.71369581484336	1.39506279951758	1.36737106564853
chr11:114291222-114292102	0.790772037862	0.84799690655495	1.62293035092018	1.40599235967584	2.71808758396052	2.66220549965362	1.63226821549951	1.7311832415722	1.09761079662642	1.11103131238874
chr13:51955114-51956589	0.956056652412403	0.84799690655495	1.66902676550963	1.22650852980868	2.05658352836637	2.09085343045111	1.75702324650746	1.68706068833989	1.62293035092018	1.92219784839637
chr13:51959260-51960394	0.669026765509631	0.7311832415722	1.52606881166759	1.25096157353322	2.52857131887076	2.46205231879643	1.42223300068305	1.36176835941915	1.05658352836637	1.19534759832222
chr13:51961684-51962476	0.7311832415722	0.704871964456353	1.40053792958373	1.55090066464752	2.49569516262407	2.67129337248158	1.67355642399014	1.58014548442338	1.16349873228288	1
chr9:113345634-113345834	0.879705766282288	0.7311832415722	1.62293035092018	2.11769504266975	0.807354922057604	0.831877241191673	0.722466024471091	0.75702324650746	0.669026765509631	0.669026765509631
chr9:113347905-113348246	0.790772037862	0.84799690655495	2.73984810269933	2.8011586560937	1.63226821549951	1.48542682717024	1.52105073690096	1.16349873228288	1.13750352374994	1.17632277264046
chr3:11784280-11786010	0.956056652412403	1.03562390973072	1.56071495447448	1.85996954822103	2.62993940943954	2.35614381022528	2.02147972741045	1.83995958748953	1.18269229751619	1.46988597627446
chr7:17709171-17710577	0.669026765509631	0.84799690655495	1.81557542886257	1.67807190511264	2.05658352836637	2.0703893278914	1.4905701304462	1.24488705912353	1.20163386116965	1.13093086982645
chr2:151423115-151424069	0.790772037862	0.7311832415722	1.56071495447448	1.82781902461732	1.790772037862	2.27500704749987	1.0071955014042	0.985500430304885	0.722466024471091	0.75702324650746
chr5:158058047-158058804	0.669026765509631	0.7311832415722	1.60880924267552	1.29278174922785	1.44360665147561	1.72683121703249	1.13750352374994	1.18269229751619	1.22032995487956	1.0703893278914
chr1:51726173-51728869	2.68257329734758	2.34198574722862	3.85897561429202	4.64443315240625	3.79181407116183	3.43162295971329	2.57288966842058	2.46727948045998	2.24184018356467	2.4276061727819
chr2:110846437-110847409	0.823749360308273	0.823749360308273	1.43829285157915	1.29278174922785	1.42223300068305	1.35049724708413	1.71808758396052	1.50080205305716	1.16349873228288	1.15704371014558
chr2:207798640-207798906	1.30451104180995	1.03562390973072	2.23572705983806	2.59215800212536	1.44360665147561	1.64154602908752	0.978195629681652	0.887525270741587	0.910732661902913	1
chr12:16173528-16173840	0.704871964456353	0.669026765509631	1.24488705912353	1.36176835941915	1.70487196445635	1.55090066464752	1.09085343045111	0.985500430304885	0.75702324650746	0.910732661902913
chr22:22999550-23001974	1.90303827011291	1.96716860753263	3.38818953715608	3.59454854955035	2.50589092972996	2.54101915313356	2.45154083301783	2.27798474729977	1.94485844580754	1.96716860753263
chr6:73734139-73735932	1.08406426478847	1.36176835941915	2.34482849699744	2.27798474729977	3.5197934862411	3.4905701304462	2.55581615506164	2.50842865253186	1.98185265328974	1.65535182861255
chr7:148620611-148622111	1.97085365434048	2.26002565596146	4.03033607837096	4.40599235967584	4.75488750216347	4.84699468696557	3.76659516172927	3.82068956055921	2.877744249949	2.88947354253111
chr5:66628067-66629631	0.84799690655495	0.956056652412403	1.41683974191283	1.57046293102604	2.35895882583233	2.55826763405574	1.23878685958712	1.41683974191283	0.831877241191673	1.0496307677246
chr19:14395727-14396757	0.903038270112912	0.790772037862	1.76128527336162	1.09761079662642	2.0703893278914	1.99276843076892	1.63226821549951	1.14404636961671	1.57531233068744	1.72683121703249
chr1:9522500-9522989	1.03562390973072	0.7311832415722	1.50589092972996	1.62293035092018	2.51349074558812	2.51096191927738	1.31614574229336	1.61353165291793	1.13750352374994	0.910732661902913
chrX:18954047-18954497	0.765534746362977	0.903038270112912	1.24488705912353	1.4276061727819	2.23572705983806	1.78240856492737	1.59931779369823	1.64154602908752	1.11769504266975	1.15704371014558
chr11:10765684-10766836	0.704871964456353	0.669026765509631	1.43829285157915	1.62293035092018	1.37295209791183	1.73984810269933	1.4905701304462	1.16349873228288	0.782408564927373	0.933572638261024
chr22:31238097-31238364	1.28688114778816	1.32192809488736	2.45680614923047	3.13422093976063	2.13422093976063	2.36737106564853	1.35049724708413	1.32192809488736	1.09761079662642	0.75702324650746
chr2:61688748-61690584	1.68257329734758	1.53106949272595	3.18269229751619	3.37712374912949	3.17312743348066	2.95791459863299	2.74846123300404	2.58255600301406	2.12763327972587	1.90689059560852
chr15:40263058-40263569	1.0071955014042	0.790772037862	1.54101915313356	1.44890095114513	1.55581615506164	1.58014548442338	1.50589092972996	1.53106949272595	1.48026512205446	1.09085343045111
chr13:21315720-21317228	0.669026765509631	0.790772037862	1.81557542886257	2.11769504266975	2.33913738491959	2.57288966842058	1.87578006306849	1.64154602908752	1.02856915219677	1.15704371014558
chr6:163467108-163468067	1.77399632511117	1.42223300068305	2.58496250072116	3.24031432933371	3.43962313755712	3.40599235967584	2.03210084316702	2.10097764772482	1.66902676550963	1.56559717585423
chr1:39272265-39272435	0.985500430304885	0.823749360308273	1.94860084749336	1.74846123300404	1.20163386116965	1.43295940727611	0.910732661902913	0.963474123974886	1.02856915219677	1.0496307677246
chr9:136900518-136903021	2.51349074558812	2.67129337248158	4.70431867776083	4.21723071622067	5.75915583380027	5.70376517879341	5.42189651204225	5.42054977211632	4.51159454153741	4.69877410890368
chr8:64818963-64820206	0.985500430304885	1.08406426478847	1.81557542886257	1.78240856492737	1.40599235967584	1.51601514700366	1.17632277264046	1.18269229751619	0.963474123974886	0.855989697308481
chr20:51411950-51413284	0.903038270112912	1.10433665981474	2.39231742277876	2.07724299893246	2.87184364850932	2.78868571061353	2.41683974191283	2.64385618977472	2.29865831556452	2.29278174922785
chr20:51414467-51415562	0.903038270112912	0.790772037862	2.21412480535285	1.6959938131099	1.97819562968165	2.08065766334523	1.50589092972996	1.85199883711245	1.76553474636298	1.8073549220576
chr1:116352062-116353426	1.42223300068305	1.58496250072116	2.82374936030827	3.42088657497553	3.02680005934372	3.02147972741045	2.38956681176273	2.16671544496642	1.48026512205446	1.59454854955035
chr10:7218333-7219514	0.7311832415722	0.704871964456353	1.02147972741045	1.22650852980868	1.83995958748953	1.75274859140713	1.55581615506164	1.50080205305716	0.831877241191673	0.831877241191673
chr10:7290819-7292050	1.17632277264046	1.36176835941915	2.61588707391606	2.27798474729977	2.6667565918848	2.46205231879643	2.37295209791183	2.77399632511117	1.97085365434048	1.78240856492737
chr17:13962622-13963432	0.790772037862	0.903038270112912	1.26303440583379	1.4905701304462	2.38681094647222	2.4276061727819	1.61353165291793	1.64154602908752	0.807354922057604	1.25701061820602
chr8:117933950-117934776	1.40599235967584	1.22032995487956	2.67807190511264	2.27798474729977	2.93922657772821	2.96901230751632	2.43295940727611	2.6507645591169	1.99276843076892	1.94485844580754
chr8:117946424-117947192	0.790772037862	0.790772037862	2.03562390973072	1.85996954822103	2.28392177230762	2.73335434061383	1.92599941855622	1.53106949272595	1.4276061727819	1.48542682717024
chr8:117952556-117952849	0.7311832415722	0.765534746362977	1.30451104180995	1.62293035092018	1.90689059560852	2.3305584000308	1.09085343045111	1.03562390973072	0.963474123974886	0.807354922057604
chr8:117998203-117999215	1.42223300068305	1.17632277264046	2.7311832415722	2.8011586560937	3.17312743348066	3.12928301694497	2.22342254993494	2.27798474729977	1.41142624572647	1.34482849699744
chr3:113062923-113064101	1.36737106564853	1.43829285157915	2.73984810269933	2.68257329734758	1.76128527336162	2.15704371014558	2.18269229751619	2.08065766334523	1.73984810269933	1.75274859140713
chr3:113076698-113077513	0.669026765509631	0.765534746362977	1.11769504266975	1.09761079662642	1.91838623444635	1.70043971814109	1.68706068833989	1.75702324650746	1.41142624572647	1.13093086982645
chrX:41451162-41451616	0.84799690655495	0.985500430304885	1.36176835941915	1.87578006306849	0.782408564927373	1.17632277264046	1.0703893278914	1.48542682717024	1.0071955014042	1.0703893278914
chr9:121975775-121977283	0.956056652412403	0.903038270112912	2.30742852519225	1.82781902461732	2.85798099512757	3.20163386116965	1.50589092972996	1.61353165291793	1.24488705912353	1.17632277264046
chr2:45903968-45904814	0.985500430304885	0.956056652412403	2.41142624572647	2.57288966842058	3.07724299893246	3.14567745519564	1.81147103052984	1.68706068833989	1.24488705912353	1.6959938131099
chr9:76680804-76681741	0.956056652412403	0.903038270112912	1.47508488294878	1.60407132366886	1.91838623444635	1.98185265328974	1.40599235967584	1.62760683812965	1.09761079662642	0.879705766282288
chr8:40118236-40121110	2.46988597627446	2.52105073690096	3.99095486039699	4.37016428054021	4.74846123300404	4.80012335282653	4.69209237542757	4.84749588378871	3.30305008468167	3.19534759832222
chr5:102218131-102218881	0.903038270112912	0.790772037862	1.47508488294878	1.44890095114513	1.44360665147561	1.94485844580754	1.13750352374994	1.18269229751619	1.02856915219677	1.02856915219677
chr7:30231997-30232776	1.10433665981474	1.19534759832222	2.35614381022528	2.90303827011291	2.25398926623079	2.52606881166759	1.74416109557041	1.799087306074	1.26303440583379	1.17632277264046
chr6:38130877-38132939	1.53106949272595	1.61823865559545	3.5385381636298	3.73768676140986	2.61588707391606	2.69821847822441	2.60407132366886	2.23878685958712	1.87184364850932	2.10433665981474
chr4:158234740-158236021	1.15055967657538	1.08406426478847	2.02147972741045	1.96716860753263	1.85598969730848	1.91073266190291	1.63226821549951	1.44890095114513	1.58976348698498	1.50080205305716
chr8:67692676-67693253	1.71369581484336	1.6507645591169	3.05311133645956	3.07553263116736	1.54101915313356	1.53605290024021	1.13750352374994	1.1243281350022	1.11769504266975	1.17632277264046
chr2:43010997-43011412	0.879705766282288	0.985500430304885	1.7311832415722	1.71369581484336	1.70487196445635	1.55090066464752	1.15704371014558	1.0071955014042	1.37295209791183	1.17632277264046
chr11:96114165-96115309	0.669026765509631	0.669026765509631	1.13750352374994	1.29278174922785	1.71808758396052	1.27500704749987	1.35049724708413	0.963474123974886	1.02856915219677	0.807354922057604
chr14:61619682-61621036	1.81966818349646	1.61823865559545	3.47508488294878	3.74200621086674	2.84599177066457	2.77399632511117	1.7311832415722	1.96347412397489	1.70929063572336	1.93357263826102
chr2:209505242-209505963	0.956056652412403	0.903038270112912	1.30451104180995	2.16992500144231	1.44360665147561	1.68257329734758	1.13750352374994	0.887525270741587	0.985500430304885	0.782408564927373
chr15:40945995-40946331	0.7311832415722	0.704871964456353	1.09085343045111	1.22650852980868	1.9297909977186	1.94485844580754	1.17632277264046	1.39506279951758	0.831877241191673	0.722466024471091
chr14:50308448-50308830	0.879705766282288	0.669026765509631	1.52606881166759	1.93734439215023	0.956056652412403	0.978195629681652	0.782408564927373	0.782408564927373	0.807354922057604	0.75702324650746
chr8:129261860-129262725	0.669026765509631	0.84799690655495	2.38404980679516	2.87381319835909	1.71808758396052	1.98185265328974	1.40599235967584	1.16349873228288	0.910732661902913	1.13093086982645
chr8:54105247-54106560	1.0071955014042	0.790772037862	1.78659636189081	2.01077983875324	2.39506279951758	2.06004738366994	1.64616265715789	1.26303440583379	1.20163386116965	1.23266075679027
chr18:59959230-59960926	0.903038270112912	0.903038270112912	1.64154602908752	2.24184018356467	2	1.81966818349646	1.0703893278914	0.963474123974886	0.910732661902913	1.15704371014558
chr12:28542999-28543584	0.7311832415722	0.7311832415722	1.56071495447448	1.62293035092018	1.77399632511117	2.28392177230762	1.42223300068305	1.05658352836637	0.933572638261024	0.722466024471091
chr2:113019694-113020379	0.790772037862	0.669026765509631	1.28688114778816	1.53106949272595	1.98913900736823	2.21723071622067	1.11769504266975	0.963474123974886	0.831877241191673	0.782408564927373
chr8:134013937-134014818	0.823749360308273	0.879705766282288	1.57531233068744	1.65992455840238	1.77399632511117	2.06004738366994	1.67355642399014	1.43295940727611	0.863938450423972	0.933572638261024
chr17:9372826-9373680	0.7311832415722	0.669026765509631	2.04614178164472	2.6915341649192	2.54596836910529	1.89530262133331	1.68706068833989	1.61353165291793	1.28095631383106	1.29278174922785
chr17:9389038-9390137	1.32768736417605	1.17632277264046	3.71369581484336	4.22958792274065	3.01077983875324	3.44890095114513	1.92599941855622	2.33342373372519	1.68257329734758	1.15704371014558
chr11:108161013-108164774	1.10433665981474	1.19534759832222	3.55581615506164	4.02502879449152	4.95559179175399	4.9126498648972	4.04351949366274	3.9297909977186	2.40053792958373	2.32192809488736
chr8:37786163-37786882	1.30451104180995	1.40053792958373	2.59931779369823	2.40053792958373	3.17791779219584	3.26002565596146	2.81557542886257	3.05311133645956	2.16027483140859	2.0703893278914
chr1:64826796-64830182	2.18586654531133	1.71369581484336	4.05658352836637	4.28021399581062	4.43496176018725	4.37573453858316	3.48155728070859	3.30742852519225	2.35614381022528	2.40871186102943
chr7:73691881-73692612	1.13093086982645	0.985500430304885	2.04614178164472	1.98185265328974	1.58976348698498	1.4541758931858	1.20163386116965	1.46466826700344	1.63691458035588	1.41683974191283
chr19:10706874-10707769	0.765534746362977	0.669026765509631	1.20163386116965	0.839959587489532	1.77399632511117	1.71369581484336	1.83995958748953	1.799087306074	1.58976348698498	1.0703893278914
chr19:10728120-10728395	1.44360665147561	1.58496250072116	2.86591881455221	2.9560566524124	2.70265754339091	2.68481873755322	2.06695024392463	2.0703893278914	1.6507645591169	1.66902676550963
chr19:10758034-10758174	0.790772037862	0.933572638261024	1.47508488294878	1.89141918684608	1.81557542886257	2.0496307677246	1.17632277264046	1.09761079662642	0.807354922057604	0.6959938131099
chr6:151229144-151230159	0.7311832415722	0.790772037862	1.56071495447448	1.58496250072116	1.83995958748953	1.99276843076892	1.65992455840238	1.44890095114513	0.863938450423972	1.13093086982645
chr11:57642408-57642856	1.24488705912353	1.19534759832222	2.23572705983806	2.28983446517751	1.67807190511264	1.81966818349646	1.43829285157915	1.36176835941915	1.16349873228288	1.09085343045111
chr15:41423980-41424891	0.790772037862	0.956056652412403	1.60880924267552	2.30158764660319	2.70929063572336	2.90303827011291	1.85199883711245	1.9297909977186	1.4276061727819	1.38404980679516
chr15:41428761-41430234	0.956056652412403	0.823749360308273	1.93734439215023	1.81557542886257	3.11603199344711	2.83390207666916	2.43295940727611	2.22650852980868	1.56071495447448	1.71369581484336
chr15:41481340-41481977	0.7311832415722	0.7311832415722	1.76128527336162	2.16992500144231	3.62058641045188	3.4905701304462	2.50842865253186	2.4594316186373	1.60880924267552	1.32768736417605
chr15:41482789-41484292	1.17632277264046	1.05658352836637	2.70929063572336	2.92599941855622	4.10097764772482	4.14812063112396	3.45680614923047	3.25398926623079	2.58255600301406	2.0703893278914
chrX:11364873-11365353	1.0071955014042	1.03562390973072	2.50080205305716	2.62058641045188	1.94110631094643	2.23572705983806	1.40599235967584	1.36176835941915	1.02856915219677	1.0703893278914
chr3:23699993-23701236	1.05658352836637	0.790772037862	1.70043971814109	2.31324585178756	2.92029330021101	3.02147972741045	1.82374936030827	1.95233356636969	0.933572638261024	1.34482849699744
chr4:74768995-74770681	0.790772037862	0.84799690655495	1.68706068833989	1.95233356636969	1.0703893278914	1.29278174922785	1.27500704749987	0.839959587489532	0.910732661902913	1.02856915219677
chr7:55073870-55074502	0.669026765509631	0.669026765509631	0.948600847493356	0.985500430304885	1.60407132366886	1.71369581484336	0.855989697308481	1.1243281350022	0.782408564927373	0.782408564927373
chr20:41432268-41433455	0.765534746362977	0.669026765509631	2.69376571221778	2.90303827011291	2.31324585178756	2.25398926623079	1.74416109557041	1.74416109557041	1.18269229751619	1.27500704749987
chr8:71622046-71625363	1.0071955014042	1.05658352836637	2.47508488294878	2.65535182861255	2.91456452349394	2.55826763405574	3.01077983875324	2.50080205305716	2.39231742277876	2.35614381022528
chr12:4904636-4905307	0.669026765509631	0.669026765509631	0.895302621333307	0.807354922057604	2.08065766334523	1.93357263826102	1.27500704749987	1.26303440583379	0.831877241191673	0.831877241191673
chr12:4943155-4944430	1.10433665981474	0.790772037862	1.76128527336162	1.98185265328974	1.98913900736823	2.06004738366994	1.58496250072116	1.46466826700344	1.48026512205446	1.29278174922785
chr7:99513836-99514637	0.669026765509631	0.669026765509631	1.54101915313356	1.799087306074	2.14404636961671	2.29278174922785	1.22032995487956	1.1243281350022	0.782408564927373	0.807354922057604
chr7:99515735-99516777	0.903038270112912	0.669026765509631	1.96347412397489	1.71369581484336	2.54596836910529	2.51096191927738	1.58496250072116	1.14404636961671	1.09761079662642	0.910732661902913
chr8:132835183-132835733	1.24488705912353	1.15055967657538	2.12763327972587	2.31324585178756	1.15704371014558	1.0703893278914	1.4905701304462	1.16349873228288	1.07724299893246	1.02856915219677
chr6:133240506-133243522	0.7311832415722	0.790772037862	1.26303440583379	0.925999418556223	2.11103131238874	1.66902676550963	2.64846544302731	2.51853513898218	2.45154083301783	2.4931349223055
chr3:58073525-58075434	1.68257329734758	1.61823865559545	3.18269229751619	3.62760683812965	3.10433665981474	3.19219416528334	1.59931779369823	1.75702324650746	1.6959938131099	1.76553474636298
chr20:50324441-50324741	1.08406426478847	1.15055967657538	2.70929063572336	3.18428029441938	2.47248777146274	2.83995958748953	1.4905701304462	1.75702324650746	1.02856915219677	1.02856915219677
chr6:44314525-44315018	1.03562390973072	1.05658352836637	2.12763327972587	1.95233356636969	1.6915341649192	1.53605290024021	1.59931779369823	1.32192809488736	1.26303440583379	0.879705766282288
chr18:3473269-3473568	0.985500430304885	0.903038270112912	1.52606881166759	1.95233356636969	1.89141918684608	1.98185265328974	1.70487196445635	1.74416109557041	1.33913738491959	1.4541758931858
chr1:112360191-112361320	1.08406426478847	0.903038270112912	1.97452931248388	2.19534759832222	2.08065766334523	2.53356334821451	1.82374936030827	1.70043971814109	1.60880924267552	1.11103131238874
chr1:112388692-112388960	0.985500430304885	0.933572638261024	1.92219784839637	1.71369581484336	0.722466024471091	0.807354922057604	0.855989697308481	0.863938450423972	0.933572638261024	0.855989697308481
chr4:77484554-77486033	0.7311832415722	0.704871964456353	1.20163386116965	0.925999418556223	1.15704371014558	1.25701061820602	1.33342373372519	1.53106949272595	1.76553474636298	1.34482849699744
chr1:234385560-234386594	0.790772037862	0.7311832415722	1.4905701304462	1.6959938131099	1.6915341649192	2.0036022366802	1.15704371014558	1.14404636961671	0.6959938131099	0.855989697308481
chr8:102286860-102287842	1.13093086982645	1.08406426478847	2.06004738366994	2.03562390973072	2.81966818349646	3.25096157353322	2.12101540096137	1.87970576628229	1.51096191927738	1.55090066464752
chr2:171420989-171421775	1.0071955014042	0.903038270112912	1.76128527336162	1.99638874644762	1.73552217729654	1.71369581484336	1.17632277264046	1.32192809488736	1.02856915219677	0.956056652412403
chr1:156720541-156721870	1.0071955014042	1.05658352836637	2.85798099512757	2.86591881455221	3.52356195605701	3.41413553298445	2.07724299893246	2.18586654531133	1.63691458035588	1.32768736417605
chr8:100428705-100429438	1.71369581484336	1.38404980679516	2.60880924267552	3.04788732939655	3.14241343787374	3.04264433740849	2.46727948045998	2.30742852519225	2.19219416528334	1.99276843076892
chr14:85411309-85411467	0.933572638261024	0.790772037862	1.30451104180995	2.16992500144231	1.37295209791183	1.32768736417605	0.933572638261024	0.963474123974886	0.831877241191673	0.6959938131099
chr14:85426569-85427041	1.19534759832222	1.0071955014042	2.06004738366994	1.96716860753263	0.956056652412403	1.19534759832222	1.0496307677246	1.0071955014042	1.0071955014042	0.910732661902913
chr6:381690-382330	0.669026765509631	0.790772037862	1.32768736417605	0.871843648509318	1.67807190511264	1.68257329734758	1.09085343045111	1.20789285164133	1.18269229751619	0.910732661902913
chrX:13257486-13258414	0.790772037862	0.903038270112912	1.28688114778816	1.78240856492737	1.54101915313356	1.8073549220576	1.43829285157915	1.33913738491959	1.09761079662642	1.13093086982645
chr4:36351212-36351490	1.22032995487956	1.28095631383106	2.26603689399532	2.34766565630097	1.91838623444635	2.32192809488736	1.4541758931858	1.39506279951758	1.16349873228288	1.55090066464752
chr8:125330691-125330972	0.7311832415722	0.704871964456353	2.38404980679516	2.53356334821451	1.70487196445635	2.03913839390696	1.13750352374994	0.887525270741587	0.887525270741587	0.956056652412403
chr1:59046642-59047203	1.49569516262407	1.26303440583379	3.11769504266975	3.09423606984577	3.51475349843975	3.61588707391606	3.11103131238874	3.31614574229336	1.95977015521147	2.20476675065461
chr11:46228898-46229515	0.790772037862	0.7311832415722	1.56071495447448	1.89141918684608	1.61823865559545	1.60880924267552	1.02856915219677	0.985500430304885	0.963474123974886	0.879705766282288
chr21:35682463-35684015	1.10433665981474	1.10433665981474	1.98550043030488	2.60169651648096	2.21723071622067	2.21723071622067	2.03210084316702	2.05658352836637	1.56071495447448	1.68257329734758
chr1:156342198-156342814	0.903038270112912	1.08406426478847	2.04614178164472	2.54349588342577	1.55581615506164	1.27500704749987	1.61353165291793	1.44890095114513	1.28095631383106	1.19534759832222
chr2:38472887-38475357	1.28688114778816	1.38404980679516	3.00539998774259	3.17312743348066	2.61588707391606	2.58976348698498	1.75702324650746	1.83995958748953	1.62293035092018	1.50080205305716
chr4:102987061-102989235	1.03562390973072	0.7311832415722	3.50969584193339	3.96901230751632	3.9136075118231	3.62293035092018	2.67129337248158	2.50842865253186	1.26303440583379	1.89530262133331
chr4:102990444-102990879	0.7311832415722	0.704871964456353	1.41683974191283	1.46988597627446	2.29278174922785	2.61823865559545	1.31614574229336	1.44890095114513	1.09761079662642	1.0496307677246
chr14:68449399-68450437	0.903038270112912	1.0071955014042	1.62293035092018	1.60407132366886	1.89141918684608	2.27500704749987	1.38956681176273	1.39506279951758	1.4276061727819	1.23266075679027
chr14:68466406-68466894	2.46988597627446	2.17312743348066	3.78972925137577	4.16188768237689	4.04264433740849	4.1586601753465	2.88557436437143	2.85399564717639	1.98185265328974	1.92219784839637
chr1:59180620-59181457	0.84799690655495	0.956056652412403	1.71808758396052	2.0496307677246	1.74846123300404	1.94485844580754	1.70487196445635	1.36176835941915	1.24488705912353	1.23266075679027
chr3:29353835-29355230	0.669026765509631	0.790772037862	1.43829285157915	1.67807190511264	2.53605290024021	2.30158764660319	1.58496250072116	1.37851162325373	1.20163386116965	1.13093086982645
chr1:180360106-180360576	0.879705766282288	0.669026765509631	1.54101915313356	1.81557542886257	1.74846123300404	1.75274859140713	1.31614574229336	1.16349873228288	0.863938450423972	1.0703893278914
chr1:9228563-9229032	0.933572638261024	1.15055967657538	2.10433665981474	2.65535182861255	2.13422093976063	1.93357263826102	1.36737106564853	1.20789285164133	1.07724299893246	0.855989697308481
chr1:9231006-9231137	0.84799690655495	0.879705766282288	1.52606881166759	1.93734439215023	1.31614574229336	1.11103131238874	1.0071955014042	0.941106310946432	0.933572638261024	0.956056652412403
chr7:135898627-135899884	0.790772037862	0.669026765509631	1.26303440583379	1.22650852980868	1.86789646399265	2.23572705983806	1.78659636189081	1.56559717585423	1.24488705912353	1.34482849699744
chr12:6742982-6743607	0.933572638261024	1.22032995487956	1.78659636189081	2.18269229751619	1.73552217729654	1.72683121703249	1.50589092972996	1.55090066464752	1.24488705912353	1.25701061820602
chrX:119389035-119390284	0.765534746362977	0.7311832415722	1.26303440583379	1.33913738491959	1.87970576628229	1.92219784839637	1.38956681176273	1.39506279951758	1.28095631383106	0.879705766282288
chr14:75978383-75979667	0.879705766282288	0.823749360308273	1.60880924267552	1.15055967657538	1.61823865559545	1.72683121703249	1.81147103052984	1.91456452349394	2.06350294230616	1.92219784839637
chrX:20143401-20143909	1.13093086982645	0.933572638261024	2.877744249949	3.43562859405209	3.23419472295381	3.34908214639109	2.38956681176273	2.28688114778816	1.24488705912353	1.34482849699744
chr17:29185178-29185630	0.956056652412403	1.19534759832222	2.98185265328974	3.08915913191124	2.11103131238874	2.25398926623079	1.87578006306849	1.78659636189081	1.4594316186373	1.34482849699744
chr2:64222876-64223564	2.19849415363908	2.02856915219677	3.73226919950145	3.96532254836725	3.75702324650746	4.01792190799726	2.85996954822103	2.99638874644762	2.4594316186373	2.24488705912353
chr2:64258604-64258890	1.32768736417605	1.17632277264046	2.27500704749987	2.8094144442359	1.66448284036468	1.55090066464752	1.02856915219677	1.07724299893246	1.02856915219677	0.933572638261024
chr7:157657965-157659191	1.0071955014042	0.903038270112912	1.81557542886257	1.40599235967584	2.15380533607904	2.14404636961671	2.28983446517751	2.10097764772482	2.28983446517751	2.02502879449152
chr1:21436531-21437607	0.7311832415722	0.7311832415722	1.56071495447448	0.669026765509631	1.80322703643493	1.62760683812965	1.86393845042397	2	1.98185265328974	1.71369581484336
chr10:112861657-112862636	1.34482849699744	1.15055967657538	2.25701061820602	2.48542682717024	2.0703893278914	1.9560566524124	1.43829285157915	1.30451104180995	1.48026512205446	1.21412480535285
chr12:8622486-8623026	1.42223300068305	1.19534759832222	2.24488705912353	2.55336050333533	2.35895882583233	2.55826763405574	1.85199883711245	1.97819562968165	1.97085365434048	1.58014548442338
chr13:33145749-33147472	0.879705766282288	1.13093086982645	2.25701061820602	2.42223300068305	1.86789646399265	1.98185265328974	2.16027483140859	1.94110631094643	1.97085365434048	1.94485844580754
chr12:118314803-118316068	1.36737106564853	1.63226821549951	2.53356334821451	2.97819562968165	2.68257329734758	2.53356334821451	1.70487196445635	1.70043971814109	1.37295209791183	1.19534759832222
chr3:189966503-189967466	0.7311832415722	0.7311832415722	1.64154602908752	2.02502879449152	2.02502879449152	2.10433665981474	1.11769504266975	1.07724299893246	0.910732661902913	0.831877241191673
chr10:11949122-11949438	0.7311832415722	0.704871964456353	1.18269229751619	1.38404980679516	1.31614574229336	1.88362081628567	1.17632277264046	1.16349873228288	1.33913738491959	0.879705766282288
chr20:59428576-59429816	1.05658352836637	0.84799690655495	1.52606881166759	1.84398384404833	1.97819562968165	1.87184364850932	1.65992455840238	1.24488705912353	1.51096191927738	1.4541758931858
chr10:89363599-89364955	2.4032677223393	2.19534759832222	3.77505054148317	4.28909670241999	2.44625622988956	2.19534759832222	1.53605290024021	2	1.68257329734758	2.03562390973072
chr13:53124671-53125622	0.790772037862	0.7311832415722	2.48284828306847	2.64846544302731	3.30597052098439	3.611172380044	2.48542682717024	2.4931349223055	1.4276061727819	1.34482849699744
chr13:53136642-53138725	0.669026765509631	0.7311832415722	1.0703893278914	1.04264433740849	3.11603199344711	3.16671544496642	1.38956681176273	1.56559717585423	0.963474123974886	0.879705766282288
chr13:53144870-53145775	0.903038270112912	0.903038270112912	2.50080205305716	2.32481060342048	2.64385618977472	3.20163386116965	1.99638874644762	2.08065766334523	1.35614381022528	1.55090066464752
chr4:155642116-155642267	0.669026765509631	0.704871964456353	1.71808758396052	2.41142624572647	0.933572638261024	1.43295940727611	0.75702324650746	0.910732661902913	0.669026765509631	0.722466024471091
chr4:155645715-155646487	0.823749360308273	0.704871964456353	1.43829285157915	2.07724299893246	1.23878685958712	1.11103131238874	1.02856915219677	0.863938450423972	0.722466024471091	0.807354922057604
chr14:59823188-59823774	0.790772037862	0.823749360308273	1.91073266190291	2.24184018356467	1.22032995487956	1.19534759832222	0.855989697308481	0.863938450423972	0.807354922057604	1.02856915219677
chr2:217438837-217440443	1.15055967657538	0.956056652412403	2.19219416528334	2.28983446517751	2.35895882583233	2.29278174922785	1.7311832415722	1.51601514700366	1.81966818349646	1.41683974191283
chr6:63880111-63881035	0.669026765509631	0.669026765509631	1.18269229751619	1.09761079662642	1.80322703643493	1.75274859140713	1.50589092972996	1.0071955014042	0.782408564927373	1.0703893278914
chrX:132102911-132103352	0.879705766282288	0.7311832415722	1.20163386116965	1.33913738491959	1.77399632511117	1.79493566280354	1.17632277264046	1.14404636961671	0.887525270741587	0.722466024471091
chr1:11759457-11760566	0.669026765509631	0.669026765509631	1.15704371014558	0.925999418556223	2.62993940943954	2.44360665147561	1.99638874644762	1.59454854955035	1.18269229751619	1.11103131238874
chr7:143509372-143509496	0.933572638261024	0.879705766282288	1.68706068833989	2.0496307677246	0.956056652412403	0.978195629681652	0.831877241191673	0.7311832415722	0.807354922057604	0.831877241191673
chr11:119509313-119510671	2.85996954822103	2.77188557851537	5.11311703639072	5.21994291395413	4.31686980506433	4.34411833452143	3.81966818349646	3.92029330021101	2.799087306074	2.877744249949
chr11:119511394-119513434	2.18586654531133	2.55581615506164	4.43229133824778	3.94673086014031	3.92599941855622	3.89044669267991	4.05224198118114	3.95140129167431	3.58976348698498	3.37989816352469
chr6:15048257-15049233	0.790772037862	0.7311832415722	1.56071495447448	1.29278174922785	2.1243281350022	2.02502879449152	1.65992455840238	1.1243281350022	1.18269229751619	0.956056652412403
chr1:236663717-236664815	0.84799690655495	0.933572638261024	1.54101915313356	1.29278174922785	1.77399632511117	1.8073549220576	1.75702324650746	1.43295940727611	1.18269229751619	1.21412480535285
chr10:20202353-20202625	1.0071955014042	0.765534746362977	1.54101915313356	1.78240856492737	1.38956681176273	1.87184364850932	1.22032995487956	1.03562390973072	0.985500430304885	0.879705766282288
chr1:172345148-172345359	0.933572638261024	0.879705766282288	1.38404980679516	2.30158764660319	1.11769504266975	0.933572638261024	0.887525270741587	0.807354922057604	0.831877241191673	0.722466024471091
chr2:170214380-170214998	0.7311832415722	0.7311832415722	1.41683974191283	1.4276061727819	1.55581615506164	1.60880924267552	1.64616265715789	1.03562390973072	1.24488705912353	0.6959938131099
chr7:18874447-18875204	0.669026765509631	0.790772037862	1.26303440583379	1.4276061727819	1.61823865559545	1.51601514700366	2.07724299893246	1.64154602908752	0.782408564927373	1.17632277264046
chr9:21615022-21616912	1.36737106564853	1.40053792958373	2.35614381022528	2.85798099512757	2.72465027173297	2.76765479823735	2.43295940727611	2.32481060342048	1.84799690655495	1.72683121703249
chr15:43637993-43639292	0.669026765509631	0.669026765509631	2.64846544302731	2.73552217729654	3.44493204894218	3.43162295971329	2.20163386116965	2.09085343045111	1.84799690655495	1.56559717585423
chr15:43645332-43646920	0.669026765509631	0.7311832415722	1.88362081628567	2.31324585178756	2.56803210477128	2.51096191927738	1.29865831556452	1.44890095114513	1.13750352374994	1.32768736417605
chr9:111849144-111849972	1.05658352836637	1.15055967657538	1.87184364850932	2.24184018356467	1.9297909977186	1.66902676550963	1.33342373372519	1.43295940727611	1.39506279951758	1.41683974191283
chr9:81259864-81260988	1.26303440583379	1.26303440583379	2.10433665981474	2.56315813040281	1.74846123300404	2.08065766334523	1.43829285157915	1.48542682717024	1.41142624572647	1.43295940727611
chr17:40614617-40618022	1.61823865559545	1.74416109557041	4.13996056954546	3.81147103052984	4.73768676140986	4.60821785302146	4.24944534108584	4.08151006812092	3.88362081628567	3.85299758761332
chr13:50710671-50710815	0.903038270112912	0.823749360308273	2.26603689399532	2.56315813040281	1.74846123300404	1.88362081628567	1.20163386116965	1.67355642399014	0.863938450423972	0.956056652412403
chr13:50745314-50746108	0.790772037862	0.765534746362977	1.88362081628567	2.31324585178756	0.782408564927373	0.879705766282288	0.831877241191673	0.839959587489532	0.722466024471091	0.669026765509631
chr3:28326342-28327622	1.44360665147561	1.58496250072116	2.56803210477128	3.00539998774259	2.43028527297778	2.27500704749987	1.61353165291793	1.43295940727611	1.72246602447109	1.4541758931858
chr11:122068156-122070296	0.879705766282288	0.765534746362977	2.26603689399532	2.78450398292957	2.35049724708413	2.58014548442338	1.68706068833989	1.86393845042397	1.6507645591169	1.38404980679516
chr9:68545416-68545914	1.63691458035588	1.75702324650746	2.99276843076892	3.33342373372519	2.59931779369823	2.25398926623079	2.08746284125034	2.03562390973072	1.60880924267552	1.68257329734758
chr20:54150893-54153158	1.0071955014042	1.30451104180995	2.68706068833989	2.16992500144231	3.68032435684402	3.79181407116183	3.41006969175638	3.26903314645524	2.62058641045188	2.30158764660319
chr11:119230791-119231681	0.84799690655495	1.26303440583379	1.74416109557041	2.16992500144231	1.47508488294878	1.46988597627446	1.22032995487956	1.07724299893246	1.22032995487956	1.38404980679516
chr10:3889948-3890425	1.90303827011291	1.89917563048051	4.48155728070859	4.79701297783614	4.73281187208294	4.9500017490835	2.95977015521147	3.23419472295381	1.91073266190291	1.79493566280354
chr2:230556846-230558051	0.7311832415722	0.790772037862	1.4905701304462	1.55090066464752	1.66448284036468	2.0496307677246	1.0071955014042	1.03562390973072	1.0071955014042	0.855989697308481
chr2:230581929-230582388	0.823749360308273	0.790772037862	1.60880924267552	1.33913738491959	1.61823865559545	1.81966818349646	1.71808758396052	1.37851162325373	1.49569516262407	1.0703893278914
chr2:230582992-230584477	1.17632277264046	1.10433665981474	2.78868571061353	2.66448284036468	2.62293035092018	2.45154083301783	2.59454854955035	2.38128337250378	2.17951105027151	2.13422093976063
chr9:91908892-91909495	0.790772037862	0.7311832415722	2.0703893278914	1.99638874644762	1.29865831556452	1.27500704749987	1.0496307677246	1.24488705912353	1.29865831556452	0.933572638261024
chr2:195594355-195594680	1.34482849699744	1.26303440583379	2.58496250072116	3.42492208821069	2.6959938131099	2.69821847822441	2.07724299893246	2.22650852980868	1.28095631383106	1.51601514700366
chr11:133944755-133946277	0.669026765509631	0.7311832415722	1.47508488294878	1.15055967657538	2.22650852980868	2.38404980679516	2.66220549965362	2.52606881166759	2.08406426478847	1.87184364850932
chr6:159123836-159124159	1.08406426478847	1.43829285157915	3.60050764534579	4.06350294230616	2.85798099512757	3.13586316536868	1.92599941855622	1.89141918684608	1.02856915219677	1.17632277264046
chr5:36107717-36110286	0.903038270112912	0.903038270112912	2.08065766334523	2.64846544302731	2.29278174922785	2.37573453858316	1.75702324650746	1.81147103052984	1.39506279951758	1.19534759832222
chr2:207669089-207669368	0.903038270112912	0.903038270112912	1.62293035092018	1.799087306074	1.42223300068305	1.70043971814109	0.978195629681652	0.941106310946432	1.02856915219677	1.0496307677246
chr2:207688718-207688853	0.7311832415722	0.704871964456353	1.26303440583379	1.89141918684608	1.15704371014558	1.0703893278914	0.722466024471091	0.782408564927373	0.6959938131099	0.6959938131099
chr2:141467212-141468219	0.7311832415722	0.669026765509631	1.04264433740849	1.15055967657538	2.09085343045111	1.89530262133331	1.02856915219677	0.887525270741587	0.887525270741587	0.6959938131099
chrX:149500841-149501756	1.22032995487956	0.985500430304885	2.877744249949	2.94110631094643	1.77399632511117	1.81966818349646	1.22032995487956	1.18269229751619	1.16349873228288	1.19534759832222
chr19:13215602-13217643	1.05658352836637	1.0071955014042	2.9560566524124	2.6915341649192	3.73335434061383	3.25550073314839	2.21101219348551	2.18586654531133	1.70929063572336	1.72683121703249
chr5:10508121-10509477	0.956056652412403	0.790772037862	1.58976348698498	1.81557542886257	3.02147972741045	3.10936055940423	2.33628338786443	2.28688114778816	1.56071495447448	1.36737106564853
chr22:44256254-44257501	0.7311832415722	0.704871964456353	1.60880924267552	1.60407132366886	2.65306001710456	2.24488705912353	1.27500704749987	1.46466826700344	1.26303440583379	1.0703893278914
chr1:155411073-155412165	0.669026765509631	0.7311832415722	1.28688114778816	1.33913738491959	1.82781902461732	1.66902676550963	1.0071955014042	1.0071955014042	0.933572638261024	0.879705766282288
chr15:76574196-76576287	1.05658352836637	1.0071955014042	2.64846544302731	2.92599941855622	2	2.16671544496642	1.99638874644762	1.82374936030827	1.85996954822103	1.78240856492737
chr16:75038430-75038940	0.823749360308273	0.790772037862	1.76128527336162	1.98185265328974	1.40599235967584	1.15704371014558	1.0496307677246	0.941106310946432	1.0071955014042	1.0496307677246
chr3:52931166-52932135	1.15055967657538	0.7311832415722	1.47508488294878	1.84398384404833	2.56803210477128	1.98185265328974	1.29865831556452	1.26303440583379	1.09761079662642	1.0703893278914
chr15:43734840-43736002	0.669026765509631	0.669026765509631	2.43829285157915	2.52356195605701	2.92029330021101	3.06522762277562	2.24184018356467	1.799087306074	1.11769504266975	1.32768736417605
chr11:72837822-72839037	0.956056652412403	1.15055967657538	2.13750352374994	2.64846544302731	2.83187724119167	2.73984810269933	2.32768736417605	2.27798474729977	1.76553474636298	1.48542682717024
chrX:115732400-115732848	0.956056652412403	0.84799690655495	1.98550043030488	0.985500430304885	2.28392177230762	1.64154602908752	2.55581615506164	2.27798474729977	2.55090066464752	2.51853513898218
chr10:14381869-14383587	0.879705766282288	0.903038270112912	1.40053792958373	1.76553474636298	2.44625622988956	1.98185265328974	1.87578006306849	1.50080205305716	1.4594316186373	1.46988597627446
chr20:11158760-11160175	1.30451104180995	1.10433665981474	2.0703893278914	2.52356195605701	2.27500704749987	2.20476675065461	1.78659636189081	1.64154602908752	1.66902676550963	1.59454854955035
chr2:164761192-164761588	1.05658352836637	0.84799690655495	1.60880924267552	2.01077983875324	1.29865831556452	1.23266075679027	0.956056652412403	1.05658352836637	1.0071955014042	0.807354922057604
chr16:11126503-11126875	1.4594316186373	1.26303440583379	2.91838623444635	2.8094144442359	2.30451104180995	2.66220549965362	1.75702324650746	2.114367024952	1.0071955014042	1.17632277264046
chr3:53885333-53885563	1.05658352836637	1.28095631383106	2.12763327972587	2.67355642399014	1.67807190511264	2.14404636961671	1.75702324650746	1.7311832415722	1.13750352374994	0.978195629681652
chr8:130361250-130361613	1.28688114778816	1.13093086982645	2.69376571221778	3.04788732939655	2.74416109557041	2.72683121703249	1.67355642399014	1.7311832415722	1.16349873228288	1.19534759832222
chr5:91396657-91398770	0.985500430304885	1.0071955014042	1.97452931248388	2.09085343045111	2.81352468929781	2.54101915313356	1.89141918684608	1.91456452349394	1.4276061727819	1.51601514700366
chrX:118589294-118589603	1.32768736417605	1.03562390973072	2.30742852519225	3.08236196955747	2.11103131238874	2.47767732756531	1.58496250072116	1.30451104180995	0.963474123974886	0.933572638261024
chr1:93037854-93039061	1.32768736417605	1.43829285157915	2.28688114778816	2.97085365434048	3.02680005934372	2.82171021503467	1.98550043030488	2.21723071622067	1.68257329734758	1.40053792958373
chr1:93042170-93043072	1.36737106564853	1.71369581484336	3.13422093976063	3.22187708107703	3.47767732756531	3.29278174922785	2.17312743348066	2.0703893278914	1.77820857639809	1.48542682717024
chr6:39279883-39281318	1.74416109557041	1.38404980679516	3.17152710603881	2.76128527336162	2.90881290773955	3.34340782229781	2.74846123300404	2.44095219802964	2.55090066464752	2.21723071622067
chr4:154616486-154617136	0.903038270112912	0.704871964456353	1.34482849699744	1.92219784839637	1.74846123300404	1.84799690655495	1.50589092972996	1.43295940727611	0.933572638261024	1.21412480535285
chr10:95413160-95414495	0.84799690655495	0.669026765509631	2.44625622988956	1.90689059560852	2.0703893278914	1.79493566280354	1.7311832415722	1.59454854955035	1.57531233068744	1.78240856492737
chr14:105068892-105069112	2.09423606984577	2.31034012061215	3.76765479823735	3.93545974780529	3.13750352374994	3.28835856219366	2.66220549965362	2.57531233068744	2.13750352374994	2.21723071622067
chr16:11307085-11309141	2.4594316186373	1.95233356636969	4.96116025813664	5.10433665981474	5.55489577541901	5.44890095114513	4.63575439127776	4.62585493136806	3.58616424593091	3.46074256378964
chr16:11311230-11313288	3.13422093976063	3.0232553523003	5.61323695471633	5.66732447027863	5.88288755322496	5.83187724119167	4.7273759385949	4.75648960675997	3.83187724119167	3.88068552526112
chr16:11377332-11377964	0.669026765509631	0.7311832415722	1.26303440583379	1.67807190511264	1.77399632511117	1.58014548442338	1.36737106564853	1.55090066464752	0.831877241191673	0.910732661902913
chr14:24122643-24124468	0.790772037862	1.03562390973072	1.62293035092018	1.40599235967584	2.05658352836637	1.85996954822103	2.30742852519225	2.3533232911629	2.03913839390696	2.16671544496642
chr9:81561025-81562048	0.7311832415722	0.669026765509631	1.52606881166759	1.62293035092018	2.70265754339091	2.74846123300404	1.67355642399014	1.51601514700366	0.910732661902913	0.933572638261024
chr1:111165844-111166733	0.956056652412403	0.7311832415722	1.22650852980868	1.4276061727819	1.76128527336162	1.70043971814109	1.47508488294878	1.39506279951758	0.863938450423972	0.782408564927373
chr10:31875623-31876001	1.30451104180995	1.17632277264046	1.98550043030488	2.50589092972996	1.61823865559545	1.40053792958373	1.13750352374994	0.807354922057604	0.933572638261024	0.910732661902913
chr14:102479312-102480616	0.790772037862	0.790772037862	1	1.53106949272595	2.36737106564853	2.40053792958373	1.82374936030827	1.98913900736823	1.57531233068744	1.36737106564853
chr7:148575658-148576590	1.58496250072116	1.30451104180995	2.88557436437143	3.02680005934372	3.19849415363908	3.31614574229336	2.52606881166759	2.44095219802964	1.95977015521147	1.97819562968165
chr7:148580741-148582879	2.83187724119167	1.6507645591169	4.16188768237689	4.71699089440494	4.52230689287139	4.36667191611176	3.74200621086674	3.69265037003553	2.73768676140986	2.90881290773955
chr7:148583671-148584818	2.16349873228288	2.06695024392463	3.67129337248158	4.21101219348551	3.41413553298445	3.5385381636298	2.82171021503467	2.68706068833989	2.57531233068744	2.23572705983806
chr12:93249295-93250071	0.84799690655495	0.704871964456353	1.43829285157915	1.71369581484336	2.26603689399532	2.02502879449152	1.43829285157915	1.24488705912353	1.05658352836637	1.13093086982645
chr7:105872473-105873112	0.903038270112912	0.790772037862	1.4905701304462	1.7311832415722	1.15704371014558	1.0703893278914	0.978195629681652	0.887525270741587	0.807354922057604	0.75702324650746
chr7:105878238-105879429	1.05658352836637	0.879705766282288	2.34482849699744	2.01077983875324	2.52857131887076	2.8972404255748	2.29865831556452	1.94110631094643	1.49569516262407	1.4541758931858
chr12:9769422-9769610	0.669026765509631	0.669026765509631	0.895302621333307	2.02502879449152	1.0496307677246	0.933572638261024	0.669026765509631	0.7311832415722	0.669026765509631	0.722466024471091
chr20:32773315-32774353	0.879705766282288	0.823749360308273	2.04614178164472	2.13093086982645	2.85199883711245	3.04264433740849	1.74416109557041	1.78659636189081	1.33913738491959	1.4541758931858
chr4:150826445-150829001	1.70043971814109	1.53106949272595	3.17791779219584	3.41006969175638	3.18903382439002	3.47378691161437	3.0232553523003	2.62058641045188	2.26903314645524	2.28392177230762
chr6:33651552-33652274	0.985500430304885	0.879705766282288	1.65535182861255	1.46988597627446	1.25701061820602	1.41683974191283	0.978195629681652	1.0071955014042	1.24488705912353	1
chr6:33682914-33684473	1.32768736417605	1.28095631383106	3.01792190799726	2.15704371014558	3.36597242759338	3.00898878322725	3.03913839390696	3.0071955014042	2.48542682717024	2.57288966842058
chr1:56332014-56332560	1.10433665981474	1.03562390973072	2.45680614923047	1.93734439215023	2.1243281350022	2.34766565630097	2.27202318906105	2.47508488294878	1.44360665147561	1.51601514700366
chr7:43812382-43813055	0.790772037862	0.669026765509631	1.85598969730848	1.74846123300404	1.67807190511264	1.66902676550963	1.20163386116965	1.24488705912353	1.05658352836637	1.11103131238874
chr7:43814723-43815919	0.903038270112912	0.7311832415722	1.91073266190291	1.6959938131099	1.40599235967584	1.4541758931858	1.15704371014558	1.30451104180995	1.29865831556452	1.11103131238874
chr7:43834445-43835497	1.63691458035588	1.23878685958712	3.29130885982897	3.43028527297778	3.19849415363908	3.4867143730307	2.37295209791183	2.28688114778816	1.88362081628567	1.84398384404833
chr17:38943666-38944513	0.84799690655495	1.05658352836637	2.03562390973072	2.33628338786443	2.21723071622067	2.43562859405209	1.53605290024021	1.50080205305716	1.29865831556452	1.38404980679516
chr5:169923503-169925313	1.66902676550963	1.71369581484336	3.10601323762212	3.02680005934372	3.14730669878029	3.1554254317472	2.64154602908752	2.62058641045188	2.24184018356467	2.27500704749987
chr11:10119989-10120221	1.03562390973072	0.879705766282288	1.65535182861255	1.95233356636969	1.02856915219677	0.933572638261024	0.831877241191673	0.6959938131099	0.669026765509631	1
chr4:17554625-17555431	0.84799690655495	0.7311832415722	1.30451104180995	1.27500704749987	1.83995958748953	2.22650852980868	1.35049724708413	0.910732661902913	1.02856915219677	0.910732661902913
chr4:17586867-17587413	0.765534746362977	0.84799690655495	1.20163386116965	1.51096191927738	3.12598165385472	2.6915341649192	1.78659636189081	1.86393845042397	0.963474123974886	1.17632277264046
chr4:17592852-17593060	0.84799690655495	0.823749360308273	1.22650852980868	1.31614574229336	2.18586654531133	1.72683121703249	1.50589092972996	1.68706068833989	1.05658352836637	1.0496307677246
chr11:112100325-112101617	1.71369581484336	1.6507645591169	3.24640808724638	3.12763327972587	2.85798099512757	2.68481873755322	2.53356334821451	2.58976348698498	2.72246602447109	2.72683121703249
chr9:113881799-113882083	0.84799690655495	0.704871964456353	1.28688114778816	0.985500430304885	1.83995958748953	1.83187724119167	1.53605290024021	1.50080205305716	1.20163386116965	1.17632277264046
chr9:113891743-113893221	0.956056652412403	0.790772037862	1.7311832415722	1.799087306074	3.36597242759338	3.50207595604579	1.35049724708413	1.32192809488736	0.933572638261024	0.855989697308481
chr22:49899283-49900874	0.7311832415722	0.669026765509631	0.871843648509318	1.15055967657538	2.53605290024021	2.38404980679516	2.19219416528334	2.22650852980868	1.51096191927738	1.40053792958373
chr16:53922159-53922841	0.790772037862	0.669026765509631	1.02147972741045	1.25096157353322	1.44360665147561	1.81966818349646	1.29865831556452	1.43295940727611	1.11769504266975	1
chr1:6289898-6291814	0.956056652412403	1.13093086982645	2.27500704749987	1.99638874644762	1.6915341649192	2.26603689399532	2.28095631383106	2.31614574229336	2.67355642399014	2.93357263826102
chr17:3707972-3708755	0.765534746362977	0.669026765509631	1.54101915313356	2.26603689399532	2.88362081628567	2.55826763405574	2.12101540096137	2.04614178164472	1.05658352836637	1.13093086982645
chr3:141450538-141451202	1.10433665981474	0.823749360308273	2.20476675065461	2.33628338786443	1.44360665147561	1.21412480535285	1.0071955014042	1.09761079662642	1.37295209791183	1.02856915219677
chr1:101301492-101303389	0.985500430304885	0.903038270112912	1.87184364850932	1.81557542886257	1.87970576628229	1.71369581484336	1.4905701304462	1.39506279951758	1.22032995487956	1.09085343045111
chr9:114721834-114722286	0.790772037862	0.7311832415722	1.80322703643493	1.65992455840238	0.956056652412403	1.29278174922785	1.02856915219677	0.863938450423972	0.807354922057604	0.669026765509631
chr12:95796050-95796629	0.669026765509631	0.669026765509631	1.32768736417605	1.0703893278914	1.66448284036468	1.72683121703249	1.22032995487956	1.1243281350022	0.887525270741587	1.0496307677246
chr7:148791406-148792177	0.7311832415722	0.669026765509631	1.58976348698498	1.20163386116965	3.4905701304462	3.67016051412663	2.66220549965362	2.58255600301406	1.52606881166759	1.23266075679027
chr13:41923697-41924544	0.879705766282288	0.704871964456353	1.20163386116965	1.64154602908752	2.04614178164472	1.83187724119167	1.09085343045111	1.26303440583379	1.09761079662642	1.02856915219677
chr13:41931511-41932091	0.765534746362977	0.84799690655495	1.22650852980868	1.92219784839637	1.09761079662642	1.09085343045111	0.887525270741587	0.985500430304885	0.807354922057604	0.722466024471091
chr14:23254143-23254404	0.956056652412403	0.765534746362977	1.57531233068744	1.89141918684608	1.40599235967584	1.53605290024021	0.782408564927373	0.807354922057604	1.02856915219677	1.02856915219677
chr2:97907515-97908676	1.24488705912353	1.0071955014042	2.31614574229336	2.42223300068305	1.71808758396052	1.48542682717024	1.25701061820602	1.20789285164133	1.48026512205446	1.23266075679027
chr20:40979729-40981294	1.15055967657538	0.790772037862	3.37851162325373	3.16027483140859	3.94673086014031	4.16912328147676	3.21878116778407	3.20320115631661	2.37295209791183	2.30158764660319
chr1:182309584-182310376	0.956056652412403	0.823749360308273	1.41683974191283	1.57046293102604	2.6959938131099	2.64154602908752	2.12101540096137	2.23878685958712	1.11769504266975	1.34482849699744
chr1:182350749-182352867	0.84799690655495	1.15055967657538	1.81557542886257	2.09085343045111	2.37573453858316	2.67129337248158	1.97452931248388	1.89141918684608	1.70929063572336	1.6959938131099
chrX:39903209-39906179	2.19849415363908	2.114367024952	4.00629802390037	3.89820835250872	4.60288440871842	4.32624970083746	3.93640237772506	3.88557436437143	3.30742852519225	3.37989816352469
chr12:1778989-1780152	1.48026512205446	1.30451104180995	2.68706068833989	2.8011586560937	3.09423606984577	2.97452931248388	1.87578006306849	2.03562390973072	1.62293035092018	1.41683974191283
chrX:100873972-100874747	0.669026765509631	0.669026765509631	1.04264433740849	1.38404980679516	1.790772037862	1.38404980679516	0.933572638261024	0.807354922057604	1.05658352836637	0.933572638261024
chr2:101759330-101759484	0.765534746362977	0.7311832415722	1.52606881166759	1.82781902461732	1.50589092972996	1.96716860753263	1.0071955014042	1.36176835941915	0.910732661902913	0.879705766282288
chr15:51113303-51114789	1.10433665981474	1.26303440583379	2.37295209791183	2.46466826700344	3.26753579806873	3.61941301059794	2.20163386116965	2.28688114778816	2.11769504266975	2.10433665981474
chr15:51179531-51180760	1.74416109557041	1.95233356636969	4.10601323762212	4.05658352836637	3.16832111573972	3.6959938131099	2.6915341649192	2.72465027173297	1.92219784839637	1.75274859140713
chr1:54621527-54623537	1.40599235967584	1.23878685958712	2.72465027173297	2.40053792958373	3.44890095114513	3.46597446450407	3.75595576955096	3.57046293102604	3.47638168756723	3.34766565630097
chr5:96506326-96507004	0.7311832415722	0.7311832415722	1.52606881166759	1.55090066464752	2.44625622988956	2.83995958748953	1.93734439215023	1.78659636189081	0.910732661902913	1.21412480535285
chr5:96509522-96510310	1.0071955014042	0.790772037862	1.36176835941915	1.76553474636298	2.20476675065461	2.20476675065461	1.50589092972996	1.46466826700344	0.831877241191673	0.722466024471091
chr5:126682933-126683298	0.790772037862	0.790772037862	2.31614574229336	2.35895882583233	1.89141918684608	2.17632277264046	0.831877241191673	1.0071955014042	0.722466024471091	0.6959938131099
chr3:55605988-55608307	2.56803210477128	1.89917563048051	4.19140472885276	4.44294349584873	4.95698592461258	4.9217219470096	4.11769504266975	4.1333991254172	3.02147972741045	3.23572705983806
chr20:41094172-41095655	1.08406426478847	1.0071955014042	2.98185265328974	2.93357263826102	2.52105073690096	2.70487196445635	1.35049724708413	1.30451104180995	1.20163386116965	1.15704371014558
chr5:78335283-78335791	1.03562390973072	1.05658352836637	2.02147972741045	2.37016428054021	2.54596836910529	2.4931349223055	1.59931779369823	1.46466826700344	1.56071495447448	1.48542682717024
chr1:23253695-23254808	0.704871964456353	0.7311832415722	1.04264433740849	1.15055967657538	2.31324585178756	2.29278174922785	1.15704371014558	1.14404636961671	0.963474123974886	0.831877241191673
chr1:16419119-16421145	0.84799690655495	1.03562390973072	1.80322703643493	1.64154602908752	2.50589092972996	2.61823865559545	1.70487196445635	1.36176835941915	1.22032995487956	1.02856915219677
chr1:16451568-16452574	1.10433665981474	1.0071955014042	2.46466826700344	2.16992500144231	1.61823865559545	1.53605290024021	2.06695024392463	2.05658352836637	2.25096157353322	1.87184364850932
chr10:61987846-61988394	2.24184018356467	2.47508488294878	3.72027846523333	4.32337006906127	3.93168305705981	4.13257684267001	2.90496571868403	3.01970191444255	2.24184018356467	2.35614381022528
chr12:49451607-49452557	0.956056652412403	0.84799690655495	2.48284828306847	3.02680005934372	2.59931779369823	2.82781902461732	1.65992455840238	1.67355642399014	1.41142624572647	1.31034012061215
chr12:92277403-92279444	0.7311832415722	0.765534746362977	1.4905701304462	1.6959938131099	2.32192809488736	2.13422093976063	1.31614574229336	1.18269229751619	1.0071955014042	1.15704371014558
chr12:67427206-67428465	0.823749360308273	1.03562390973072	1.65535182861255	1.40599235967584	2.38681094647222	2.03913839390696	2.38128337250378	2.19849415363908	1.60880924267552	1.38404980679516
chr3:133441335-133442426	1.44360665147561	1.40053792958373	2.69376571221778	2.611172380044	3.14241343787374	3.1243281350022	2.55581615506164	2.43295940727611	1.94485844580754	2.10433665981474
chr5:150092097-150093181	1.44360665147561	1.23878685958712	3.33199177823206	3.80426011563474	2.7311832415722	3.02147972741045	1.86393845042397	2.08065766334523	1.76553474636298	1.58014548442338
chr17:69057271-69057677	1.05658352836637	0.823749360308273	1.71808758396052	1.87578006306849	1.31614574229336	1.85996954822103	1.27500704749987	1.20789285164133	1.18269229751619	0.910732661902913
chr17:69060889-69061253	1.32768736417605	1.51096191927738	2.51853513898218	2.97819562968165	1.33342373372519	1.56559717585423	1.25701061820602	0.941106310946432	1.22032995487956	1.21412480535285
chr12:29558309-29559833	1.36737106564853	1.30451104180995	2.19219416528334	2.73552217729654	3.12101540096137	2.90881290773955	2.4594316186373	2.38128337250378	1.87184364850932	1.75274859140713
chr7:107936339-107937960	0.879705766282288	1.0071955014042	1.76128527336162	2.03562390973072	2.4032677223393	2.38404980679516	1.09085343045111	1.18269229751619	1.11769504266975	0.910732661902913
chr14:81469611-81471027	1.24488705912353	1.19534759832222	2.45680614923047	2.03562390973072	2.56803210477128	2.611172380044	2.03210084316702	2.10097764772482	1.79493566280354	1.68257329734758
chr14:81473926-81475135	0.84799690655495	0.933572638261024	1.71808758396052	2.28983446517751	1.9297909977186	2.0496307677246	1.82374936030827	1.75702324650746	1.16349873228288	0.978195629681652
chr11:73233050-73233353	1.0071955014042	0.879705766282288	1.57531233068744	1.92219784839637	1.31614574229336	1.21412480535285	1.15704371014558	1.24488705912353	1.26303440583379	1.23266075679027
chr5:134099272-134101014	0.956056652412403	1.15055967657538	2.39231742277876	1.67807190511264	2.13422093976063	1.9560566524124	2.27202318906105	1.97819562968165	1.84799690655495	1.53106949272595
chr19:41274027-41274539	0.84799690655495	0.84799690655495	1.50589092972996	1.799087306074	1.18269229751619	1.19534759832222	1.0496307677246	0.941106310946432	1.20163386116965	1.23266075679027
chr9:132873237-132873961	0.765534746362977	0.669026765509631	1.52606881166759	1.51096191927738	1.98913900736823	1.8073549220576	1.25701061820602	1.16349873228288	1.09761079662642	0.978195629681652
chr3:23036673-23037433	0.7311832415722	0.790772037862	1.70043971814109	2.47508488294878	1.31614574229336	1.19534759832222	0.933572638261024	1.24488705912353	0.887525270741587	0.669026765509631
chr3:23051124-23052912	2.16349873228288	1.83187724119167	4.5909612413426	4.854993016757	4.37364821133469	4.52042224852645	3.93922657772821	3.84096670448742	2.38128337250378	2.61823865559545
chr10:43800588-43802090	0.903038270112912	0.933572638261024	1.58976348698498	1.85996954822103	2.48026512205446	2.55090066464752	2.06695024392463	1.62760683812965	1.13750352374994	0.910732661902913
chr17:51189730-51190392	0.669026765509631	0.669026765509631	0.895302621333307	0.985500430304885	1.52606881166759	1.71369581484336	1.25701061820602	0.985500430304885	0.985500430304885	0.722466024471091
chr19:18043515-18044031	1.13093086982645	0.879705766282288	2.41142624572647	2.60169651648096	2.74416109557041	2.1243281350022	1.75702324650746	1.82374936030827	1.24488705912353	1.50080205305716
chr2:84874451-84875560	1.36737106564853	1.26303440583379	2.62527048937469	2.26603689399532	2.72465027173297	2.76765479823735	2.27202318906105	2	1.72246602447109	1.62760683812965
chr1:205449033-205450576	0.7311832415722	0.7311832415722	1.13750352374994	1.15055967657538	1.67807190511264	1.68257329734758	1.799087306074	1.55090066464752	1.6507645591169	1.51601514700366
chr12:100185144-100185869	1.24488705912353	1.15055967657538	3.18269229751619	3.17951105027151	3.83086375675176	4.07895134139482	3.30158764660319	3.3533232911629	2.60644222813161	2.51096191927738
chr12:100186766-100187030	0.903038270112912	0.7311832415722	1.0703893278914	1.40599235967584	1.77399632511117	1.83187724119167	1.09085343045111	1.1243281350022	0.985500430304885	0.807354922057604
chr20:34771323-34772287	0.7311832415722	0.7311832415722	1.09085343045111	0.985500430304885	3.37851162325373	3.37155886261196	2.56559717585422	2.38956681176273	1.28095631383106	0.978195629681652
chr14:63908623-63909254	0.84799690655495	0.669026765509631	1.47508488294878	1.22650852980868	1.85598969730848	1.87184364850932	1.50589092972996	1.33913738491959	1.26303440583379	1.19534759832222
chr1:50730695-50731578	1.0071955014042	0.879705766282288	2.41142624572647	2.24184018356467	2.68257329734758	2.5033487351675	2.42492208821069	2.09085343045111	1.91073266190291	1.78240856492737
chr2:60858458-60858671	1.08406426478847	1.0071955014042	1.74416109557041	2.06350294230616	1.11769504266975	1.64154602908752	1.15704371014558	1.43295940727611	1.05658352836637	1.02856915219677
chr15:92971789-92972267	1.19534759832222	1.19534759832222	2.04614178164472	2.88752527074159	2.09085343045111	1.92219784839637	1.40599235967584	1.36176835941915	0.985500430304885	1.0496307677246
chr11:59813797-59814646	0.985500430304885	1.23878685958712	1.65535182861255	2.44360665147561	2.43028527297778	2.43562859405209	1.52105073690096	1.46466826700344	1.37295209791183	1.21412480535285
chr10:98195019-98195414	0.985500430304885	0.879705766282288	1.43829285157915	2.10433665981474	1.0496307677246	0.956056652412403	0.831877241191673	0.941106310946432	0.831877241191673	0.910732661902913
chr6:160028436-160029139	0.7311832415722	0.879705766282288	1.32768736417605	1.55090066464752	1.74846123300404	1.94485844580754	1.09085343045111	1.09761079662642	1.22032995487956	0.831877241191673
chr15:76908102-76908338	0.704871964456353	0.790772037862	1.57531233068744	1.96716860753263	1.0496307677246	1	0.956056652412403	0.887525270741587	1.11769504266975	0.879705766282288
chr2:156469938-156470068	1.15055967657538	1.15055967657538	1.81557542886257	2.37016428054021	1.33342373372519	1.43295940727611	1.0703893278914	1.22650852980868	1.11769504266975	0.879705766282288
chr2:156476929-156477401	0.933572638261024	0.84799690655495	1.84398384404833	1.29278174922785	2.01077983875324	1.70043971814109	1.59931779369823	1.26303440583379	1.24488705912353	1.32768736417605
chr6:16640773-16641000	1.15055967657538	0.985500430304885	1.87184364850932	2.20789285164133	1.11769504266975	1.31034012061215	0.933572638261024	0.887525270741587	0.807354922057604	0.855989697308481
chr8:132606333-132607638	1.26303440583379	1.30451104180995	3.34056226902641	3.45154083301783	3.85399564717639	3.96069703930431	3.38404980679516	3.1243281350022	2.23266075679027	2.08065766334523
chr7:99312723-99313849	1.0071955014042	1.05658352836637	1.74416109557041	1.85996954822103	1.86789646399265	1.76553474636298	1.52105073690096	1.799087306074	1.72246602447109	1.51601514700366
chr15:60796023-60796383	0.790772037862	1.05658352836637	2.01077983875324	1.84398384404833	1.11769504266975	1.38404980679516	1.50589092972996	1.61353165291793	1.16349873228288	1
chr2:64499883-64500318	0.790772037862	0.903038270112912	1.34482849699744	1.46988597627446	2.08065766334523	1.75274859140713	1.29865831556452	1.53106949272595	0.887525270741587	0.879705766282288
chrX:54230956-54231405	0.669026765509631	0.669026765509631	0.948600847493356	0.807354922057604	1.23878685958712	1.60880924267552	1.22032995487956	1.18269229751619	0.831877241191673	0.879705766282288
chr5:11300751-11301375	1.34482849699744	1.13093086982645	2.59931779369823	2.63923216324928	1.71808758396052	1.85996954822103	2.1407786557828	1.94110631094643	1.56071495447448	1.73984810269933
chr10:30378303-30379371	1.24488705912353	1.30451104180995	2.28688114778816	3.1407786557828	2.27500704749987	2.29278174922785	2.03210084316702	1.67355642399014	1.13750352374994	1.38404980679516
chr6:137920032-137920331	1.19534759832222	0.985500430304885	1.81557542886257	2.06350294230616	1.4594316186373	1.41683974191283	1.40599235967584	1.64154602908752	1.49569516262407	1.32768736417605
chr9:20353262-20354448	0.765534746362977	0.7311832415722	1.24488705912353	1.40599235967584	1.52606881166759	1.76553474636298	1.71808758396052	1.48542682717024	1.05658352836637	1.21412480535285
chr9:20361743-20362589	0.7311832415722	0.669026765509631	1.34482849699744	2.01077983875324	1.18269229751619	1.58014548442338	1.0071955014042	1.07724299893246	0.831877241191673	1.0703893278914
chr1:209585236-209586825	0.84799690655495	1.05658352836637	1.89917563048051	1.71369581484336	2.4032677223393	2.47767732756531	2.25096157353322	1.96347412397489	2.17951105027151	2.19534759832222
chr21:21132011-21132600	1.05658352836637	0.790772037862	1.40053792958373	1.6959938131099	1.54101915313356	1.9560566524124	1.4541758931858	1.33913738491959	0.910732661902913	1.11103131238874
chr21:21187473-21187987	1.0071955014042	0.790772037862	1.43829285157915	2.11769504266975	2.25398926623079	1.98185265328974	1.55581615506164	1.44890095114513	0.831877241191673	1.0496307677246
chr21:21195008-21195123	0.765534746362977	0.84799690655495	1.15704371014558	1.98185265328974	1.15704371014558	1.38404980679516	0.831877241191673	0.985500430304885	0.722466024471091	0.6959938131099
chr7:116153188-116153586	0.823749360308273	0.669026765509631	1.47508488294878	1.4905701304462	2.09085343045111	2.28392177230762	1.68706068833989	1.64154602908752	1.24488705912353	1.38404980679516
chr6:136856405-136856711	0.704871964456353	0.669026765509631	1.70043971814109	1.87578006306849	1.38956681176273	1.79493566280354	0.855989697308481	0.887525270741587	1.11769504266975	0.910732661902913
chr16:28498348-28498498	0.879705766282288	0.790772037862	1.78659636189081	1.33913738491959	1.4905701304462	1.32768736417605	1.15704371014558	1.43295940727611	1.4276061727819	1.51601514700366
chr5:142287328-142288983	0.84799690655495	0.84799690655495	1.50589092972996	1.33913738491959	2.25398926623079	2.18586654531133	2.03210084316702	1.65535182861255	1.09761079662642	1.02856915219677
chr10:124749088-124750620	0.790772037862	0.84799690655495	1.18269229751619	1.85996954822103	2.0703893278914	1.83187724119167	1.77399632511117	1.20789285164133	1.05658352836637	0.831877241191673
chr17:49807279-49808424	0.956056652412403	0.7311832415722	1.66902676550963	1.17632277264046	2.43028527297778	2.29278174922785	1.59931779369823	1.53106949272595	1.22032995487956	0.978195629681652
chr1:42661000-42662298	1.24488705912353	1.13093086982645	2.38404980679516	2.87381319835909	3.80838505065609	3.73009646559547	2.66220549965362	2.32481060342048	1.6959938131099	1.43295940727611
chr7:101503374-101504259	0.823749360308273	1.03562390973072	1.93734439215023	1.53106949272595	1.96716860753263	1.89530262133331	2.16027483140859	1.37851162325373	1.6959938131099	1.17632277264046
chr10:97560460-97561530	1.05658352836637	0.823749360308273	2.41142624572647	1.98185265328974	3.21878116778407	3.38818953715608	2.45154083301783	2.46727948045998	1.93357263826102	1.83187724119167
chr19:29704653-29706564	0.903038270112912	0.7311832415722	2.20476675065461	2.52356195605701	2.6959938131099	2.6915341649192	1.92599941855622	1.83995958748953	1.49569516262407	1.51601514700366
chr7:28479612-28479861	0.933572638261024	0.933572638261024	1.80322703643493	2.20789285164133	1.25701061820602	1.40053792958373	1.13750352374994	1.18269229751619	1.18269229751619	1
chr1:145827816-145828803	1.05658352836637	1.05658352836637	2.02147972741045	2.07724299893246	3.33771109212829	3.33485426933163	1.61353165291793	1.86393845042397	1.54596836910529	1.46988597627446
chr16:70475619-70477056	1.19534759832222	1.15055967657538	2.57531233068744	2.40053792958373	2.877744249949	3.19692173382033	2.28983446517751	2.05658352836637	1.84799690655495	1.66902676550963
chr19:1413822-1413991	1.15055967657538	1.0071955014042	2.22650852980868	2.38956681176273	1.38956681176273	0.956056652412403	0.933572638261024	0.985500430304885	1.05658352836637	1.17632277264046
chr12:123479482-123480208	0.7311832415722	0.7311832415722	1.32768736417605	1.20163386116965	2.03562390973072	2.16671544496642	1.83995958748953	1.62760683812965	1.09761079662642	1.0496307677246
chr12:4652152-4652872	1.36737106564853	1.34482849699744	2.75274859140713	3.32768736417605	2.17632277264046	2.16671544496642	1.4541758931858	1.30451104180995	1.54596836910529	1.25701061820602
chr6:145053390-145054221	1.15055967657538	0.84799690655495	1.91073266190291	1.82781902461732	1.61823865559545	1.4541758931858	1.92599941855622	2.08065766334523	1.70929063572336	1.8073549220576
chr11:8987386-8987774	1.19534759832222	1.15055967657538	3.03562390973072	2.8011586560937	1.6915341649192	1.81966818349646	1.36737106564853	1.20789285164133	1.41142624572647	1.15704371014558
chr7:94170788-94171507	0.84799690655495	0.823749360308273	1.76128527336162	1.96716860753263	2.03562390973072	1.78240856492737	1.38956681176273	1.20789285164133	0.75702324650746	0.722466024471091
chr6:34630100-34630733	0.903038270112912	1.15055967657538	1.77399632511117	2.14404636961671	1.54101915313356	1.50080205305716	1.20163386116965	0.75702324650746	0.863938450423972	0.722466024471091
chr15:39167543-39168088	0.985500430304885	0.956056652412403	1.52606881166759	2.07724299893246	1.82781902461732	2.29278174922785	1.40599235967584	1.20789285164133	1.18269229751619	1.09085343045111
chr16:20920147-20920411	1.08406426478847	1.08406426478847	2.12763327972587	1.92219784839637	1.85598969730848	2.06004738366994	1.58496250072116	1.43295940727611	1.13750352374994	0.910732661902913
chr16:20945213-20945337	0.790772037862	0.790772037862	1.78659636189081	2.16992500144231	1.31614574229336	1.29278174922785	0.933572638261024	0.910732661902913	0.782408564927373	0.6959938131099
chr16:20969778-20971805	0.790772037862	0.84799690655495	1.4541758931858	1.20163386116965	2.81352468929781	2.92219784839637	2.05311133645956	1.90303827011291	1.54596836910529	1.48542682717024
chr4:113443067-113443400	1.03562390973072	0.933572638261024	2.02147972741045	1.81557542886257	1.66448284036468	1.50080205305716	1.35049724708413	1.22650852980868	1.28095631383106	1.32768736417605
chr17:4562307-4563734	0.933572638261024	0.903038270112912	1.4905701304462	1.55090066464752	2.68257329734758	2.4276061727819	1.78659636189081	1.61353165291793	1.18269229751619	1.29278174922785
chr9:637272-638455	0.903038270112912	0.823749360308273	1.85598969730848	2.22958792274065	2.49569516262407	2.91456452349394	1.53605290024021	1.76977173924945	0.985500430304885	0.831877241191673
chr1:248800538-248800768	1.30451104180995	1.17632277264046	1.91073266190291	3.13422093976063	2.17632277264046	2.02502879449152	1.57046293102604	1.7311832415722	1.05658352836637	0.910732661902913
chr3:119550153-119551122	1.19534759832222	1.53106949272595	3.16188768237689	3.60407132366886	2.46205231879643	2.52606881166759	1.799087306074	1.74416109557041	1.89530262133331	1.72683121703249
chr3:119551925-119552089	0.790772037862	0.903038270112912	1.74416109557041	1.4276061727819	1.37295209791183	1.27500704749987	1.53605290024021	1.20789285164133	1.62293035092018	0.978195629681652
chr3:119592981-119593338	1.42223300068305	1.34482849699744	2.98732086592925	3.68144926531496	2.38681094647222	2.3305584000308	1.67355642399014	1.76977173924945	1.20163386116965	1.0703893278914
chr15:41086362-41087670	0.7311832415722	0.669026765509631	1.04264433740849	1.1243281350022	2.03562390973072	1.91073266190291	1.15704371014558	1.24488705912353	0.807354922057604	0.978195629681652
chr5:140677470-140678272	0.7311832415722	0.823749360308273	1.60880924267552	1.78240856492737	1.58976348698498	1.92219784839637	0.933572638261024	0.839959587489532	0.807354922057604	0.831877241191673
chr13:50357750-50359745	1.24488705912353	1.49569516262407	2.82374936030827	2.82578562746479	3.25398926623079	2.82171021503467	2.12101540096137	2.27798474729977	1.91073266190291	1.85996954822103
chr13:50360810-50361755	1.0071955014042	0.879705766282288	1.65535182861255	2.01077983875324	2.31324585178756	2.47767732756531	1.58496250072116	1.18269229751619	1.09761079662642	0.933572638261024
chr13:50366695-50367312	0.7311832415722	0.903038270112912	2.7158933705476	2.8094144442359	3.39643353125099	3.88752527074159	1.90303827011291	2.17632277264046	1.09761079662642	1.0496307677246
chr13:50370348-50370771	0.84799690655495	1.13093086982645	1.91073266190291	2.01077983875324	1.18269229751619	1.62760683812965	1.11769504266975	0.910732661902913	1.05658352836637	1.02856915219677
chr16:48231427-48233631	2.44095219802964	2.23878685958712	4.11186596386756	4.52356195605701	3.61706334388818	3.88752527074159	2.95233356636969	2.87184364850932	2.45154083301783	2.40053792958373
chr17:75333150-75333519	0.985500430304885	0.879705766282288	1.74416109557041	1.38404980679516	1.44360665147561	1.48542682717024	1.11769504266975	1.16349873228288	1.35614381022528	1.43295940727611
chr5:76589921-76592117	1.88752527074159	1.32192809488736	3.46074256378964	3.93922657772821	4.64443315240625	4.83592407425437	3.33771109212829	3.44757919654888	2.11769504266975	2.20476675065461
chr20:2142667-2145061	0.985500430304885	1.17632277264046	3.15055967657538	2.72683121703249	3.5197934862411	3.41006969175638	2.74200621086674	2.41683974191283	2.36457243229586	2.54843662469604
chr6:43240944-43241702	1.17632277264046	1.22032995487956	2.41953889151378	2.41142624572647	1.64616265715789	1.71369581484336	1.52105073690096	1.09761079662642	1.54596836910529	1.38404980679516
chr6:43253649-43254831	1.42223300068305	1.23878685958712	2.58496250072116	2.62058641045188	1.76128527336162	2.13422093976063	2.29865831556452	2.4594316186373	2.35614381022528	2.03562390973072
chr1:150278375-150279060	1.70043971814109	1.80322703643493	3.21567859660793	3.47248777146274	1.60407132366886	1.65535182861255	1.02856915219677	1.7311832415722	0.963474123974886	1.36737106564853
chr12:103690708-103691272	0.823749360308273	0.7311832415722	1.15704371014558	1.27500704749987	1.70487196445635	1.79493566280354	1.33342373372519	1.41683974191283	1.32192809488736	1.13093086982645
chr12:103696161-103696427	0.933572638261024	0.765534746362977	1.80322703643493	2.03562390973072	1.9297909977186	1.55090066464752	1.31614574229336	1.26303440583379	1.07724299893246	1
chr7:104486026-104487650	0.903038270112912	0.84799690655495	2.4032677223393	2.83390207666916	3.40190347160796	3.52606881166759	2.60407132366886	2.15704371014558	1.63691458035588	1.32768736417605
chr7:104488519-104490208	0.669026765509631	0.669026765509631	1.36176835941915	1.51096191927738	3.6724253419715	3.36176835941915	1.4541758931858	1.68706068833989	1.16349873228288	1.0703893278914
chr7:128173018-128173281	0.823749360308273	0.669026765509631	1.47508488294878	1.81557542886257	2.13422093976063	2.611172380044	1.68706068833989	1.65535182861255	1.20163386116965	1.48542682717024
chr7:128176634-128177053	1.24488705912353	1.30451104180995	2.59215800212536	2.30158764660319	2.18586654531133	2.18586654531133	1.83995958748953	1.799087306074	1.66902676550963	1.58014548442338
chr17:73910062-73912415	1.24488705912353	0.84799690655495	2.02147972741045	1.92219784839637	1.70487196445635	1.83187724119167	1.4905701304462	1.20789285164133	1.26303440583379	1.41683974191283
chr3:42637966-42639708	0.84799690655495	0.790772037862	2.10433665981474	2.49569516262407	3.44890095114513	3.25550073314839	1.99638874644762	1.97819562968165	0.985500430304885	1.19534759832222
chr8:66526770-66527535	2.19849415363908	1.68257329734758	3.22032995487956	3.94673086014031	2.89530262133331	3.03738222200308	1.57046293102604	1.62760683812965	0.910732661902913	0.933572638261024
chr8:58667544-58668302	1.48026512205446	1.6507645591169	2.9297909977186	2.99819550315325	2.19534759832222	2.4276061727819	1.85199883711245	1.75702324650746	1.72246602447109	1.76553474636298
chr8:58691057-58692690	1.24488705912353	0.956056652412403	2.26603689399532	2.60169651648096	3.05484847699562	3.1554254317472	2.18269229751619	2.4931349223055	1.57531233068744	1.46988597627446
chr2:32121344-32122666	0.7311832415722	0.790772037862	1.38404980679516	1.20163386116965	2.6667565918848	3.09254574154357	0.75702324650746	0.782408564927373	0.831877241191673	0.6959938131099
chr3:13378026-13378580	0.903038270112912	0.84799690655495	1.40053792958373	1.4905701304462	1.71808758396052	1.75274859140713	1.55581615506164	1.799087306074	1.41142624572647	1.29278174922785
chr6:142846889-142847264	1.34482849699744	1.59931779369823	2.50080205305716	2.91838623444635	2.4541758931858	2.44360665147561	1.97452931248388	2.05658352836637	1.37295209791183	1.13093086982645
chr3:153323431-153323671	0.790772037862	1.15055967657538	2.02147972741045	2.63923216324928	1.60407132366886	2.16671544496642	1.02856915219677	1.28688114778816	0.807354922057604	1
chrX:10079074-10079700	0.790772037862	0.669026765509631	1.22650852980868	1.33913738491959	1.64616265715789	1.70043971814109	1.40599235967584	1.18269229751619	1.20163386116965	1.0496307677246
chrX:10082548-10083564	0.790772037862	0.933572638261024	3.06004738366994	2.98550043030489	3.28243980500639	3.40190347160796	2.58014548442338	2.6507645591169	1.75274859140713	1.8073549220576
chr3:119862630-119863577	0.669026765509631	0.790772037862	2.34482849699744	2.56315813040281	2.7311832415722	3.15055967657538	1.81147103052984	1.51601514700366	0.831877241191673	0.933572638261024
chr1:206053063-206053644	2.03210084316702	1.32192809488736	3.92124588858559	3.99729240763651	4.12018602753186	4.01792190799726	3.36036427654347	3.38128337250378	2.36457243229586	2.13422093976063
chr6:152018490-152019321	1.05658352836637	1.10433665981474	1.83187724119167	2.44360665147561	2.32192809488736	2.58976348698498	1.81147103052984	1.32192809488736	1.44360665147561	1.27500704749987
chr6:152062002-152062757	0.84799690655495	0.669026765509631	1	1.58496250072116	1.87970576628229	1.75274859140713	1.0496307677246	0.963474123974886	0.910732661902913	1.15704371014558
chr6:109610627-109611587	0.7311832415722	0.765534746362977	1.38404980679516	1.7311832415722	2.11103131238874	2.31034012061215	1.52105073690096	1.32192809488736	1.51096191927738	1.29278174922785
chr11:123051673-123051969	0.790772037862	0.956056652412403	1.4905701304462	1.71369581484336	0.910732661902913	1.15704371014558	1.42223300068305	0.887525270741587	1.32192809488736	1.02856915219677
chr14:45222509-45223474	1.15055967657538	0.879705766282288	2.19219416528334	2.11769504266975	1.98913900736823	2.1243281350022	2.15055967657538	1.98913900736823	1.63691458035588	1.83187724119167
chr10:132249888-132250310	0.669026765509631	0.7311832415722	1.22650852980868	0.871843648509318	1.11769504266975	0.933572638261024	1.22032995487956	1.20789285164133	1.77820857639809	1.88362081628567
chr5:83844348-83845128	0.669026765509631	0.7311832415722	1.36176835941915	1.38404980679516	1.70487196445635	1.98185265328974	1.33342373372519	1.24488705912353	1.24488705912353	1.32768736417605
chr15:91924659-91925048	1.17632277264046	1.03562390973072	2.20476675065461	2.19534759832222	2.29278174922785	2.16671544496642	1.70487196445635	1.50080205305716	1.26303440583379	1
chrX:154606440-154607132	0.790772037862	0.669026765509631	1.26303440583379	1.38404980679516	1.91838623444635	2.08065766334523	1.85199883711245	1.50080205305716	1.11769504266975	1.02856915219677
chr5:143805691-143807186	0.956056652412403	1.17632277264046	2.33628338786443	2.57288966842058	1.40599235967584	1.51601514700366	1.68706068833989	1.85199883711245	1.6959938131099	1.41683974191283
chr12:119826601-119828708	1.03562390973072	1.38404980679516	2.16027483140859	2.37851162325373	2.48026512205446	2.35614381022528	2.02147972741045	1.87970576628229	1.97085365434048	1.58014548442338
chr15:78410606-78411694	0.84799690655495	1.05658352836637	1.57531233068744	1.67807190511264	2.59931779369823	2.4276061727819	2.48542682717024	2.32481060342048	1.52606881166759	1.51601514700366
chr11:112050660-112052693	1.98185265328974	1.74416109557041	3.92409988564074	4.70210340662939	4.60703434594862	4.58916423669977	3.42223300068305	3.52230689287139	3.02147972741045	3.08065766334523
chr2:234930109-234931533	0.669026765509631	0.7311832415722	1.15704371014558	1.38404980679516	2.21723071622067	2.14404636961671	1.20163386116965	0.963474123974886	0.910732661902913	0.75702324650746
chr2:85168433-85170224	1.58496250072116	1.26303440583379	4.08915913191124	4.08321336824898	4.76553474636298	4.9518675043269	3.46988597627446	3.36317107711924	2.06350294230616	2.33913738491959
chr2:85171061-85171556	0.956056652412403	0.84799690655495	2.91838623444635	3.17312743348066	2.08065766334523	2.19534759832222	1.0071955014042	0.839959587489532	0.75702324650746	0.782408564927373
chr2:85174054-85174779	0.903038270112912	0.933572638261024	1.68706068833989	1.53106949272595	2.50589092972996	2.4276061727819	1.83995958748953	1.59454854955035	1.16349873228288	1
chr16:78570401-78572569	0.985500430304885	1.0071955014042	2.41142624572647	2.31324585178756	3.4995270242151	3.36597242759338	2.71369581484336	2.63691458035588	1.81966818349646	1.99276843076892
chr16:80648915-80649142	1.08406426478847	0.933572638261024	1.58976348698498	1.93734439215023	0.863938450423972	1.19534759832222	0.75702324650746	0.887525270741587	0.831877241191673	0.807354922057604
chr7:22880859-22882993	1.61823865559545	1.78659636189081	3.46074256378964	2.98550043030489	4.00629802390037	3.62643913669732	2.58014548442338	2.60644222813161	2.70929063572336	2.57288966842058
chr12:95200545-95200819	1.56559717585423	1.49569516262407	2.4032677223393	3.4154882710497	2.86393845042397	2.611172380044	1.89141918684608	1.85199883711245	1.29865831556452	1.36737106564853
chr7:93165466-93166559	1.05658352836637	0.790772037862	1.78659636189081	2.06350294230616	1.20163386116965	1.32768736417605	0.978195629681652	0.863938450423972	0.887525270741587	1.15704371014558
chr5:82881124-82882689	0.7311832415722	0.669026765509631	1.57531233068744	1.38404980679516	1.63226821549951	1.71369581484336	1.57046293102604	1.33913738491959	1.39506279951758	1.0703893278914
chr4:78296509-78297686	1.0071955014042	1.05658352836637	1.74416109557041	1.93734439215023	2.78031009904338	2.73984810269933	2.15055967657538	2.21723071622067	1.6959938131099	1.85996954822103
chr4:78298917-78300064	1.05658352836637	0.84799690655495	1.65535182861255	1.67807190511264	3.24336442569366	3.36597242759338	1.96347412397489	2.01077983875324	1.22032995487956	1.51601514700366
chr2:48097825-48099192	0.84799690655495	0.7311832415722	1.4541758931858	1.82781902461732	2.52857131887076	2.56559717585422	1.25701061820602	1.16349873228288	0.933572638261024	0.831877241191673
chr5:134161351-134162665	0.7311832415722	0.669026765509631	2.08065766334523	2.43295940727611	1.81557542886257	1.99276843076892	0.978195629681652	1.16349873228288	1.02856915219677	0.782408564927373
chr7:100744919-100745626	0.790772037862	0.7311832415722	1.64154602908752	0.985500430304885	1.44360665147561	1.76553474636298	1.27500704749987	1.28688114778816	1.35614381022528	1.4541758931858
chr8:80346959-80347142	1.48026512205446	1.6507645591169	2.97452931248388	3.08236196955747	1.60407132366886	1.70043971814109	1.47508488294878	1.58014548442338	0.933572638261024	1.0496307677246
chr8:80377183-80378119	1.13093086982645	1.05658352836637	2.16027483140859	1.95233356636969	1.64616265715789	1.75274859140713	1.35049724708413	1.14404636961671	1.56071495447448	1.56559717585423
chr15:70503151-70503313	1.51601514700366	1.10433665981474	2.19219416528334	2.71808758396052	1.42223300068305	1.79493566280354	1.20163386116965	1.14404636961671	1.09761079662642	0.910732661902913
chr13:21232413-21233583	1.22032995487956	0.84799690655495	1.92219784839637	1.85996954822103	2.01077983875324	1.83187724119167	1.81147103052984	1.74416109557041	1.26303440583379	1.19534759832222
chr4:140862711-140863663	1.24488705912353	1.0071955014042	1.88362081628567	2.24184018356467	2.4032677223393	2.63459326844576	1.82374936030827	1.81147103052984	1.26303440583379	1.17632277264046
chr10:133400674-133402731	1.44360665147561	0.790772037862	3.75702324650746	3.52732060787705	5.28540221886225	5.06177619758669	4.93828579188405	4.6724253419715	3.77505054148317	3.7158933705476
chr1:196558470-196558713	0.669026765509631	0.669026765509631	0.871843648509318	1.20163386116965	1.38956681176273	1.70043971814109	1.02856915219677	0.863938450423972	0.669026765509631	0.722466024471091
chr1:200149942-200150966	0.84799690655495	0.903038270112912	1.47508488294878	1.99638874644762	1.85598969730848	1.70043971814109	1.33342373372519	1.48542682717024	1.0071955014042	1.0703893278914
chr21:42388969-42389287	0.933572638261024	0.823749360308273	1.77399632511117	1.93734439215023	1.86789646399265	1.88362081628567	1.33342373372519	1.33913738491959	1.09761079662642	1.02856915219677
chr2:86783369-86784272	1.22032995487956	1.19534759832222	2.50080205305716	2.53356334821451	2.0703893278914	1.92219784839637	1.42223300068305	1.71369581484336	2.31903981556254	2.13422093976063
chr3:12807725-12808931	0.879705766282288	0.84799690655495	1.58976348698498	1.09761079662642	2.41142624572647	2.68481873755322	1.65992455840238	1.51601514700366	1.52606881166759	1.32768736417605
chr3:12845172-12847001	1.19534759832222	1.47508488294878	2.7158933705476	2.20789285164133	2.01077983875324	1.98185265328974	2.40871186102943	2.41683974191283	2.40053792958373	2.21723071622067
chr7:151414237-151414396	0.7311832415722	0.704871964456353	1.40053792958373	1.76553474636298	1.15704371014558	1.15704371014558	0.956056652412403	0.807354922057604	0.722466024471091	0.807354922057604
chr10:92314677-92316078	0.704871964456353	0.903038270112912	1.18269229751619	2.06350294230616	1.25701061820602	1.65535182861255	0.933572638261024	0.887525270741587	0.722466024471091	1.11103131238874
chr8:8923289-8924982	1.70043971814109	1.81557542886257	3.43429461795993	3.32192809488736	4.14323013477689	3.6667565918848	3.46988597627446	3.51853513898218	2.77188557851537	2.6915341649192
chr17:42294268-42295175	1.38404980679516	1.03562390973072	3.40190347160796	3.00539998774259	4.06522762277562	3.94579495674006	3.24336442569366	3.24944534108584	2.53605290024021	2.29278174922785
chr9:127116116-127117292	0.933572638261024	0.879705766282288	1.62293035092018	1.31614574229336	2.1243281350022	1.75274859140713	2.43295940727611	2.13422093976063	1.76553474636298	1.72683121703249
chr9:127127017-127127274	0.669026765509631	0.704871964456353	1.81557542886257	2.16992500144231	2.58496250072116	2.84599177066457	1.97452931248388	1.70043971814109	0.887525270741587	1.09085343045111
chr9:127174352-127175234	0.765534746362977	0.7311832415722	1.13750352374994	0.985500430304885	1.83995958748953	1.76553474636298	1.50589092972996	1.78659636189081	1.51096191927738	1.36737106564853
chr9:105416951-105417505	0.879705766282288	0.790772037862	1.74416109557041	1.76553474636298	1.73552217729654	1.81966818349646	1.20163386116965	1.07724299893246	1.0071955014042	0.910732661902913
chr21:36233503-36234701	0.7311832415722	0.7311832415722	1.52606881166759	1.51096191927738	2	2.20476675065461	1.65992455840238	1.37851162325373	1.0071955014042	1.21412480535285
chr21:36253872-36256264	0.790772037862	0.669026765509631	1.09085343045111	1.31614574229336	3.38818953715608	3.3533232911629	1.74416109557041	1.799087306074	1.11769504266975	0.831877241191673
chr10:88987138-88987614	1.10433665981474	0.985500430304885	2.01077983875324	2.20789285164133	0.910732661902913	1.25701061820602	0.887525270741587	1.05658352836637	0.910732661902913	0.722466024471091
chr11:60107825-60108226	0.7311832415722	0.669026765509631	1.80322703643493	1.58496250072116	1.0703893278914	0.978195629681652	0.722466024471091	0.839959587489532	0.669026765509631	0.910732661902913
chr14:50739275-50740773	0.956056652412403	0.669026765509631	1.38404980679516	1.36176835941915	2.35049724708413	2.63459326844576	2.26002565596146	2.26903314645524	1.07724299893246	1.36737106564853
chr9:36728861-36732728	1.40599235967584	1.36176835941915	2.81762325751143	2.31324585178756	2.37573453858316	2.45154083301783	2.10768786931437	1.90303827011291	1.83187724119167	1.72683121703249
chr13:21064218-21064382	0.903038270112912	0.823749360308273	1.60880924267552	2.11769504266975	1.35614381022528	1.43295940727611	0.831877241191673	0.887525270741587	0.6959938131099	0.722466024471091
chr18:46022301-46022886	1.05658352836637	1.05658352836637	1.96347412397489	2.24184018356467	1.98913900736823	1.76553474636298	1.31614574229336	1.53106949272595	0.910732661902913	0.978195629681652
chr18:46048161-46049072	2.10433665981474	2.02856915219677	3.74631276642546	4.17712050284652	3.46597446450407	3.71369581484336	2.71369581484336	2.87184364850932	1.93357263826102	2.06004738366994
chr9:37212168-37212813	1.03562390973072	0.790772037862	2.03562390973072	2.71808758396052	2.29278174922785	2.0036022366802	1.57046293102604	1.22650852980868	1.22032995487956	1
chr7:36456110-36456920	0.7311832415722	0.84799690655495	1.18269229751619	1.1243281350022	1.95233356636969	2.09085343045111	1.43829285157915	1.18269229751619	0.831877241191673	0.807354922057604
chr7:36497786-36499095	0.669026765509631	0.765534746362977	1.30451104180995	1.33913738491959	1.89141918684608	1.66902676550963	1.43829285157915	1.59454854955035	1.35614381022528	1.29278174922785
chr10:46014860-46015208	1.19534759832222	1.08406426478847	2.19219416528334	2.62058641045188	3.03913839390696	3.01613970265525	1.58496250072116	1.68706068833989	1.11769504266975	0.933572638261024
chr20:50273641-50273900	2.33342373372519	1.87184364850932	3.95326523901484	4.10685079645022	3.57893871309339	4.10097764772482	3.10601323762212	3.37155886261196	2.32768736417605	2.85798099512757
chr4:176083665-176084398	1.26303440583379	1.22032995487956	2.21412480535285	2.38956681176273	1.57046293102604	1.38404980679516	1.36737106564853	1.20789285164133	1.60880924267552	1.60880924267552
chr2:118120253-118120781	1.60407132366886	1.68257329734758	3.61706334388818	4.63981097771678	3.38818953715608	3.32624970083746	2.67129337248158	2.38956681176273	1.20163386116965	1.17632277264046
chr17:48824700-48826260	0.903038270112912	0.790772037862	1.84398384404833	1.98185265328974	2.20476675065461	2.28392177230762	1.25701061820602	1.26303440583379	0.985500430304885	0.831877241191673
chr11:63784049-63785709	0.879705766282288	0.956056652412403	1.70043971814109	1.799087306074	2.52105073690096	2.44360665147561	1.92599941855622	1.64154602908752	1.51096191927738	1.19534759832222
chr13:28122132-28122975	1.15055967657538	0.84799690655495	2.27500704749987	2.97085365434048	2.23572705983806	2.10433665981474	1.82374936030827	1.83995958748953	1.22032995487956	1.50080205305716
chr3:177613925-177614375	1.15055967657538	0.985500430304885	2.03562390973072	2.27798474729977	1.23878685958712	1.31034012061215	0.6959938131099	0.941106310946432	0.863938450423972	1.02856915219677
chr2:97834560-97835152	0.985500430304885	1.0071955014042	1.57531233068744	1.96716860753263	1.73552217729654	1.64154602908752	0.887525270741587	0.963474123974886	0.863938450423972	0.782408564927373
chr21:36442281-36443216	1.28688114778816	1.15055967657538	2.56803210477128	3.51727569320958	2.31324585178756	2.39231742277876	1.36737106564853	1.48542682717024	1.28095631383106	1.29278174922785
chr6:88908771-88909700	0.933572638261024	0.7311832415722	1.62293035092018	0.903038270112912	1.50589092972996	1.25701061820602	1.52105073690096	1.03562390973072	1.77820857639809	1.73984810269933
chr10:84308184-84309703	2.42223300068305	2.13750352374994	3.99638874644762	3.95419631038688	3.26303440583379	3.41413553298445	2.38128337250378	2.33342373372519	1.93357263826102	1.9560566524124
chr10:84317200-84317474	0.790772037862	0.765534746362977	1.18269229751619	1.65992455840238	1.77399632511117	1.89530262133331	0.75702324650746	0.985500430304885	0.722466024471091	0.722466024471091
chr10:84341892-84343451	1.34482849699744	1.15055967657538	2.52606881166759	2.52356195605701	3.3743439890385	3.14567745519564	2.27202318906105	1.9297909977186	2.02856915219677	1.8073549220576
chr10:84344534-84344950	0.985500430304885	1.0071955014042	1.74416109557041	2.06350294230616	1.90689059560852	2.17632277264046	1.29865831556452	1.16349873228288	1.44360665147561	1.31034012061215
chr21:25428442-25429718	1.85996954822103	2.06695024392463	3.43429461795993	4.15218341905505	3.9560566524124	3.93640237772506	2.65535182861255	2.48542682717024	1.93357263826102	1.65535182861255
chr13:35722393-35724067	0.903038270112912	0.7311832415722	1.34482849699744	1.15055967657538	1.96716860753263	1.81966818349646	1.58496250072116	1.30451104180995	1.0071955014042	1.29278174922785
chr19:57774686-57775915	1.42223300068305	1.23878685958712	2.56803210477128	2.77610398807316	3.69488019279919	3.99004721957379	2.88557436437143	3.01970191444255	1.88362081628567	1.9560566524124
chr14:89641491-89641931	0.669026765509631	0.669026765509631	1.09085343045111	1.29278174922785	1.76128527336162	2.26603689399532	0.782408564927373	0.7311832415722	0.722466024471091	0.6959938131099
chr14:89650413-89651091	0.903038270112912	0.84799690655495	1.40053792958373	1.51096191927738	2.10097764772482	2.14404636961671	1.20163386116965	1.0071955014042	1.24488705912353	1.02856915219677
chr14:89678467-89678806	0.879705766282288	1.19534759832222	2.82374936030827	3.28688114778816	2.35895882583233	2.6915341649192	1.25701061820602	1.05658352836637	1.0071955014042	0.722466024471091
chr12:94254356-94254798	0.765534746362977	0.7311832415722	1.92219784839637	2.56315813040281	0.933572638261024	0.669026765509631	0.75702324650746	0.669026765509631	0.6959938131099	0.6959938131099
chr4:26039424-26040564	0.790772037862	0.933572638261024	1.84398384404833	1.87578006306849	2.48800077083407	2.43562859405209	2.44360665147561	2.57531233068744	1.35614381022528	1.32768736417605
chr9:9923934-9924953	1.0071955014042	0.669026765509631	1.30451104180995	1.44890095114513	1.50589092972996	1.81966818349646	1.43829285157915	1.33913738491959	0.910732661902913	1.0703893278914
chr5:129125732-129127131	1.51601514700366	1.26303440583379	2.35614381022528	3.04788732939655	2.6667565918848	3.04264433740849	2.41683974191283	2.26903314645524	1.83187724119167	1.9560566524124
chr7:133662751-133663747	1.10433665981474	0.903038270112912	2	2.27798474729977	3.32048467801769	3.24640808724638	2.98913900736823	2.8011586560937	1.8073549220576	1.76553474636298
chr17:17999150-18000332	0.7311832415722	0.765534746362977	1.13750352374994	1.09761079662642	1.74846123300404	1.29278174922785	1.95233356636969	2.31614574229336	1.62293035092018	1.43295940727611
chrX:13599008-13601651	0.956056652412403	1.05658352836637	2.62527048937469	2.68257329734758	2.43028527297778	2.26603689399532	2.34482849699744	1.98913900736823	1.6507645591169	1.60880924267552
chr4:105624380-105625629	1.26303440583379	1.34482849699744	2.41953889151378	2.96347412397489	2.58496250072116	3.02680005934372	2.44360665147561	2.114367024952	2.10768786931437	2.114367024952
chr19:16547421-16548291	0.956056652412403	0.7311832415722	1.47508488294878	1.38404980679516	2.64385618977472	2.3305584000308	2.03210084316702	1.87970576628229	1.37295209791183	1.38404980679516
chr20:57175425-57176502	0.823749360308273	0.790772037862	1.18269229751619	1.20163386116965	2.32192809488736	2.23572705983806	2.17312743348066	2.08065766334523	1.60880924267552	1.50080205305716
chr11:111630812-111632108	0.7311832415722	0.84799690655495	1.71808758396052	1.89141918684608	1.790772037862	2.14404636961671	1.31614574229336	1.51601514700366	1.33913738491959	1.4541758931858
chr11:70211953-70212980	0.704871964456353	0.7311832415722	1.68706068833989	1.33913738491959	3.03913839390696	3.0496307677246	2.25096157353322	2.29572302453997	1.72246602447109	1.60880924267552
chr1:178565767-178566823	0.956056652412403	1.10433665981474	2.47508488294878	2.21723071622067	3.5909612413426	3.70597790168252	2.85996954822103	2.92219784839637	1.51096191927738	1.59454854955035
chr19:4102912-4103791	0.7311832415722	0.823749360308273	1.76128527336162	1.4276061727819	1.73552217729654	1.79493566280354	1.40599235967584	1.48542682717024	1.26303440583379	1.11103131238874
chr19:4128981-4132024	2.79701297783614	2.40053792958373	4.36737106564853	4.52857131887076	4.31397137105902	4.21645486514476	3.84599177066457	3.5909612413426	2.96901230751632	2.78031009904338
chr16:57289136-57290414	0.903038270112912	0.7311832415722	1.52606881166759	1.0703893278914	2.16671544496642	1.88362081628567	1.7311832415722	1.70043971814109	1.6507645591169	1.0703893278914
chr4:99868138-99868621	0.956056652412403	1.0071955014042	1.88362081628567	1.99638874644762	1.40599235967584	1.73984810269933	0.887525270741587	0.7311832415722	0.985500430304885	0.782408564927373
chr7:129351381-129351814	0.669026765509631	0.669026765509631	1.36176835941915	1.76553474636298	1.44360665147561	1.75274859140713	1.0071955014042	0.807354922057604	0.933572638261024	0.782408564927373
chr7:129386225-129387110	1.0071955014042	0.84799690655495	1.60880924267552	2.03562390973072	1.29865831556452	1.31034012061215	1.17632277264046	1.14404636961671	1.41142624572647	1.38404980679516
chr6:90485746-90486098	0.956056652412403	0.903038270112912	1.64154602908752	1.44890095114513	1.47508488294878	1.70043971814109	1.02856915219677	1.18269229751619	0.722466024471091	1.0496307677246
chr3:186067303-186069311	1.08406426478847	0.956056652412403	2.24488705912353	2.52356195605701	2.85199883711245	2.75488750216347	2.50080205305716	2	1.49569516262407	1.59454854955035
chr13:48661993-48662503	2.33342373372519	2.02856915219677	3.46597446450407	4.22032995487956	2.46205231879643	2.61823865559545	1.95233356636969	2.27798474729977	1.98185265328974	2.16671544496642
chr2:196201673-196201888	1.10433665981474	0.985500430304885	1.76128527336162	2.02502879449152	1.0071955014042	1	0.831877241191673	1.09761079662642	1.05658352836637	1.11103131238874
chr3:39026512-39027308	0.903038270112912	0.956056652412403	1.98550043030488	1.67807190511264	1.61823865559545	1.66902676550963	1.4541758931858	1.09761079662642	0.887525270741587	1.29278174922785
chr13:27235919-27237487	0.7311832415722	0.7311832415722	1.13750352374994	1.31614574229336	1.70487196445635	1.21412480535285	1.11769504266975	0.887525270741587	1.07724299893246	0.75702324650746
chr15:74946486-74947199	0.790772037862	0.669026765509631	1	1.1243281350022	1.70487196445635	1.88362081628567	0.978195629681652	1.07724299893246	0.782408564927373	0.75702324650746
chr7:31364016-31366249	0.84799690655495	0.903038270112912	1.65535182861255	1.799087306074	2.4032677223393	2.0036022366802	1.42223300068305	1.48542682717024	1.39506279951758	1.6959938131099
chr12:109967473-109968817	0.790772037862	0.790772037862	2.13750352374994	1.92219784839637	2.85199883711245	2.58976348698498	1.31614574229336	1.24488705912353	1.05658352836637	1.13093086982645
chr12:109972868-109974509	0.84799690655495	0.669026765509631	2.35614381022528	2.54349588342577	3.37851162325373	3.17632277264046	2.08746284125034	2.04614178164472	1.62293035092018	1.29278174922785
chrX:153893729-153894314	0.84799690655495	0.790772037862	1.4541758931858	0.985500430304885	1.4905701304462	1.48542682717024	1.63226821549951	1.74416109557041	1.37295209791183	1.51601514700366
chr16:10907070-10908044	0.7311832415722	0.765534746362977	1.28688114778816	1.1243281350022	2	1.92219784839637	1.33342373372519	1.55090066464752	1.77820857639809	1.48542682717024
chr7:37830095-37830392	0.823749360308273	0.669026765509631	1.81557542886257	1.51096191927738	1.15704371014558	1.46988597627446	0.978195629681652	0.839959587489532	1.02856915219677	0.722466024471091
chr22:29509938-29511352	0.7311832415722	0.669026765509631	1.85598969730848	1.65992455840238	3.4995270242151	3.41006969175638	2.84799690655495	2.62058641045188	1.26303440583379	1.31034012061215
chr9:91245139-91246101	0.933572638261024	0.879705766282288	1.54101915313356	1.55090066464752	1.70487196445635	1.81966818349646	1.29865831556452	1.1243281350022	1.05658352836637	1
chr6:3902193-3903426	1.30451104180995	1.23878685958712	2.33628338786443	2.32481060342048	2.48800077083407	2.62527048937469	2.76128527336162	2.55826763405574	2.43562859405209	2.44360665147561
chr2:111054832-111055786	0.7311832415722	0.669026765509631	1.22650852980868	0.839959587489532	1.57046293102604	1.75274859140713	1.65992455840238	1.68706068833989	1.28095631383106	1.19534759832222
chrX:64270890-64273358	1.28688114778816	1.0071955014042	2.50080205305716	2.94110631094643	3.76447355099267	3.6450098843911	2.24184018356467	1.87970576628229	1.60880924267552	1.23266075679027
chrX:64274141-64274658	0.956056652412403	0.84799690655495	1.34482849699744	2.02502879449152	1.64616265715789	1.41683974191283	1.22032995487956	0.941106310946432	0.985500430304885	0.879705766282288
chr1:203754289-203755788	1.42223300068305	1.51096191927738	2.877744249949	2.8094144442359	2.52105073690096	2.40053792958373	2.55581615506164	2.55826763405574	2.26002565596146	2.114367024952
chr7:87204027-87204311	0.669026765509631	0.903038270112912	1.24488705912353	1.44890095114513	1.40599235967584	1.71369581484336	1.11769504266975	1.03562390973072	0.887525270741587	0.807354922057604
chr4:139435195-139436106	0.879705766282288	0.7311832415722	1.28688114778816	2.10433665981474	1.09761079662642	0.933572638261024	1.0496307677246	0.963474123974886	0.831877241191673	0.978195629681652
chr1:99699875-99700509	1.48026512205446	1.28095631383106	2.4905701304462	2.74416109557041	1.0071955014042	1.40053792958373	1.31614574229336	1.26303440583379	1.11769504266975	1.23266075679027
chr3:113241197-113242736	1.9297909977186	1.68257329734758	3.19849415363908	3.62293035092018	3.47378691161437	3.50589092972996	3.16349873228288	2.87970576628229	2.39231742277876	2.10433665981474
chr10:31348136-31349284	0.879705766282288	0.7311832415722	1.74416109557041	1.799087306074	2.28392177230762	2.25398926623079	1.43829285157915	1.26303440583379	1.09761079662642	0.879705766282288
chr2:30624910-30627324	0.879705766282288	0.84799690655495	2.67807190511264	3.61823865559545	2.83995958748953	2.82781902461732	2.60407132366886	2.03562390973072	2.01792190799726	2.02502879449152
chr11:117216242-117218171	0.7311832415722	0.669026765509631	0.948600847493356	1.15055967657538	3.18903382439002	2.86591881455221	1.40599235967584	1.78659636189081	1.0071955014042	1.09085343045111
chr17:68106919-68107582	0.84799690655495	0.84799690655495	1.4541758931858	1.46988597627446	2.11103131238874	2.14404636961671	1.09085343045111	1.05658352836637	1.20163386116965	1.0496307677246
chr2:63864845-63866749	0.903038270112912	0.7311832415722	1.88362081628567	2.0496307677246	3.21878116778407	3.1243281350022	2.15055967657538	1.9297909977186	1.07724299893246	1.29278174922785
chr2:178159912-178161056	0.84799690655495	0.903038270112912	2.78240856492737	3.10768786931437	2.85798099512757	3.14567745519564	2.19219416528334	1.799087306074	0.985500430304885	1.21412480535285
chr1:29209840-29211227	0.903038270112912	0.903038270112912	1.84398384404833	2.0496307677246	2.50589092972996	2.54101915313356	1.92599941855622	1.91456452349394	1.54596836910529	1.34482849699744
chr15:50046280-50047248	0.669026765509631	0.879705766282288	1.58976348698498	2.0496307677246	2.24488705912353	2.38404980679516	1.09085343045111	1.18269229751619	0.75702324650746	0.978195629681652
chrX:134241573-134242581	0.790772037862	0.669026765509631	1.30451104180995	1.04264433740849	2.13422093976063	1.96716860753263	1.50589092972996	1.16349873228288	0.933572638261024	1.02856915219677
chr20:35238256-35241039	1.87578006306849	1.55090066464752	3.54349588342577	3.6724253419715	5.0241423458978	4.89578731646331	4.0408924306469	3.98093926608551	3.13257684267001	2.88362081628567
chr2:203997610-203997798	0.790772037862	0.823749360308273	1.20163386116965	1.84398384404833	1.0071955014042	0.855989697308481	0.831877241191673	0.75702324650746	0.669026765509631	0.722466024471091
chr2:203998100-203999204	1.63691458035588	1.56559717585423	2.82374936030827	3.13422093976063	2.90303827011291	3.17152710603881	2.69821847822441	2.37016428054021	1.88362081628567	2.01435529297707
chr2:25226159-25227275	1.68257329734758	1.61823865559545	3.11769504266975	3.1407786557828	2.94485844580754	2.91456452349394	2.51601514700366	2.52606881166759	2.25096157353322	1.66902676550963
chr20:51731802-51732663	0.790772037862	0.7311832415722	1.4905701304462	1.31614574229336	1.81557542886257	1.43295940727611	1.25701061820602	1.39506279951758	1.0071955014042	1.38404980679516
chr20:20404591-20405484	0.903038270112912	0.879705766282288	2.06004738366994	1.89141918684608	1.63226821549951	1.35049724708413	1.15704371014558	1.30451104180995	1.32192809488736	1.29278174922785
chr20:20425824-20429252	1.51601514700366	1.05658352836637	2.46466826700344	2.6915341649192	2.43829285157915	2.25398926623079	2.67807190511264	2.93545974780529	2.45154083301783	2.53356334821451
chr20:20441066-20442187	1.42223300068305	1.26303440583379	2.7158933705476	2.85798099512757	2.38681094647222	2.51096191927738	2.40871186102943	2.24792751344359	2.33628338786443	2.37573453858316
chr7:43742327-43743106	0.7311832415722	1.15055967657538	2.03562390973072	2.82578562746479	1.4594316186373	1.40053792958373	1.02856915219677	0.963474123974886	0.933572638261024	0.782408564927373
chr10:13695679-13696533	0.7311832415722	0.84799690655495	1.09085343045111	1.25096157353322	1.11769504266975	1.25701061820602	1.02856915219677	1.33913738491959	1.79493566280354	1.58014548442338
chr16:49800610-49801745	0.790772037862	0.7311832415722	1.64154602908752	1.25096157353322	1.97819562968165	2.45154083301783	1.65992455840238	1.28688114778816	1.18269229751619	1.23266075679027
chr17:21303907-21305670	0.7311832415722	0.7311832415722	1.84398384404833	1.15055967657538	2.03562390973072	1.58014548442338	2.20163386116965	1.86393845042397	1.77820857639809	1.71369581484336
chr15:100730246-100731776	0.7311832415722	0.84799690655495	2.03562390973072	2.09085343045111	2.32192809488736	2.27500704749987	2.20163386116965	1.85199883711245	1.72246602447109	1.48542682717024
chr6:27154843-27155577	0.879705766282288	0.669026765509631	1.22650852980868	1.4276061727819	1.70487196445635	1.41683974191283	1.23878685958712	1.14404636961671	1.13750352374994	0.75702324650746
chr6:167487953-167488785	0.790772037862	0.7311832415722	1.83187724119167	1.46988597627446	1.4594316186373	1.40053792958373	1.22032995487956	1.22650852980868	1.07724299893246	1.13093086982645
chr6:167491315-167492638	0.790772037862	1.0071955014042	1.89917563048051	1.57046293102604	1.76128527336162	2.0036022366802	1.70487196445635	1.67355642399014	1.24488705912353	1.29278174922785
chr3:158846788-158847989	0.7311832415722	0.790772037862	1.7311832415722	2.11769504266975	2.75274859140713	2.58014548442338	2.09761079662642	1.94110631094643	1.24488705912353	1.51601514700366
chr6:127403151-127405426	1.9297909977186	1.72683121703249	3.88166461932035	4.06350294230616	3.81762325751143	4.09845324630927	3.13257684267001	2.83995958748953	2.32768736417605	2.19534759832222
chr2:128529686-128532069	1.32768736417605	0.84799690655495	2.10433665981474	1.98185265328974	2.96901230751632	2.98732086592925	2.40053792958373	2.23878685958712	1.4594316186373	1.36737106564853
chr10:11269577-11270823	1.05658352836637	1.0071955014042	2.21412480535285	2.13093086982645	3.06177619758669	3.1243281350022	1.97452931248388	1.95233356636969	1.09761079662642	1.15704371014558
chr10:11284694-11287157	1.10433665981474	1.23878685958712	2.93734439215023	3.03386345186628	3.08236196955747	3.34340782229781	3.22958792274065	2.87970576628229	2.51096191927738	2.4931349223055
chr15:84712294-84712500	0.903038270112912	0.7311832415722	1.28688114778816	1.95233356636969	1.20163386116965	1.15704371014558	0.855989697308481	0.782408564927373	1.0071955014042	1.09085343045111
chr4:24546994-24547558	0.933572638261024	1.28095631383106	1.93734439215023	2.22958792274065	1.61823865559545	1.59454854955035	1.22032995487956	0.963474123974886	0.985500430304885	1.21412480535285
chr5:55877568-55878004	0.765534746362977	0.823749360308273	0.970853654340484	1.44890095114513	1.44360665147561	1.71369581484336	0.75702324650746	0.669026765509631	0.669026765509631	0.669026765509631
chr7:155349443-155350120	0.823749360308273	0.790772037862	1.30451104180995	1.15055967657538	1.25701061820602	1.59454854955035	1.7311832415722	1.67355642399014	1.99276843076892	1.62760683812965
chr6:87656906-87657174	1.19534759832222	1.13093086982645	1.89917563048051	2.33628338786443	1.35614381022528	1.40053792958373	1.15704371014558	0.963474123974886	1.16349873228288	0.855989697308481
chr11:45215094-45216842	0.956056652412403	0.903038270112912	2.65535182861255	2.58255600301406	2.65992455840238	2.61823865559545	2.13093086982645	1.87970576628229	1.98185265328974	1.87184364850932
chr14:102763995-102764710	1.99638874644762	2.06695024392463	3.82068956055921	3.70708299177171	3.08236196955747	3.08236196955747	2.6915341649192	2.91073266190291	2.799087306074	3.03738222200308
chr10:47080805-47081748	1.15055967657538	1.10433665981474	2.43829285157915	2.19534759832222	1.97819562968165	2.18586654531133	1.87578006306849	1.62760683812965	1.85996954822103	2.03562390973072
chr12:6091489-6091596	1.13093086982645	0.903038270112912	2.04614178164472	2.06350294230616	1.64616265715789	1.64154602908752	1.0496307677246	1.20789285164133	1.11769504266975	0.879705766282288
chr4:38455002-38456270	1.32768736417605	1.85996954822103	2.75274859140713	3.17312743348066	3.09423606984577	2.92789645372882	2.64154602908752	2.54349588342577	2.08406426478847	1.94485844580754
chr5:68315415-68316228	1.28688114778816	1.28095631383106	2.7158933705476	1.82781902461732	1.6915341649192	1.59454854955035	1.68706068833989	1.50080205305716	1.57531233068744	1.32768736417605
chr5:68371152-68371305	1.08406426478847	1.05658352836637	1.85598969730848	1.95233356636969	1.44360665147561	1.48542682717024	0.956056652412403	1.05658352836637	0.910732661902913	1.0496307677246
chr9:92607140-92609633	1.0071955014042	0.84799690655495	1.87184364850932	1.95233356636969	2.79285535236249	2.82171021503467	2.35614381022528	2.46727948045998	2.32768736417605	1.83187724119167
chr4:80268272-80268733	0.7311832415722	0.84799690655495	1.43829285157915	0.925999418556223	1.47508488294878	1.13093086982645	1.78659636189081	1.36176835941915	1.52606881166759	1.36737106564853
chr1:17690035-17691499	1.03562390973072	0.790772037862	2.25701061820602	1.58496250072116	3.5033487351675	3.59215800212536	3.40599235967584	3.37712374912949	2.60644222813161	2.61823865559545
chr1:17697957-17699061	0.669026765509631	0.669026765509631	1.43829285157915	1.25096157353322	2.41142624572647	2.16671544496642	1.68706068833989	1.70043971814109	1.11769504266975	1.29278174922785
chr7:116004827-116005227	0.84799690655495	1.0071955014042	2.18269229751619	1.93734439215023	1.73552217729654	2.40053792958373	1.0496307677246	0.941106310946432	0.933572638261024	1.13093086982645
chr7:116011763-116011922	0.765534746362977	0.823749360308273	1.32768736417605	1.09761079662642	1.44360665147561	1.65535182861255	1.0703893278914	1.1243281350022	1.02856915219677	1.09085343045111
chr7:116071689-116071922	0.903038270112912	0.933572638261024	1.64154602908752	2.34766565630097	1.58976348698498	1.87184364850932	0.956056652412403	1.09761079662642	1.0071955014042	0.855989697308481
chr5:139618022-139619509	0.7311832415722	0.7311832415722	1.13750352374994	1.36176835941915	2.08065766334523	2.41953889151378	1.59931779369823	1.61353165291793	1.20163386116965	1.11103131238874
chr10:89521114-89522467	0.7311832415722	0.790772037862	1.34482849699744	1.20163386116965	1.85598969730848	1.96716860753263	1.33342373372519	1.32192809488736	1.20163386116965	1.11103131238874
chr5:142938281-142938458	1.28688114778816	1.15055967657538	1.87184364850932	2.97819562968165	1.50589092972996	1.75274859140713	1.13750352374994	1.09761079662642	0.863938450423972	1.11103131238874
chr5:142941209-142941611	1.30451104180995	1.0071955014042	3.40190347160796	3.83592407425437	2.19534759832222	2.60407132366886	1.55581615506164	1.62760683812965	1.11769504266975	1.40053792958373
chr5:142949838-142952080	2.9560566524124	2.38956681176273	4.86195536414487	4.89530262133331	4.36667191611176	4.41074812818595	3.45680614923047	3.51475349843975	2.87184364850932	2.66902676550963
chr2:85286771-85287225	0.765534746362977	0.7311832415722	1.34482849699744	1.20163386116965	2.24488705912353	2.4931349223055	1.20163386116965	0.985500430304885	0.782408564927373	0.807354922057604
chr2:85290462-85291851	1.17632277264046	1.03562390973072	2.31614574229336	2.48542682717024	3.22958792274065	3.13586316536868	1.97452931248388	1.83995958748953	1.44360665147561	1.62760683812965
chr1:86388881-86390329	1.03562390973072	1.0071955014042	2.0703893278914	2.57288966842058	2.44625622988956	2.41953889151378	1.92599941855622	1.86393845042397	1.58976348698498	1.78240856492737
chr5:52767429-52768167	1.24488705912353	1.23878685958712	2.22650852980868	2.57288966842058	1.40599235967584	1.35049724708413	1.20163386116965	0.887525270741587	1.29865831556452	1.17632277264046
chr5:52771615-52772066	0.790772037862	0.669026765509631	1.96347412397489	2.52356195605701	1.22032995487956	1.43295940727611	0.978195629681652	0.887525270741587	0.863938450423972	0.879705766282288
chr1:6160856-6161874	0.7311832415722	0.704871964456353	1.15704371014558	1.04264433740849	1.90689059560852	1.85996954822103	1.42223300068305	1.33913738491959	1.05658352836637	0.933572638261024
chr14:81305328-81306024	0.903038270112912	0.84799690655495	1.24488705912353	1.6959938131099	1.71808758396052	1.78240856492737	1.23878685958712	1.48542682717024	0.887525270741587	0.910732661902913
chr1:229186366-229187092	1.22032995487956	1.13093086982645	3.28688114778816	3.20320115631661	3.36176835941915	3.46597446450407	2.38956681176273	2.09085343045111	1.52606881166759	1.36737106564853
chr10:115167817-115168271	1.74416109557041	1.80322703643493	2.90496571868403	3.46205231879643	2.21723071622067	2.81352468929781	1.92599941855622	1.81147103052984	1.58976348698498	1.56559717585423
chr12:63018263-63018565	0.790772037862	0.790772037862	1.85598969730848	2.06350294230616	1.0071955014042	1.17632277264046	0.75702324650746	0.75702324650746	0.831877241191673	0.910732661902913
chr1:178614473-178615465	0.7311832415722	0.84799690655495	1.18269229751619	1.55090066464752	2.08065766334523	1.85996954822103	1.0496307677246	1.24488705912353	1.05658352836637	0.978195629681652
chr1:178659097-178660323	0.790772037862	0.7311832415722	1.20163386116965	1.17632277264046	1.89141918684608	2.01435529297707	1.35049724708413	1.16349873228288	0.985500430304885	0.782408564927373
chr12:116432163-116432602	1.44360665147561	1.26303440583379	3.34056226902641	2.96347412397489	2.51349074558812	2.51096191927738	1.50589092972996	1.85199883711245	1.66902676550963	1.60880924267552
chr20:9456341-9458999	1.71369581484336	1.96716860753263	3.5765221379205	4.1554254317472	3.14730669878029	3.37155886261196	2.38128337250378	2.50842865253186	2.12763327972587	2.02502879449152
chr11:110715546-110715939	0.903038270112912	0.765534746362977	1.43829285157915	1.22650852980868	1.64616265715789	1.79493566280354	1.15704371014558	0.963474123974886	0.933572638261024	0.933572638261024
chr18:38939974-38941846	1.48026512205446	1.51096191927738	2.63226821549951	3.03386345186628	2.18586654531133	2.40053792958373	2.01077983875324	1.76977173924945	1.4594316186373	1.53106949272595
chr16:71532182-71533368	0.669026765509631	0.7311832415722	1.0703893278914	0.871843648509318	1.35614381022528	1.25701061820602	1.78659636189081	1.51601514700366	0.985500430304885	1.0496307677246
chr1:38481307-38482887	0.84799690655495	0.7311832415722	1.34482849699744	1.04264433740849	2.6667565918848	2.43562859405209	2.82781902461732	2.95419631038688	2.05311133645956	1.99276843076892
chr17:20105340-20107037	1.74416109557041	1.51096191927738	3.14404636961671	3.10097764772482	2.88947354253111	2.87184364850932	2.85399564717639	2.61353165291793	2.53605290024021	2.38404980679516
chr20:819166-821997	1.53106949272595	1.47508488294878	2.96901230751632	2.91073266190291	3.23878685958712	3.26453643099903	2.85996954822103	2.41683974191283	2.83794324189103	3.03738222200308
chr8:40993816-40994818	0.7311832415722	0.7311832415722	1.26303440583379	0.925999418556223	1.9297909977186	1.68257329734758	1.89141918684608	1.81147103052984	1.48026512205446	1.59454854955035
chr2:85901242-85901863	0.84799690655495	1.08406426478847	1.71808758396052	1.60407132366886	1.29865831556452	1.15704371014558	1.40599235967584	1.18269229751619	1.35614381022528	1.17632277264046
chr8:79950506-79951511	0.790772037862	0.790772037862	1.65535182861255	1.74846123300404	1.52606881166759	1.31034012061215	1.77399632511117	1.46466826700344	1.49569516262407	1.36737106564853
chr15:42264800-42265359	0.669026765509631	0.790772037862	1.22650852980868	0.985500430304885	1.82781902461732	1.9560566524124	1.02856915219677	0.941106310946432	0.75702324650746	0.722466024471091
chr1:154208874-154209641	0.790772037862	0.790772037862	1.18269229751619	1.40599235967584	1.76128527336162	1.68257329734758	1.22032995487956	1.33913738491959	0.910732661902913	0.879705766282288
chr9:86285343-86286483	1.98185265328974	1.99276843076892	3.41683974191283	3.65420637794429	3.85099939471647	3.68481873755322	2.73335434061383	2.9297909977186	2.43562859405209	1.93357263826102
chr9:86298389-86299683	0.7311832415722	0.7311832415722	2.25701061820602	1.95233356636969	3.0036022366802	3.16027483140859	1.99638874644762	2.03562390973072	1.09761079662642	0.782408564927373
chr19:57287527-57288829	1.19534759832222	1.15055967657538	2.31614574229336	2.18269229751619	1.35614381022528	1.55090066464752	1.02856915219677	1.07724299893246	1.52606881166759	1.0703893278914
chr6:16004873-16007608	1.61823865559545	1.56559717585423	2.91838623444635	3.114367024952	4.56437816856506	4.54843662469604	3.93640237772506	3.74631276642546	2.58255600301406	2.53356334821451
chr6:16097245-16097791	1.28688114778816	1.42223300068305	2.9429835981871	2.79285535236249	2.61588707391606	2.68481873755322	1.89141918684608	1.95233356636969	1.20163386116965	1.11103131238874
chr1:197170623-197171760	0.669026765509631	0.7311832415722	0.895302621333307	1.31614574229336	2.13422093976063	2.22650852980868	1.31614574229336	1.14404636961671	0.722466024471091	0.6959938131099
chr5:158780714-158782185	0.903038270112912	1.05658352836637	1.57531233068744	2.43295940727611	2.16671544496642	2.36737106564853	1.64616265715789	1.65535182861255	1.02856915219677	1
chrX:53438368-53438966	1.0071955014042	0.956056652412403	1.89917563048051	2.06350294230616	2.47248777146274	1.87184364850932	1.40599235967584	1.26303440583379	1.07724299893246	1.13093086982645
chr4:77579355-77580769	0.790772037862	0.7311832415722	1.70043971814109	1.99638874644762	1.94110631094643	1.85996954822103	1.65992455840238	1.81147103052984	1.02856915219677	1.21412480535285
chr4:77581492-77582533	0.790772037862	0.790772037862	2.20476675065461	2.71808758396052	2.93357263826102	3.03738222200308	2.24184018356467	2.32481060342048	1.20163386116965	1.40053792958373
chr4:77586605-77588475	1.7311832415722	1.36176835941915	4.56254772419912	4.65764000520782	4.23266075679027	4.48607074373567	4.13832300405648	3.8923910259134	2.91456452349394	2.77399632511117
chr4:77592636-77594622	1.0071955014042	1.19534759832222	2.88557436437143	2.8011586560937	3.22342254993494	2.98732086592925	2.97636363573276	2.72465027173297	1.83187724119167	1.92219784839637
chr13:42101059-42102573	1.0071955014042	0.933572638261024	2.57531233068744	2.50589092972996	2.85798099512757	2.85399564717639	1.82374936030827	1.59454854955035	1.72246602447109	1.84398384404833
chr20:31917326-31919030	2.28392177230762	1.71369581484336	4.31686980506433	4.0866139474095	4.91121220155861	4.83592407425437	3.93640237772506	3.73226919950145	2.95791459863299	3.00898878322725
chr20:31922515-31924547	1.71369581484336	1.83187724119167	4.67355642399014	4.30012372456901	4.54039930563062	4.55826763405574	3.89044669267991	3.97269265400426	3.30305008468167	3.09761079662642
chr20:31936434-31938690	0.84799690655495	0.84799690655495	1.84398384404833	1.82781902461732	2.39506279951758	2.18586654531133	1.4541758931858	1.39506279951758	1.16349873228288	1.36737106564853
chr4:173500928-173501727	0.985500430304885	1.28095631383106	2.23572705983806	1.84398384404833	2.37573453858316	2.43562859405209	2.70708299177171	2.50842865253186	2.57531233068744	2.4594316186373
chr7:133001925-133004529	1.19534759832222	1.15055967657538	2.26603689399532	2.76977173924945	2.99276843076892	2.91456452349394	2.72683121703249	2.52606881166759	1.89530262133331	1.96716860753263
chr12:6327637-6327769	1.03562390973072	1.13093086982645	2.06004738366994	1.74846123300404	1.4594316186373	1.64154602908752	1.4905701304462	1.48542682717024	1.77820857639809	1.34482849699744
chr12:6344664-6344802	1.13093086982645	0.765534746362977	1.85598969730848	2.40053792958373	1.13750352374994	1.09085343045111	0.910732661902913	1.26303440583379	0.722466024471091	1.02856915219677
chr2:137929376-137930997	0.823749360308273	1.0071955014042	1.7311832415722	1.99638874644762	2.39506279951758	2.25398926623079	1.81147103052984	1.62760683812965	1.11769504266975	1.0703893278914
chr19:44919580-44919783	1.0071955014042	0.903038270112912	1.40053792958373	1.96716860753263	1.91838623444635	1.78240856492737	1.23878685958712	1.18269229751619	1.29865831556452	1.36737106564853
chr6:138716107-138716623	0.933572638261024	0.879705766282288	1.50589092972996	1.64154602908752	1.18269229751619	1.32768736417605	1.799087306074	1.83995958748953	1.89530262133331	1.71369581484336
chr17:28839329-28841112	1.08406426478847	0.903038270112912	1.4905701304462	2.20789285164133	3.11603199344711	2.75488750216347	1.7311832415722	1.22650852980868	1.49569516262407	1.48542682717024
chr12:119730126-119732308	1.19534759832222	1.13093086982645	2.55090066464752	2.47508488294878	2.71808758396052	2.92789645372882	2.22342254993494	1.65535182861255	1.81966818349646	1.48542682717024
chr3:125005036-125006210	0.823749360308273	0.669026765509631	1.4541758931858	1.93734439215023	3.46597446450407	3.38404980679516	2.31903981556254	2.26903314645524	1.16349873228288	1.29278174922785
chr12:95451913-95454334	1.05658352836637	0.84799690655495	1.50589092972996	2.01077983875324	2.56803210477128	2.55826763405574	1.86393845042397	1.83995958748953	1.88362081628567	1.46988597627446
chr10:12021899-12022738	0.7311832415722	0.669026765509631	1.13750352374994	1.0703893278914	1.50589092972996	1.78240856492737	1.40599235967584	1.22650852980868	1.09761079662642	1.19534759832222
chrX:10142125-10142566	0.903038270112912	0.903038270112912	2.19219416528334	1.25096157353322	1.66448284036468	2.26603689399532	1.53605290024021	1.7311832415722	1.51096191927738	1.53106949272595
chr1:158649031-158649425	1.03562390973072	0.84799690655495	1.24488705912353	1.87578006306849	1.81557542886257	2.01435529297707	1.71808758396052	1.24488705912353	0.831877241191673	1
chr1:158652886-158653527	0.765534746362977	0.84799690655495	2.04614178164472	2.11769504266975	1.87970576628229	1.46988597627446	1.0703893278914	1.18269229751619	0.863938450423972	0.910732661902913
chr4:36264102-36265320	1.68257329734758	1.51096191927738	3.33199177823206	3.93922657772821	3.21412480535285	3.12928301694497	2.04264433740849	1.87970576628229	1.49569516262407	1.76553474636298
chr12:109162327-109163692	0.84799690655495	0.790772037862	1.40053792958373	1.58496250072116	2.02502879449152	2.0036022366802	1.67355642399014	1.64154602908752	1.41142624572647	1.32768736417605
chr3:132236712-132237246	0.84799690655495	0.7311832415722	1.54101915313356	2.07724299893246	1.11769504266975	1.29278174922785	1.13750352374994	1.03562390973072	0.669026765509631	0.855989697308481
chr5:40452842-40453766	0.669026765509631	0.790772037862	1.88362081628567	1.36176835941915	1.25701061820602	1.0703893278914	1.0703893278914	0.839959587489532	0.863938450423972	0.978195629681652
chr15:69861200-69863513	0.669026765509631	0.790772037862	1.38404980679516	0.739848102699328	1.70487196445635	1.91073266190291	2.03210084316702	2.39780296186249	1.35614381022528	1.31034012061215
chr21:29326141-29326427	0.956056652412403	0.879705766282288	1.78659636189081	1.99638874644762	0.985500430304885	1.31034012061215	0.978195629681652	0.807354922057604	1.07724299893246	0.956056652412403
chr2:43238195-43238330	1.17632277264046	0.903038270112912	1.65535182861255	2.57288966842058	1.50589092972996	1.60880924267552	1.22032995487956	1.1243281350022	0.887525270741587	1
chr20:23609229-23609935	0.84799690655495	0.985500430304885	2	1.95233356636969	1.52606881166759	2.0496307677246	1.17632277264046	1.1243281350022	1.02856915219677	0.978195629681652
chrX:50027040-50028684	0.903038270112912	0.84799690655495	2.15055967657538	2.31324585178756	1.91838623444635	1.9560566524124	1.23878685958712	1.26303440583379	1.4276061727819	1.15704371014558
chr4:95606655-95607374	1.03562390973072	1.0071955014042	2.35614381022528	1.95233356636969	2.7311832415722	3.06004738366994	2.29865831556452	2.21723071622067	1.66902676550963	1.58014548442338
chr4:95609907-95610564	0.790772037862	0.879705766282288	1.70043971814109	1.44890095114513	2.20476675065461	2.71369581484336	1.93734439215023	1.51601514700366	1.02856915219677	1.15704371014558
chr4:95638786-95640031	0.84799690655495	0.903038270112912	1.13750352374994	1.74846123300404	3.10433665981474	3.04264433740849	2.58736499093646	2	1.32192809488736	1.40053792958373
chr8:93933916-93934141	0.985500430304885	1.08406426478847	2.01077983875324	2.97085365434048	1.42223300068305	1.23266075679027	0.910732661902913	1.0071955014042	0.933572638261024	0.807354922057604
chr8:93985384-93988203	1.66902676550963	1.59931779369823	3.1554254317472	3.37155886261196	2.91456452349394	2.64154602908752	3.0232553523003	2.6667565918848	2.41683974191283	2.32192809488736
chr13:94329390-94330494	0.985500430304885	0.7311832415722	1.98550043030488	1.85996954822103	1.76128527336162	1.81966818349646	1.31614574229336	1.28688114778816	1.22032995487956	1.13093086982645
chr12:121520363-121521466	0.933572638261024	0.790772037862	1.85598969730848	1.31614574229336	1.50589092972996	1.68257329734758	1.65992455840238	1.48542682717024	1.85996954822103	1.43295940727611
chr3:39433234-39433959	0.669026765509631	0.704871964456353	0.895302621333307	0.925999418556223	1.81557542886257	1.68257329734758	1.43829285157915	1.30451104180995	1.11769504266975	1.17632277264046
chr3:100004833-100007160	1.10433665981474	0.956056652412403	2.41142624572647	2.8011586560937	2.70929063572336	2.5033487351675	2.43295940727611	2.17632277264046	1.84799690655495	1.72683121703249
chr3:100087307-100087496	0.879705766282288	0.933572638261024	2.03562390973072	2.31324585178756	1.4905701304462	1.58014548442338	1.17632277264046	0.985500430304885	0.807354922057604	0.855989697308481
chr2:24313923-24316132	1.17632277264046	1.22032995487956	2.78240856492737	3.22187708107703	2.56803210477128	3.02147972741045	1.64616265715789	1.64154602908752	1.63691458035588	1.65535182861255
chr2:24399554-24402102	0.956056652412403	1.08406426478847	2.45680614923047	2.60169651648096	4.23035674505615	4.14323013477689	3.08406426478847	2.96532254836725	1.58976348698498	1.76553474636298
chr16:23842346-23842577	1.03562390973072	1.13093086982645	1.60880924267552	2.20789285164133	1.11769504266975	1.0703893278914	0.956056652412403	1.0071955014042	0.985500430304885	0.933572638261024
chr9:74322697-74323558	0.790772037862	0.669026765509631	1.24488705912353	1.15055967657538	2.13422093976063	2.16671544496642	1.4541758931858	1.18269229751619	1.07724299893246	0.956056652412403
chr16:4653276-4653805	0.790772037862	0.669026765509631	1.24488705912353	1.01435529297707	1.89141918684608	1.99276843076892	1.25701061820602	1.05658352836637	0.722466024471091	0.782408564927373
chr2:7405614-7407592	0.7311832415722	0.7311832415722	1.18269229751619	1.15055967657538	2.79285535236249	3.14567745519564	3.16832111573972	3.31614574229336	1.85996954822103	1.9560566524124
chr18:23814959-23817688	1.6507645591169	2.0036022366802	3.60880924267552	3.47248777146274	4.27202318906105	4.32624970083746	3.47767732756531	3.37155886261196	2.44360665147561	2.3305584000308
chr18:23859875-23860512	1.58496250072116	1.32192809488736	2.93734439215023	2.89530262133331	3.50716034911752	3.56559717585422	2.61823865559545	2.51853513898218	1.73984810269933	1.60880924267552
chr11:62008305-62008453	0.765534746362977	0.669026765509631	1.89917563048051	2.88166461932035	1.42223300068305	1.68257329734758	1.13750352374994	0.807354922057604	0.722466024471091	0.75702324650746
chr11:62015643-62015889	1.03562390973072	1.0071955014042	2.30742852519225	2.62993940943954	2.33913738491959	2.76128527336162	1.63226821549951	1.78659636189081	1.28095631383106	1.34482849699744
chr3:197592420-197593854	1.13093086982645	0.903038270112912	1.96347412397489	1.60407132366886	2.35049724708413	2.38404980679516	1.63226821549951	1.58014548442338	1.83187724119167	1.75274859140713
chr3:139250942-139252086	0.790772037862	0.669026765509631	1.40053792958373	1.38404980679516	3.07724299893246	3.40190347160796	2.55581615506164	2.48542682717024	1.63691458035588	1.65535182861255
chr6:137707586-137710270	3.16832111573972	3.3547342399706	5.04526821513853	5.36702153323231	4.83187724119167	4.85947266685194	3.79285535236249	3.790772037862	3.00539998774259	3.13422093976063
chr6:137727312-137727416	0.84799690655495	0.903038270112912	1.28688114778816	1.71369581484336	1.0496307677246	1.35049724708413	0.807354922057604	0.941106310946432	0.807354922057604	0.722466024471091
chr18:11942324-11942582	1.10433665981474	0.84799690655495	1.78659636189081	1.65992455840238	1.63226821549951	1.87184364850932	1.83995958748953	1.46466826700344	1.07724299893246	1.43295940727611
chr17:41656870-41657969	0.7311832415722	0.790772037862	1.58976348698498	1.09761079662642	1.71808758396052	1.29278174922785	1.25701061820602	1.55090066464752	1.83187724119167	1.41683974191283
chr10:68087654-68089470	1.36737106564853	1.43829285157915	2.84398384404833	3.16027483140859	3.20320115631661	3.20633064787105	2.72027846523333	2.53356334821451	2.0071955014042	1.92219784839637
chr17:58526660-58529494	3.90881290773955	3.78450398292957	5.9174317553901	5.57531233068744	5.80296865100558	5.57470704641555	4.97956810009519	5.05137210172103	4.39025495632187	4.22342254993494
chr22:50282523-50284566	0.903038270112912	0.7311832415722	1.74416109557041	1.25096157353322	1.52606881166759	1.65535182861255	1.99638874644762	1.87970576628229	2.15055967657538	1.66902676550963
chr2:68859058-68859201	1.13093086982645	1.19534759832222	2.19219416528334	2.49569516262407	1.47508488294878	1.4541758931858	1.35049724708413	1.43295940727611	0.985500430304885	1.38404980679516
chr17:8090541-8091677	1.08406426478847	0.933572638261024	2.34482849699744	1.799087306074	0.933572638261024	1.19534759832222	1.13750352374994	0.985500430304885	1.26303440583379	1.15704371014558
chr11:115905444-115907036	1.17632277264046	1.26303440583379	2.13750352374994	2.38956681176273	2.21723071622067	1.96716860753263	1.22032995487956	1.26303440583379	1.11769504266975	1.11103131238874
chr10:12246625-12246918	0.790772037862	1.0071955014042	2.39231742277876	1.96716860753263	2.03562390973072	2.20476675065461	1.0703893278914	1.18269229751619	0.6959938131099	0.956056652412403
chr22:42589603-42589952	1.44360665147561	0.985500430304885	2.68706068833989	2.91073266190291	2.71808758396052	2.91456452349394	2.20163386116965	2.27798474729977	1.26303440583379	1.48542682717024
chr7:102743913-102744518	0.790772037862	0.790772037862	1.40053792958373	1.40599235967584	2.20476675065461	2.02502879449152	1.63226821549951	1.53106949272595	1.33913738491959	1.13093086982645
chr18:58800559-58801028	0.7311832415722	0.669026765509631	1	1.20163386116965	1.60407132366886	2.1243281350022	1.52105073690096	1.26303440583379	1.28095631383106	1.19534759832222
chr20:51090932-51093196	0.956056652412403	1.05658352836637	2.11769504266975	1.90689059560852	2.799087306074	2.56559717585422	2.91647664443772	2.91073266190291	2.16992500144231	2.39231742277876
chr4:154367186-154368645	0.790772037862	0.790772037862	1.58976348698498	1.29278174922785	1.98913900736823	1.35049724708413	1.40599235967584	1.18269229751619	1.02856915219677	0.910732661902913
chr2:45695576-45695909	0.879705766282288	0.765534746362977	1.65535182861255	1.60407132366886	2.26603689399532	2.46988597627446	1.40599235967584	1.59454854955035	0.831877241191673	1.0703893278914
chr19:6271321-6271603	1.0071955014042	1.0071955014042	1.87184364850932	1.62293035092018	2.19534759832222	2.30158764660319	1.68706068833989	1.75702324650746	1.57531233068744	1.4541758931858
chr15:74549898-74550284	1.0071955014042	1.0071955014042	2.89141918684608	3.24640808724638	2.67355642399014	2.90881290773955	1.81147103052984	1.91456452349394	1.44360665147561	1.53106949272595
chr3:150272014-150273819	1.77399632511117	1.51096191927738	2.84398384404833	3.14730669878029	2.43829285157915	2.57288966842058	2.03210084316702	1.91456452349394	1.63691458035588	1.72683121703249
chr13:97289683-97291392	1.99638874644762	2.01792190799726	4	4.1101961777542	4.15137177625395	4.32624970083746	2.40053792958373	2.33342373372519	1.6507645591169	2.08065766334523
chr15:72832648-72834272	1.34482849699744	0.903038270112912	2.06004738366994	2.14404636961671	2.73768676140986	2.65535182861255	1.65992455840238	1.70043971814109	1.70929063572336	1.58014548442338
chr6:157548787-157551686	2.16349873228288	1.80322703643493	3.80322703643493	3.45154083301783	3.66562016406638	3.71699089440494	3.58616424593091	3.54720302475693	3.53480866123175	3.31179371775365
chr6:157562917-157564208	0.790772037862	0.84799690655495	2.32481060342048	2.31324585178756	1.98913900736823	2.0036022366802	1.43829285157915	1.51601514700366	1.68257329734758	1.59454854955035
chr10:113751001-113751941	1.0071955014042	0.7311832415722	1.78659636189081	1.99638874644762	2.52857131887076	2.47767732756531	2.18269229751619	2.02502879449152	1.56071495447448	1.0496307677246
chr1:212716147-212716636	0.7311832415722	0.7311832415722	1.40053792958373	1.99638874644762	0.863938450423972	0.831877241191673	0.669026765509631	0.669026765509631	0.831877241191673	0.6959938131099
chr1:212769935-212770108	0.765534746362977	0.765534746362977	1.34482849699744	2.07724299893246	0.887525270741587	1.0703893278914	0.6959938131099	0.7311832415722	0.722466024471091	0.669026765509631
chr1:212799091-212799235	0.933572638261024	0.7311832415722	1.38404980679516	1.87578006306849	1.09761079662642	1.15704371014558	0.782408564927373	0.910732661902913	0.807354922057604	0.807354922057604
chr1:235767834-235768136	0.669026765509631	0.669026765509631	1.56071495447448	1.98185265328974	0.807354922057604	0.722466024471091	0.782408564927373	0.669026765509631	0.6959938131099	0.782408564927373
chr20:36227654-36230720	1.7311832415722	1.4594316186373	3.48800077083407	3.52732060787705	4.15704371014558	4.02147972741045	3.32481060342048	3.10265813136374	2.5033487351675	2.51853513898218
chr8:20140179-20140340	0.903038270112912	0.879705766282288	1.43829285157915	1.74846123300404	1.0071955014042	1.13093086982645	0.956056652412403	0.863938450423972	0.887525270741587	0.855989697308481
chr19:10488886-10489609	0.7311832415722	0.823749360308273	1.81557542886257	1.20163386116965	2.89530262133331	2.96901230751632	1.68706068833989	1.68706068833989	1.26303440583379	1.0703893278914
chr19:10497282-10500122	2.17632277264046	2.0036022366802	3.77925972037238	3.52732060787705	4.97177344719337	4.73226919950145	4.36387192485753	4.44956137461324	3.90785207184596	3.96532254836725
chr2:42009313-42011027	0.84799690655495	0.790772037862	1.36176835941915	1.51096191927738	2.99819550315325	3.09761079662642	2.12101540096137	2.09085343045111	1.72246602447109	1.65535182861255
chr5:150627054-150627380	1.08406426478847	0.933572638261024	2.08065766334523	1.51096191927738	1.58976348698498	1.92219784839637	1.85199883711245	1.67355642399014	1.97085365434048	1.73984810269933
chr1:37501101-37502041	0.669026765509631	0.7311832415722	1.24488705912353	0.925999418556223	1.82781902461732	2.06004738366994	1.38956681176273	1.28688114778816	1.07724299893246	0.855989697308481
chr1:37549448-37551243	0.879705766282288	0.933572638261024	1.68706068833989	1.40599235967584	3.07724299893246	2.73335434061383	2.50080205305716	2.38128337250378	1.73984810269933	1.72683121703249
chr4:88381302-88383546	1.42223300068305	1.28095631383106	2.92409988564074	3.0686708106651	2.32192809488736	2.09085343045111	1.38956681176273	1.24488705912353	1.28095631383106	1.15704371014558
chr11:85609018-85609797	0.879705766282288	0.7311832415722	1.70043971814109	1.92219784839637	2.11103131238874	2.34766565630097	1.99638874644762	2.16671544496642	1.20163386116965	1.32768736417605
chr11:85699586-85700703	1.03562390973072	0.985500430304885	1.52606881166759	2.09085343045111	1.54101915313356	1.84799690655495	1.43829285157915	1.18269229751619	1.24488705912353	1
chr10:95846264-95846600	0.704871964456353	0.7311832415722	0.925999418556223	1.20163386116965	1.6915341649192	1.36737106564853	0.722466024471091	0.7311832415722	0.807354922057604	0.807354922057604
chr4:13452737-13453743	0.879705766282288	0.704871964456353	2.16027483140859	3.12763327972587	2.75274859140713	2.64154602908752	1.91456452349394	1.62760683812965	0.933572638261024	1.11103131238874
chr16:84111136-84111753	1.28688114778816	0.956056652412403	2.19219416528334	2.32481060342048	2.85798099512757	2.45154083301783	1.65992455840238	1.44890095114513	1.62293035092018	1.48542682717024
chr16:84124452-84124795	0.669026765509631	0.669026765509631	1.24488705912353	1.25096157353322	1.4594316186373	1.56559717585423	0.831877241191673	0.7311832415722	0.782408564927373	0.831877241191673
chr3:34519699-34521312	0.933572638261024	0.84799690655495	1.85598969730848	1.60407132366886	2.35049724708413	2.0036022366802	1.90303827011291	2.10097764772482	1.51096191927738	1.38404980679516
chr1:176122520-176123428	0.669026765509631	0.7311832415722	1.04264433740849	1.15055967657538	1.85598969730848	1.21412480535285	0.933572638261024	0.807354922057604	0.782408564927373	0.6959938131099
chr1:176144469-176144961	1.15055967657538	1.0071955014042	1.65535182861255	2.611172380044	1.38956681176273	1.35049724708413	1.0071955014042	1.1243281350022	0.863938450423972	1.02856915219677
chr4:163541958-163542910	0.7311832415722	0.7311832415722	2.30742852519225	2.62993940943954	3.14730669878029	2.92789645372882	2.33628338786443	2.25701061820602	1.13750352374994	1.19534759832222
chr11:9982565-9984363	0.84799690655495	0.790772037862	1.62293035092018	1.4905701304462	1.6915341649192	1.60880924267552	2.01077983875324	1.67355642399014	1.39506279951758	1.48542682717024
chr8:58827376-58828047	0.933572638261024	1.03562390973072	1.70043971814109	2.21723071622067	1.70487196445635	1.85996954822103	1.35049724708413	1.37851162325373	0.933572638261024	1.13093086982645
chr12:27338019-27339040	0.956056652412403	1.23878685958712	1.98550043030488	2.26603689399532	3.08915913191124	3.0036022366802	1.64616265715789	1.58014548442338	1.09761079662642	1.21412480535285
chr12:27359102-27359964	0.7311832415722	0.790772037862	1.43829285157915	1.81557542886257	1.71808758396052	1.85996954822103	1.23878685958712	1.22650852980868	1.13750352374994	0.855989697308481
chr4:95599694-95602090	1.84799690655495	1.53106949272595	2.92409988564074	3.34908214639109	3.61353165291793	3.50589092972996	2.94110631094643	2.70929063572336	2.32768736417605	2.38404980679516
chr1:111274498-111276062	1.05658352836637	0.956056652412403	2.92409988564074	3.08915913191124	4.06522762277562	4.114367024952	2.94110631094643	2.84599177066457	1.48026512205446	1.72683121703249
chr6:83292831-83295634	0.84799690655495	0.956056652412403	1.93734439215023	2.09085343045111	4.74308405554959	4.43162295971329	3.5385381636298	3.28835856219366	1.94485844580754	1.93357263826102
chr2:178550002-178550938	0.933572638261024	0.7311832415722	1.15704371014558	1.58496250072116	1.86789646399265	1.9560566524124	1.59931779369823	1.28688114778816	1.11769504266975	1.02856915219677
chr5:150419628-150420355	0.903038270112912	1.10433665981474	1.97452931248388	1.7311832415722	1.71808758396052	1.55090066464752	1.81147103052984	1.89141918684608	1.4594316186373	1.29278174922785
chr21:38880026-38880485	0.790772037862	0.903038270112912	1.41683974191283	1.65992455840238	1.52606881166759	1.72683121703249	1.0496307677246	1.09761079662642	0.782408564927373	0.782408564927373
chr4:15770816-15772933	1.36737106564853	1.15055967657538	4.06522762277562	4.44493204894218	4.4262647547021	4.28688114778816	3.09423606984577	2.87184364850932	2.52606881166759	2.52606881166759
chr4:15773563-15774468	1.34482849699744	1.05658352836637	3.16671544496642	3.40463068421761	4.23266075679027	4.30085587126876	2.92219784839637	3.07553263116736	1.62293035092018	1.68257329734758
chr12:58412436-58413158	0.669026765509631	0.790772037862	1.68706068833989	1.55090066464752	2.17632277264046	2.09085343045111	1.65992455840238	1.56559717585423	1.07724299893246	1.29278174922785
chr12:58413804-58414931	0.84799690655495	1.0071955014042	1.7311832415722	1.82781902461732	2.38681094647222	2.01435529297707	1.91456452349394	1.799087306074	1.16349873228288	1.48542682717024
chr10:11498561-11500207	0.790772037862	0.84799690655495	1.43829285157915	1.38404980679516	2.23572705983806	2.3305584000308	1.38956681176273	1.30451104180995	1.20163386116965	0.978195629681652
chr2:119314935-119316396	1.34482849699744	0.956056652412403	1.89917563048051	2.55336050333533	1.82781902461732	2.06004738366994	1.43829285157915	1.14404636961671	1.18269229751619	1.23266075679027
chr5:116681155-116682319	0.765534746362977	0.669026765509631	1.38404980679516	1.38404980679516	2.31324585178756	2.56559717585422	1.85199883711245	1.61353165291793	0.910732661902913	0.956056652412403
chr1:110649085-110649199	1.30451104180995	1.32192809488736	2.18269229751619	2.70929063572336	1.42223300068305	1.17632277264046	1.29865831556452	0.887525270741587	1.11769504266975	1
chrX:150879305-150881728	1.83187724119167	1.43829285157915	3.82068956055921	4.04614178164472	4.18982455888002	4.04875931191986	3.57046293102604	3.30742852519225	2.39231742277876	2.35614381022528
chr11:441417-442953	0.669026765509631	0.84799690655495	1.4905701304462	1.25096157353322	2	2.09085343045111	2.18269229751619	1.98913900736823	2.32768736417605	2.01435529297707
chr2:127799533-127802061	1.6507645591169	1.32192809488736	2.57531233068744	2.99819550315325	3.4867143730307	3.40190347160796	3.31469652565629	3.3305584000308	3.02147972741045	3.09254574154357
chr17:27805546-27806304	1.7311832415722	1.40053792958373	3.41683974191283	3.06177619758669	3.30597052098439	3.37989816352469	2.84799690655495	2.62760683812965	2.69376571221778	2.57288966842058
chr17:27807918-27809186	0.985500430304885	1.0071955014042	4.0241423458978	3.34908214639109	4.56254772419912	4.43429461795993	3.23878685958712	3.15218341905505	2.51096191927738	2.65535182861255
chr17:27810205-27811517	1.19534759832222	1.38404980679516	3.96901230751632	3.85996954822103	4.80219321694183	4.59454854955035	3.20476675065461	2.93545974780529	2.01792190799726	2.23572705983806
chr2:70260276-70260851	0.790772037862	0.823749360308273	1.56071495447448	1.15055967657538	1.33342373372519	1.15704371014558	1.23878685958712	1.7311832415722	1.51096191927738	1.55090066464752
chr15:82117161-82118395	0.7311832415722	0.790772037862	1.40053792958373	1.4276061727819	2.77188557851537	2.86591881455221	2.84197311892718	2.8011586560937	1.52606881166759	1.4541758931858
chr8:133427012-133427233	0.669026765509631	0.669026765509631	1.50589092972996	1.36176835941915	1.71808758396052	1.8073549220576	1.11769504266975	0.863938450423972	0.75702324650746	0.807354922057604
chr8:133482343-133482829	1.81966818349646	1.66448284036468	3.69821847822441	3.57046293102604	3.29719141656586	3.85299758761332	3.23419472295381	3.38956681176273	2.01792190799726	1.60880924267552
chr18:21660168-21661597	0.790772037862	0.669026765509631	1.68706068833989	2.14404636961671	2.16671544496642	2.20476675065461	1.43829285157915	1.76977173924945	1.20163386116965	0.978195629681652
chr21:43306529-43308342	2.19849415363908	2.79285535236249	4.58916423669977	4.02502879449152	5.03957710306068	5.11311703639072	4.44294349584873	4.29057185085208	3.67919857056692	3.62993940943954
chr21:43309820-43310006	0.669026765509631	0.669026765509631	1.11769504266975	1.64154602908752	1.89141918684608	2.34766565630097	0.782408564927373	0.839959587489532	0.887525270741587	0.722466024471091
chr21:43351552-43351773	1.19534759832222	0.933572638261024	1.97452931248388	1.799087306074	1.97819562968165	2.06004738366994	1.82374936030827	2.13422093976063	1.56071495447448	1.41683974191283
chr11:32259610-32260023	0.669026765509631	0.790772037862	1.81557542886257	1.87578006306849	1.09761079662642	1.76553474636298	1.20163386116965	1.26303440583379	1.24488705912353	0.855989697308481
chr5:80207522-80207689	0.879705766282288	0.933572638261024	1.4905701304462	2.0496307677246	0.933572638261024	1.0496307677246	0.782408564927373	0.75702324650746	0.831877241191673	0.722466024471091
chr6:34295719-34295919	0.879705766282288	0.823749360308273	1.96347412397489	2.22958792274065	1.0496307677246	1.0496307677246	0.956056652412403	0.941106310946432	1.11769504266975	1
chr17:47871348-47873092	1.17632277264046	0.933572638261024	2.22650852980868	1.799087306074	1.97819562968165	1.60880924267552	1.95233356636969	2.14404636961671	2.01792190799726	1.85996954822103
chr13:29793046-29794452	1.4594316186373	1.51096191927738	2.91073266190291	3.4931349223055	3.2585189247113	3.03738222200308	2.44360665147561	2.13422093976063	2.08406426478847	1.9560566524124
chr15:45061143-45061860	0.7311832415722	0.7311832415722	1.26303440583379	1.04264433740849	2.46205231879643	2.60407132366886	1.90303827011291	1.75702324650746	1.26303440583379	1.11103131238874
chr15:45091681-45094558	0.790772037862	0.669026765509631	1.02147972741045	1.1243281350022	1.83995958748953	1.79493566280354	1.58496250072116	1.83995958748953	1.58976348698498	1.29278174922785
chr3:113912662-113913201	0.7311832415722	0.669026765509631	1.18269229751619	1.51096191927738	1.31614574229336	1.62760683812965	1.0071955014042	0.863938450423972	0.75702324650746	0.879705766282288
chr6:71317242-71317854	1.22032995487956	0.956056652412403	1.80322703643493	2.28983446517751	1.97819562968165	1.78240856492737	1.25701061820602	1.28688114778816	1.32192809488736	1.13093086982645
chrX:23857391-23858119	0.823749360308273	0.790772037862	1.11769504266975	1.33913738491959	1.58976348698498	1.53605290024021	1.78659636189081	1.44890095114513	1.57531233068744	1.43295940727611
chr19:9657146-9658309	0.669026765509631	0.669026765509631	1	1.20163386116965	2.22650852980868	2.10433665981474	1.31614574229336	1.14404636961671	1.16349873228288	0.933572638261024
chr1:79052641-79053278	0.84799690655495	0.84799690655495	1.56071495447448	1.57046293102604	1.57046293102604	1.46988597627446	0.933572638261024	1.0071955014042	0.985500430304885	0.855989697308481
chr20:35039203-35041524	1.03562390973072	0.956056652412403	3.01256867350306	2.92599941855622	3.85996954822103	3.78135971352466	2.38956681176273	2.37016428054021	1.41142624572647	1.27500704749987
chr19:14761672-14762482	1.08406426478847	1.03562390973072	2.19219416528334	2.43295940727611	1.35614381022528	1.40053792958373	1.33342373372519	1.32192809488736	1.4276061727819	0.933572638261024
chr3:189184667-189186418	0.790772037862	0.790772037862	1.26303440583379	1.4276061727819	1.54101915313356	1.68257329734758	2.02147972741045	1.76977173924945	1.39506279951758	1.32768736417605
chr5:96625319-96626200	1.19534759832222	1.32192809488736	2.83794324189103	3.0686708106651	2.78659636189081	2.79493566280354	1.7311832415722	1.67355642399014	1.16349873228288	1.17632277264046
chr18:5983844-5984740	1.05658352836637	0.84799690655495	1.62293035092018	2.10433665981474	1.44360665147561	1.66902676550963	1.09085343045111	1.09761079662642	1.07724299893246	0.855989697308481
chr11:43556568-43559111	0.903038270112912	0.7311832415722	1.24488705912353	1.25096157353322	1.35614381022528	1.62760683812965	1.68706068833989	1.55090066464752	1.81966818349646	1.56559717585423
chr7:12566898-12568243	1.13093086982645	0.933572638261024	3.13422093976063	3.65878273401283	2.41142624572647	2.72027846523333	1.68706068833989	1.51601514700366	1.33913738491959	1.41683974191283
chr6:100665024-100665472	0.956056652412403	0.7311832415722	1.91073266190291	1.51096191927738	1.20163386116965	1.56559717585423	1.0496307677246	1.44890095114513	1.33913738491959	1.17632277264046
chr7:32611947-32612876	0.669026765509631	0.7311832415722	1.11769504266975	1.15055967657538	1.31614574229336	1.64154602908752	1.43829285157915	1.16349873228288	1.18269229751619	1.15704371014558
chr9:36675960-36677451	1.77399632511117	1.96716860753263	3.90496571868403	4.66448284036468	3.78450398292957	3.93922657772821	3.00539998774259	2.94673086014031	2.38128337250378	2.32192809488736
chr9:36689880-36692089	1.88752527074159	1.80322703643493	3.28243980500639	3.92409988564074	3.4235781709818	3.4235781709818	2.87381319835909	2.56559717585422	1.99276843076892	2.29278174922785
chr1:204319007-204321866	1.70043971814109	1.89917563048051	3.38818953715608	3.10097764772482	4.5933537709803	4.20633064787105	4.47248777146274	4.34978987024187	3.59693514238723	3.54966917072649
chr1:155124018-155125361	1.0071955014042	0.985500430304885	2.52606881166759	2.46466826700344	1.80322703643493	1.70043971814109	1.799087306074	1.65535182861255	2.13750352374994	1.88362081628567
chr1:155180979-155181336	0.84799690655495	0.765534746362977	2.11769504266975	2.25398926623079	3.30158764660319	3.54596836910529	1.74416109557041	1.87970576628229	1.07724299893246	0.933572638261024
chr13:110122660-110123976	1.28688114778816	1.30451104180995	2.7158933705476	2.611172380044	3.90110824301451	3.81147103052984	3.21878116778407	3.00180224263399	2.21101219348551	2.20476675065461
chr16:84810508-84811402	2.27202318906105	1.6959938131099	3.76128527336162	3.64038956005495	3.97361127551947	4.18428029441938	3.17951105027151	2.90496571868403	2.21101219348551	1.92219784839637
chr7:6387098-6387275	1.32768736417605	1.28095631383106	1.91073266190291	3.05484847699562	1.61823865559545	1.72683121703249	0.933572638261024	1.07724299893246	0.782408564927373	0.831877241191673
chr5:122795416-122795565	0.704871964456353	0.669026765509631	1.50589092972996	1.95233356636969	0.782408564927373	0.855989697308481	0.669026765509631	0.782408564927373	0.669026765509631	0.6959938131099
chr11:32108011-32109228	0.84799690655495	0.956056652412403	1.76128527336162	1.799087306074	1.87970576628229	2.22650852980868	1.83995958748953	1.62760683812965	1.4276061727819	1.58014548442338
chr1:231898670-231899461	0.7311832415722	0.7311832415722	1.68706068833989	1.57046293102604	2.21723071622067	2.33913738491959	1.57046293102604	1.53106949272595	1.05658352836637	0.807354922057604
chr2:29425482-29426590	0.956056652412403	0.903038270112912	1.80322703643493	1.78240856492737	2.48026512205446	2.58976348698498	1.75702324650746	1.64154602908752	1.07724299893246	1.23266075679027
chr1:236508483-236511200	1.05658352836637	0.956056652412403	1.81557542886257	1.93734439215023	2.21723071622067	2.55826763405574	1.97452931248388	1.74416109557041	1.85996954822103	1.88362081628567
chr3:155857951-155858144	0.790772037862	1.03562390973072	1.71808758396052	1.92219784839637	1.4594316186373	1.4541758931858	0.956056652412403	1.07724299893246	0.985500430304885	1.09085343045111
chr5:36558380-36559089	1.15055967657538	0.903038270112912	1.88362081628567	2.26603689399532	2.41142624572647	2.68481873755322	1.59931779369823	1.46466826700344	0.887525270741587	1.11103131238874
chr4:38105159-38107255	1.77399632511117	1.77399632511117	3.45285896471381	3.38818953715608	4.72191944555154	4.54473265593262	3.75595576955096	3.65878273401283	3.82476785314329	3.85897561429202
chr12:64502416-64502749	0.956056652412403	0.933572638261024	1.40053792958373	1.90689059560852	1.0071955014042	1.09085343045111	1.11769504266975	1.32192809488736	0.933572638261024	1
chr12:64528218-64529094	0.790772037862	1.0071955014042	1.81557542886257	1.799087306074	1.35614381022528	1.78240856492737	1.58496250072116	1.14404636961671	1.8073549220576	1.6959938131099
chr17:56869645-56871339	2.10433665981474	1.94110631094643	3.22496636500027	3.92789645372882	3.4944156103975	3.64846544302731	2.34482849699744	2.22650852980868	1.98185265328974	1.66902676550963
chr2:160207289-160207466	1.0071955014042	0.704871964456353	1.93734439215023	2.33628338786443	1.74846123300404	1.65535182861255	1.0496307677246	1.16349873228288	0.782408564927373	0.782408564927373
chr2:160272656-160272835	0.765534746362977	0.669026765509631	1.68706068833989	2.4541758931858	1.13750352374994	1.29278174922785	0.722466024471091	0.807354922057604	0.669026765509631	0.6959938131099
chr21:38768642-38768796	0.7311832415722	0.790772037862	1.91073266190291	1.90689059560852	1.38956681176273	1.51601514700366	0.910732661902913	0.782408564927373	0.807354922057604	0.722466024471091
chr21:38780618-38781807	0.956056652412403	0.765534746362977	2.61588707391606	2.76977173924945	3.18903382439002	3.21567859660793	2.22342254993494	2.05658352836637	1.6959938131099	1.48542682717024
chr14:89524992-89525541	0.790772037862	0.669026765509631	1.38404980679516	1.799087306074	1.6915341649192	1.40053792958373	0.887525270741587	0.910732661902913	0.863938450423972	0.831877241191673
chr18:63149102-63151536	1.40599235967584	1.15055967657538	3.03562390973072	3.19692173382033	2.20476675065461	1.73984810269933	1.7311832415722	1.46466826700344	1.76553474636298	1.4541758931858
chr18:63158948-63159235	2.05658352836637	1.85996954822103	3.59693514238723	4.04614178164472	2.14404636961671	2.44360665147561	1.92599941855622	2.08065766334523	1.6959938131099	1.65535182861255
chr1:27689247-27690480	0.956056652412403	0.933572638261024	2.15055967657538	2.37016428054021	3.11103131238874	3.02147972741045	2.03210084316702	2.23878685958712	1.37295209791183	1.31034012061215
chr2:8342652-8343834	1.40599235967584	1.53106949272595	2.72465027173297	2.85798099512757	2.22650852980868	2.3305584000308	1.36737106564853	1.30451104180995	1.51096191927738	1.60880924267552
chr17:34098008-34099063	1.0071955014042	1.05658352836637	1.96347412397489	1.92219784839637	2.24488705912353	2.36737106564853	1.65992455840238	1.59454854955035	1.49569516262407	1.32768736417605
chr19:9782334-9783019	1.55090066464752	0.84799690655495	2.31614574229336	2.25398926623079	2.19534759832222	2.25398926623079	1.58496250072116	1.37851162325373	1.4594316186373	1.29278174922785
chr1:99752018-99752571	1.13093086982645	0.7311832415722	2.50842865253186	2.91838623444635	1.94110631094643	2.114367024952	1.68706068833989	1.81147103052984	1.41142624572647	1.51601514700366
chr18:51169422-51169701	0.823749360308273	0.669026765509631	1.56071495447448	1.67807190511264	1.61823865559545	1.79493566280354	1.0496307677246	1.07724299893246	0.782408564927373	0.782408564927373
chr6:71268101-71269654	1.94485844580754	1.6507645591169	4.07980475463526	3.95791459863299	3.14241343787374	3.39780296186249	3.02856915219677	2.92219784839637	2.90303827011291	2.72027846523333
chr11:7537786-7538601	0.903038270112912	0.985500430304885	1.81557542886257	1.53106949272595	1.73552217729654	1.92219784839637	1.82374936030827	1.50080205305716	2.05311133645956	1.90689059560852
chr12:93505744-93507914	0.790772037862	0.704871964456353	1.84398384404833	2.0496307677246	2.43028527297778	2.4931349223055	1.78659636189081	1.55090066464752	1.22032995487956	1.13093086982645
chr12:96323924-96324672	0.7311832415722	0.7311832415722	0.895302621333307	1.22650852980868	1.73552217729654	1.41683974191283	0.855989697308481	0.863938450423972	0.75702324650746	0.782408564927373
chr5:61500327-61502272	1.6507645591169	1.55090066464752	3.62877359520165	3.61353165291793	4.27872821293894	4.33985000288462	3.32912359629157	3.09254574154357	2.70265754339091	2.4931349223055
chr6:52384218-52385339	0.790772037862	0.956056652412403	1.68706068833989	1.92219784839637	1.28095631383106	1.27500704749987	0.910732661902913	1.1243281350022	1.11769504266975	1
chr4:47839271-47839534	0.879705766282288	0.985500430304885	2.09423606984577	1.93734439215023	1.38956681176273	1.53605290024021	1.4541758931858	1.20789285164133	0.963474123974886	1.0496307677246
chr1:156164308-156164440	1.10433665981474	1.13093086982645	2.37295209791183	2.88752527074159	1.57046293102604	1.50080205305716	1.22032995487956	1.26303440583379	0.985500430304885	0.910732661902913
chr8:100343066-100343936	0.985500430304885	0.903038270112912	1.38404980679516	1.81557542886257	2.01077983875324	2.33913738491959	1.02856915219677	1.05658352836637	0.831877241191673	0.933572638261024
chr8:100354324-100354821	1.55090066464752	1.4594316186373	2.9560566524124	3.26453643099903	2.70929063572336	3.03210084316702	2.22342254993494	2.37016428054021	1.6507645591169	1.53106949272595
chr8:100385911-100386714	1.4594316186373	1.55090066464752	3.43962313755712	3.46205231879643	3.03210084316702	2.98002530023873	2.19219416528334	2.30742852519225	1.85996954822103	1.68257329734758
chr2:28196870-28198909	0.956056652412403	0.84799690655495	1.09085343045111	1.85996954822103	2.43829285157915	2.1243281350022	1.81147103052984	1.67355642399014	1.44360665147561	1.55090066464752
chr6:138289473-138290887	0.669026765509631	0.7311832415722	1.93734439215023	1.98185265328974	3.13093086982645	3.20633064787105	1.77399632511117	1.76977173924945	1.60880924267552	1.66902676550963
chr9:92424415-92424907	0.933572638261024	0.669026765509631	1.38404980679516	1.96716860753263	1.28095631383106	1.23266075679027	0.978195629681652	1.09761079662642	1.35614381022528	0.956056652412403
chr6:134285681-134285936	1.0071955014042	0.704871964456353	1.41683974191283	2.43295940727611	1.33342373372519	1.27500704749987	0.956056652412403	0.910732661902913	0.831877241191673	0.722466024471091
chr10:12300529-12300853	1.03562390973072	0.790772037862	1.97452931248388	2.20789285164133	1.37295209791183	1.64154602908752	0.807354922057604	0.839959587489532	0.863938450423972	0.879705766282288
chr10:12360262-12361465	1.15055967657538	0.956056652412403	2.19219416528334	1.76553474636298	2.04614178164472	2.02502879449152	1.17632277264046	1.30451104180995	1.76553474636298	1.58014548442338
chr10:12365407-12367167	0.903038270112912	0.84799690655495	3.13914201914569	3.12763327972587	3.73984810269933	3.81762325751143	2.88557436437143	2.7158933705476	2.34482849699744	2.13422093976063
chr1:175237022-175238199	0.823749360308273	0.669026765509631	1.22650852980868	2.03562390973072	1.63226821549951	1.59454854955035	1.52105073690096	0.985500430304885	0.963474123974886	0.956056652412403
chr6:89328836-89329910	1.40599235967584	1.15055967657538	1.92219784839637	2.89530262133331	2.54596836910529	2.4276061727819	1.78659636189081	2.0703893278914	1.52606881166759	1.46988597627446
chr10:111029679-111030676	0.903038270112912	0.790772037862	1.91073266190291	2.26603689399532	2.15380533607904	2.65535182861255	1.89141918684608	1.75702324650746	1.28095631383106	1.4541758931858
chr3:32708308-32708807	0.823749360308273	0.7311832415722	1.26303440583379	2.13093086982645	1.33342373372519	1.4541758931858	1.23878685958712	0.963474123974886	0.75702324650746	0.978195629681652
chr12:110727237-110728659	0.84799690655495	0.7311832415722	2.29572302453997	2.48542682717024	2.64385618977472	2.77399632511117	1.20163386116965	1.39506279951758	1.33913738491959	1.23266075679027
chr3:177826331-177826643	1.08406426478847	0.765534746362977	1.71808758396052	1.46988597627446	1.89141918684608	1.87184364850932	1.67355642399014	1.96347412397489	1.68257329734758	1.65535182861255
chr2:64982395-64982563	0.933572638261024	0.956056652412403	2.09423606984577	2.66448284036468	1.11769504266975	1.17632277264046	0.855989697308481	0.863938450423972	0.807354922057604	0.722466024471091
chr9:33295700-33296047	1.94485844580754	1.85996954822103	3.43962313755712	3.82374936030827	3.48284828306847	3.25550073314839	2.24184018356467	1.94110631094643	1.35614381022528	1.59454854955035
chr18:45978217-45978614	0.765534746362977	0.790772037862	1.15704371014558	1.29278174922785	2.26603689399532	2.32192809488736	1.64616265715789	1.46466826700344	0.887525270741587	0.807354922057604
chr2:201074591-201077004	1.97085365434048	1.58496250072116	2.96901230751632	3.43562859405209	3.71918344048179	3.8499992594661	2.84799690655495	3.29278174922785	2.43562859405209	2.28392177230762
chr15:41973877-41974376	1.42223300068305	1.34482849699744	2.7158933705476	3.01970191444255	2.75915583380027	2.64154602908752	2.20163386116965	2.26903314645524	1.41142624572647	1.56559717585423
chr1:204690908-204692480	0.84799690655495	0.704871964456353	1.38404980679516	1.09761079662642	1.97819562968165	1.94485844580754	1.75702324650746	1.41683974191283	1.4594316186373	1.15704371014558
chr18:58014649-58015621	1.03562390973072	1.10433665981474	1.91073266190291	1.99638874644762	1.61823865559545	2.03913839390696	1.85199883711245	1.71369581484336	1.72246602447109	1.65535182861255
chr18:58053696-58055041	1.03562390973072	0.956056652412403	1.93734439215023	1.82781902461732	2.32192809488736	2.30158764660319	2.05311133645956	1.96347412397489	1.77820857639809	1.41683974191283
chr16:2758858-2759674	0.84799690655495	0.956056652412403	1.65535182861255	1.4276061727819	2.56071495447448	2.67807190511264	1.57046293102604	1.26303440583379	1.24488705912353	1.13093086982645
chr16:82784114-82785118	1.32768736417605	1.22032995487956	2.84398384404833	2.93357263826102	3.51475349843975	3.70929063572336	3.12763327972587	2.87184364850932	1.83187724119167	2.03562390973072
chr2:191148876-191149249	0.790772037862	0.879705766282288	1.30451104180995	2.03562390973072	1.42223300068305	1.27500704749987	1.0071955014042	1.03562390973072	0.863938450423972	1.13093086982645
chr2:191204403-191204925	1.70043971814109	0.956056652412403	2.85798099512757	3.47248777146274	3.66562016406638	3.27500704749987	2.82781902461732	3.10265813136374	1.76553474636298	2.114367024952
chr7:91298120-91298471	1.03562390973072	0.903038270112912	1.68706068833989	1.799087306074	1.28095631383106	1.55090066464752	0.978195629681652	1.24488705912353	0.831877241191673	0.831877241191673
chr1:52683309-52683862	0.669026765509631	0.669026765509631	2.15055967657538	2.14404636961671	1.61823865559545	1.64154602908752	1.0071955014042	0.887525270741587	0.831877241191673	0.831877241191673
chr11:118398944-118399732	0.823749360308273	0.7311832415722	1.58976348698498	1.95233356636969	2.28392177230762	2.57288966842058	1.20163386116965	1.26303440583379	0.963474123974886	1.15704371014558
chr2:40282747-40283917	1.10433665981474	1.22032995487956	1.92219784839637	2.37851162325373	2.43028527297778	2.29278174922785	1.58496250072116	1.799087306074	1.4276061727819	1.40053792958373
chr1:169375637-169377353	1.0071955014042	1.0071955014042	1.98550043030488	2.48542682717024	1.9297909977186	2.16671544496642	1.13750352374994	1.07724299893246	1.33913738491959	0.978195629681652
chr20:17932589-17933881	0.823749360308273	0.879705766282288	1.97452931248388	1.65992455840238	1.67807190511264	1.71369581484336	1.64616265715789	1.62760683812965	1.75274859140713	1.9560566524124
chr9:32434214-32435624	0.903038270112912	0.790772037862	1.28688114778816	1.51096191927738	1.0703893278914	1.13093086982645	1.02856915219677	1.1243281350022	1.68257329734758	1.40053792958373
chr2:112343408-112345390	0.879705766282288	0.669026765509631	1.22650852980868	1.25096157353322	2.48800077083407	2.55826763405574	2.02147972741045	1.799087306074	1.32192809488736	1.21412480535285
chr7:116511455-116512782	0.956056652412403	0.84799690655495	2.12763327972587	2.35895882583233	2.6959938131099	2.91456452349394	1.71808758396052	1.799087306074	1.6959938131099	1.65535182861255
chr7:116518798-116519229	0.669026765509631	0.669026765509631	0.871843648509318	1.44890095114513	1.6915341649192	1.83187724119167	1.0703893278914	0.941106310946432	0.782408564927373	0.722466024471091
chr7:116582548-116583930	1.0071955014042	0.84799690655495	1.4541758931858	1.74846123300404	2.21723071622067	2.16671544496642	1.96347412397489	2.04614178164472	1.49569516262407	1.71369581484336
chr22:26294229-26295988	1.05658352836637	1.19534759832222	2.26603689399532	2.48542682717024	3.35614381022528	3.46988597627446	2.33628338786443	2.37016428054021	1.48026512205446	1.79493566280354
chr9:88915753-88917986	1.03562390973072	1.05658352836637	2.27500704749987	2.50589092972996	2.67355642399014	2.78868571061353	2.22342254993494	2.10097764772482	1.6959938131099	1.56559717585423
chr6:100258006-100259198	1.40599235967584	0.903038270112912	2.51853513898218	3.00539998774259	2.79285535236249	2.64846544302731	1.90303827011291	1.94110631094643	1.56071495447448	1.64154602908752
chr6:100260648-100261887	1.05658352836637	1.0071955014042	2.44625622988956	3.0686708106651	3.08236196955747	3.21567859660793	2.40871186102943	2.25701061820602	1.6507645591169	1.51601514700366
chr6:100262681-100263302	0.933572638261024	0.7311832415722	1.60880924267552	1.64154602908752	1.66448284036468	2.06004738366994	1.53605290024021	1.50080205305716	1.28095631383106	0.933572638261024
chr4:6950798-6951117	0.765534746362977	0.704871964456353	1.85598969730848	2.63923216324928	1.0703893278914	0.910732661902913	0.978195629681652	0.863938450423972	1.05658352836637	1.02856915219677
chr12:7729695-7731287	0.956056652412403	0.956056652412403	2.04614178164472	1.799087306074	1.73552217729654	1.8073549220576	1.23878685958712	1.50080205305716	1.54596836910529	1.43295940727611
chr1:23718475-23721523	1.80322703643493	2.01792190799726	3.82781902461732	3.60880924267552	3.56315813040281	3.41006969175638	3.46074256378964	3.46858331700683	2.89530262133331	2.76128527336162
chr2:171836736-171838111	1.10433665981474	0.956056652412403	2.01077983875324	2.40053792958373	2.08065766334523	2.23572705983806	1.77399632511117	1.68706068833989	1.54596836910529	1.29278174922785
chr11:9007192-9008974	1.13093086982645	1.0071955014042	1.83187724119167	2.02502879449152	3.93451650158608	3.7235585614721	3.34340782229781	3.22958792274065	1.93357263826102	1.87184364850932
chr7:99720423-99721763	0.790772037862	0.956056652412403	1.65535182861255	1.74846123300404	2.27500704749987	2.01435529297707	2.18269229751619	2.09085343045111	1.24488705912353	1.02856915219677
chr10:14010906-14011432	1.08406426478847	0.765534746362977	1.98550043030488	2.02502879449152	1.77399632511117	2.06004738366994	1.4905701304462	1.76977173924945	1.35614381022528	1.34482849699744
chr4:184422796-184423477	1.32768736417605	1.26303440583379	2.43028527297778	2.51601514700366	2.3305584000308	2.28392177230762	1.7311832415722	1.58014548442338	1.72246602447109	1.93357263826102
chr2:42850063-42850779	0.669026765509631	0.669026765509631	1.15704371014558	1.25096157353322	2.21723071622067	2.46205231879643	0.956056652412403	0.887525270741587	1.05658352836637	1.02856915219677
chr2:42895177-42896163	1.08406426478847	1.28095631383106	2.23572705983806	2.06350294230616	2.14404636961671	1.96716860753263	1.799087306074	1.82374936030827	1.35614381022528	1.31034012061215
chr2:42899901-42901982	1.10433665981474	1.36176835941915	2.67807190511264	2.40053792958373	1.91838623444635	1.9560566524124	1.85199883711245	1.43295940727611	1.57531233068744	1.53106949272595
chr11:35293132-35293366	1.0071955014042	0.84799690655495	1.4905701304462	1.87578006306849	1.38956681176273	1.59454854955035	1.38956681176273	0.941106310946432	0.807354922057604	1.0496307677246
chr11:35297377-35298063	0.879705766282288	1.15055967657538	1.4905701304462	2.15704371014558	1.54101915313356	1.35049724708413	1.4905701304462	1.37851162325373	1.32192809488736	1.32768736417605
chr4:121679586-121680786	0.933572638261024	1.23878685958712	3.14404636961671	3.53231695933277	3.06695024392463	3.08746284125034	1.57046293102604	1.75702324650746	1.28095631383106	1.27500704749987
chr5:78753947-78754094	0.985500430304885	0.933572638261024	1.94860084749336	2.35895882583233	1.22032995487956	1.35049724708413	1.13750352374994	1.07724299893246	0.933572638261024	0.933572638261024
chr4:40451814-40453119	1.83187724119167	1.36176835941915	3.49697358099828	3.93168305705981	4.02856915219677	3.76447355099267	3.23878685958712	3.15218341905505	2.45154083301783	2.41953889151378
chr4:40497885-40498028	0.933572638261024	0.7311832415722	1.78659636189081	2.09085343045111	1.55581615506164	1.91073266190291	1.13750352374994	1.16349873228288	0.963474123974886	1.0496307677246
chrX:103825174-103826348	0.84799690655495	0.669026765509631	1.32768736417605	1.40599235967584	2.09085343045111	2.26603689399532	1.71808758396052	1.55090066464752	1.11769504266975	1
chr12:32561876-32562267	1.0071955014042	0.903038270112912	1.84398384404833	2.02502879449152	2.99276843076892	2.88362081628567	2.31903981556254	2.51853513898218	1.02856915219677	1.25701061820602
chr7:1446590-1448875	0.790772037862	0.790772037862	1.58976348698498	1.09761079662642	2.80529245560071	2.611172380044	3.12101540096137	3.16832111573972	2.32768736417605	2.43562859405209
chr7:1466657-1467082	0.669026765509631	0.669026765509631	1.52606881166759	0.925999418556223	2.35049724708413	2.39231742277876	1.77399632511117	1.87970576628229	1.51096191927738	1.56559717585423
chr8:53807311-53808973	2.86789646399265	2.79285535236249	4.40258575823259	4.90496571868403	4.73281187208294	4.67581593117227	4.53169336086147	4.61235249875266	3.47248777146274	3.54225804976692
chr8:53811076-53811292	0.956056652412403	1.23878685958712	2.21412480535285	2.97819562968165	2.17632277264046	2.4276061727819	1.67355642399014	1.97819562968165	1.35614381022528	1.50080205305716
chr1:153903852-153906286	1.71369581484336	1.58496250072116	3.06522762277562	2.94860084749336	3.64385618977472	3.57773093149008	2.54843662469604	2.51853513898218	2.35614381022528	2.03562390973072
chr3:139172501-139174398	1.76128527336162	1.58496250072116	3.16671544496642	3.21567859660793	4.02591469875079	4.0071955014042	3.18903382439002	2.94673086014031	2.20163386116965	2.09085343045111
chr1:20446039-20447069	0.704871964456353	0.790772037862	1.18269229751619	1.17632277264046	1.60407132366886	1.70043971814109	1.35049724708413	1.20789285164133	0.963474123974886	0.855989697308481
chr3:27930060-27930705	1.03562390973072	0.790772037862	1.85598969730848	2.35895882583233	1.67807190511264	1.8073549220576	1.65992455840238	1.26303440583379	1.26303440583379	1.09085343045111
chr4:112113076-112114710	1.56559717585423	1.61823865559545	3.19849415363908	2.9560566524124	3.34766565630097	3.43962313755712	1.90303827011291	1.97819562968165	1.56071495447448	1.6959938131099
chr4:112119033-112119785	0.790772037862	0.790772037862	2.83794324189103	3.09423606984577	2.0703893278914	2.63459326844576	1.40599235967584	1.18269229751619	1.05658352836637	0.978195629681652
chr8:39914895-39916469	1.03562390973072	1.15055967657538	2.47508488294878	3.08915913191124	3.5981269599196	3.45285896471381	2.81557542886257	2.99638874644762	1.89530262133331	1.85996954822103
chr8:39917222-39918151	0.790772037862	1.05658352836637	2.36457243229586	2.56315813040281	3.26303440583379	3.58496250072116	1.68706068833989	1.81147103052984	1.39506279951758	0.910732661902913
chr8:39934468-39936864	1.87578006306849	2.20476675065461	3.5933537709803	3.9136075118231	4.24716800037477	4.13010717865883	3.28688114778816	3.36317107711924	2.22032995487956	2.01435529297707
chr8:39951319-39952456	3.28243980500639	3.48284828306847	5.44956137461324	6.02768487693716	5.41413553298445	5.58526303088387	4.09085343045111	4.25398926623079	3.39094277280254	3.58014548442338
chr8:39954171-39954283	0.903038270112912	0.7311832415722	2.20476675065461	2.85798099512757	1.64616265715789	2.08065766334523	1.17632277264046	1.05658352836637	0.782408564927373	0.722466024471091
chr8:39956110-39956425	0.933572638261024	0.84799690655495	2.17312743348066	2.22958792274065	2.02502879449152	2.3305584000308	1.17632277264046	1.16349873228288	1.02856915219677	1.21412480535285
chr8:39966079-39966567	1.36737106564853	1.13093086982645	2.65535182861255	3.24031432933371	3.01077983875324	2.84599177066457	2.19219416528334	2.17632277264046	1.8073549220576	1.92219784839637
chr8:39977504-39979175	1.44360665147561	1.10433665981474	2.51853513898218	2.41142624572647	3.57893871309339	3.41006969175638	2.69821847822441	2.81966818349646	2.10768786931437	2.17632277264046
chr8:39979805-39981579	1.94485844580754	2.09085343045111	4.05658352836637	4.18982455888002	4.06781078378962	4.28688114778816	3.38818953715608	3.52230689287139	2.62058641045188	2.38404980679516
chr8:39982664-39983453	1.10433665981474	0.765534746362977	1.76128527336162	2.14404636961671	2.01077983875324	1.99276843076892	1.75702324650746	1.83995958748953	1.18269229751619	1.27500704749987
chr8:39989653-39991558	1.61823865559545	1.58496250072116	3.86888427302877	4.03210084316702	3.5909612413426	3.24031432933371	2.32768736417605	2.0703893278914	1.85996954822103	2.09085343045111
chrX:120695925-120697374	0.669026765509631	0.7311832415722	1.13750352374994	1.31614574229336	1.47508488294878	1.84799690655495	1.78659636189081	1.39506279951758	1.20163386116965	0.933572638261024
chr11:33128305-33129391	0.903038270112912	0.669026765509631	1.18269229751619	1.20163386116965	1.81557542886257	1.62760683812965	1.4905701304462	1.37851162325373	1.20163386116965	1.36737106564853
chr7:36185064-36185381	1.0071955014042	1.08406426478847	2.78868571061353	2.99819550315325	2.35895882583233	3.0496307677246	1.70487196445635	1.61353165291793	1.4276061727819	1.31034012061215
chr3:46019670-46020020	1.24488705912353	1.19534759832222	2.21412480535285	2.20789285164133	2.03562390973072	2.02502879449152	1.59931779369823	1.37851162325373	1.09761079662642	1.25701061820602
chr15:78347208-78348443	0.669026765509631	0.704871964456353	1.18269229751619	1.799087306074	2.18586654531133	1.9560566524124	1.0496307677246	1.03562390973072	1.28095631383106	0.978195629681652
chr9:1875494-1876908	1.38404980679516	1.23878685958712	3.25096157353322	3.10768786931437	3.41006969175638	3.52230689287139	3.22496636500027	2.98367769469807	2.54349588342577	2.58014548442338
chr19:39513115-39513486	0.790772037862	0.669026765509631	1.83187724119167	1.84398384404833	0.910732661902913	1.40053792958373	0.855989697308481	0.807354922057604	1.02856915219677	0.879705766282288
chr19:39550330-39550510	0.7311832415722	0.790772037862	2.09423606984577	2.15704371014558	2.29278174922785	2.4931349223055	0.978195629681652	0.807354922057604	0.863938450423972	0.831877241191673
chr19:39554662-39554932	1.19534759832222	0.903038270112912	3.63691458035588	4.17392693199981	3.02147972741045	3.39780296186249	1.86393845042397	1.95233356636969	1.09761079662642	1.15704371014558
chr19:39555996-39556257	1.38404980679516	1.13093086982645	3.63226821549951	3.45154083301783	2.65306001710456	2.95791459863299	1.99638874644762	2.01077983875324	1.91073266190291	1.94485844580754
chr19:39557397-39559699	3.69710657447697	3.21412480535285	5.4245862262511	5.74335339094491	5.83592407425438	5.75568877685271	4.94438996227009	4.81455042346181	3.92029330021101	3.86492897228979
chr19:39567305-39569553	0.84799690655495	0.790772037862	2.12763327972587	2.13093086982645	3.58255600301406	3.44890095114513	2.46727948045998	2.38128337250378	1.4276061727819	1.41683974191283
chr2:9240814-9241544	0.933572638261024	1.05658352836637	1.91073266190291	2.16992500144231	1.98913900736823	1.53605290024021	1.15704371014558	1.16349873228288	1.0071955014042	0.782408564927373
chr11:32938461-32941186	1.05658352836637	1.05658352836637	2.91073266190291	3.60880924267552	3.3743439890385	3.02147972741045	2.43295940727611	2.16671544496642	1.6507645591169	1.89530262133331
chr11:32948071-32948391	0.669026765509631	0.704871964456353	1.38404980679516	1.85996954822103	0.933572638261024	1.4541758931858	0.669026765509631	0.669026765509631	0.6959938131099	0.6959938131099
chr2:217666213-217667003	0.669026765509631	0.84799690655495	1.65535182861255	1.33913738491959	1.82781902461732	1.75274859140713	1.58496250072116	1.46466826700344	1.16349873228288	1.0703893278914
chr2:217694469-217696159	1.51601514700366	1.13093086982645	3.11769504266975	3.31614574229336	2.86393845042397	2.8972404255748	2.34482849699744	2.27798474729977	2.12763327972587	2.0036022366802
chr7:37710026-37710337	0.985500430304885	1.03562390973072	1.85598969730848	2.38956681176273	1.13750352374994	1.4541758931858	0.978195629681652	0.941106310946432	0.831877241191673	1
chr2:28714877-28714992	0.956056652412403	0.84799690655495	1.87184364850932	2.54349588342577	1.33342373372519	1.21412480535285	1.17632277264046	0.985500430304885	0.831877241191673	0.956056652412403
chr1:32774199-32776370	1.19534759832222	1.36176835941915	3.38818953715608	2.8499992594661	2.70929063572336	2.70487196445635	2.69821847822441	2.25701061820602	2.40053792958373	2.29278174922785
chr4:141668172-141668893	0.790772037862	0.903038270112912	1.41683974191283	1.62293035092018	2.52857131887076	2.75488750216347	1.25701061820602	1.41683974191283	1.26303440583379	1.31034012061215
chr17:42037931-42040894	1.24488705912353	1.23878685958712	2.68706068833989	2.26603689399532	3.20320115631661	3.23112515787905	2.68481873755322	2.50842865253186	2.93357263826102	2.68481873755322
chr11:18330500-18332826	1.22032995487956	0.84799690655495	2.31614574229336	2.51601514700366	2.49569516262407	2.55090066464752	2.04264433740849	2.0703893278914	1.76553474636298	1.72683121703249
chr12:108546142-108546278	1.0071955014042	0.823749360308273	1.65535182861255	1.58496250072116	1.28095631383106	1.65535182861255	0.910732661902913	1.09761079662642	0.985500430304885	0.831877241191673
chr19:53853824-53853969	0.933572638261024	0.704871964456353	2.41953889151378	3.28095631383106	1.89141918684608	1.78240856492737	1.17632277264046	1.03562390973072	0.807354922057604	0.879705766282288
chr19:53877578-53877798	1.34482849699744	1.0071955014042	2.22650852980868	2.37851162325373	2.1243281350022	2.45154083301783	1.74416109557041	1.81147103052984	1.16349873228288	1.27500704749987
chr19:53889182-53890252	1.40599235967584	1.30451104180995	2.57531233068744	2.42223300068305	2.80529245560071	3.19692173382033	2.58014548442338	2.23878685958712	1.98185265328974	1.90689059560852
chr14:52475138-52476218	1.0071955014042	1.10433665981474	2.41953889151378	1.84398384404833	2.33913738491959	2.20476675065461	1.67355642399014	1.67355642399014	1.95977015521147	1.85996954822103
chr14:52478231-52478636	0.7311832415722	0.669026765509631	1.36176835941915	1.93734439215023	1.02856915219677	1.29278174922785	1.02856915219677	0.941106310946432	0.831877241191673	0.75702324650746
chr13:49763827-49764804	1.0071955014042	0.903038270112912	1.62293035092018	1.65992455840238	1.42223300068305	1.8073549220576	0.933572638261024	1.1243281350022	1.07724299893246	1.0703893278914
chr20:4880456-4881556	0.823749360308273	0.790772037862	1.43829285157915	1.25096157353322	1.4594316186373	1.32768736417605	1.70487196445635	1.36176835941915	1.13750352374994	1.56559717585423
chr20:59028013-59028255	1.0071955014042	0.765534746362977	1.52606881166759	2.06350294230616	1.0703893278914	1.13093086982645	0.978195629681652	0.807354922057604	0.887525270741587	0.807354922057604
chr2:197697780-197699216	0.879705766282288	0.669026765509631	1.13750352374994	1.33913738491959	1.70487196445635	1.76553474636298	1.15704371014558	1.18269229751619	1.13750352374994	1
chr15:33893234-33894617	0.903038270112912	0.669026765509631	1.43829285157915	1.65992455840238	2.41142624572647	2.67129337248158	2.21101219348551	2.02502879449152	1.81966818349646	1.72683121703249
chr2:121536710-121536905	0.704871964456353	0.7311832415722	1.58976348698498	2.06350294230616	1.25701061820602	1.25701061820602	0.978195629681652	0.863938450423972	0.887525270741587	0.75702324650746
chr21:35342513-35343572	1.7311832415722	1.40053792958373	2.76765479823735	2.97819562968165	3.01613970265525	3.29865831556452	1.89141918684608	2.27798474729977	1.4594316186373	1.46988597627446
chr16:48539772-48540047	1.48026512205446	1.42223300068305	2.77399632511117	2.88166461932035	2.93357263826102	3.0036022366802	2.74846123300404	2.65764000520782	2.16027483140859	2.1243281350022
chr16:48547573-48547852	0.903038270112912	0.790772037862	2.08065766334523	1.6959938131099	0.956056652412403	1.36737106564853	0.978195629681652	0.839959587489532	1.13750352374994	1.15704371014558
chr3:107281925-107283122	0.7311832415722	0.956056652412403	1.36176835941915	1.92219784839637	1.61823865559545	1.58014548442338	1.23878685958712	1.44890095114513	1.13750352374994	0.782408564927373
chr17:9271943-9272895	0.956056652412403	0.903038270112912	1.64154602908752	1.44890095114513	1.91838623444635	2.01435529297707	1.85199883711245	1.76977173924945	1.75274859140713	1.40053792958373
chr17:9289654-9290617	1.98185265328974	1.83187724119167	3.03033607837096	3.72027846523333	3.35614381022528	3.45680614923047	2.8011586560937	2.56559717585422	1.56071495447448	2.15380533607904
chr17:9291984-9292790	1.10433665981474	1.0071955014042	2.30742852519225	1.96716860753263	2.62993940943954	2.58014548442338	2.28983446517751	1.98913900736823	1.8073549220576	1.59454854955035
chr17:9294120-9295113	1.85996954822103	1.88752527074159	3.86888427302877	4.04614178164472	3.73009646559547	3.90303827011291	3.1586601753465	3.08746284125034	2.16027483140859	2.27500704749987
chrX:72385429-72385882	0.879705766282288	0.704871964456353	1.28688114778816	1.36176835941915	1.790772037862	1.64154602908752	1.15704371014558	0.910732661902913	0.887525270741587	0.669026765509631
chrX:72386734-72387239	0.933572638261024	0.903038270112912	1.57531233068744	1.55090066464752	1.95233356636969	2.0703893278914	1.4541758931858	1.39506279951758	1.0071955014042	1.23266075679027
chr2:31070489-31072797	0.823749360308273	0.84799690655495	1.32768736417605	1.36176835941915	3.10433665981474	3.21101219348551	2.78240856492737	2.36176835941915	1.73984810269933	1.79493566280354
chr2:181992874-181993250	0.84799690655495	0.84799690655495	1.36176835941915	2.44360665147561	1.02856915219677	1.19534759832222	0.855989697308481	0.839959587489532	0.807354922057604	0.782408564927373
chr20:49747672-49748404	1.32768736417605	1.30451104180995	3.06004738366994	2.93357263826102	2.65306001710456	2.65535182861255	2.18269229751619	2.24792751344359	2.0071955014042	2.54101915313356
chr5:160092335-160093967	1.88752527074159	1.55090066464752	3.26153081524341	3.66334461936608	3.4276061727819	3.16671544496642	2.58014548442338	2.32481060342048	2.17951105027151	2.29278174922785
chr14:76258683-76259631	1.49569516262407	1.15055967657538	2.41142624572647	2.59215800212536	2.02502879449152	1.75274859140713	1.4905701304462	1.32192809488736	1.66902676550963	1.78240856492737
chr14:76261282-76263135	1.30451104180995	1.30451104180995	2.79701297783614	2.07724299893246	2.16671544496642	2.17632277264046	1.82374936030827	1.62760683812965	1.6507645591169	1.68257329734758
chr6:125278753-125280863	0.790772037862	0.790772037862	1.64154602908752	1.17632277264046	3.17791779219584	3.20163386116965	2.64154602908752	2.38128337250378	1.76553474636298	1.73984810269933
chr8:29365888-29367738	1.17632277264046	1.05658352836637	3.22496636500027	3.20320115631661	2.67355642399014	2.51096191927738	1.65992455840238	1.76977173924945	1.62293035092018	1.4541758931858
chr8:102782761-102783334	0.879705766282288	0.933572638261024	1.84398384404833	1.96716860753263	2.13422093976063	2.33913738491959	1.67355642399014	1.48542682717024	1.58976348698498	1.0496307677246
chr8:102797427-102797672	1.55090066464752	1.42223300068305	2.81762325751143	2.88166461932035	2.68257329734758	3.05484847699562	1.78659636189081	1.96347412397489	1.4594316186373	1.66902676550963
chr10:101670558-101670977	0.84799690655495	0.84799690655495	1.64154602908752	1.44890095114513	0.75702324650746	1.21412480535285	1.02856915219677	0.839959587489532	0.963474123974886	1.02856915219677
chr7:111238665-111239217	1.13093086982645	0.956056652412403	1.71808758396052	2.01077983875324	1.47508488294878	2.10433665981474	1.0496307677246	1.37851162325373	0.863938450423972	1.25701061820602
chr14:30638365-30640392	2.34482849699744	2.21723071622067	3.84197311892718	4.48607074373567	3.41818994794577	3.41953889151378	3.07895134139482	2.97819562968165	2.53605290024021	2.61823865559545
chr1:55259956-55260944	1.24488705912353	0.903038270112912	2.19219416528334	2.0496307677246	1.81557542886257	1.70043971814109	1.82374936030827	1.65535182861255	1.57531233068744	2.01435529297707
chr1:209720526-209722151	1.36737106564853	1.36176835941915	3.23112515787905	3.39369076418745	1.77399632511117	2.0036022366802	1.4541758931858	1.86393845042397	2.16027483140859	2.1243281350022
chr1:209729423-209729708	1.44360665147561	1.42223300068305	2.78868571061353	3.25247621413522	2.11103131238874	2.67129337248158	2.01077983875324	1.82374936030827	1.77820857639809	1.78240856492737
chr4:99573938-99575285	1.0071955014042	1.05658352836637	1.92219784839637	2.20789285164133	2.49569516262407	2.5033487351675	1.78659636189081	1.53106949272595	1.35614381022528	1.58014548442338
chr18:76570931-76571194	1.32768736417605	1.26303440583379	2.41142624572647	2.88166461932035	3.72683121703249	3.64846544302731	2.03210084316702	2.02502879449152	1.28095631383106	1.11103131238874
chr3:99907705-99908387	0.790772037862	0.790772037862	1.28688114778816	1.36176835941915	1.81557542886257	1.89530262133331	1.31614574229336	1.1243281350022	1.0071955014042	0.879705766282288
chr5:11027644-11028152	0.7311832415722	0.790772037862	2.02147972741045	2.19534759832222	3.03913839390696	3.3305584000308	1.64616265715789	1.9297909977186	1.20163386116965	1.31034012061215
chr5:11030779-11032082	1.28688114778816	1.22032995487956	2.37295209791183	2.70043971814109	3.83390207666916	3.87184364850932	3.26753579806873	3.18269229751619	2.23266075679027	2.21723071622067
chr11:44131469-44132868	0.669026765509631	0.669026765509631	0.790772037862	1.04264433740849	2.11103131238874	2.22650852980868	1.77399632511117	1.95233356636969	1.28095631383106	1.21412480535285
chr1:186730831-186731202	0.790772037862	0.84799690655495	1.87184364850932	2.46466826700344	1.29865831556452	1.15704371014558	0.978195629681652	0.839959587489532	1.16349873228288	1.0496307677246
chr1:186734782-186735014	0.903038270112912	0.669026765509631	1.87184364850932	1.85996954822103	0.782408564927373	1.11103131238874	0.807354922057604	0.75702324650746	0.75702324650746	0.807354922057604
chr1:186738878-186740898	2.46988597627446	2.84398384404833	4.23878685958712	4.86046625851717	3.36597242759338	3.65191274464578	2.84197311892718	2.79285535236249	2.12763327972587	2.13422093976063
chr1:186750038-186751098	0.956056652412403	1.05658352836637	2.04614178164472	1.81557542886257	2.64385618977472	2.88362081628567	1.81147103052984	1.89141918684608	1.16349873228288	0.978195629681652
chr6:11386368-11386887	1.53106949272595	1.23878685958712	3.11103131238874	3.53729606709084	2	1.83187724119167	1.4541758931858	1.58014548442338	1.26303440583379	1.34482849699744
chr9:3477321-3477689	0.84799690655495	0.933572638261024	1.68706068833989	2.81762325751143	2.26603689399532	2.03913839390696	1.0703893278914	1.50080205305716	0.985500430304885	0.782408564927373
chr9:3482549-3483167	0.669026765509631	0.704871964456353	1.22650852980868	1.92219784839637	1.790772037862	1.72683121703249	1.0703893278914	1.22650852980868	0.910732661902913	0.855989697308481
chr10:109905330-109906167	1.34482849699744	1.15055967657538	3.06522762277562	3.47248777146274	3.94110631094643	3.53106949272595	2.77610398807316	2.70265754339091	2.06350294230616	2.09085343045111
chr7:29016633-29018151	1.08406426478847	0.669026765509631	1.91073266190291	1.85996954822103	2.58496250072116	2.54101915313356	1.50589092972996	1.30451104180995	0.985500430304885	1.11103131238874
chr4:87353607-87355094	1.10433665981474	0.933572638261024	1.68706068833989	1.95233356636969	2.10097764772482	2.32192809488736	1.70487196445635	1.39506279951758	1.22032995487956	1.21412480535285
chr6:167147840-167148481	1.10433665981474	1.32192809488736	3.30158764660319	3.47248777146274	2.16671544496642	1.92219784839637	1.53605290024021	1.799087306074	1.4594316186373	1.60880924267552
chr6:167164357-167166575	2.30451104180995	2.0036022366802	3.8787253414801	4.44294349584873	3.76765479823735	3.67016051412663	3.22496636500027	3.14567745519564	2.6667565918848	2.66902676550963
chr10:91257337-91257989	0.669026765509631	0.7311832415722	1.60880924267552	1.90689059560852	1.33342373372519	0.978195629681652	0.910732661902913	0.985500430304885	0.75702324650746	1.09085343045111
[truncated: 1,149 more rows]
