# Supplementary material for: IFNγ-induced memory in human macrophages is sustained by the durability of cytokine signaling itself
Source: J Exp Med. 2026 Feb 18;223(4):e20250976. doi: 10.1084/jem.20250976 (PMC12915527; doi:10.1084/jem.20250976)
Supplement: Data S8 — shows the raw CPM counts of next-generation sequencing data used to generate Fig. S4 C. [file jem_20250976_datas8.csv]

	D0_unstim_1	D0_unstim_2	D0_unstim_3	D0_IFNy_1	D0_IFNy_2	D0_IFNy_3	D4_IFNy_1	D4_IFNy_2	D4_IFNy_3	D4_IFNy_rux_1	D4_IFNy_rux_2	D4_IFNy_rux_3
chr1:112557438-112557709	0.863938450423972	0.6959938131099	0.823749360308273	1.58496250072116	1.42223300068305	1.75274859140713	0.443606651475615	0.970853654340484	0.443606651475615	0.443606651475615	0.773996325111173	1.15704371014558
chr9:113345296-113345648	0.799087306074004	0.443606651475615	0.443606651475615	2.0703893278914	1.32768736417605	1.68257329734758	1.13093086982645	0.910732661902913	0.669026765509631	0.641546029087524	0.53605290024021	0.443606651475615
chr9:113347859-113348597	0.799087306074004	1	0.918386234446348	3.72465027173297	3.19219416528334	3.48413813120167	2.11103131238874	1.77820857639809	1.87578006306849	1.10433665981474	1.63691458035588	1.62760683812965
chr5:72476395-72476979	1.52606881166759	1.62293035092018	1.34482849699744	3.66106547980695	3.68032435684402	4.29719141656586	2.66902676550963	3.92219784839637	3.52606881166759	2.48800077083407	2.22958792274065	2.26903314645524
chrX:136128843-136129054	0.669026765509631	0.575312330687437	0.443606651475615	1.1243281350022	1.11769504266975	1.0071955014042	0.632268215499513	0.765534746362977	0.863938450423972	0.443606651475615	0.443606651475615	0.443606651475615
chr13:51704212-51705270	0.669026765509631	0.575312330687437	0.823749360308273	1.58496250072116	1.59931779369823	1.52606881166759	1.41142624572647	1.81557542886257	1.18903382439002	0.963474123974886	0.918386234446348	0.839959587489532
chr13:51706480-51708089	0.669026765509631	0.443606651475615	0.782408564927373	1.88362081628567	1.70487196445635	2.04614178164472	1.98185265328974	1.54101915313356	1.68257329734758	1.29278174922785	0.773996325111173	0.584962500721156
chr13:51764298-51765303	1.13093086982645	1.13093086982645	0.963474123974886	2.54596836910529	2.70929063572336	2.78659636189081	2.46466826700344	2.78240856492737	1.68257329734758	1.23266075679027	2.05658352836637	1.24488705912353
chr10:72349361-72349928	0.978195629681652	0.575312330687437	0.963474123974886	2.09085343045111	1.87184364850932	2.36737106564853	3.10097764772482	2.68929916053589	2.52356195605701	1.16992500144231	1.59454854955035	1.87578006306849
chr13:48879605-48880288	1.13093086982645	0.855989697308481	0.7311832415722	2.0703893278914	1.67807190511264	2.22342254993494	2.08065766334523	2.5033487351675	2.33628338786443	1.23266075679027	0.978195629681652	1.24488705912353
chr13:50248385-50249347	1.63691458035588	1.36176835941915	1.16992500144231	3.07553263116736	3.27052894238072	3.08236196955747	2.95419631038688	2.68929916053589	3.12928301694497	1.4541758931858	0.918386234446348	1.05658352836637
chr1:100074840-100077668	2.18586654531133	1.73984810269933	1.94485844580754	4.10936055940423	4.45811948117451	4.45549162062847	2.58255600301406	1.88362081628567	2.04614178164472	1.50589092972996	1.99638874644762	1.81966818349646
chr8:89833266-89834996	3.87184364850932	3.22342254993494	3.10265813136374	5.5438051759644	5.56437816856506	5.70265754339091	5.49920809085669	5.66362925881475	6.14159627838382	3.55213110825378	3.35049724708413	3.82883464946806
chr11:72272846-72273409	1.73552217729654	1.56559717585423	1.56559717585423	3.1586601753465	2.81966818349646	3.09254574154357	3.35614381022528	3.28243980500639	3.30742852519225	1.73984810269933	1.9297909977186	1.6959938131099
chr1:220330215-220330919	1.08406426478847	0.505890929729958	0.782408564927373	2.21412480535285	2.1407786557828	2.39780296186249	2.33913738491959	3.49569516262407	3.30742852519225	1.10433665981474	0.6959938131099	0.722466024471091
chr2:87443169-87443394	0.669026765509631	0.443606651475615	0.622930350920177	1.70043971814109	2.36737106564853	1.88752527074159	1.64154602908752	1.66448284036468	1.57531233068744	0.963474123974886	0.53605290024021	0.443606651475615
chr8:80296919-80298215	1.76977173924945	1.36176835941915	1.94485844580754	3.25701061820602	3.20945336562895	3.47638168756723	3.64038956005495	3.16188768237689	2.63459326844576	2.3533232911629	2.25701061820602	1.56071495447448
chr2:95539743-95540159	0.443606651475615	0.443606651475615	0.443606651475615	1.16349873228288	0.992768430768924	1.25701061820602	1.35614381022528	1.73984810269933	2.19849415363908	0.641546029087524	0.443606651475615	0.584962500721156
chr14:52475292-52476189	0.594548549550354	0.575312330687437	0.565597175854225	1.38956681176273	1.18903382439002	1.44360665147561	2.17312743348066	2.01077983875324	1.78240856492737	1.10433665981474	1.46466826700344	0.839959587489532
chrX:109704654-109704871	1.73552217729654	1.04264433740849	1.09085343045111	2.34482849699744	2.56315813040281	2.88557436437143	1.72246602447109	1.54101915313356	2.33628338786443	1.23266075679027	0.918386234446348	1.24488705912353
chrX:45068446-45068894	0.443606651475615	0.443606651475615	0.7311832415722	1.8073549220576	1.42223300068305	1.63226821549951	1.72246602447109	2.01077983875324	1.57531233068744	0.443606651475615	0.53605290024021	0.443606651475615
chrX:45069868-45070940	1.44890095114513	1	1.98913900736823	2.82781902461732	2.99638874644762	3.14567745519564	3.11603199344711	2.60880924267552	2.73768676140986	1.40053792958373	1.32192809488736	1.15704371014558
chrX:45077532-45078221	0.7311832415722	0.6959938131099	0.678071905112638	2.19534759832222	1.80322703643493	2.4276061727819	2.46466826700344	2.15704371014558	2.92409988564074	0.963474123974886	0.978195629681652	1.32768736417605
chr15:69129922-69130200	1.66902676550963	1.73984810269933	1.24488705912353	3.11769504266975	3.3547342399706	2.55336050333533	1.59931779369823	1.03562390973072	1.18903382439002	0.887525270741587	1.32192809488736	1.56071495447448
chr20:16317730-16318491	1.44890095114513	1.16992500144231	0.963474123974886	2.53106949272595	2.1243281350022	2.4276061727819	3.13093086982645	3.21567859660793	3.43562859405209	1.4541758931858	1.55581615506164	1.24488705912353
chr4:83349936-83350479	0.7311832415722	0.948600847493356	0.782408564927373	1.70043971814109	1.95977015521147	1.88752527074159	2.55826763405574	2.07382023329167	1.87578006306849	0.641546029087524	0.53605290024021	0.722466024471091
chr14:96198572-96199208	0.443606651475615	0.799087306074004	0.443606651475615	1.4594316186373	1.26303440583379	1.11769504266975	1.55090066464752	2.23878685958712	1.68257329734758	1.35049724708413	1.16349873228288	0.839959587489532
chr4:139435125-139435906	0.799087306074004	0.443606651475615	0.443606651475615	2.17312743348066	1.82781902461732	1.35049724708413	0.863938450423972	0.613531652917927	0.443606651475615	0.443606651475615	0.443606651475615	0.443606651475615
chr12:54749110-54750264	0.7311832415722	1	0.963474123974886	2.51349074558812	2.19849415363908	2.12101540096137	2.84599177066457	2.88752527074159	2.96716860753263	0.815575428862573	1.41683974191283	1.75702324650746
chr7:130948356-130949063	0.669026765509631	0.748461233004036	0.678071905112638	1.83592407425438	2.10433665981474	2.13750352374994	1.50589092972996	1.62293035092018	1.03562390973072	0.545968369105293	0.6959938131099	0.443606651475615
chr12:94253914-94254819	0.594548549550354	0.443606651475615	0.622930350920177	2.8011586560937	2.74846123300404	2.84197311892718	1.13093086982645	1.25701061820602	1.32768736417605	0.7311832415722	0.53605290024021	0.584962500721156
chr3:42169710-42170247	0.7311832415722	1.21412480535285	0.963474123974886	2.09085343045111	2.36737106564853	2.51096191927738	1.68257329734758	1.73984810269933	1.57531233068744	1.4541758931858	1.75274859140713	0.722466024471091
chr1:65036392-65037115	0.863938450423972	0.443606651475615	0.678071905112638	1.61353165291793	1.85199883711245	2.04614178164472	1.91456452349394	1.25701061820602	1.68257329734758	1.6507645591169	1.41683974191283	1.05658352836637
chr11:60107919-60108864	0.443606651475615	0.799087306074004	0.505890929729958	1.52105073690096	1.65535182861255	1.52606881166759	1.35614381022528	0.839959587489532	0.863938450423972	0.443606651475615	1.04264433740849	1.56071495447448
chr14:23181658-23181900	0.918386234446348	0.575312330687437	0.963474123974886	1.98185265328974	1.85199883711245	1.46988597627446	2.08065766334523	1.91456452349394	1.03562390973072	0.963474123974886	1.10433665981474	1.41142624572647
chr12:120844382-120845445	1.70487196445635	2.18586654531133	1.53605290024021	3.34908214639109	3.36317107711924	3.34482849699744	3.9560566524124	3.67129337248158	3.46597446450407	2.43562859405209	2.49825086752783	2.54349588342577
chr5:137898591-137899468	0.443606651475615	0.748461233004036	0.443606651475615	2.19534759832222	2.1407786557828	1.98913900736823	1.72246602447109	1.77820857639809	0.863938450423972	0.641546029087524	1.04264433740849	0.956056652412403
chr7:102298215-102298528	0.863938450423972	0.6959938131099	0.505890929729958	1.93357263826102	2.36737106564853	2.38404980679516	1.19534759832222	1.4541758931858	1.18903382439002	1.40053792958373	0.84799690655495	1.24488705912353
chr11:95304762-95305164	0.863938450423972	0.575312330687437	0.7311832415722	1.58496250072116	1.94110631094643	2.32192809488736	0.713695814843359	0.53605290024021	1.57531233068744	0.887525270741587	0.443606651475615	0.956056652412403
chr19:14102518-14103165	0.526068811667588	0.443606651475615	0.678071905112638	1.88362081628567	0.956056652412403	1.32192809488736	2.31324585178756	1.58496250072116	1.78240856492737	0.887525270741587	0.773996325111173	0.443606651475615
chr11:59289101-59290320	2.50842865253186	2.24792751344359	2.0703893278914	3.98823022306046	3.98913900736823	4.15055967657538	4.93593113975227	4.82119997805645	4.88362081628567	2.29865831556452	2.4541758931858	2.61353165291793
chr8:89989109-89989810	0.918386234446348	0.6959938131099	0.678071905112638	1.52105073690096	1.94110631094643	2.18903382439002	3.34340782229781	3.40463068421761	3.90496571868403	1.4541758931858	1.32192809488736	1.32768736417605
chr16:2955607-2956954	1.73552217729654	2.18586654531133	1.87578006306849	3.01970191444255	3.17312743348066	4.00180224263399	3.68257329734758	3.33199177823206	2.78659636189081	3.52732060787705	3.20789285164133	2.89141918684608
chr3:69428733-69429091	0.526068811667588	0.6959938131099	0.565597175854225	2.17312743348066	2.50589092972996	2.84197311892718	2.31324585178756	2.04264433740849	2.19849415363908	0.963474123974886	0.6959938131099	0.443606651475615
chr5:133468432-133472289	3.30158764660319	3.14241343787374	2.72900887033786	5.10768786931437	5.08831123588866	5.10349763970334	5.67919857056692	5.38887833881199	5.122258567812	4.09254574154357	3.95884267524324	3.58976348698498
chr5:96625457-96626220	1.02856915219677	0.855989697308481	1.09085343045111	2.81557542886257	2.83187724119167	2.98732086592925	2.90110824301451	2.13093086982645	2.1243281350022	0.443606651475615	1.26903314645524	0.722466024471091
chr5:96675426-96675622	0.526068811667588	0.505890929729958	0.443606651475615	0.748461233004036	0.773996325111173	1.08406426478847	0.790772037862	0.6959938131099	0.443606651475615	0.443606651475615	0.443606651475615	0.443606651475615
chr5:96686506-96688092	1.92219784839637	1.62293035092018	1.09085343045111	2.86591881455221	3.22804904788446	2.98732086592925	2.41683974191283	1.84799690655495	3.09085343045111	1.73984810269933	1.59454854955035	1.56071495447448
chr5:11025653-11026580	1.08406426478847	1.25096157353322	1.0496307677246	2.09085343045111	2.36737106564853	2.72900887033786	3.88557436437143	3.71039319217052	3.63691458035588	2.43562859405209	2.49825086752783	2.64846544302731
chr5:11027722-11028144	0.526068811667588	0.575312330687437	0.505890929729958	1.70043971814109	1.62760683812965	1.94860084749336	2.62527048937469	2.83592407425437	2.52356195605701	1.4541758931858	0.622930350920177	0.722466024471091
chr5:11030802-11031864	1.23266075679027	0.799087306074004	1.28095631383106	2.48284828306847	2.60407132366886	2.70487196445635	4.53605290024021	4.48026512205446	4.46793154602629	2.01077983875324	2.20163386116965	1.9297909977186
chr8:70613815-70615493	1.59931779369823	1.68257329734758	1.41142624572647	3.14893410452634	3.19219416528334	3.59215800212536	4.10349763970334	4.44625622988956	4.32624970083746	1.6959938131099	2.78240856492737	1.75702324650746
chr15:69410495-69410994	0.799087306074004	0.632268215499513	0.443606651475615	1.78240856492737	1.32768736417605	1.38404980679516	0.941106310946432	0.910732661902913	0.863938450423972	0.815575428862573	0.53605290024021	0.584962500721156
chr15:69443157-69443836	0.594548549550354	0.799087306074004	0.678071905112638	1.32192809488736	1.42223300068305	1.41142624572647	1.68257329734758	2.26603689399532	1.87578006306849	0.641546029087524	1.16349873228288	0.956056652412403
chr10:28354651-28356203	0.594548549550354	0.799087306074004	0.782408564927373	2.09085343045111	2.28392177230762	2.25701061820602	3.3305584000308	3.5909612413426	3.71479501111816	1.6507645591169	1.26903314645524	1.41142624572647
chr9:20508237-20508445	0.594548549550354	0.632268215499513	0.622930350920177	1.1243281350022	1.42223300068305	1.08406426478847	0.790772037862	1.15055967657538	1.18903382439002	1.16992500144231	0.773996325111173	0.722466024471091
chr7:45203658-45205188	1.48542682717024	1.32768736417605	1.31614574229336	4.24944534108584	4.39231742277876	4.40463068421761	4.95745033634712	5.00674683244058	5.52073652693764	1.93734439215023	1.67807190511264	1.81966818349646
chr13:33534807-33536041	0.669026765509631	0.855989697308481	0.505890929729958	1.64616265715789	2.1243281350022	2.48542682717024	1.59931779369823	2.13093086982645	2.87970576628229	1.23266075679027	1.41683974191283	1.05658352836637
chr3:4849819-4851019	0.799087306074004	0.748461233004036	0.622930350920177	2.54596836910529	2.67129337248158	2.8094144442359	1.30451104180995	1.15055967657538	0.863938450423972	1.29278174922785	1.21412480535285	0.956056652412403
chr2:38643845-38644804	1.27500704749987	1.43295940727611	1.34482849699744	2.25398926623079	2.96532254836725	2.77399632511117	2.51349074558812	1.91456452349394	1.87578006306849	1.73984810269933	0.978195629681652	1.62760683812965
chr1:206463369-206463745	1.23266075679027	1.16992500144231	1.67807190511264	3.25701061820602	3.21878116778407	3.27351588970212	0.941106310946432	1.40599235967584	1.68257329734758	0.641546029087524	0.84799690655495	1.24488705912353
chr1:206474998-206475523	0.7311832415722	0.748461233004036	0.871843648509318	3.09592441999854	3.21878116778407	3.62410089462811	3.40735275114004	3.65191274464578	3.55458885167764	1.10433665981474	0.84799690655495	0.722466024471091
chr7:111328541-111329568	1.13093086982645	0.799087306074004	0.565597175854225	1.52105073690096	1.91838623444635	2.28983446517751	1.68257329734758	1.4541758931858	0.669026765509631	1.35049724708413	1.21412480535285	0.956056652412403
chr16:4243067-4243685	0.443606651475615	0.575312330687437	0.565597175854225	1.52105073690096	1.85199883711245	1.22650852980868	1.98185265328974	2.34198574722862	1.03562390973072	1.23266075679027	1.55581615506164	1.32768736417605
chr15:50463574-50465814	0.594548549550354	0.443606651475615	0.443606651475615	1.88362081628567	1.7311832415722	2.52606881166759	2.64846544302731	2.38956681176273	2.04614178164472	1.23266075679027	0.443606651475615	1.41142624572647
chr15:50479014-50479345	0.594548549550354	0.443606651475615	0.678071905112638	0.687060688339892	1.03562390973072	1.44360665147561	1.25096157353322	1.54101915313356	1.57531233068744	0.545968369105293	0.53605290024021	0.584962500721156
chr15:50484784-50485287	0.7311832415722	0.443606651475615	0.443606651475615	2.48284828306847	2.86591881455221	2.89530262133331	1.76553474636298	1.20789285164133	1.57531233068744	0.443606651475615	0.443606651475615	0.722466024471091
chr15:50486833-50487984	0.7311832415722	0.505890929729958	0.443606651475615	3.03033607837096	3.27947129564447	3.55949181320504	3.7235585614721	3.56071495447448	4.01167453338092	0.641546029087524	1.04264433740849	0.722466024471091
chr12:31810731-31811816	0.863938450423972	1.50080205305716	1.67807190511264	2.48284828306847	2.77188557851537	3.17312743348066	2.84599177066457	2.68929916053589	2.1243281350022	1.60407132366886	1.75274859140713	1.15704371014558
chr10:119708635-119709598	1.02856915219677	0.855989697308481	0.963474123974886	2.02502879449152	2.56315813040281	2.20789285164133	2.60407132366886	3.33199177823206	1.87578006306849	1.55581615506164	1.32192809488736	1.24488705912353
chr9:20601360-20601824	0.863938450423972	0.748461233004036	0.871843648509318	1.91073266190291	2.21412480535285	1.58014548442338	1.35614381022528	0.765534746362977	1.4541758931858	0.815575428862573	0.84799690655495	0.956056652412403
chr3:23051193-23052912	2.13750352374994	2.01435529297707	1.96716860753263	4.76341157447001	4.75755668893945	5.1168637576909	4.05571626351254	4.21101219348551	4.43762724831895	2.43562859405209	2.33342373372519	1.48542682717024
chr10:75980312-75981395	0.443606651475615	0.748461233004036	0.565597175854225	1.83592407425438	1.4541758931858	1.25701061820602	2.28688114778816	2.68929916053589	2.40053792958373	0.7311832415722	0.6959938131099	0.722466024471091
chr5:150419752-150420277	0.526068811667588	0.799087306074004	0.678071905112638	1.16349873228288	1.42223300068305	1.46988597627446	1.13093086982645	1.54101915313356	1.32768736417605	1.35049724708413	1.55581615506164	0.839959587489532
chr3:114746290-114747439	0.978195629681652	0.505890929729958	0.678071905112638	1.78240856492737	1.67807190511264	1.86393845042397	1.35614381022528	1.25701061820602	2.1243281350022	1.29278174922785	0.6959938131099	0.956056652412403
chr5:131375501-131375781	0.978195629681652	0.855989697308481	0.678071905112638	2.46466826700344	2.72246602447109	2.51096191927738	2.33913738491959	2.52606881166759	2.92409988564074	1.50589092972996	1.46466826700344	1.98550043030488
chr22:31651692-31652219	0.594548549550354	0.505890929729958	0.565597175854225	1.67355642399014	1.67807190511264	2.08406426478847	1.19534759832222	1.20789285164133	0.863938450423972	0.7311832415722	0.773996325111173	0.722466024471091
chr2:96734953-96735804	0.669026765509631	0.903038270112912	0.565597175854225	3.17951105027151	3.31324585178756	3.45549162062847	3.82068956055921	3.58135124716878	3.90496571868403	1.50589092972996	1.59454854955035	1.24488705912353
chr5:17020295-17022609	2.40871186102943	1.68257329734758	2.46205231879643	3.83086375675176	3.81659970653491	4.14159627838382	3.40735275114004	3.18903382439002	2.96716860753263	3.47767732756531	3.41142624572646	3.76871365703048
chr18:21852439-21854230	0.978195629681652	0.6959938131099	0.963474123974886	2.0036022366802	1.85199883711245	2.18903382439002	3.27649666564036	2.74631276642546	3.40463068421761	1.35049724708413	1.59454854955035	1.48542682717024
chr1:56332220-56332534	0.7311832415722	1.13093086982645	1.53605290024021	2.44890095114513	2.06350294230616	2.64385618977472	1.41142624572647	1.98185265328974	1.4541758931858	1.4541758931858	1.10433665981474	1.32768736417605
chr1:121069204-121069524	0.978195629681652	0.6959938131099	0.871843648509318	2.11103131238874	1.42223300068305	1.94860084749336	1.0703893278914	0.613531652917927	0.863938450423972	0.641546029087524	0.443606651475615	0.839959587489532
chr9:137286246-137287038	1.36176835941915	1.32768736417605	1.24488705912353	3.50969584193339	3.60762622084549	3.61823865559545	3.17632277264046	2.74631276642546	2.52356195605701	1.97452931248388	1.26903314645524	2.31324585178756
chr5:124935080-124936619	1.70487196445635	1.32768736417605	1.53605290024021	2.85399564717639	2.84398384404833	3.35191096110308	1.91456452349394	1.84799690655495	1.4541758931858	1.6959938131099	1.63691458035588	1.6959938131099
chr5:124948238-124949007	0.799087306074004	0.799087306074004	0.823749360308273	1.93357263826102	1.62760683812965	1.96716860753263	1.4594316186373	1.50080205305716	1.78240856492737	1.10433665981474	1.10433665981474	0.839959587489532
chr18:48754202-48756056	2.38681094647222	2.52857131887076	2.55090066464752	4.24488705912353	4.03033607837096	4.23189316164533	4.12598165385472	4.01703108052784	3.46597446450407	3.59931779369823	3.46988597627446	3.82883464946806
chr12:100214359-100215412	0.443606651475615	0.443606651475615	0.678071905112638	1.88362081628567	2.16027483140859	2.15704371014558	1.30451104180995	1.73984810269933	1.18903382439002	0.641546029087524	0.918386234446348	0.956056652412403
chr17:66328023-66329083	0.594548549550354	1.25096157353322	0.963474123974886	2.41413553298445	2.16027483140859	2.52606881166759	2.8094144442359	2.23878685958712	2.33628338786443	1.4541758931858	1.67807190511264	1.32768736417605
chr9:81260025-81260972	0.7311832415722	0.799087306074004	0.622930350920177	1.93357263826102	1.65535182861255	1.88752527074159	1.30451104180995	1.31034012061215	1.03562390973072	1.03562390973072	1.16349873228288	1.15704371014558
chr3:119279160-119280152	0.7311832415722	1.04264433740849	0.565597175854225	1.75702324650746	1.94110631094643	1.88752527074159	1.30451104180995	1.20789285164133	1.4541758931858	0.815575428862573	1.04264433740849	0.956056652412403
chr1:112826720-112827304	0.526068811667588	0.799087306074004	0.678071905112638	1.98185265328974	1.29278174922785	1.77399632511117	1.13093086982645	1.4541758931858	1.03562390973072	0.963474123974886	1.63691458035588	1.15704371014558
chr18:23815203-23817219	1.08406426478847	1.16992500144231	0.963474123974886	2.69376571221778	2.90110824301451	3.20633064787105	3.42088657497553	3.97819562968165	3.83693401132109	1.55581615506164	1.9297909977186	1.48542682717024
chr18:23859908-23860726	1.18269229751619	1.09085343045111	0.782408564927373	3.01970191444255	2.60407132366886	3.1554254317472	3.75274859140713	4.09254574154357	4.30888505741176	1.10433665981474	1.37295209791183	1.15704371014558
chr18:23861519-23863333	2.92219784839637	2.73552217729654	2.75488750216347	4.83541884047548	5.02059109477325	5.15055967657538	5.24830712008724	5.60880924267552	5.76075320806299	3.01435529297707	2.97085365434048	2.03562390973072
chr18:23870681-23871795	1.94860084749336	1.71369581484336	1.56559717585423	3.46074256378964	3.75060650483559	3.605257262939	3.62877359520165	3.86393845042397	3.09085343045111	2.51349074558812	2.08746284125034	1.81966818349646
chr7:139532254-139533549	0.526068811667588	0.799087306074004	0.565597175854225	2.19534759832222	1.91838623444635	2.24184018356467	3.03738222200308	3.10433665981474	3.49569516262407	1.4541758931858	1.59454854955035	1.24488705912353
chr17:47871757-47873019	1.13093086982645	1.16992500144231	1.13093086982645	2.60644222813161	3.04788732939655	2.75274859140713	2.39231742277876	1.73984810269933	1.4541758931858	1.85996954822103	2.02502879449152	1.75702324650746
chr2:193342905-193343155	0.443606651475615	0.443606651475615	0.443606651475615	1.20789285164133	0.956056652412403	1.38404980679516	0.632268215499513	1.03562390973072	1.18903382439002	0.641546029087524	0.622930350920177	0.443606651475615
chr1:33010883-33012104	3.03386345186628	2.87970576628229	2.52105073690096	5.06220807756025	5.22766407255439	5.1811025507538	5.55979769575487	5.75408578219791	5.85574059171503	2.51349074558812	2.799087306074	2.80529245560071
chr1:33058086-33058939	1.80322703643493	1.65535182861255	1.70487196445635	3.53356334821451	3.60050764534579	3.36737106564853	4.37155886261196	3.88849973551412	3.90496571868403	2.48800077083407	2.64616265715789	2.39506279951758
chr21:36442197-36443166	0.799087306074004	0.748461233004036	0.678071905112638	3.06350294230616	2.69821847822441	2.58014548442338	2.70929063572336	2.26603689399532	3.37295209791183	0.963474123974886	1.21412480535285	1.05658352836637
chr2:218041225-218042070	1.66902676550963	1.65535182861255	1.50589092972996	4.22573765346606	4.27276973243651	4.87970576628229	4.18586654531133	4.28983446517751	5.04351949366274	1.73984810269933	1.55581615506164	1.15704371014558
chr9:90521978-90522700	0.594548549550354	0.799087306074004	0.505890929729958	1.28095631383106	1.11769504266975	1.35049724708413	1.35614381022528	2.36457243229586	2.63459326844576	0.7311832415722	1.04264433740849	0.956056652412403
chr12:6312602-6313570	2.36737106564853	2.33913738491959	2.3305584000308	4.03913839390696	4.1333991254172	4.50143914515887	4.66789212523023	3.99457972421575	3.30742852519225	4.55949181320504	4.29057185085208	3.95512678126137
chr2:6832643-6833168	0.669026765509631	0.855989697308481	0.782408564927373	1.1243281350022	1.39506279951758	1.75274859140713	1.41142624572647	1.98185265328974	2.58014548442338	0.443606651475615	0.918386234446348	0.443606651475615
chr12:48965114-48966926	2.25701061820602	3.0232553523003	2.46205231879643	4.74631276642546	4.97407036702403	5.43762724831895	4.53605290024021	4.09929520433777	3.88264304936184	3.41142624572646	3.33913738491959	2.97452931248388
chr11:73171186-73172064	1.23266075679027	0.948600847493356	1.09085343045111	3.19849415363908	3.3547342399706	3.54596836910529	2.8094144442359	2.90303827011291	3.16671544496642	1.03562390973072	1.51096191927738	0.839959587489532
chrX:39903272-39906168	2.0071955014042	2.70708299177171	2.62293035092018	5.3743439890385	5.56620629346551	5.55550942708326	5.762880292917	5.59066189596526	4.9923152518612	4.52293456094346	4.37225564844579	4.17791779219584
chr16:10810798-10811114	1.08406426478847	0.948600847493356	0.7311832415722	2.43295940727611	2.79701297783614	2.75274859140713	2.01435529297707	1.09761079662642	1.18903382439002	1.55581615506164	1.04264433740849	1.41142624572647
chr1:198966711-198968189	1.86393845042397	1.21412480535285	1.16992500144231	2.62058641045188	2.79701297783614	3.35191096110308	2.08065766334523	1.94860084749336	2.04614178164472	1.73984810269933	2.22958792274065	1.56071495447448
chr17:16001597-16002112	1.27500704749987	0.6959938131099	0.823749360308273	1.75702324650746	1.65535182861255	2.04614178164472	1.83995958748953	1.88362081628567	1.78240856492737	0.963474123974886	0.773996325111173	0.584962500721156
chr22:40429236-40429598	1.44890095114513	1.53106949272595	1.34482849699744	3.03033607837096	3.31324585178756	3.4905701304462	1.94860084749336	1.54101915313356	1.4541758931858	1.10433665981474	1.790772037862	1.56071495447448
chr7:105049071-105050518	1.18269229751619	1.16992500144231	0.963474123974886	2.74846123300404	2.40053792958373	2.39780296186249	2.39231742277876	2.23878685958712	1.57531233068744	1.55581615506164	1.41683974191283	1.32768736417605
chr6:11386345-11386874	0.918386234446348	1.04264433740849	1.09085343045111	3.54966917072649	3.62058641045188	3.69265037003553	2.70929063572336	2.34198574722862	2.92409988564074	0.887525270741587	1.21412480535285	0.956056652412403
chr6:11387979-11388203	0.7311832415722	0.6959938131099	0.871843648509318	1.75702324650746	1.59931779369823	1.41142624572647	0.941106310946432	0.910732661902913	1.18903382439002	0.641546029087524	0.918386234446348	0.956056652412403
chr19:55552889-55554212	0.594548549550354	0.443606651475615	0.565597175854225	1.61353165291793	1.54596836910529	1.96716860753263	2.90110824301451	2.78240856492737	2.58014548442338	0.963474123974886	1.41683974191283	1.32768736417605
chr19:55560090-55561530	0.443606651475615	0.575312330687437	0.565597175854225	3.06350294230616	3.16349873228288	3.05484847699562	3.37016428054021	3.20320115631661	3.12928301694497	0.641546029087524	0.773996325111173	0.722466024471091
chr4:176902742-176903667	0.863938450423972	0.948600847493356	0.622930350920177	1.83592407425438	2.16027483140859	2.59215800212536	2.31324585178756	2.41413553298445	2.78659636189081	1.23266075679027	0.918386234446348	0.722466024471091
chr4:176979501-176980023	0.594548549550354	0.855989697308481	0.963474123974886	3.14893410452634	3.21878116778407	3.78031009904338	2.17312743348066	2.13093086982645	3.0496307677246	0.815575428862573	0.773996325111173	0.443606651475615
chr4:176981227-176982058	1.63691458035588	1.32768736417605	1.09085343045111	3.54966917072649	3.71918344048179	3.74631276642546	3.62877359520165	3.40463068421761	3.66334461936608	1.29278174922785	1.86393845042397	0.722466024471091
chr7:133662632-133663765	0.978195629681652	0.903038270112912	0.782408564927373	2.0703893278914	2.1243281350022	1.29278174922785	2.97085365434048	2.76341157447001	3.09085343045111	1.35049724708413	1.04264433740849	1.15704371014558
chr3:151230358-151231047	1.97819562968165	1.50080205305716	1.24488705912353	3.32192809488736	3.54473265593262	3.11103131238874	3.75274859140713	4.14241343787374	4.45285896471381	1.50589092972996	1.59454854955035	1.81966818349646
chr3:151276324-151277144	1.44890095114513	1.46988597627446	0.871843648509318	3.66789212523023	3.82273014794452	3.90110824301451	4.11103131238874	4.20476675065461	4.07210580048042	2.07724299893246	2.60644222813161	2.22650852980868
chr2:160715591-160716974	0.443606651475615	0.6959938131099	0.622930350920177	1.8073549220576	2.1243281350022	2.32192809488736	2.22958792274065	2.4594316186373	2.40053792958373	0.641546029087524	0.84799690655495	0.722466024471091
chr2:160725650-160726478	1.40599235967584	1.16992500144231	0.7311832415722	2.59215800212536	2.47508488294878	2.36737106564853	2.20163386116965	2.18586654531133	2.68706068833989	0.641546029087524	1.46466826700344	1.24488705912353
chr8:70184556-70185439	0.799087306074004	0.632268215499513	0.622930350920177	1.85996954822103	1.67807190511264	1.92599941855622	2.08065766334523	1.77820857639809	2.1243281350022	0.815575428862573	0.6959938131099	1.15704371014558
chr10:103989987-103990417	0.443606651475615	0.505890929729958	0.443606651475615	1.93357263826102	1.70487196445635	1.70487196445635	1.0703893278914	1.25701061820602	1.4541758931858	0.641546029087524	0.622930350920177	0.443606651475615
chr16:11607176-11609246	3.77925972037238	3.19377174339668	3.22496636500027	5.18982455888002	5.35931031689044	5.32084566764572	4.22265002245148	3.90592847817313	4.24031432933371	3.92504996472736	3.4235781709818	3.65764000520782
chr14:100062743-100062964	0.863938450423972	1.25096157353322	1.09085343045111	2.38128337250378	2.25096157353322	2.52606881166759	2.64846544302731	3.29425313644451	3.60999129521268	1.29278174922785	1.37295209791183	0.584962500721156
chr2:108301805-108302393	0.526068811667588	0.443606651475615	0.565597175854225	1.24488705912353	1.70487196445635	1.68257329734758	0.790772037862	1.20789285164133	0.443606651475615	0.815575428862573	1.16349873228288	0.839959587489532
chr2:108353740-108354952	1.02856915219677	1.04264433740849	0.963474123974886	2.19534759832222	2.25096157353322	2.12101540096137	2.75060650483559	3.18903382439002	3.0496307677246	1.6959938131099	1.63691458035588	1.32768736417605
chr2:108362468-108364958	2.38681094647222	1.84799690655495	2.3305584000308	3.97636363573276	3.75060650483559	4.10601323762212	4.25096157353322	4.09929520433777	4.07210580048042	2.80529245560071	2.72465027173297	2.47248777146274
chr20:36720309-36720989	0.863938450423972	0.799087306074004	0.622930350920177	1.24488705912353	1.57046293102604	1.70487196445635	1.76553474636298	2.4594316186373	2.68706068833989	0.887525270741587	0.978195629681652	0.722466024471091
chr2:45904131-45904902	0.799087306074004	0.6959938131099	0.565597175854225	1.7311832415722	2.19849415363908	1.84398384404833	2.39231742277876	3.16188768237689	2.68706068833989	0.963474123974886	1.21412480535285	1.24488705912353
chr15:58883878-58885571	1.36176835941915	0.903038270112912	0.871843648509318	2.34482849699744	2.61823865559545	2.4276061727819	3.05311133645956	2.21412480535285	2.83390207666916	0.963474123974886	0.622930350920177	0.722466024471091
chr10:102201205-102203856	1.02856915219677	0.903038270112912	0.871843648509318	2.81557542886257	2.63226821549951	3.41953889151378	4.52481592835751	4.09929520433777	4.67750824226472	1.81966818349646	1.99638874644762	2.08746284125034
chr3:39172215-39172895	0.863938450423972	1	0.963474123974886	2.78868571061353	2.877744249949	3.13750352374994	1.64154602908752	1.98185265328974	1.32768736417605	1.29278174922785	1.04264433740849	0.956056652412403
chr10:74585295-74586608	0.918386234446348	0.799087306074004	0.505890929729958	2.53106949272595	2.33628338786443	2.6915341649192	2.22958792274065	2.26603689399532	1.68257329734758	1.16992500144231	1.26903314645524	1.87578006306849
chr10:88837064-88839262	2.92219784839637	2.58976348698498	2.81762325751143	4.60762622084549	4.51032901949057	4.56193705962243	4.09508049190141	4.17712050284652	3.94860084749336	2.53605290024021	2.56315813040281	2.77610398807316
chr10:88860887-88861262	1.36176835941915	1.59454854955035	1.6507645591169	3.52606881166759	3.10768786931437	2.97819562968165	2.78868571061353	3.04614178164472	3.96993327469786	0.443606651475615	1.32192809488736	0.443606651475615
chr12:1779323-1780152	1.27500704749987	1.13093086982645	0.565597175854225	2.13422093976063	2.1243281350022	2.13750352374994	2.08065766334523	1.84799690655495	1.87578006306849	0.443606651475615	0.622930350920177	1.05658352836637
chr1:43865410-43866801	1.89141918684608	1.59454854955035	1.77820857639809	3.38404980679516	3.3305584000308	3.73443866613717	4.14893410452634	4.84297883178833	4.51285895444998	2.53605290024021	2.35895882583233	1.41142624572647
chr11:66149899-66151972	1.27500704749987	1	1.0071955014042	2.0703893278914	2.44625622988956	2.7158933705476	3.03738222200308	2.83592407425437	2.78659636189081	1.23266075679027	1.37295209791183	1.24488705912353
chr11:111733178-111733968	0.7311832415722	1.13093086982645	0.505890929729958	1.83592407425438	2.36737106564853	1.44360665147561	1.0071955014042	0.765534746362977	0.863938450423972	1.16992500144231	1.10433665981474	1.48542682717024
chr7:20305182-20305608	1.02856915219677	1.40053792958373	1.0496307677246	1.98185265328974	2.57773093149008	2.77399632511117	0.790772037862	0.839959587489532	1.03562390973072	1.50589092972996	1.04264433740849	0.839959587489532
chr21:25571078-25571846	0.918386234446348	0.6959938131099	1.0496307677246	2.09085343045111	2.06350294230616	2.79701297783614	1.35614381022528	1.88362081628567	2.04614178164472	1.40053792958373	1.75274859140713	1.05658352836637
chr17:48791037-48792126	0.594548549550354	0.6959938131099	0.678071905112638	1.42223300068305	1.29278174922785	1.52606881166759	2.46466826700344	2.18586654531133	1.68257329734758	1.23266075679027	1.32192809488736	1.48542682717024
chr11:11997067-11998686	1.40599235967584	1.16992500144231	1.24488705912353	2.34482849699744	2.56315813040281	2.84197311892718	3.05311133645956	3.45022149589718	2.68706068833989	2.20789285164133	1.59454854955035	1.75702324650746
chr3:124650687-124652257	0.594548549550354	1.16992500144231	1.0071955014042	2.89141918684608	2.4905701304462	3.01613970265525	3.05311133645956	2.31614574229336	2.58014548442338	1.81966818349646	1.86393845042397	1.75702324650746
chr14:61893021-61893416	0.443606651475615	0.6959938131099	0.678071905112638	1.1243281350022	1.03562390973072	1.77399632511117	1.25096157353322	0.765534746362977	1.4541758931858	0.641546029087524	0.773996325111173	0.443606651475615
chr19:4128951-4129618	0.978195629681652	0.575312330687437	0.782408564927373	2.78868571061353	3.28835856219366	3.34482849699744	3.03738222200308	2.95233356636969	2.52356195605701	0.815575428862573	0.773996325111173	1.48542682717024
chr19:4138825-4140511	1.48542682717024	1.50080205305716	1.34482849699744	2.92789645372882	3.07724299893246	3.14567745519564	3.27649666564036	2.72683121703249	2.58014548442338	2.32481060342048	2.05658352836637	2.13422093976063
chr17:8090792-8091654	0.7311832415722	1.16992500144231	0.963474123974886	1.78240856492737	2.1407786557828	2.10097764772482	0.941106310946432	1.20789285164133	0.443606651475615	0.815575428862573	1.41683974191283	0.722466024471091
chr9:105339747-105340492	1.13093086982645	0.855989697308481	0.7311832415722	2.59215800212536	2.79701297783614	3.16349873228288	2.31324585178756	1.70487196445635	1.96347412397489	0.963474123974886	1.67807190511264	0.956056652412403
chr9:105341585-105342571	1.52606881166759	0.855989697308481	0.678071905112638	1.9560566524124	2.30158764660319	2.87381319835909	2.44095219802964	1.94860084749336	2.46205231879643	1.40053792958373	1.51096191927738	1.56071495447448
chr15:89768242-89770789	1.80322703643493	2.08065766334523	2.0071955014042	3.51727569320958	3.53106949272595	3.73443866613717	3.28983446517751	3.82883464946806	3.40463068421761	2.29865831556452	2.58496250072116	2.43295940727611
chr7:29017419-29018006	0.978195629681652	0.443606651475615	0.678071905112638	1.03562390973072	1.36176835941915	1.52606881166759	2.17312743348066	2.52606881166759	2.26903314645524	0.443606651475615	0.978195629681652	0.956056652412403
chr7:29090927-29091920	1.40599235967584	1.76553474636298	1.47508488294878	3.51727569320958	3.66789212523023	3.64961545906341	4.29204549249286	4.02502879449152	4.09254574154357	2.11103131238874	1.99638874644762	1.32768736417605
chr1:235008323-235008601	1.36176835941915	1.36176835941915	1.44360665147561	3.1586601753465	3.21878116778407	3.25701061820602	2.41683974191283	2.01077983875324	2.52356195605701	1.4541758931858	0.84799690655495	1.48542682717024
chr1:235098707-235099153	0.594548549550354	0.575312330687437	0.565597175854225	1.4905701304462	1.29278174922785	1.72683121703249	1.30451104180995	1.84799690655495	1.57531233068744	0.815575428862573	0.622930350920177	0.722466024471091
chr5:50687461-50687668	0.526068811667588	0.443606651475615	0.505890929729958	0.748461233004036	1.18903382439002	0.799087306074004	0.713695814843359	0.443606651475615	0.443606651475615	0.641546029087524	0.773996325111173	0.443606651475615
chr10:109902735-109904202	3.61941301059794	3.58856473740135	3.28835856219366	5.59185890498717	5.3387809438947	5.68004299262257	6.36352154354655	6.24716800037477	6.31052190036932	4.27276973243651	4.12680770314203	4.31034012061215
chr10:109905335-109905966	1.44890095114513	1.32768736417605	0.871843648509318	3.36737106564853	3.57288966842058	3.31324585178756	4.39094277280254	4.16349873228288	4.37503943134692	1.77820857639809	1.51096191927738	1.41142624572647
chr10:133400750-133402406	0.863938450423972	0.855989697308481	0.782408564927373	3.27649666564036	3.27052894238072	3.62410089462811	5.24830712008724	5.4666271200415	4.89481776330794	2.04614178164472	1.790772037862	2.58014548442338
chr22:23000165-23002001	1.66902676550963	1.36176835941915	1.0496307677246	2.93922657772821	2.86591881455221	3.46988597627446	2.36457243229586	2.15704371014558	1.87578006306849	1.60407132366886	1.55581615506164	1.32768736417605
chr16:13926914-13927279	1.08406426478847	0.6959938131099	0.678071905112638	1.70043971814109	1.67807190511264	1.75274859140713	1.0071955014042	1.20789285164133	0.443606651475615	0.963474123974886	0.84799690655495	1.05658352836637
chr8:42028541-42028934	0.594548549550354	0.575312330687437	0.782408564927373	1.03562390973072	1.11769504266975	1.81966818349646	2.11103131238874	1.25701061820602	2.33628338786443	0.443606651475615	0.443606651475615	0.443606651475615
chr7:6581027-6582215	0.7311832415722	0.443606651475615	0.678071905112638	2.17312743348066	2.40053792958373	2.55336050333533	2.98732086592925	2.31614574229336	1.4541758931858	0.7311832415722	1.32192809488736	0.956056652412403
chr8:85132809-85133505	0.594548549550354	0.443606651475615	0.782408564927373	1.64616265715789	1.57046293102604	1.75274859140713	2.08065766334523	2.26603689399532	1.78240856492737	0.963474123974886	0.918386234446348	1.15704371014558
chr2:23826039-23828494	1.66902676550963	1.43295940727611	1.53605290024021	2.46466826700344	2.84398384404833	3.24031432933371	1.50589092972996	1.84799690655495	1.96347412397489	2.29865831556452	2.02502879449152	1.48542682717024
chr3:16224219-16225577	1.36176835941915	1.04264433740849	1.16992500144231	3.11769504266975	3.22804904788446	3.31324585178756	3.97269265400426	4.18428029441938	4.20476675065461	1.93734439215023	1.26903314645524	1.24488705912353
chr3:16225994-16226535	0.526068811667588	0.799087306074004	0.443606651475615	1.35614381022528	1.22650852980868	1.90689059560852	1.76553474636298	2.13093086982645	1.4541758931858	0.815575428862573	0.53605290024021	0.584962500721156
chr11:77381171-77382303	1.52606881166759	1.04264433740849	1.09085343045111	3.03033607837096	3.41818994794577	3.20633064787105	3.13093086982645	2.96901230751632	3.58255600301406	1.40053792958373	1.59454854955035	0.956056652412403
chr12:116676219-116677906	1.97819562968165	2.41142624572647	2.97636363573276	4.28762004411207	4.46597446450407	4.39369076418745	3.45811948117451	3.38128337250378	3.40463068421761	2.43562859405209	2.60644222813161	2.08746284125034
chr18:45973865-45975066	1.44890095114513	1.09085343045111	0.823749360308273	2.95046841415012	2.59215800212536	2.68032435684402	3.53977919169849	3.39231742277876	3.76447355099267	1.10433665981474	1.37295209791183	0.839959587489532
chr6:43033218-43034750	0.863938450423972	0.6959938131099	0.7311832415722	3.28540221886225	2.86591881455221	3.51222688651396	1.25096157353322	1.31034012061215	0.863938450423972	1.40053792958373	0.6959938131099	1.56071495447448
chr3:30757365-30757583	0.443606651475615	0.443606651475615	0.443606651475615	1.20789285164133	1.82781902461732	1.52606881166759	0.53605290024021	0.970853654340484	1.18903382439002	0.545968369105293	0.6959938131099	0.443606651475615
chr2:201218936-201221174	2.90881290773955	2.75060650483559	2.39780296186249	4.66277517193778	4.71369581484336	4.57531233068744	4.80787007829978	5.21218021004443	5.08321336824898	2.76341157447001	2.43028527297778	2.64846544302731
chr2:201223286-201223840	0.863938450423972	0.6959938131099	0.565597175854225	3.06350294230616	3.1554254317472	2.66902676550963	3.45811948117451	2.66902676550963	2.83390207666916	0.7311832415722	1.71808758396052	1.24488705912353
chr2:201227093-201229119	2.61823865559545	2.70708299177171	2.09085343045111	4.62643913669732	4.84699468696557	4.35614381022528	3.9126498648972	4.51349074558812	4.13093086982645	2.48800077083407	2.11769504266975	2.54349588342577
chr11:74956239-74956963	2.23266075679027	1.43295940727611	1.13093086982645	3.25701061820602	3.09761079662642	3.44095219802964	0.863938450423972	1.40599235967584	1.57531233068744	1.35049724708413	1.51096191927738	1.87578006306849
chr9:1875658-1876658	1.94860084749336	1.29278174922785	1.53605290024021	3.23725777090037	3.02856915219677	3.21567859660793	3.24792751344359	2.62993940943954	2.40053792958373	2.80529245560071	2.33342373372519	2.31324585178756
chr9:1877624-1877833	0.7311832415722	0.575312330687437	0.7311832415722	1.08406426478847	1.51601514700366	1.0496307677246	1.68257329734758	0.765534746362977	0.669026765509631	1.03562390973072	0.6959938131099	0.839959587489532
chr9:1878691-1880480	1.86393845042397	1.59454854955035	1.72683121703249	2.99638874644762	2.98732086592925	3.59215800212536	2.90110824301451	2.70708299177171	2.46205231879643	2.51349074558812	2.4541758931858	2.83390207666916
chr2:178074227-178074540	0.7311832415722	0.903038270112912	0.443606651475615	1.4594316186373	1.18903382439002	1.25701061820602	1.13093086982645	0.6959938131099	1.4541758931858	0.443606651475615	0.978195629681652	1.05658352836637
chr3:138717495-138719405	1.13093086982645	0.632268215499513	0.782408564927373	2.72246602447109	2.4905701304462	2.90689059560852	3.34340782229781	3.25550073314839	4.03210084316702	0.963474123974886	0.84799690655495	1.24488705912353
chr3:192848787-192849196	1.48542682717024	1.13093086982645	0.823749360308273	3.78555055173926	4.10433665981474	4.07382023329167	1.91456452349394	1.62293035092018	1.87578006306849	1.50589092972996	1.67807190511264	1.75702324650746
chr6:167079622-167080468	1.02856915219677	1.36176835941915	1.77820857639809	2.51349074558812	3.0071955014042	3.23266075679027	2.28688114778816	1.40599235967584	1.18903382439002	1.81966818349646	1.32192809488736	1.24488705912353
chr3:127807815-127808786	0.799087306074004	0.575312330687437	0.565597175854225	2.81557542886257	3.37155886261196	3.75167794568758	2.46466826700344	2.07382023329167	1.4541758931858	0.815575428862573	0.622930350920177	1.24488705912353
chr1:52101781-52103039	0.863938450423972	0.6959938131099	0.871843648509318	2.74846123300404	2.99638874644762	3.1811025507538	3.81147103052984	3.64270157183323	4.24031432933371	1.10433665981474	0.918386234446348	0.584962500721156
chr17:3708153-3708421	0.443606651475615	0.443606651475615	0.505890929729958	0.575312330687437	0.773996325111173	1.0496307677246	1.4594316186373	1.54101915313356	1.32768736417605	0.443606651475615	0.622930350920177	0.443606651475615
chr20:56454578-56455080	1.32192809488736	1.16992500144231	0.963474123974886	2.17312743348066	2.65764000520782	2.51096191927738	0.790772037862	1.58496250072116	1.96347412397489	0.443606651475615	0.6959938131099	1.05658352836637
chr9:123753784-123754383	1.02856915219677	1.36176835941915	1.13093086982645	3.44493204894218	3.23572705983806	3.5981269599196	4.28540221886225	3.75702324650746	3.94860084749336	1.85996954822103	1.67807190511264	1.81966818349646
chr9:123756305-123758235	1.13093086982645	1.56559717585423	1.16992500144231	2.92789645372882	2.75915583380027	3.0071955014042	5.29645740737124	5.19849415363908	5.09296850932414	3.21101219348551	3.23572705983806	3
chr9:123764566-123765309	1.08406426478847	1.13093086982645	0.678071905112638	2.23266075679027	2.50589092972996	2.62993940943954	4.20084957463721	3.99457972421575	4.20476675065461	1.6507645591169	1.9297909977186	1.6959938131099
chr3:171246866-171248046	0.799087306074004	0.748461233004036	1.13093086982645	2.41413553298445	2.4905701304462	1.86393845042397	1.98185265328974	1.94860084749336	1.4541758931858	0.887525270741587	1.32192809488736	1.15704371014558
chr3:171248685-171251331	1.02856915219677	0.799087306074004	0.782408564927373	2.6507645591169	2.72246602447109	2.45680614923047	3.44493204894218	3.80219321694183	3.73984810269933	1.60407132366886	1.75274859140713	1.87578006306849
chr3:171264919-171265148	0.594548549550354	0.575312330687437	0.443606651475615	1.85996954822103	1.67807190511264	1.52606881166759	1.72246602447109	0.970853654340484	1.57531233068744	0.887525270741587	0.53605290024021	0.722466024471091
chr3:171286554-171287130	0.918386234446348	0.575312330687437	0.505890929729958	1.7311832415722	1.94110631094643	1.88752527074159	1.35614381022528	1.62293035092018	1.18903382439002	1.23266075679027	1.37295209791183	1.24488705912353
chr1:231512186-231512627	1.13093086982645	1.25096157353322	0.7311832415722	2.09085343045111	2.25096157353322	2.0071955014042	1.50589092972996	1.20789285164133	0.863938450423972	0.641546029087524	1.21412480535285	0.584962500721156
chr19:9782334-9782605	0.443606651475615	0.855989697308481	0.622930350920177	1.1243281350022	1.29278174922785	1.60407132366886	1.19534759832222	1.09761079662642	0.669026765509631	0.443606651475615	0.6959938131099	0.443606651475615
chr3:134308610-134310487	1.59931779369823	1.79493566280354	1.77820857639809	3.66106547980695	3.45680614923047	3.24031432933371	3.85798099512757	3.36876834909033	4.01167453338092	2.99638874644762	2.78240856492737	2.74416109557041
chr3:134312490-134312979	1.08406426478847	0.799087306074004	1.34482849699744	2.82781902461732	2.54843662469604	2.79701297783614	1.83995958748953	2.13093086982645	1.96347412397489	2.14404636961671	2.47508488294878	1.81966818349646
chr3:134380452-134381310	0.669026765509631	0.443606651475615	0.443606651475615	1.08406426478847	1.18903382439002	1.44360665147561	1.0703893278914	0.443606651475615	0.669026765509631	0.443606651475615	0.6959938131099	0.443606651475615
chr3:134388821-134389763	0.526068811667588	0.575312330687437	0.443606651475615	1.83592407425438	2.10433665981474	1.70487196445635	2.39231742277876	2.38956681176273	1.68257329734758	1.23266075679027	1.10433665981474	0.839959587489532
chr6:4903737-4904102	0.594548549550354	0.799087306074004	0.565597175854225	2.13422093976063	2.31903981556254	2.87381319835909	3.0036022366802	2.5033487351675	2.73768676140986	0.641546029087524	0.773996325111173	1.32768736417605
chr9:114813672-114814530	1.36176835941915	1.25096157353322	0.678071905112638	3.06350294230616	3.23572705983806	3.02680005934372	2.44095219802964	1.66448284036468	1.68257329734758	1.97452931248388	1.63691458035588	1.05658352836637
chr9:114817822-114819352	2.50842865253186	2.51096191927738	1.56559717585423	4.99774402605963	4.98458935036246	5.01390884549064	5.06091204958787	4.70210340662939	4.80219321694183	3.25701061820602	3.611172380044	3.34624777408278
chr14:45222571-45223371	0.594548549550354	1	0.565597175854225	2.17312743348066	1.98185265328974	2.32192809488736	1.19534759832222	1.09761079662642	1.87578006306849	1.03562390973072	1.16349873228288	0.956056652412403
chr6:144305727-144306458	0.918386234446348	0.903038270112912	1.0071955014042	2.78868571061353	2.61823865559545	2.92599941855622	2.93545974780529	2.90303827011291	2.83390207666916	0.641546029087524	1.04264433740849	1.41142624572647
chr18:63216472-63217495	0.918386234446348	1	0.823749360308273	1.93357263826102	1.94110631094643	2.08406426478847	2.60407132366886	1.20789285164133	1.87578006306849	0.7311832415722	1.10433665981474	0.722466024471091
chr16:11076372-11079273	2.13750352374994	1.79493566280354	2.20789285164133	3.59454854955035	3.75595576955096	3.72246602447109	5.64760232900762	6.25870735219683	6.07895134139482	3.35755200461808	3.07895134139482	2.43295940727611
chr2:190675286-190675511	0.443606651475615	0.443606651475615	0.565597175854225	1.32192809488736	1.67807190511264	2.12101540096137	1.4594316186373	1.77820857639809	1.03562390973072	1.03562390973072	0.53605290024021	0.584962500721156
chr2:190678391-190680339	1.70487196445635	1.59454854955035	1.53605290024021	4.10349763970334	4.08491465976794	4.75167794568758	3.66106547980695	3.5385381636298	3.81249822533356	2.11103131238874	2.54349588342577	2.18269229751619
chr19:43453895-43454725	1.73552217729654	1.79493566280354	1.77820857639809	3.93545974780529	3.76871365703048	3.43429461795993	3.16188768237689	2.76341157447001	2.04614178164472	2.29865831556452	2.81762325751143	2.18269229751619
chr1:89036967-89038233	1.08406426478847	1.09085343045111	1.28095631383106	2.77610398807316	2.78450398292957	2.93734439215023	2.93545974780529	2.93734439215023	2.96716860753263	1.6507645591169	1.55581615506164	1.87578006306849
chr1:89040675-89041574	0.594548549550354	0.6959938131099	0.565597175854225	1.4905701304462	1.77820857639809	2.24184018356467	1.19534759832222	1.15055967657538	1.18903382439002	1.10433665981474	0.84799690655495	0.443606651475615
chr1:89068528-89068940	0.526068811667588	0.505890929729958	0.505890929729958	1.91073266190291	2.25096157353322	2.10097764772482	2.25701061820602	2.18586654531133	2.40053792958373	0.641546029087524	0.918386234446348	0.839959587489532
chr1:89070037-89072489	1.44890095114513	1	0.963474123974886	3.46858331700683	3.28835856219366	3.73443866613717	4.55887985347544	4.75808993420181	5.0232553523003	1.97452931248388	1.75274859140713	1.87578006306849
chr1:89080886-89082449	2.06004738366994	1.50080205305716	1.92219784839637	3.58014548442338	3.36317107711924	3.85798099512757	4.05571626351254	3.79389588254888	4.22265002245148	2.56071495447448	2.43028527297778	1.98550043030488
chr14:34054961-34056335	0.594548549550354	0.575312330687437	0.443606651475615	2.28983446517751	2.16027483140859	2.99819550315325	4.67355642399014	4.12101540096137	4.43762724831895	2.04614178164472	1.790772037862	1.98550043030488
chr1:52683452-52683815	0.669026765509631	0.443606651475615	0.443606651475615	1.4594316186373	1.42223300068305	1.68257329734758	1.0071955014042	0.910732661902913	1.4541758931858	0.443606651475615	0.53605290024021	0.956056652412403
chr6:105487224-105488057	1.27500704749987	0.632268215499513	0.871843648509318	2.0496307677246	2.1407786557828	2.5385381636298	1.91456452349394	2.13093086982645	2.1243281350022	0.7311832415722	1.55581615506164	1.24488705912353
chr6:105493002-105493816	1.02856915219677	0.799087306074004	0.782408564927373	3.00898878322725	3.08746284125034	3.27351588970212	3.61823865559545	2.95233356636969	3.52606881166759	1.77820857639809	1.75274859140713	1.32768736417605
chr5:91397605-91398408	0.7311832415722	0.903038270112912	0.7311832415722	1.24488705912353	1.51601514700366	1.90689059560852	1.41142624572647	1.40599235967584	2.33628338786443	0.443606651475615	0.84799690655495	0.722466024471091
chr8:22627827-22628818	0.799087306074004	1	0.823749360308273	2.39780296186249	2.26903314645524	2.32192809488736	2.39231742277876	2.23878685958712	2.33628338786443	1.77820857639809	1.10433665981474	1.48542682717024
chr9:21228028-21228272	0.443606651475615	0.443606651475615	0.443606651475615	0.799087306074004	1.11769504266975	1.0496307677246	1.19534759832222	0.53605290024021	0.669026765509631	0.443606651475615	0.443606651475615	0.443606651475615
chr8:132606834-132607500	0.863938450423972	0.632268215499513	0.443606651475615	2.39780296186249	2.16027483140859	2.36737106564853	2.17312743348066	1.70487196445635	1.32768736417605	1.60407132366886	0.773996325111173	0.722466024471091
chr6:158826722-158827498	1.02856915219677	1	0.782408564927373	1.78240856492737	1.94110631094643	1.72683121703249	2.11103131238874	1.31034012061215	1.32768736417605	1.23266075679027	1.82781902461732	1.56071495447448
chr1:19128923-19129682	0.594548549550354	0.575312330687437	0.443606651475615	1.28095631383106	1.18903382439002	1.08406426478847	2.60407132366886	2.88752527074159	3.83693401132109	0.815575428862573	0.918386234446348	0.443606651475615
chr12:47755626-47756010	0.918386234446348	1.29278174922785	1.0071955014042	2.53106949272595	2.67129337248158	2.92599941855622	1.91456452349394	1.77820857639809	1.4541758931858	1.60407132366886	1.67807190511264	1.32768736417605
chr6:104601272-104603686	1.44890095114513	1.21412480535285	1.16992500144231	3.57167680997093	3.4262647547021	3.55949181320504	3.57410150808939	3.52857131887076	3.68929916053589	1.81966818349646	2.4541758931858	2.43295940727611
chr1:6290018-6291669	0.7311832415722	0.948600847493356	0.7311832415722	1.75702324650746	1.85199883711245	2.32192809488736	1.87578006306849	1.70487196445635	1.18903382439002	2.94110631094643	3.13750352374994	2.94673086014031
chr21:35343086-35343670	0.594548549550354	0.799087306074004	0.565597175854225	1.91073266190291	1.95977015521147	2.13750352374994	1.55090066464752	2.48284828306847	1.68257329734758	0.545968369105293	0.84799690655495	1.41142624572647
chr19:13009891-13010584	1.13093086982645	0.903038270112912	1.24488705912353	2.59215800212536	2.33628338786443	2.36737106564853	2.88362081628567	2.21412480535285	2.1243281350022	1.85996954822103	2.02502879449152	2.18269229751619
chr2:38473234-38475019	1.18269229751619	0.799087306074004	0.871843648509318	3.17951105027151	3.37155886261196	2.65535182861255	1.80322703643493	1.91456452349394	2.19849415363908	1.4541758931858	1.89530262133331	1.6959938131099
chr2:38483949-38486018	1.36176835941915	1.92219784839637	1.24488705912353	2.877744249949	2.96532254836725	2.83187724119167	2.4905701304462	2.38956681176273	1.68257329734758	2.01077983875324	1.37295209791183	1.81966818349646
chr5:60820597-60821841	1.76977173924945	1.68257329734758	1.34482849699744	2.74846123300404	3.12598165385472	3.66789212523023	3.69265037003553	3.16188768237689	3.09085343045111	2.14404636961671	2.47508488294878	1.62760683812965
chr6:116694973-116695755	0.594548549550354	0.575312330687437	0.565597175854225	2.17312743348066	2.4905701304462	2.70487196445635	2.76977173924945	2.78240856492737	3.58255600301406	0.815575428862573	0.918386234446348	0.722466024471091
chr10:31875758-31876163	0.594548549550354	0.632268215499513	0.565597175854225	1.70043971814109	1.57046293102604	1.98913900736823	1.0071955014042	0.970853654340484	1.57531233068744	0.545968369105293	0.53605290024021	1.05658352836637
chr2:63789442-63791625	2.34482849699744	1.76553474636298	2.26002565596146	3.60288440871842	3.78659636189081	3.91073266190291	2.82781902461732	2.90303827011291	2.73768676140986	1.93734439215023	2.20163386116965	2.18269229751619
chr17:35044563-35045625	1.23266075679027	1.81966818349646	1.37851162325373	3.37573453858316	2.99638874644762	3.17312743348066	2.53605290024021	1.98185265328974	1.32768736417605	2.20789285164133	2.28095631383106	2.39506279951758
chr9:122463777-122465435	0.863938450423972	0.6959938131099	0.7311832415722	1.67355642399014	1.62760683812965	1.94860084749336	3.1906148602095	3.18903382439002	3.30742852519225	0.963474123974886	0.918386234446348	0.839959587489532
chr7:93980886-93981875	0.863938450423972	0.575312330687437	0.505890929729958	1.64616265715789	2.08406426478847	1.88752527074159	1.98185265328974	1.77820857639809	2.04614178164472	1.10433665981474	1.16349873228288	1.15704371014558
chr12:113081736-113082821	0.594548549550354	0.799087306074004	0.622930350920177	1.20789285164133	1.32768736417605	1.72683121703249	1.0703893278914	0.613531652917927	0.443606651475615	1.23266075679027	1.04264433740849	1.48542682717024
chr1:193417508-193418851	0.863938450423972	0.948600847493356	0.782408564927373	2.17312743348066	1.80322703643493	2.3533232911629	1.4594316186373	1.50080205305716	1.68257329734758	0.815575428862573	1.55581615506164	0.839959587489532
chr2:42901192-42901945	1.02856915219677	0.748461233004036	1.34482849699744	2.0496307677246	2.06350294230616	2.15704371014558	1.55090066464752	1.77820857639809	1.78240856492737	1.16992500144231	1.46466826700344	0.722466024471091
chr2:42917146-42918120	1.36176835941915	1.53106949272595	1.41142624572647	2.81557542886257	2.85598969730848	3.28983446517751	3.13093086982645	3.46205231879643	2.87970576628229	1.93734439215023	1.59454854955035	1.6959938131099
chr2:42924233-42925446	1.02856915219677	0.855989697308481	0.7311832415722	2.19534759832222	2.43028527297778	2.18903382439002	2.25701061820602	2.01077983875324	1.87578006306849	1.29278174922785	1.790772037862	1.32768736417605
chr2:42973432-42974025	0.978195629681652	1.62293035092018	1.37851162325373	2.78868571061353	2.36737106564853	2.85199883711245	3.26303440583379	2.58976348698498	3.58255600301406	1.97452931248388	2.08746284125034	1.81966818349646
chr2:60905811-60907215	0.799087306074004	0.575312330687437	0.678071905112638	2.02502879449152	1.98185265328974	2.25701061820602	1.13093086982645	0.910732661902913	1.18903382439002	1.35049724708413	0.773996325111173	1.75702324650746
chr10:70112148-70113095	0.799087306074004	0.443606651475615	0.565597175854225	1.78240856492737	1.94110631094643	2.33628338786443	3.23419472295381	3.54966917072649	3.43562859405209	0.641546029087524	0.53605290024021	0.956056652412403
chr10:112423857-112424887	0.7311832415722	0.443606651475615	0.505890929729958	1.61353165291793	1.48542682717024	1.65535182861255	0.713695814843359	0.970853654340484	1.03562390973072	0.815575428862573	1.16349873228288	0.722466024471091
chr10:43980338-43981658	1.70487196445635	1.29278174922785	1.72683121703249	3.03033607837096	3.10768786931437	2.88557436437143	3.48155728070859	3.57046293102604	3.63691458035588	2.01077983875324	1.99638874644762	2.22650852980868
chr1:100535047-100536505	3.16188768237689	3.17312743348066	3.27947129564447	5.09971599916091	5.10768786931437	5.14159627838382	5.07296327155522	5.2253520607761	5.15055967657538	3.8073549220576	3.86591881455221	3.17152710603881
chr5:111984121-111984344	0.526068811667588	0.6959938131099	0.7311832415722	1.24488705912353	1.07724299893246	1.55090066464752	1.19534759832222	0.839959587489532	0.443606651475615	0.887525270741587	1.10433665981474	0.839959587489532
chr12:103696193-103696416	0.443606651475615	0.575312330687437	0.565597175854225	1.70043971814109	2.0036022366802	1.88752527074159	1.64154602908752	1.81557542886257	2.04614178164472	0.815575428862573	0.53605290024021	0.584962500721156
chr12:103697831-103699610	2.06004738366994	2.06004738366994	2.13093086982645	4.49569516262407	4.50271248596606	4.57893871309339	5.05701696536554	5.13627342985058	5.0232553523003	3.5765221379205	3.4931349223055	3.21723071622067
chr9:89614058-89615225	0.863938450423972	1.13093086982645	0.871843648509318	3.38404980679516	3.71918344048179	3.33628338786443	3.03738222200308	3.72027846523333	2.73768676140986	1.93734439215023	2.14404636961671	1.6959938131099
chr4:13452860-13453559	0.443606651475615	0.443606651475615	0.565597175854225	1.20789285164133	1.29278174922785	1.50080205305716	1.87578006306849	2.15704371014558	2.83390207666916	0.7311832415722	0.443606651475615	0.443606651475615
chr5:140024545-140025921	0.669026765509631	0.632268215499513	0.565597175854225	2.86591881455221	3.12598165385472	2.88557436437143	4.0232553523003	3.5385381636298	3.73984810269933	1.29278174922785	1.46466826700344	1.56071495447448
chr5:140038644-140040062	1.56071495447448	1.59454854955035	1.20789285164133	3.08576455377831	3.32192809488736	3.28095631383106	3.92124588858559	3.25550073314839	3.81249822533356	1.81966818349646	1.67807190511264	1.32768736417605
chr5:55326288-55327779	0.443606651475615	0.632268215499513	0.565597175854225	1.55581615506164	1.59931779369823	1.22650852980868	2.58255600301406	2.66902676550963	2.58014548442338	0.641546029087524	0.918386234446348	0.722466024471091
chr5:40452974-40453906	0.443606651475615	0.575312330687437	0.622930350920177	2.25398926623079	2.21412480535285	2.22342254993494	1.41142624572647	0.910732661902913	0.443606651475615	0.887525270741587	0.443606651475615	0.722466024471091
chr5:40499058-40500033	2.83390207666916	2.89336221076387	2.91073266190291	4.39094277280254	4.73876783680019	4.85798099512757	4.11103131238874	3.83794324189103	4.54163873443614	3.27202318906105	2.76341157447001	2.97452931248388
chr4:71004271-71006881	2.11103131238874	2.46205231879643	2.27798474729977	3.65420637794429	3.89141918684608	4.28909670241999	4.33913738491959	4.14241343787374	4.01167453338092	2.84599177066457	2.62760683812965	2.50842865253186
chr20:35039194-35041661	0.7311832415722	0.443606651475615	0.678071905112638	2.74846123300404	2.56315813040281	2.41142624572647	2.64846544302731	2.88752527074159	3.0496307677246	0.641546029087524	1.04264433740849	0.956056652412403
chr12:50442428-50442968	0.443606651475615	0.443606651475615	0.443606651475615	2.54596836910529	2.72246602447109	2.6915341649192	1.19534759832222	1.25701061820602	1.32768736417605	0.443606651475615	0.622930350920177	0.443606651475615
chr12:50444852-50445409	0.443606651475615	0.443606651475615	0.565597175854225	1.93357263826102	1.98185265328974	1.88752527074159	0.443606651475615	0.443606651475615	0.443606651475615	0.7311832415722	0.773996325111173	0.443606651475615
chr1:55259386-55260959	1.52606881166759	1.59454854955035	0.823749360308273	3.24792751344359	2.72246602447109	2.77399632511117	2.8094144442359	2.04264433740849	2.26903314645524	2.48800077083407	2.17312743348066	2.22650852980868
chr6:154229706-154231508	2.52606881166759	2.35895882583233	2.43028527297778	4.16108148227718	3.94110631094643	4.35614381022528	4.67863534782274	4.27052894238072	5.32696871158789	2.53605290024021	2.52105073690096	2.47248777146274
chr7:41731605-41733307	2.18586654531133	2.16671544496642	2.3305584000308	3.63226821549951	3.86294724802092	4.09169983413681	3.96439863220318	3.84599177066457	3.96993327469786	2.67807190511264	2.38128337250378	2.47248777146274
chr17:19526408-19526933	0.863938450423972	0.799087306074004	0.565597175854225	1.58496250072116	1.29278174922785	1.29278174922785	2.33913738491959	1.94860084749336	2.52356195605701	1.03562390973072	0.773996325111173	0.722466024471091
chr6:90175837-90176409	0.978195629681652	0.799087306074004	0.963474123974886	2.32768736417605	2.25096157353322	2.52606881166759	1.4594316186373	0.970853654340484	0.863938450423972	1.77820857639809	1.790772037862	1.6959938131099
chr22:42030809-42031987	1.18269229751619	1.46988597627446	1.0496307677246	2.23266075679027	2.44625622988956	2.66902676550963	1.87578006306849	2.07382023329167	1.4541758931858	2.26903314645524	1.82781902461732	1.9297909977186
chrX:155065067-155065682	0.7311832415722	0.443606651475615	0.505890929729958	1.08406426478847	0.956056652412403	1.35049724708413	1.91456452349394	2.23878685958712	2.19849415363908	0.545968369105293	0.918386234446348	0.584962500721156
chr10:48389327-48390163	1.32192809488736	0.575312330687437	0.823749360308273	2.27202318906105	2.08406426478847	2.15704371014558	2.44095219802964	2.31614574229336	2.87970576628229	0.963474123974886	1.26903314645524	0.839959587489532
chr19:9657376-9658601	0.526068811667588	0.799087306074004	0.443606651475615	1.4594316186373	0.565597175854225	1.25701061820602	2.31324585178756	2.66902676550963	0.863938450423972	0.815575428862573	0.918386234446348	0.839959587489532
chr11:32087580-32089215	1.44890095114513	1.29278174922785	1.20789285164133	3.70376517879341	3.82273014794452	3.52481592835751	3.08576455377831	2.81762325751143	2.52356195605701	1.23266075679027	1.75274859140713	1.24488705912353
chr11:32090640-32091576	1.02856915219677	1.56559717585423	0.963474123974886	2.89141918684608	2.65764000520782	2.5385381636298	2.17312743348066	1.98185265328974	2.1243281350022	1.81966818349646	1.9297909977186	1.87578006306849
chr17:8891998-8895457	3.77188557851537	3.76765479823735	3.78659636189081	6.26303440583379	6.31741261376487	6.25983740058951	5.32373033752135	4.99503219247754	4.91695427895322	3.96162332828694	3.90881290773955	3.44493204894218
chr6:25117824-25118426	0.978195629681652	0.6959938131099	0.565597175854225	2.0036022366802	1.54596836910529	2.30451104180995	1.19534759832222	1.20789285164133	1.57531233068744	0.641546029087524	0.918386234446348	0.956056652412403
chr6:25169883-25170869	2.90881290773955	2.80322703643493	2.46205231879643	4.58916423669977	4.63226821549951	4.73984810269933	4.59275601044103	4.60288440871842	4.91695427895322	2.80529245560071	2.93734439215023	2.54349588342577
chr6:25177580-25177850	1.44890095114513	1.46988597627446	1.16992500144231	3.63923216324928	3.63459326844576	3.53231695933277	1.87578006306849	2.07382023329167	2.73768676140986	1.23266075679027	1.16349873228288	0.443606651475615
chr6:25179106-25180307	2.52606881166759	2.06004738366994	1.92219784839637	3.79181407116183	3.70043971814109	4.01613970265525	3.24792751344359	3.70043971814109	3.83693401132109	2.38128337250378	2.52105073690096	2.08746284125034
chr22:17232305-17232724	1.40599235967584	1.65535182861255	1.96716860753263	3.37573453858316	3.43429461795993	3.11935617703968	2.22958792274065	2.26603689399532	1.96347412397489	2.20789285164133	2.47508488294878	2.61353165291793
chr22:17279930-17281859	2.16027483140859	2.08065766334523	1.44360665147561	3.41953889151378	3.33913738491959	3.611172380044	4.2149019101607	4.22496636500027	4.24031432933371	3.09929520433778	3.4931349223055	3.26153081524341
chr7:116075266-116076117	0.918386234446348	1	0.678071905112638	1.98185265328974	2.02502879449152	2.38404980679516	2.55826763405574	3.04614178164472	2.1243281350022	2.11103131238874	1.71808758396052	1.05658352836637
chr10:11269646-11270769	0.594548549550354	0.799087306074004	0.565597175854225	1.42223300068305	1.77820857639809	2.44095219802964	2.58255600301406	2.23878685958712	1.96347412397489	0.443606651475615	0.978195629681652	0.839959587489532
chr10:11272750-11273566	1.40599235967584	1.21412480535285	1.47508488294878	3.13750352374994	3.1554254317472	3.39780296186249	2.93545974780529	3.38128337250378	3.09085343045111	2.51349074558812	1.790772037862	1.62760683812965
chr10:11285339-11287243	1.32192809488736	1.25096157353322	0.7311832415722	2.57531233068744	2.92219784839637	3.10097764772482	2.90110824301451	2.8011586560937	2.1243281350022	1.93734439215023	1.59454854955035	1.05658352836637
chr2:20576593-20576917	0.669026765509631	0.948600847493356	1.0496307677246	1.4594316186373	2.21412480535285	2.20789285164133	2.66902676550963	2.88752527074159	3.0496307677246	1.03562390973072	1.21412480535285	1.05658352836637
chr17:29185244-29186100	0.7311832415722	0.799087306074004	0.678071905112638	2.43295940727611	2.64616265715789	3.1554254317472	3.44493204894218	2.41413553298445	2.92409988564074	1.4541758931858	1.04264433740849	1.62760683812965
chr22:32137240-32138472	2.34482849699744	2.51096191927738	2.18903382439002	4.09339115325301	4.05484847699562	4.19849415363908	4.08746284125034	4.40599235967584	3.88264304936184	2.56071495447448	2.14404636961671	2.71369581484336
chr5:65740259-65740561	1.13093086982645	0.799087306074004	0.443606651475615	2.09085343045111	2.19849415363908	2.13750352374994	0.443606651475615	0.613531652917927	0.863938450423972	0.7311832415722	0.6959938131099	0.722466024471091
chr9:19381611-19382368	0.7311832415722	0.505890929729958	0.505890929729958	1.1243281350022	1.18903382439002	1.96716860753263	0.632268215499513	0.613531652917927	0.863938450423972	0.443606651475615	0.443606651475615	0.839959587489532
chr2:30625149-30626653	0.594548549550354	0.443606651475615	0.565597175854225	2.38128337250378	2.44625622988956	2.86393845042397	1.80322703643493	2.21412480535285	2.1243281350022	1.4541758931858	1.46466826700344	1.15704371014558
chr10:111029952-111030598	0.594548549550354	0.575312330687437	0.918386234446348	0.992768430768924	1.07724299893246	1.96716860753263	1.83995958748953	1.70487196445635	1.68257329734758	0.641546029087524	0.773996325111173	0.722466024471091
chr2:223948897-223950232	1.18269229751619	1.09085343045111	1.28095631383106	3.32192809488736	3.3305584000308	3.62993940943954	4.67355642399014	4.57712666130705	4.55581615506164	2.07724299893246	1.26903314645524	1.6959938131099
chr11:18330656-18332659	1.18269229751619	1.09085343045111	0.782408564927373	2.34482849699744	2.50589092972996	2.62993940943954	2.1407786557828	1.84799690655495	1.68257329734758	1.40053792958373	1.790772037862	1.41142624572647
chr1:202760566-202761382	0.594548549550354	0.632268215499513	0.565597175854225	1.9560566524124	1.91838623444635	1.96716860753263	2.28688114778816	2.01077983875324	2.1243281350022	1.03562390973072	0.978195629681652	0.443606651475615
chr3:106068687-106069640	0.594548549550354	0.443606651475615	0.443606651475615	1.16349873228288	1.26303440583379	1.41142624572647	2.28688114778816	2.01077983875324	2.58014548442338	0.443606651475615	0.622930350920177	0.443606651475615
chr10:84293454-84296758	1.59931779369823	2.18586654531133	1.44360665147561	4.49121175600309	4.51349074558812	4.90303827011291	5.39506279951758	5.88410945135923	5.61205755956307	3.13257684267001	3.58976348698498	3.38543103719352
chr5:74163185-74165179	1.48542682717024	1.16992500144231	0.871843648509318	2.74846123300404	2.78450398292957	2.70487196445635	4.25776496857139	4.13504228623365	4.07210580048042	2.40871186102943	2.33342373372519	2.03562390973072
chr14:54942027-54943209	0.799087306074004	0.855989697308481	1.0071955014042	2.02502879449152	2.1243281350022	2.02856915219677	2.22958792274065	2.10097764772482	2.33628338786443	1.10433665981474	0.918386234446348	0.443606651475615
chrX:119539869-119542389	1.18269229751619	1.36176835941915	1.16992500144231	3.19849415363908	3.3547342399706	3.32048467801769	3.7235585614721	4.04001567884788	3.78868571061353	1.60407132366886	1.04264433740849	1.41142624572647
chr1:180360172-180360541	0.526068811667588	0.6959938131099	0.565597175854225	0.799087306074004	1.07724299893246	1.50080205305716	1.41142624572647	1.20789285164133	0.863938450423972	0.443606651475615	0.53605290024021	0.722466024471091
chr15:44308239-44308743	1.18269229751619	1.16992500144231	1.28095631383106	2.51349074558812	2.69821847822441	2.76341157447001	1.59931779369823	1.31034012061215	2.04614178164472	1.81966818349646	1.10433665981474	1.81966818349646
chr6:36236572-36236972	0.669026765509631	0.632268215499513	0.823749360308273	1.42223300068305	1.42223300068305	1.35049724708413	0.790772037862	0.839959587489532	1.32768736417605	0.815575428862573	0.918386234446348	0.584962500721156
chr4:119002450-119003667	1.02856915219677	1.40053792958373	1.85199883711245	2.72246602447109	2.74846123300404	3.12928301694497	0.713695814843359	1.36176835941915	1.18903382439002	0.963474123974886	0.622930350920177	1.32768736417605
chr3:185495907-185496729	0.526068811667588	0.903038270112912	0.622930350920177	1.7311832415722	0.956056652412403	1.29278174922785	2.88362081628567	2.15704371014558	1.18903382439002	0.963474123974886	1.21412480535285	0.584962500721156
chr8:19888350-19889521	1.70487196445635	2.14730669878029	2.0071955014042	3.95884267524324	4.06004738366994	3.77505054148317	3.94766615679601	3.65191274464578	3.73984810269933	2.17632277264046	2.70708299177171	2.71369581484336
chr18:63602699-63604211	0.918386234446348	0.948600847493356	0.782408564927373	3.07553263116736	3.19219416528334	3.35191096110308	3.17632277264046	3.45022149589718	3.37295209791183	2.23878685958712	1.32192809488736	1.75702324650746
chr7:105878358-105879369	0.443606651475615	0.6959938131099	0.871843648509318	1.8073549220576	2.16027483140859	1.799087306074	2.68929916053589	2.38956681176273	2.40053792958373	1.35049724708413	0.6959938131099	0.956056652412403
chr6:83293101-83295341	0.594548549550354	0.443606651475615	0.565597175854225	1.7311832415722	1.77820857639809	1.88752527074159	3.48155728070859	3.66220549965362	3.88264304936184	0.641546029087524	0.773996325111173	1.75702324650746
chr1:143867514-143868108	1.08406426478847	1.09085343045111	1.0071955014042	2.51349074558812	2.52105073690096	1.92599941855622	1.91456452349394	2.62993940943954	3.30742852519225	0.443606651475615	0.622930350920177	1.15704371014558
chr2:179254607-179255658	2.06004738366994	1.59454854955035	1.50589092972996	3.33199177823206	3.33913738491959	3.53231695933277	3.39506279951758	3.11935617703968	3.63691458035588	1.50589092972996	2.28095631383106	1.6959938131099
chr3:185770049-185770452	0.443606651475615	0.443606651475615	0.505890929729958	3.47767732756531	3.41818994794577	3.23266075679027	2.11103131238874	2.10097764772482	2.19849415363908	1.23266075679027	0.6959938131099	0.443606651475615
chr3:185794399-185795231	0.7311832415722	0.6959938131099	0.963474123974886	2.15380533607904	2.50589092972996	2.24184018356467	2.0496307677246	2.10097764772482	2.26903314645524	0.887525270741587	1.10433665981474	0.839959587489532
chr5:18697913-18698743	0.799087306074004	1.25096157353322	1.24488705912353	2.38128337250378	2.50589092972996	2.93734439215023	1.87578006306849	1.70487196445635	1.32768736417605	1.6959938131099	1.46466826700344	1.05658352836637
chr10:91002516-91003277	2.34482849699744	2.28392177230762	2.60880924267552	3.97085365434048	3.98913900736823	4.29351763041742	3.11603199344711	3.18903382439002	2.87970576628229	2.40871186102943	2.68706068833989	2.86393845042397
chr10:91006328-91008055	2.50842865253186	2.44625622988956	2.50589092972996	4.56985560833095	4.81198471935167	5.0759604132434	3.96439863220318	3.86393845042397	4.09254574154357	2.95977015521147	2.76341157447001	2.97452931248388
chr2:174752388-174753401	0.7311832415722	0.6959938131099	0.565597175854225	2.36176835941915	2.64616265715789	2.97819562968165	3.6507645591169	3.58135124716878	3.58255600301406	2.17632277264046	2.08746284125034	2.31324585178756
chr17:35287933-35289391	0.669026765509631	0.903038270112912	0.782408564927373	1.38956681176273	1.48542682717024	1.81966818349646	2.1407786557828	2.15704371014558	1.18903382439002	0.545968369105293	0.773996325111173	1.24488705912353
chr10:80540664-80542266	1.59931779369823	1.43295940727611	1.28095631383106	3.03033607837096	2.70929063572336	2.59215800212536	3.38266725274504	3.43962313755712	2.96716860753263	2.48800077083407	1.96347412397489	2.61353165291793
chr2:121545937-121546933	1.27500704749987	1	0.622930350920177	2.60644222813161	2.46205231879643	2.36737106564853	2.20163386116965	1.50080205305716	1.18903382439002	2.07724299893246	1.86393845042397	1.24488705912353
chr7:22872021-22872735	0.7311832415722	0.903038270112912	0.678071905112638	1.55581615506164	1.67807190511264	1.15704371014558	2.22958792274065	1.70487196445635	1.96347412397489	1.03562390973072	0.773996325111173	1.15704371014558
chr7:22884769-22886413	1.97819562968165	1.16992500144231	0.871843648509318	3.53356334821451	3.75060650483559	3.83592407425437	4.0071955014042	3.94673086014031	3.96993327469786	1.85996954822103	2.02502879449152	2.18269229751619
chr15:63085909-63086898	0.443606651475615	0.443606651475615	0.443606651475615	1.85996954822103	2.23266075679027	1.63226821549951	1.19534759832222	1.84799690655495	0.443606651475615	0.815575428862573	1.04264433740849	0.956056652412403
chr8:58667722-58668392	1.02856915219677	1.25096157353322	1.0071955014042	2.82781902461732	2.91073266190291	2.41142624572647	2.88362081628567	2.41413553298445	2.33628338786443	1.55581615506164	1.04264433740849	1.24488705912353
chr8:58669457-58672487	2.60169651648096	2.77610398807316	1.87578006306849	4.4666271200415	4.41616416473313	3.89530262133331	4.2149019101607	3.97819562968165	4.14974711950468	2.72027846523333	3.0036022366802	3.32481060342048
chr8:58691386-58692596	0.669026765509631	0.443606651475615	0.565597175854225	2.877744249949	2.60407132366886	2.41142624572647	2.88362081628567	2.43562859405209	2.26903314645524	0.7311832415722	0.918386234446348	1.15704371014558
chr18:49072510-49073093	0.863938450423972	0.6959938131099	0.678071905112638	1.78240856492737	1.54596836910529	2.0071955014042	0.790772037862	0.970853654340484	0.863938450423972	0.887525270741587	0.443606651475615	0.443606651475615
chr18:49081556-49082454	1.18269229751619	1	0.918386234446348	2.53106949272595	2.56315813040281	2.97819562968165	1.94860084749336	1.84799690655495	1.18903382439002	1.35049724708413	0.773996325111173	1.05658352836637
chr7:107039949-107041885	1.23266075679027	1.92219784839637	1.13093086982645	3.81762325751143	3.7311832415722	4.21955576916691	3.4931349223055	3.57046293102604	2.92409988564074	1.73984810269933	2.14404636961671	2.71369581484336
chr7:107044370-107044676	0.863938450423972	0.855989697308481	1.16992500144231	1.75702324650746	2.04264433740849	2.17312743348066	1.30451104180995	1.25701061820602	1.4541758931858	1.6507645591169	1.41683974191283	1.48542682717024
chr10:61987817-61988391	2.52606881166759	2.10433665981474	1.92219784839637	4.1811025507538	4.41953889151378	4.40122086216022	3.9560566524124	3.93828579188405	4.6246858105254	2.46205231879643	1.96347412397489	1.48542682717024
chr14:102764082-102764769	1.63691458035588	2.06004738366994	1.80322703643493	3.75167794568758	4.0703893278914	4.0686708106651	2.8094144442359	2.4594316186373	1.68257329734758	2.63226821549951	2.62760683812965	3.14893410452634
chr13:51276444-51278217	1.08406426478847	0.903038270112912	0.678071905112638	1.8073549220576	1.80322703643493	1.88752527074159	3.90303827011291	4.85149920246126	5.05354581772798	0.443606651475615	1.82781902461732	2.03562390973072
chr8:29408400-29410065	2.76977173924945	2.790772037862	2.9560566524124	4.34198574722862	4.50652577904312	4.85798099512757	4.53044535469291	4.28318097894557	4.45285896471381	3.32912359629157	3.09423606984577	2.74416109557041
chr6:25959346-25959603	0.7311832415722	0.903038270112912	0.443606651475615	1.08406426478847	1.36176835941915	1.52606881166759	1.64154602908752	1.73984810269933	1.96347412397489	0.887525270741587	0.622930350920177	0.584962500721156
chr5:36703349-36703955	1.36176835941915	1.53106949272595	1.34482849699744	3.12763327972587	3.37851162325373	3.4905701304462	3.81147103052984	4.14974711950468	4.01167453338092	1.89917563048051	1.9297909977186	1.9297909977186
chr2:225040637-225041797	2.30158764660319	1.96716860753263	2.4905701304462	3.7311832415722	3.94579495674006	4.01167453338092	3.56315813040281	3.49569516262407	3.09085343045111	2.46205231879643	2.60644222813161	2.74416109557041
chr15:94287509-94288444	2.06004738366994	1.84799690655495	1.59454854955035	3.68929916053589	3.71918344048179	3.81455042346181	3.08576455377831	3.4276061727819	3.92694824794977	2.56071495447448	2.54349588342577	2.64846544302731
chr7:100743376-100745544	0.594548549550354	0.575312330687437	0.7311832415722	2.62058641045188	2.63226821549951	2.56559717585422	2.17312743348066	2.21412480535285	2.92409988564074	0.815575428862573	1.32192809488736	1.24488705912353
chr5:154046965-154047886	1.18269229751619	0.632268215499513	0.565597175854225	1.75702324650746	1.62760683812965	1.84398384404833	2.01435529297707	2.21412480535285	1.57531233068744	0.887525270741587	1.26903314645524	0.584962500721156
chr2:191003409-191004205	0.526068811667588	0.855989697308481	0.782408564927373	1.7311832415722	1.98185265328974	2.44095219802964	3.52857131887076	3.30742852519225	3.34056226902641	1.10433665981474	0.918386234446348	0.722466024471091
chr2:191056347-191057038	1.13093086982645	1.09085343045111	1.13093086982645	2.17312743348066	2.46205231879643	2.61823865559545	3.31759350462347	3.13422093976063	3.63691458035588	1.35049724708413	1.51096191927738	1.56071495447448
chr17:30382968-30383392	0.669026765509631	0.505890929729958	0.678071905112638	1.32192809488736	1.4541758931858	1.46988597627446	1.19534759832222	1.15055967657538	1.78240856492737	0.641546029087524	0.84799690655495	0.443606651475615
chr2:113734172-113734581	0.7311832415722	0.505890929729958	0.565597175854225	1.52105073690096	1.59931779369823	1.90689059560852	1.0071955014042	0.970853654340484	1.18903382439002	0.815575428862573	0.443606651475615	0.722466024471091
chr2:113741149-113741625	0.443606651475615	0.443606651475615	0.443606651475615	1.38956681176273	1.94110631094643	2.28983446517751	0.790772037862	0.613531652917927	0.443606651475615	0.443606651475615	0.622930350920177	0.722466024471091
chr1:43799620-43801506	1.59931779369823	1.53106949272595	1.24488705912353	2.63691458035588	2.46205231879643	3.12928301694497	3.76341157447001	3.50589092972996	3.46597446450407	1.73984810269933	1.99638874644762	1.81966818349646
chr2:86783558-86784194	1.13093086982645	0.799087306074004	0.782408564927373	2.51349074558812	2.17951105027151	2.08406426478847	1.4594316186373	1.03562390973072	1.68257329734758	1.29278174922785	2.05658352836637	1.32768736417605
chr14:50087557-50088043	1.08406426478847	0.799087306074004	0.678071905112638	1.8073549220576	2.06350294230616	2.33628338786443	1.68257329734758	1.31034012061215	1.96347412397489	0.887525270741587	0.6959938131099	0.839959587489532
chr1:150624067-150624918	1.70487196445635	1.56559717585423	1.20789285164133	4.47118746038699	4.61529857909211	5.08958289312471	3.35614381022528	3.46205231879643	3.20320115631661	1.35049724708413	1.32192809488736	0.839959587489532
chr1:150626132-150626390	0.799087306074004	0.632268215499513	0.505890929729958	2.95046841415012	2.47508488294878	3.11103131238874	0.863938450423972	1.25701061820602	1.18903382439002	1.10433665981474	0.773996325111173	0.722466024471091
chr2:143674869-143675608	1.27500704749987	1	0.678071905112638	2.31034012061215	2.16027483140859	2.28983446517751	0.790772037862	0.613531652917927	0.669026765509631	0.887525270741587	0.918386234446348	0.584962500721156
chr12:12024028-12025560	2.65306001710456	2.66448284036468	2.75488750216347	4.90977310414164	4.84096670448742	4.98732086592925	3.51727569320958	2.98367769469807	3.16671544496642	3.06522762277562	3.31324585178756	2.97452931248388
chr12:12068557-12072756	1.66902676550963	1.59454854955035	1.75274859140713	4.69488019279919	4.63226821549951	4.71314590249026	5.0408924306469	4.85598969730848	4.611172380044	3.98913900736823	3.88362081628567	3.76871365703048
chr12:12081617-12082364	1.02856915219677	0.575312330687437	0.823749360308273	1.42223300068305	1.82781902461732	1.81966818349646	1.76553474636298	2.23878685958712	1.78240856492737	1.03562390973072	1.51096191927738	0.956056652412403
chr17:40536073-40536898	0.978195629681652	1	0.505890929729958	1.70043971814109	1.94110631094643	1.799087306074	1.83995958748953	1.81557542886257	2.1243281350022	1.60407132366886	2.43028527297778	2.31324585178756
chr17:40542395-40543187	0.594548549550354	1.09085343045111	0.918386234446348	2.31034012061215	2.50589092972996	2.93734439215023	1.4594316186373	0.613531652917927	1.03562390973072	1.97452931248388	1.63691458035588	1.15704371014558
chr17:40553181-40554787	2.23266075679027	2.28392177230762	1.82781902461732	3.99909803370561	4.06522762277562	3.95698592461258	5.00405188450708	4.38818953715608	3.46597446450407	4.05918219921169	3.67129337248158	3.42492208821069
chr17:40560167-40562307	1.08406426478847	2.06004738366994	1.62293035092018	4.87921563716567	4.88655014732434	5.01390884549064	4.46532151358055	3.43962313755712	3.49569516262407	3.93451650158608	3.75808993420181	3.30451104180995
chr17:40577563-40578019	0.443606651475615	0.575312330687437	0.505890929729958	1.8073549220576	1.95977015521147	2.25701061820602	2.01435529297707	1.54101915313356	2.04614178164472	0.443606651475615	0.84799690655495	0.722466024471091
chr17:40582353-40582941	0.594548549550354	0.799087306074004	0.7311832415722	1.7311832415722	2.0036022366802	2.32192809488736	1.80322703643493	1.31034012061215	1.68257329734758	1.6507645591169	1.37295209791183	0.956056652412403
chr17:40590726-40591581	0.7311832415722	0.443606651475615	0.443606651475615	1.98185265328974	2.26903314645524	1.98913900736823	2.44095219802964	2.13093086982645	2.04614178164472	1.73984810269933	1.55581615506164	1.15704371014558
chr17:40597731-40599781	1.89141918684608	1.89530262133331	1.6507645591169	4.86987140617771	4.97636363573276	4.89820835250872	5.0647966459118	4.78083500173823	4.81403764753998	4.08406426478847	3.65191274464578	3.84297883178833
chr8:58167300-58167901	0.978195629681652	0.443606651475615	0.622930350920177	2.02502879449152	2.67129337248158	2.44095219802964	2.1407786557828	1.4541758931858	2.04614178164472	1.35049724708413	1.04264433740849	0.956056652412403
chr11:122398088-122399892	0.7311832415722	0.443606651475615	0.565597175854225	1.38956681176273	1.67807190511264	2.02856915219677	2.78868571061353	2.78240856492737	2.19849415363908	0.963474123974886	0.918386234446348	0.722466024471091
chr14:96830475-96831394	0.594548549550354	0.443606651475615	0.443606651475615	2.17312743348066	1.94110631094643	1.799087306074	1.0071955014042	1.40599235967584	1.32768736417605	0.443606651475615	0.918386234446348	0.584962500721156
chr6:15048270-15048873	0.669026765509631	0.948600847493356	0.443606651475615	1.24488705912353	1.18903382439002	1.68257329734758	1.50589092972996	1.31034012061215	1.4541758931858	0.641546029087524	0.84799690655495	1.05658352836637
chr8:6733219-6733517	0.594548549550354	0.505890929729958	0.443606651475615	1.88362081628567	2.08406426478847	1.65535182861255	1.50589092972996	1.40599235967584	1.4541758931858	0.443606651475615	0.773996325111173	0.722466024471091
chr8:6736517-6737183	0.7311832415722	1.16992500144231	1.09085343045111	2.62058641045188	2.43028527297778	2.38404980679516	2.75060650483559	2.41413553298445	2.19849415363908	1.50589092972996	1.26903314645524	1.48542682717024
chr8:64801904-64803662	1.80322703643493	2.16671544496642	1.62293035092018	3.41006969175638	3.30451104180995	3.56559717585422	2.53605290024021	2.15704371014558	1.96347412397489	2.43562859405209	2.40599235967584	2.39506279951758
chr8:64863436-64865055	1.59931779369823	1.46988597627446	1.56559717585423	3.98823022306046	4.43162295971329	4.46597446450407	2.20163386116965	1.54101915313356	0.443606651475615	1.85996954822103	1.63691458035588	1.56071495447448
chrX:118353084-118353308	1.27500704749987	0.748461233004036	0.871843648509318	2.27202318906105	2.04264433740849	2.38404980679516	0.863938450423972	1.15055967657538	0.669026765509631	0.7311832415722	0.978195629681652	0.722466024471091
chr11:102476159-102477109	0.863938450423972	0.948600847493356	0.823749360308273	2.27202318906105	2.16027483140859	2.28983446517751	1.4594316186373	0.765534746362977	1.4541758931858	0.887525270741587	1.46466826700344	1.15704371014558
chr1:110726845-110728284	1.18269229751619	0.903038270112912	1.0496307677246	2.31034012061215	2.57773093149008	2.91647664443772	1.87578006306849	2.52606881166759	2.68706068833989	1.6959938131099	1.790772037862	1.32768736417605
chr1:110787375-110788220	0.594548549550354	0.799087306074004	1.31614574229336	1.98185265328974	2.28392177230762	1.75274859140713	2.41683974191283	1.66448284036468	1.4541758931858	0.641546029087524	1.10433665981474	0.839959587489532
chr3:122608847-122610411	2.40871186102943	2.26603689399532	2.46205231879643	4.61882595258744	4.81198471935167	4.8171115727957	4.63633460244218	4.88996019965864	5.141187525005	2.14404636961671	2.70708299177171	2.26903314645524
chr17:76579044-76581445	1.59931779369823	1.94485844580754	1.94485844580754	3.95326523901484	3.50080205305716	3.76871365703048	3.76341157447001	3.38128337250378	2.83390207666916	2.29865831556452	2.22958792274065	2.50842865253186
chr2:85866721-85867658	0.863938450423972	1.25096157353322	1.0496307677246	2.60644222813161	2.28392177230762	2.68032435684402	1.91456452349394	1.88362081628567	1.87578006306849	0.887525270741587	0.84799690655495	1.05658352836637
chr2:16726766-16727361	1.08406426478847	0.948600847493356	0.505890929729958	2.21412480535285	2.17951105027151	2.02856915219677	1.55090066464752	1.84799690655495	1.4541758931858	0.815575428862573	1.04264433740849	0.584962500721156
chr2:16728248-16729622	0.918386234446348	1	0.823749360308273	3.43562859405209	3.28835856219366	2.88557436437143	2.7311832415722	3.07553263116736	3.46597446450407	1.73984810269933	1.67807190511264	0.956056652412403
chr2:16747460-16749810	1.36176835941915	1.65535182861255	1.50589092972996	3.60288440871842	3.37851162325373	3.19849415363908	4.04001567884788	4.08491465976794	4.40667271575583	1.73984810269933	2.40599235967584	2.18269229751619
chr3:19885583-19886550	0.7311832415722	0.6959938131099	0.678071905112638	1.58496250072116	1.59931779369823	1.86393845042397	1.25096157353322	1.25701061820602	1.32768736417605	0.963474123974886	1.21412480535285	1.41142624572647
chr14:30638655-30640361	1.70487196445635	1.56559717585423	1.13093086982645	2.98550043030489	2.94485844580754	3.24031432933371	2.66902676550963	2.81762325751143	3.00898878322725	1.97452931248388	1.67807190511264	1.32768736417605
chr3:57687136-57687460	1.02856915219677	0.632268215499513	0.782408564927373	1.98185265328974	1.51601514700366	1.41142624572647	1.4594316186373	1.20789285164133	0.443606651475615	1.16992500144231	1.21412480535285	0.722466024471091
chr1:116352202-116353122	0.863938450423972	0.799087306074004	0.678071905112638	1.98185265328974	2.17951105027151	1.96716860753263	2.22958792274065	2.15704371014558	2.63459326844576	0.7311832415722	0.84799690655495	0.722466024471091
chr7:104486252-104487656	0.443606651475615	0.443606651475615	0.443606651475615	1.70043971814109	1.70487196445635	2.08406426478847	3.52857131887076	3.33199177823206	3.66334461936608	0.887525270741587	0.443606651475615	0.956056652412403
chr7:104488585-104489769	0.443606651475615	0.443606651475615	0.443606651475615	0.84799690655495	0.773996325111173	1.15704371014558	3.0686708106651	3.11935617703968	2.73768676140986	0.815575428862573	0.443606651475615	0.443606651475615
chr1:212595790-212596986	1.80322703643493	1.21412480535285	1.31614574229336	3.31324585178756	3.16349873228288	3.4262647547021	4.16430358309365	4.90255600534463	5.122258567812	1.93734439215023	1.82781902461732	2.18269229751619
chr5:135370080-135370523	0.863938450423972	0.6959938131099	0.678071905112638	2.56071495447448	2.04264433740849	2.28983446517751	1.72246602447109	1.31034012061215	1.18903382439002	0.7311832415722	0.622930350920177	1.15704371014558
chr1:203643164-203643704	1.02856915219677	0.799087306074004	0.565597175854225	2.44890095114513	2.38404980679516	2.30451104180995	1.30451104180995	1.54101915313356	0.863938450423972	0.815575428862573	1.71808758396052	0.956056652412403
chr8:8861666-8862298	1.02856915219677	0.632268215499513	1.09085343045111	3.05311133645956	3.13586316536868	3.24944534108584	1.19534759832222	1.40599235967584	1.87578006306849	1.50589092972996	1.55581615506164	1.87578006306849
chr8:23501738-23502830	0.799087306074004	1.21412480535285	0.782408564927373	2.74846123300404	2.72246602447109	2.36737106564853	3.99819550315325	4.20476675065461	4.67750824226472	1.10433665981474	1.41683974191283	1.15704371014558
chr9:21576172-21577470	1.59931779369823	1.50080205305716	1.0071955014042	2.83995958748953	2.8073549220576	2.6915341649192	3.55213110825378	3.78450398292957	3.78868571061353	1.85996954822103	1.59454854955035	1.9297909977186
chr1:50096855-50097770	1.76977173924945	1.04264433740849	1.56559717585423	2.89141918684608	2.81966818349646	3.73443866613717	3.9297909977186	3.87184364850932	4.32624970083746	2.78450398292957	2.14404636961671	2.43295940727611
chr5:160496273-160496626	0.669026765509631	0.505890929729958	0.443606651475615	3.14893410452634	3.4944156103975	3.84197311892718	1.0703893278914	1.58496250072116	1.4541758931858	0.963474123974886	0.773996325111173	0.722466024471091
chr7:28476945-28477994	1.36176835941915	1.46988597627446	1.09085343045111	2.93922657772821	3.3547342399706	2.97819562968165	2.36457243229586	2.58976348698498	2.83390207666916	1.81966818349646	2.25701061820602	1.98550043030488
chr11:128050913-128051875	1.83187724119167	1.73984810269933	1.53605290024021	2.93922657772821	3.27947129564447	3.44095219802964	2.93545974780529	2.81762325751143	3.55458885167764	1.40053792958373	1.46466826700344	2.22650852980868
chr12:24710862-24711588	1.70487196445635	1.73984810269933	1.24488705912353	2.98550043030489	2.98732086592925	3.52481592835751	2.11103131238874	1.84799690655495	1.87578006306849	2.17632277264046	1.99638874644762	1.81966818349646
chr10:12616807-12617836	1.86393845042397	1.65535182861255	1.09085343045111	2.73552217729654	3.27947129564447	2.68032435684402	2.08065766334523	2.15704371014558	2.46205231879643	1.55581615506164	1.46466826700344	1.87578006306849
chr10:845461-846870	1.92219784839637	1.40053792958373	1.41142624572647	3.10601323762212	3.11769504266975	3.24031432933371	4.53044535469291	4.09254574154357	3.58255600301406	1.77820857639809	2.05658352836637	2.61353165291793
chr5:169853472-169854393	0.594548549550354	0.575312330687437	0.678071905112638	1.28095631383106	1.67807190511264	1.35049724708413	2.53605290024021	2.43562859405209	2.96716860753263	0.7311832415722	0.443606651475615	1.15704371014558
chr2:203997603-203998899	1.27500704749987	1	0.678071905112638	3.46858331700683	3.58014548442338	3.44890095114513	3.11603199344711	2.93734439215023	3.20320115631661	0.963474123974886	1.51096191927738	0.839959587489532
chr2:26492473-26494990	2.76977173924945	2.89336221076387	3.50716034911752	5.30451104180995	5.41852730210161	5.78450398292957	5.72301239639237	5.4036085835437	5.0232553523003	3.611172380044	2.76341157447001	3.21723071622067
chr10:21581089-21581857	1.32192809488736	1.16992500144231	0.678071905112638	3.09592441999854	2.99638874644762	3.28983446517751	1.19534759832222	1.31034012061215	1.18903382439002	0.963474123974886	0.918386234446348	0.722466024471091
chr10:21584997-21585373	0.443606651475615	0.575312330687437	0.565597175854225	2.28983446517751	1.87184364850932	1.799087306074	0.632268215499513	0.910732661902913	0.443606651475615	0.641546029087524	0.443606651475615	0.722466024471091
chr10:21588871-21590337	0.978195629681652	0.632268215499513	0.565597175854225	2.877744249949	2.96532254836725	2.95791459863299	1.25096157353322	1.54101915313356	1.4541758931858	1.10433665981474	1.16349873228288	0.443606651475615
chr1:31533126-31533707	0.978195629681652	0.748461233004036	0.565597175854225	1.7311832415722	1.87184364850932	1.46988597627446	2.1407786557828	1.70487196445635	1.87578006306849	1.6507645591169	1.04264433740849	1.15704371014558
chr17:17378963-17380330	0.443606651475615	0.443606651475615	0.565597175854225	1.32192809488736	1.22650852980868	1.90689059560852	4.68369645430652	4.78083500173823	4.56985560833095	1.29278174922785	1.04264433740849	0.722466024471091
chr7:28533188-28534384	1.02856915219677	0.948600847493356	0.622930350920177	2.0036022366802	1.95977015521147	1.90689059560852	0.713695814843359	2.15704371014558	1.96347412397489	0.963474123974886	1.04264433740849	0.839959587489532
chr13:53124713-53125750	0.443606651475615	0.575312330687437	0.678071905112638	1.8073549220576	2.04264433740849	1.90689059560852	4.70431867776083	4.40599235967584	4.24031432933371	1.23266075679027	0.918386234446348	1.41142624572647
chr13:53136535-53138648	0.594548549550354	0.6959938131099	0.443606651475615	1.03562390973072	0.863938450423972	1.52606881166759	3.64038956005495	3.5909612413426	3.27351588970212	0.641546029087524	0.773996325111173	0.722466024471091
chr13:53144884-53145489	0.594548549550354	0.799087306074004	0.565597175854225	2.0703893278914	2.31903981556254	1.98913900736823	2.70929063572336	2.85199883711245	3.37295209791183	1.16992500144231	0.622930350920177	0.443606651475615
chr22:27873029-27873886	0.526068811667588	0.443606651475615	0.565597175854225	1.55581615506164	1.48542682717024	2.20789285164133	3.52857131887076	3	3.68929916053589	0.887525270741587	0.443606651475615	0.443606651475615
chr1:160451289-160452002	0.594548549550354	0.575312330687437	0.443606651475615	2.13422093976063	2.46205231879643	2.17312743348066	1.30451104180995	0.970853654340484	1.18903382439002	0.887525270741587	0.773996325111173	0.722466024471091
chr11:10955246-10956436	1.36176835941915	1.09085343045111	0.918386234446348	2.48284828306847	2.47508488294878	1.96716860753263	2.08065766334523	1.70487196445635	2.19849415363908	1.50589092972996	1.51096191927738	1.48542682717024
chr13:99542203-99543388	1.59931779369823	1.65535182861255	1.72683121703249	2.77610398807316	3.0071955014042	3.41953889151378	4.58676474335514	3.76659516172927	4.14974711950468	2.48800077083407	2.05658352836637	2.43295940727611
chr8:22780566-22781782	1.13093086982645	1.16992500144231	1.09085343045111	2.57531233068744	2.69821847822441	2.98732086592925	2.08065766334523	1.31034012061215	0.863938450423972	1.29278174922785	0.978195629681652	0.443606651475615
chr15:41429383-41429860	0.594548549550354	0.575312330687437	0.565597175854225	0.992768430768924	1.22650852980868	1.0496307677246	1.68257329734758	1.84799690655495	2.26903314645524	0.641546029087524	0.918386234446348	0.443606651475615
chr15:41482983-41483917	1.18269229751619	0.855989697308481	0.918386234446348	1.9560566524124	2.16027483140859	2.7158933705476	3.50589092972996	3.8972404255748	3.0496307677246	1.85996954822103	1.790772037862	1.24488705912353
chr6:52666232-52666648	0.799087306074004	0.855989697308481	0.918386234446348	1.78240856492737	1.87184364850932	1.70487196445635	1.0703893278914	1.15055967657538	0.669026765509631	1.50589092972996	1.51096191927738	1.15704371014558
chr13:28641339-28642080	0.594548549550354	1.25096157353322	0.782408564927373	2.39780296186249	2.41413553298445	2.5385381636298	1.94860084749336	1.54101915313356	1.18903382439002	1.4541758931858	1.32192809488736	1.98550043030488
chr19:4227803-4229851	2.83390207666916	3.20476675065461	3.18903382439002	4.85099939471647	4.93922657772821	4.92124588858559	4.0071955014042	4.16349873228288	3.76447355099267	3.87676249078156	3.96624587322494	3.88557436437143
chr22:31526260-31526671	0.594548549550354	0.632268215499513	0.678071905112638	1.4594316186373	1.70487196445635	1.84398384404833	1.25096157353322	0.6959938131099	1.03562390973072	0.815575428862573	0.978195629681652	0.584962500721156
chr19:14761863-14762117	0.863938450423972	0.632268215499513	0.622930350920177	1.8073549220576	1.77820857639809	1.63226821549951	0.53605290024021	0.53605290024021	0.443606651475615	0.443606651475615	0.443606651475615	0.839959587489532
chr5:178672571-178673132	0.443606651475615	0.575312330687437	0.443606651475615	0.948600847493356	1.11769504266975	1.86393845042397	1.55090066464752	1.70487196445635	2.26903314645524	1.10433665981474	0.622930350920177	0.956056652412403
chr22:30714595-30715472	0.443606651475615	0.799087306074004	0.678071905112638	2.70708299177171	2.74846123300404	2.72900887033786	2.36457243229586	2.13093086982645	2.63459326844576	0.443606651475615	0.84799690655495	0.722466024471091
chr22:30720268-30720979	1.59931779369823	1.89530262133331	1.80322703643493	3.71039319217052	3.83390207666916	3.68032435684402	2.58255600301406	3.4276061727819	3.52606881166759	1.29278174922785	1.32192809488736	1.56071495447448
chr8:22143940-22145452	2.72246602447109	2.75060650483559	2.44625622988956	4.67355642399014	4.6915341649192	4.01167453338092	5.69988472869748	5.44128427192704	5.33521168170579	4.26603689399532	4.32264926213102	4.2349610948395
chr10:100166278-100167315	1.02856915219677	0.575312330687437	0.565597175854225	2.11103131238874	2.23266075679027	1.799087306074	2.31324585178756	2.90303827011291	3.00898878322725	0.641546029087524	1.51096191927738	1.24488705912353
chr10:100168162-100169286	1.27500704749987	0.443606651475615	0.963474123974886	2.25398926623079	2.78450398292957	2.7158933705476	3.23419472295381	3.25550073314839	3.23878685958712	1.55581615506164	1.46466826700344	1.41142624572647
chr14:68908337-68909481	0.863938450423972	1.13093086982645	1.09085343045111	3.59454854955035	3.71918344048179	3.86393845042397	4.68369645430652	5.13627342985058	4.87233628810464	2.07724299893246	1.89530262133331	1.6959938131099
chr2:202702607-202703836	0.799087306074004	0.6959938131099	1.0496307677246	2.6507645591169	2.64616265715789	2.4276061727819	2.8094144442359	3.06177619758669	2.63459326844576	1.35049724708413	0.918386234446348	0.839959587489532
chr1:99752029-99752588	1.08406426478847	0.575312330687437	0.565597175854225	2.0496307677246	2.28392177230762	2.36737106564853	2.60407132366886	2.29278174922785	1.68257329734758	1.03562390973072	0.978195629681652	0.584962500721156
chr5:143261694-143262781	1.59931779369823	1.87184364850932	1.77820857639809	3.19849415363908	3.3547342399706	3.62410089462811	1.50589092972996	2.38956681176273	2.68706068833989	1.35049724708413	1.04264433740849	1.48542682717024
chr18:76963318-76964634	0.7311832415722	0.575312330687437	0.782408564927373	1.64616265715789	1.94110631094643	1.46988597627446	1.0703893278914	1.91456452349394	2.33628338786443	0.815575428862573	0.6959938131099	0.956056652412403
chr3:105322719-105323701	0.863938450423972	1.09085343045111	0.963474123974886	1.38956681176273	2.1243281350022	2.15704371014558	1.13093086982645	1.15055967657538	0.669026765509631	1.29278174922785	1.75274859140713	1.56071495447448
chr19:4586428-4586912	0.978195629681652	1.09085343045111	0.871843648509318	2.62058641045188	2.36737106564853	2.44095219802964	1.35614381022528	1.31034012061215	0.863938450423972	1.16992500144231	1.51096191927738	1.32768736417605
chr19:4588335-4588718	1.18269229751619	1.25096157353322	1.37851162325373	2.72246602447109	3.03738222200308	3.26453643099903	1.4594316186373	1.81557542886257	2.26903314645524	1.40053792958373	1.04264433740849	1.15704371014558
chr10:3932632-3934146	1.97819562968165	1.65535182861255	2.29572302453997	4.61176256006487	4.45811948117451	4.77768271707355	3.83995958748953	4.07724299893246	4.14974711950468	1.81966818349646	2.14404636961671	1.6959938131099
chr1:155124280-155125340	0.918386234446348	0.799087306074004	1.24488705912353	2.43295940727611	2.93357263826102	2.73984810269933	1.94860084749336	1.03562390973072	1.18903382439002	2.23878685958712	1.10433665981474	1.24488705912353
chr1:155181031-155181323	0.669026765509631	0.632268215499513	0.823749360308273	1.4905701304462	1.65535182861255	2.15704371014558	3.24792751344359	3.60169651648096	3.60999129521268	1.4541758931858	0.978195629681652	0.956056652412403
chr6:41242375-41243368	0.669026765509631	1	0.565597175854225	2.25398926623079	1.57046293102604	1.60407132366886	1.72246602447109	1.91456452349394	1.4541758931858	0.641546029087524	0.918386234446348	1.32768736417605
chr9:121707823-121708951	0.669026765509631	0.575312330687437	0.678071905112638	1.20789285164133	1.51601514700366	1.32192809488736	3.0036022366802	2.62993940943954	2.33628338786443	1.03562390973072	1.21412480535285	1.24488705912353
chr1:145785322-145786105	0.443606651475615	0.855989697308481	0.565597175854225	1.4905701304462	1.82781902461732	1.81966818349646	2.62527048937469	2.92029330021101	3.16671544496642	0.815575428862573	0.773996325111173	0.584962500721156
chr12:38775243-38777795	2.11103131238874	1.46988597627446	1.13093086982645	3.23725777090037	3.13586316536868	3.31324585178756	2.75060650483559	3.71039319217052	4.07210580048042	1.93734439215023	1.51096191927738	1.87578006306849
chr12:38782495-38783836	0.7311832415722	0.443606651475615	0.443606651475615	2.69376571221778	2.88947354253111	2.94673086014031	2.28688114778816	2.56803210477128	2.26903314645524	1.60407132366886	1.51096191927738	0.956056652412403
chr9:33295616-33296228	1.27500704749987	1.40053792958373	1.59454854955035	3.1586601753465	3.34624777408278	3.41278152533848	4.28540221886225	3.93828579188405	4.51285895444998	2.07724299893246	1.790772037862	2.03562390973072
chr1:9228546-9228866	0.669026765509631	0.748461233004036	0.963474123974886	1.55581615506164	1.51601514700366	2.10097764772482	0.863938450423972	1.03562390973072	0.863938450423972	0.443606651475615	0.622930350920177	0.443606651475615
chr2:100950130-100951668	0.594548549550354	0.443606651475615	0.678071905112638	1.98185265328974	1.18903382439002	1.68257329734758	3.51727569320958	3.62175885670973	3.46597446450407	1.85996954822103	1.51096191927738	1.41142624572647
chr8:80482544-80483227	0.443606651475615	0.575312330687437	0.678071905112638	1.7311832415722	1.54596836910529	2.30451104180995	1.0071955014042	0.613531652917927	1.18903382439002	1.60407132366886	1.32192809488736	1.15704371014558
chr3:71561702-71562249	0.443606651475615	0.443606651475615	0.678071905112638	1.93357263826102	1.95977015521147	1.25701061820602	0.53605290024021	0.765534746362977	0.669026765509631	0.7311832415722	0.6959938131099	0.839959587489532
chr7:27349195-27349528	0.799087306074004	0.632268215499513	0.782408564927373	1.32192809488736	1.22650852980868	1.55090066464752	1.0071955014042	0.6959938131099	0.443606651475615	0.815575428862573	0.53605290024021	0.722466024471091
chr11:2257954-2258677	0.443606651475615	0.443606651475615	0.565597175854225	1.38956681176273	1.82781902461732	2.18903382439002	2.4905701304462	2.07382023329167	2.19849415363908	1.35049724708413	1.32192809488736	0.722466024471091
chr11:2265455-2268150	3.09929520433778	3.23419472295381	3.38956681176273	5.16711703022744	5.2585189247113	5.40463068421761	5.9188632372746	5.86071454954969	5.85574059171503	3.611172380044	3.63110428236588	3.53729606709084
chr1:66323912-66324184	0.7311832415722	0.575312330687437	0.782408564927373	2.0036022366802	1.82781902461732	1.65535182861255	0.443606651475615	0.613531652917927	0.443606651475615	0.443606651475615	0.53605290024021	0.839959587489532
chr17:49776130-49777305	1.52606881166759	0.903038270112912	1.44360665147561	2.44890095114513	2.50589092972996	2.65535182861255	2.1407786557828	2.36457243229586	1.4541758931858	1.73984810269933	1.89530262133331	1.41142624572647
chr4:122322036-122323570	0.594548549550354	0.443606651475615	0.565597175854225	2.76128527336162	2.73552217729654	2.49825086752783	3.56315813040281	3.78450398292957	3.81249822533356	1.10433665981474	0.918386234446348	0.722466024471091
chr1:119838171-119838993	1.36176835941915	1	1.34482849699744	3.80529245560071	4.06004738366994	3.71039319217052	3.50589092972996	3.09085343045111	3.40463068421761	2.32481060342048	1.99638874644762	1.41142624572647
chr1:119842457-119843766	2.40871186102943	2.1243281350022	1.77820857639809	3.99367436175058	3.81044310384517	3.71039319217052	3.56315813040281	2.88752527074159	3.20320115631661	2.40871186102943	3.23572705983806	2.39506279951758
chrX:13599061-13600087	0.918386234446348	0.6959938131099	0.963474123974886	2.21412480535285	1.85199883711245	2.15704371014558	1.35614381022528	1.50080205305716	1.68257329734758	1.40053792958373	0.6959938131099	0.956056652412403
chr5:159330244-159332017	1.66902676550963	1.73984810269933	1.77820857639809	3.13750352374994	3.12598165385472	3.59215800212536	2.28688114778816	1.88362081628567	1.4541758931858	2.65535182861255	2.62760683812965	2.47248777146274
chr5:159366532-159367441	0.443606651475615	1	0.565597175854225	3.40190347160796	3.20006486151431	3.84699468696557	3.31759350462347	3.03033607837096	3.23878685958712	1.85996954822103	1.16349873228288	1.6959938131099
chr5:159398790-159399539	0.978195629681652	1.25096157353322	1.09085343045111	2.34482849699744	2.47508488294878	3.03562390973072	1.94860084749336	2.38956681176273	1.4541758931858	1.40053792958373	1.37295209791183	1.32768736417605
chr4:110001645-110003127	0.863938450423972	0.948600847493356	0.782408564927373	2.6507645591169	2.84398384404833	2.66902676550963	3.02147972741045	3.21567859660793	3.09085343045111	1.40053792958373	1.46466826700344	1.48542682717024
chr14_GL000194v1_random:69592-69899	0.863938450423972	1.40053792958373	1.28095631383106	2.60644222813161	2.67129337248158	2.41142624572647	1.64154602908752	1.84799690655495	1.32768736417605	1.4541758931858	1.26903314645524	0.839959587489532
chr1:208988825-208989113	0.669026765509631	0.632268215499513	0.565597175854225	1.03562390973072	0.863938450423972	1.29278174922785	1.19534759832222	1.03562390973072	0.669026765509631	0.545968369105293	0.6959938131099	0.443606651475615
chr4:112328059-112328534	0.669026765509631	0.748461233004036	0.565597175854225	0.895302621333307	1.57046293102604	1.68257329734758	0.941106310946432	1.50080205305716	0.669026765509631	0.815575428862573	0.53605290024021	1.05658352836637
chr9:105255582-105256530	1.80322703643493	1.46988597627446	1.28095631383106	2.93922657772821	2.86591881455221	3.1811025507538	2.55826763405574	2.58976348698498	3.16671544496642	1.35049724708413	1.46466826700344	1.62760683812965
chr9:105259880-105260632	1.44890095114513	1.29278174922785	0.871843648509318	2.32768736417605	2.28392177230762	2.44095219802964	2.58255600301406	3	3.00898878322725	1.50589092972996	1.37295209791183	1.87578006306849
chr7:1447461-1448161	0.594548549550354	0.799087306074004	0.565597175854225	1.03562390973072	1.11769504266975	1.58014548442338	2.28688114778816	1.50080205305716	1.18903382439002	1.6959938131099	1.46466826700344	1.24488705912353
chr1:110030966-110031718	1.13093086982645	1.50080205305716	0.963474123974886	2.44890095114513	2.28392177230762	2.51096191927738	3.0036022366802	3	3.09085343045111	0.963474123974886	1.26903314645524	0.956056652412403
chr1:110074194-110074461	1.02856915219677	0.799087306074004	0.505890929729958	1.52105073690096	1.85199883711245	1.77399632511117	2.46466826700344	2.34198574722862	2.04614178164472	1.10433665981474	1.26903314645524	0.956056652412403
chr5:172531064-172531650	0.799087306074004	0.799087306074004	0.678071905112638	1.32192809488736	1.57046293102604	1.72683121703249	2.28688114778816	1.84799690655495	1.32768736417605	0.641546029087524	0.773996325111173	1.15704371014558
chr3:188623872-188624112	0.594548549550354	0.443606651475615	0.505890929729958	1.24488705912353	0.773996325111173	0.55581615506164	0.53605290024021	0.6959938131099	0.863938450423972	0.7311832415722	0.622930350920177	0.584962500721156
chr3:188667581-188667970	0.918386234446348	0.575312330687437	0.622930350920177	1.55581615506164	1.48542682717024	1.58014548442338	0.863938450423972	1.03562390973072	1.4541758931858	0.641546029087524	0.53605290024021	0.722466024471091
chr3:188677450-188677955	1.36176835941915	1.43295940727611	1.0071955014042	3.1586601753465	3.14567745519564	3.25701061820602	2.44095219802964	2.31614574229336	2.58014548442338	0.815575428862573	0.773996325111173	0.722466024471091
chr2:152693972-152694718	0.978195629681652	1.21412480535285	1.09085343045111	2.13422093976063	2.0036022366802	2.3533232911629	1.41142624572647	2.31614574229336	3.00898878322725	0.963474123974886	0.918386234446348	0.722466024471091
chr1:226898224-226898697	0.443606651475615	0.443606651475615	0.565597175854225	1.61353165291793	1.67807190511264	1.55090066464752	0.632268215499513	0.6959938131099	0.863938450423972	0.7311832415722	0.918386234446348	0.443606651475615
chr12:116422893-116423823	0.918386234446348	0.855989697308481	1.0071955014042	2.36176835941915	2.59215800212536	2.24184018356467	3.02147972741045	2.85199883711245	2.73768676140986	1.85996954822103	2.20163386116965	1.98550043030488
chr16:48479826-48481223	0.863938450423972	1	0.871843648509318	2.0036022366802	2.44625622988956	2.56559717585422	2.36457243229586	3.4154882710497	3.20320115631661	0.963474123974886	0.978195629681652	1.32768736417605
chr13:76827787-76829165	0.978195629681652	1.09085343045111	1.47508488294878	2.51349074558812	2.43028527297778	2.5385381636298	1.80322703643493	1.20789285164133	1.57531233068744	1.03562390973072	1.59454854955035	1.15704371014558
chr2:111507118-111507518	0.863938450423972	0.632268215499513	1.0071955014042	2.28983446517751	2.08406426478847	2.30451104180995	1.55090066464752	1.84799690655495	2.04614178164472	0.641546029087524	0.978195629681652	1.15704371014558
chr14:102374999-102376040	0.7311832415722	0.799087306074004	0.782408564927373	2.21412480535285	1.98185265328974	2.30451104180995	3.14730669878029	2.90303827011291	3.00898878322725	1.23266075679027	1.46466826700344	1.24488705912353
chr10:113039275-113039729	0.594548549550354	0.903038270112912	0.918386234446348	1.88362081628567	1.80322703643493	1.41142624572647	2.11103131238874	1.88362081628567	1.87578006306849	0.641546029087524	0.918386234446348	0.722466024471091
chr19:8468645-8469172	0.669026765509631	0.575312330687437	0.505890929729958	2.0496307677246	2.28392177230762	2.55336050333533	2.70929063572336	2.86987140617771	2.19849415363908	0.443606651475615	0.6959938131099	0.722466024471091
chr3:178551874-178552507	0.443606651475615	0.632268215499513	0.871843648509318	1.4594316186373	1.11769504266975	1.08406426478847	1.64154602908752	1.84799690655495	1.87578006306849	1.16992500144231	1.04264433740849	1.15704371014558
chr5:97094766-97095575	1.18269229751619	1.46988597627446	1.0496307677246	2.56071495447448	2.86591881455221	2.78659636189081	2.68929916053589	2.38956681176273	1.87578006306849	1.4541758931858	1.37295209791183	1.62760683812965
chr18:31646694-31647575	0.863938450423972	0.855989697308481	1.0071955014042	1.83592407425438	2.10433665981474	2.39780296186249	1.68257329734758	2.04264433740849	1.4541758931858	1.6959938131099	0.918386234446348	1.56071495447448
chr18:31648955-31650124	1.59931779369823	1.71369581484336	1.80322703643493	3.22804904788446	3.19219416528334	3.55213110825378	1.68257329734758	2.04264433740849	2.63459326844576	1.89917563048051	2.05658352836637	2.64846544302731
chr6:137822645-137822881	0.669026765509631	0.632268215499513	0.565597175854225	1.83592407425438	1.98185265328974	2.28983446517751	1.35614381022528	1.50080205305716	0.669026765509631	0.963474123974886	0.84799690655495	0.956056652412403
chr6:137840127-137840483	1.13093086982645	0.443606651475615	0.678071905112638	1.67355642399014	1.48542682717024	2.28983446517751	1.0071955014042	0.6959938131099	1.4541758931858	0.815575428862573	0.53605290024021	0.722466024471091
chr6:137849753-137850188	1.59931779369823	1.71369581484336	1.77820857639809	3.94110631094643	4.50652577904312	4.45220004940622	1.68257329734758	1.50080205305716	1.96347412397489	1.55581615506164	1.32192809488736	1.75702324650746
chr7:74631539-74632335	1.59931779369823	1.16992500144231	1.41142624572647	2.63691458035588	2.33628338786443	3.05484847699562	3.69265037003553	3.74738739965272	3.85996954822103	2.43562859405209	1.46466826700344	1.62760683812965
chr9:17137521-17138010	0.594548549550354	0.799087306074004	0.443606651475615	1.42223300068305	1.26303440583379	1.68257329734758	1.59931779369823	1.4541758931858	2.26903314645524	0.545968369105293	0.6959938131099	0.584962500721156
chr4:95599918-95601978	0.863938450423972	0.948600847493356	0.782408564927373	2.0036022366802	2.16027483140859	2.64385618977472	3.7235585614721	3.77505054148317	3.81249822533356	2.17632277264046	1.790772037862	2.03562390973072
chr10:35384530-35384730	1.13093086982645	1	0.7311832415722	2.56071495447448	2.8073549220576	2.5385381636298	0.941106310946432	1.09761079662642	1.4541758931858	0.887525270741587	0.84799690655495	0.584962500721156
chr11:129263879-129264487	1.18269229751619	0.6959938131099	1.09085343045111	2.0036022366802	2.08406426478847	2.39780296186249	1.4594316186373	0.970853654340484	0.863938450423972	0.641546029087524	0.978195629681652	0.722466024471091
chr6:12276331-12277792	1.73552217729654	1.32768736417605	1.0496307677246	3.4276061727819	3.4944156103975	3.93734439215023	3.39506279951758	3.40463068421761	3.58255600301406	1.29278174922785	1.41683974191283	0.839959587489532
chr6:12279532-12279947	1.18269229751619	0.575312330687437	0.782408564927373	1.55581615506164	2.26903314645524	1.88752527074159	1.94860084749336	1.88362081628567	1.87578006306849	0.815575428862573	0.773996325111173	0.839959587489532
chr2:201076110-201076441	0.594548549550354	0.443606651475615	0.678071905112638	1.93357263826102	1.7311832415722	1.90689059560852	2.1407786557828	2.68929916053589	2.78659636189081	0.443606651475615	0.6959938131099	0.722466024471091
chr2:74700670-74701299	1.08406426478847	1.29278174922785	0.782408564927373	2.13422093976063	2.23266075679027	1.94860084749336	2.53605290024021	2.23878685958712	2.63459326844576	1.35049724708413	1.59454854955035	1.75702324650746
chr1:26838727-26839696	1.18269229751619	1.81966818349646	1.41142624572647	3.29425313644451	3.32192809488736	3.62410089462811	3.57410150808939	2.96901230751632	2.19849415363908	2.23878685958712	2.47508488294878	2.18269229751619
chrX:46571672-46572250	0.978195629681652	0.443606651475615	0.823749360308273	1.91073266190291	1.82781902461732	2.58014548442338	1.80322703643493	0.970853654340484	0.443606651475615	0.7311832415722	1.10433665981474	1.05658352836637
chr1:157094023-157094486	1.02856915219677	0.855989697308481	1.13093086982645	2.23266075679027	2.31903981556254	2.58014548442338	1.55090066464752	1.50080205305716	1.32768736417605	1.60407132366886	0.978195629681652	1.05658352836637
chr1:87587541-87588992	1.08406426478847	0.799087306074004	1.09085343045111	2.32768736417605	2.50589092972996	2.49825086752783	2.60407132366886	2.4594316186373	2.78659636189081	1.4541758931858	1.9297909977186	1.15704371014558
chr9:107694635-107695296	0.918386234446348	0.948600847493356	0.678071905112638	1.91073266190291	1.75702324650746	2.04614178164472	2.33913738491959	2.21412480535285	2.73768676140986	0.963474123974886	0.978195629681652	0.722466024471091
chr9:113921059-113922567	1.23266075679027	1	0.678071905112638	2.77610398807316	2.877744249949	2.92599941855622	3.61823865559545	4.00988458893184	4.49761236561836	1.77820857639809	1.46466826700344	1.98550043030488
chr3:188309055-188310623	2.25701061820602	1.43295940727611	2.18903382439002	3.36737106564853	3.56559717585422	3.85798099512757	3.22032995487956	2.96901230751632	3.23878685958712	2.07724299893246	2.08746284125034	1.15704371014558
chr21:33514129-33515995	1.18269229751619	0.799087306074004	0.443606651475615	2.02502879449152	2.40053792958373	2.41142624572647	4.65191274464578	4.81659970653491	4.98185265328974	1.60407132366886	1.16349873228288	1.62760683812965
chr14:21349870-21350649	0.443606651475615	0.575312330687437	0.565597175854225	1.7311832415722	1.82781902461732	1.18903382439002	1.4594316186373	0.6959938131099	1.18903382439002	1.10433665981474	1.16349873228288	1.05658352836637
chr14:21365689-21366314	0.443606651475615	0.443606651475615	0.678071905112638	1.24488705912353	1.51601514700366	1.0071955014042	1.41142624572647	1.91456452349394	2.33628338786443	0.443606651475615	0.53605290024021	0.443606651475615
chr16:56628682-56630600	3.73876783680019	3.85996954822103	3.72900887033786	5.6564963705535	5.78109738148632	5.6046644151637	4.3327079336406	3.45022149589718	3.20320115631661	4.20554891117303	4.27127625917593	4.05831649559082
chr9:97388303-97389486	1.52606881166759	1.76553474636298	1.59454854955035	2.89141918684608	2.91073266190291	3.64961545906341	1.91456452349394	2.01077983875324	1.4541758931858	2.58496250072116	1.59454854955035	2.18269229751619
chr8:78810417-78810670	0.594548549550354	0.505890929729958	0.622930350920177	0.84799690655495	0.910732661902913	1.38404980679516	1.4594316186373	1.40599235967584	1.87578006306849	0.887525270741587	1.21412480535285	0.584962500721156
chr8:29365826-29367753	1.52606881166759	0.903038270112912	0.782408564927373	4.2349610948395	4.36876834909033	4.52857131887076	3.42088657497553	2.83592407425437	3.16671544496642	2.43562859405209	2.30742852519225	1.98550043030488
chr22:42620580-42621817	1.08406426478847	1.04264433740849	1.47508488294878	2.39780296186249	2.43028527297778	2.83187724119167	2.62527048937469	2.18586654531133	2.46205231879643	1.77820857639809	1.75274859140713	1.81966818349646
chr22:42665535-42667308	1.08406426478847	1.04264433740849	1.20789285164133	3.01970191444255	2.74846123300404	3.05484847699562	2.91838623444635	2.23878685958712	2.19849415363908	1.89917563048051	2.11769504266975	1.48542682717024
chr5:6827672-6829894	1.52606881166759	0.748461233004036	1.0071955014042	4.32409051603798	4.65878273401283	4.75167794568758	2.75060650483559	2.43562859405209	2.46205231879643	2.23878685958712	2.20163386116965	1.24488705912353
chr20:2520961-2521886	1.18269229751619	0.6959938131099	1.13093086982645	1.7311832415722	2.04264433740849	2.18903382439002	3.37016428054021	3.67129337248158	2.83390207666916	1.03562390973072	1.26903314645524	0.839959587489532
chr20:2525720-2526171	1.23266075679027	0.575312330687437	0.678071905112638	1.67355642399014	1.54596836910529	1.68257329734758	2.20163386116965	1.70487196445635	1.68257329734758	0.545968369105293	0.773996325111173	0.584962500721156
chr16:47069154-47070163	1.02856915219677	0.6959938131099	0.678071905112638	1.91073266190291	1.95977015521147	1.72683121703249	3.13093086982645	3.28243980500639	3.30742852519225	0.815575428862573	0.773996325111173	0.956056652412403
chr9:112774124-112774376	0.863938450423972	0.632268215499513	0.565597175854225	2.17312743348066	2.21412480535285	2.06350294230616	0.941106310946432	0.613531652917927	1.57531233068744	0.443606651475615	0.622930350920177	0.584962500721156
chr9:112792468-112794376	2.03210084316702	1.68257329734758	1.70487196445635	3.4931349223055	3.4944156103975	3.66789212523023	2.1407786557828	1.77820857639809	1.68257329734758	1.81966818349646	2.30742852519225	1.32768736417605
chr2:222423495-222423991	1.32192809488736	0.948600847493356	0.963474123974886	1.93357263826102	2.30158764660319	2.5385381636298	1.25096157353322	1.91456452349394	1.32768736417605	1.35049724708413	1.55581615506164	1.15704371014558
chrX:149501213-149501456	0.594548549550354	0.505890929729958	0.7311832415722	1.8073549220576	1.77820857639809	1.77399632511117	1.0703893278914	1.20789285164133	1.03562390973072	0.443606651475615	0.622930350920177	0.839959587489532
chr2:156396106-156396497	0.799087306074004	0.799087306074004	0.678071905112638	2.11103131238874	2.36737106564853	2.48542682717024	2.11103131238874	2.10097764772482	2.1243281350022	0.887525270741587	0.918386234446348	0.443606651475615
chr6:112015792-112017883	2.18586654531133	1.92219784839637	2.0071955014042	3.81147103052984	4.13750352374993	3.92694824794977	2.44095219802964	3.47378691161437	2.1243281350022	2.53605290024021	3.0496307677246	3.07553263116736
chr9:275733-275950	0.918386234446348	0.799087306074004	0.505890929729958	1.7311832415722	2.16027483140859	2.24184018356467	1.50589092972996	1.66448284036468	1.32768736417605	0.641546029087524	0.773996325111173	0.584962500721156
chr4:75999791-76000633	0.594548549550354	0.575312330687437	0.443606651475615	1.67355642399014	1.70487196445635	2.12101540096137	1.30451104180995	1.40599235967584	1.03562390973072	0.545968369105293	0.622930350920177	1.24488705912353
chr12:51087425-51089373	1.40599235967584	1.29278174922785	1.0071955014042	3.16832111573972	3.50842865253186	3.63691458035588	4.28540221886225	4.08491465976794	4.70376517879341	1.85996954822103	1.63691458035588	1.62760683812965
chr11:112050710-112052590	1.83187724119167	1.71369581484336	1.62293035092018	3.67581593117227	3.98367769469807	3.97727992349992	4.82680268428583	5.03738222200308	5.51349074558812	3.06522762277562	2.28095631383106	2.64846544302731
chr2:86393351-86394434	0.978195629681652	1.16992500144231	0.963474123974886	2.13422093976063	2.30158764660319	2.15704371014558	2.01435529297707	1.73984810269933	2.19849415363908	1.89917563048051	1.96347412397489	1.9297909977186
chr5:88940503-88941469	1.36176835941915	0.855989697308481	0.963474123974886	2.02502879449152	2.17951105027151	2.12101540096137	2.41683974191283	3.11935617703968	4.07210580048042	1.89917563048051	1.16349873228288	1.87578006306849
chr6:127397963-127398510	0.443606651475615	0.575312330687437	0.443606651475615	1.42223300068305	0.992768430768924	1.58014548442338	1.91456452349394	1.20789285164133	1.32768736417605	0.7311832415722	0.443606651475615	0.584962500721156
chr3:142944414-142945377	0.526068811667588	0.443606651475615	0.622930350920177	1.98185265328974	2.06350294230616	1.96716860753263	2.66902676550963	2.62993940943954	2.78659636189081	1.35049724708413	1.21412480535285	0.956056652412403
chr4:109994343-109994918	1.44890095114513	1.16992500144231	1.53605290024021	2.60644222813161	3.53729606709084	3.51222688651396	3.30305008468167	3.65191274464578	3.52606881166759	1.60407132366886	1.63691458035588	1.41142624572647
chr2:26382413-26382979	0.978195629681652	0.855989697308481	0.782408564927373	1.7311832415722	1.32768736417605	2.06350294230616	2.01435529297707	1.91456452349394	1.57531233068744	1.55581615506164	1.75274859140713	2.13422093976063
chr15:88895589-88895867	0.526068811667588	0.855989697308481	0.871843648509318	2.02502879449152	1.87184364850932	1.22650852980868	1.68257329734758	1.77820857639809	1.18903382439002	1.10433665981474	1.32192809488736	0.956056652412403
chr7:20283134-20285035	1.40599235967584	1.04264433740849	1.0496307677246	2.63691458035588	2.74846123300404	3.45549162062847	1.87578006306849	1.94860084749336	2.78659636189081	0.963474123974886	1.26903314645524	0.956056652412403
chr7:20296861-20297410	1.36176835941915	0.6959938131099	1.20789285164133	2.74846123300404	3.30451104180995	3.32048467801769	1.64154602908752	1.4541758931858	1.4541758931858	1.73984810269933	1.10433665981474	1.24488705912353
chr5:17257829-17258113	1.32192809488736	0.799087306074004	1.0496307677246	2.17312743348066	2.31903981556254	2.25701061820602	1.55090066464752	1.50080205305716	1.4541758931858	1.93734439215023	1.51096191927738	0.443606651475615
chr12:74490503-74491830	0.594548549550354	0.575312330687437	0.443606651475615	2.02502879449152	1.75702324650746	2.15704371014558	1.83995958748953	1.58496250072116	1.68257329734758	0.7311832415722	1.26903314645524	0.443606651475615
chr21:42414761-42415741	1.36176835941915	1.73984810269933	1.75274859140713	3.18903382439002	3.30451104180995	3.46988597627446	2.95419631038688	3.30742852519225	2.63459326844576	2.60880924267552	3.0036022366802	2.22650852980868
chr6:53281711-53282705	0.594548549550354	0.443606651475615	0.782408564927373	1.55581615506164	1.57046293102604	1.18903382439002	0.443606651475615	0.443606651475615	0.443606651475615	0.815575428862573	0.773996325111173	1.24488705912353
chr12:8606934-8607529	1.18269229751619	0.632268215499513	1.20789285164133	2.34482849699744	2.72246602447109	2.55336050333533	1.0071955014042	1.03562390973072	0.863938450423972	0.7311832415722	0.84799690655495	0.722466024471091
chr11:96112286-96113256	0.594548549550354	0.632268215499513	0.782408564927373	2.21412480535285	2.53605290024021	2.33628338786443	0.632268215499513	0.6959938131099	1.4541758931858	1.10433665981474	0.622930350920177	0.722466024471091
chr9:132873414-132873794	0.594548549550354	0.443606651475615	0.678071905112638	1.20789285164133	1.7311832415722	1.11769504266975	1.19534759832222	1.20789285164133	1.18903382439002	0.443606651475615	0.622930350920177	0.584962500721156
chr4:88382402-88382934	0.526068811667588	0.632268215499513	0.782408564927373	1.4905701304462	0.773996325111173	2.08406426478847	0.632268215499513	0.613531652917927	0.443606651475615	0.887525270741587	0.443606651475615	0.443606651475615
chr7:135942628-135943025	1.36176835941915	0.6959938131099	0.823749360308273	1.9560566524124	1.89530262133331	2.12101540096137	1.80322703643493	1.54101915313356	2.04614178164472	0.963474123974886	1.04264433740849	1.24488705912353
chr2:181632701-181633466	1.02856915219677	0.6959938131099	0.622930350920177	2.25398926623079	2.38404980679516	3.01613970265525	2.08065766334523	2.31614574229336	2.33628338786443	2.23878685958712	1.96347412397489	1.32768736417605
chr1:151739424-151740003	0.978195629681652	1.09085343045111	0.823749360308273	1.88362081628567	2.17951105027151	2.20789285164133	1.25096157353322	1.50080205305716	0.863938450423972	0.963474123974886	0.978195629681652	0.722466024471091
chr13:41928486-41929589	0.7311832415722	1	0.443606651475615	1.9560566524124	2.06350294230616	2.32192809488736	2.1407786557828	2.8011586560937	3.63691458035588	1.10433665981474	0.918386234446348	0.443606651475615
chr5:142287579-142288443	0.594548549550354	0.575312330687437	0.918386234446348	1.03562390973072	1.42223300068305	1.46988597627446	1.80322703643493	2.04264433740849	1.96347412397489	0.7311832415722	0.6959938131099	0.839959587489532
chr14:63448567-63449775	0.443606651475615	0.443606651475615	0.918386234446348	1.4594316186373	1.67807190511264	1.50080205305716	3.75274859140713	4.07724299893246	4.30888505741176	0.815575428862573	0.773996325111173	0.443606651475615
chr14:63483891-63484884	1.52606881166759	1.13093086982645	1.31614574229336	3.30451104180995	3.21878116778407	3.07382023329167	3.9297909977186	3.43962313755712	4.11186596386756	1.29278174922785	2.08746284125034	1.81966818349646
chr6:71268207-71269545	2.58255600301406	2.4276061727819	2.85199883711245	5.0036022366802	5.02856915219677	5.07124781946144	3.67129337248158	3.16188768237689	2.1243281350022	3.5765221379205	3.58014548442338	3.40599235967584
chr5:55537982-55539018	0.669026765509631	0.748461233004036	0.565597175854225	1.38956681176273	1.59931779369823	1.63226821549951	2.1407786557828	2.18586654531133	2.33628338786443	1.23266075679027	0.84799690655495	0.443606651475615
chr7:101746120-101747798	1.13093086982645	1.81966818349646	1.80322703643493	4.8414699994658	4.92837032301897	4.97223312380739	5.11186596386756	4.41751500288509	4.70376517879341	2.43562859405209	2.799087306074	2.47248777146274
chr7:101753260-101754872	1.02856915219677	1.32768736417605	1.13093086982645	2.34482849699744	2.79701297783614	2.70487196445635	3.39506279951758	3.56071495447448	3.27351588970212	1.6959938131099	1.75274859140713	2.08746284125034
chr9:88916188-88917701	0.669026765509631	0.6959938131099	0.678071905112638	2.48284828306847	2.74846123300404	2.22342254993494	2.44095219802964	2.31614574229336	2.83390207666916	1.6507645591169	1.96347412397489	1.48542682717024
chr8:93689000-93689955	1.44890095114513	0.799087306074004	1.09085343045111	3.53356334821451	3.3547342399706	3.38956681176273	4.04788732939655	4.00988458893184	4.83794324189103	1.4541758931858	1.37295209791183	0.722466024471091
chr11:18246095-18247304	1.44890095114513	1.43295940727611	1.70487196445635	3.41953889151378	3.64154602908752	3.74631276642546	4.51285895444998	4.14241343787374	3.60999129521268	2.26903314645524	2.30742852519225	2.03562390973072
chr11:18268041-18268610	0.918386234446348	0.575312330687437	0.678071905112638	1.4905701304462	1.82781902461732	2.22342254993494	2.51349074558812	2.95233356636969	1.68257329734758	0.887525270741587	1.04264433740849	0.584962500721156
chr11:59558176-59558506	0.7311832415722	0.799087306074004	0.782408564927373	2.11103131238874	1.98185265328974	2.22342254993494	1.59931779369823	1.4541758931858	1.4541758931858	1.03562390973072	0.918386234446348	0.722466024471091
chr1:100769682-100771546	1.23266075679027	1.21412480535285	1.28095631383106	3.32192809488736	3.20006486151431	3.06522762277562	3.13093086982645	2.72683121703249	3.55458885167764	1.50589092972996	2.02502879449152	1.41142624572647
chr7:150401411-150401818	0.799087306074004	0.855989697308481	0.7311832415722	0.948600847493356	1.48542682717024	2.08406426478847	1.25096157353322	1.4541758931858	1.32768736417605	1.35049724708413	1.10433665981474	0.956056652412403
chr9:111915845-111916800	1.56071495447448	1	1.0071955014042	2.82781902461732	2.85598969730848	2.93734439215023	3.02147972741045	3.04614178164472	4.01167453338092	2.17632277264046	1.82781902461732	1.98550043030488
chr7:88115586-88115845	0.526068811667588	0.575312330687437	0.505890929729958	0.799087306074004	1.26303440583379	0.799087306074004	0.53605290024021	0.613531652917927	0.863938450423972	0.443606651475615	0.622930350920177	0.584962500721156
chr8:89728994-89730372	2.63691458035588	3.05658352836637	2.46205231879643	4.85748342828667	4.86690797814317	5.18745105402733	4.77925972037238	5.20202584460934	5.44625622988956	3.39780296186249	2.88752527074159	3.05137210172103
chrX:133322917-133323992	0.863938450423972	0.748461233004036	0.918386234446348	1.35614381022528	2.02502879449152	1.70487196445635	3.31759350462347	2.5033487351675	1.87578006306849	1.55581615506164	1.82781902461732	1.48542682717024
chr2:85396739-85397362	0.918386234446348	0.748461233004036	0.678071905112638	2.63691458035588	2.59215800212536	2.5385381636298	2.46466826700344	1.70487196445635	1.68257329734758	1.03562390973072	0.773996325111173	0.443606651475615
chr3:108008975-108009387	2.27798474729977	2.14730669878029	2.18903382439002	4.01613970265525	4.114367024952	4.11935617703968	1.91456452349394	1.73984810269933	1.4541758931858	2.63226821549951	2.52105073690096	2.08746284125034
chr3:108053103-108054158	1.08406426478847	0.799087306074004	0.7311832415722	2.99638874644762	3.0071955014042	3.12928301694497	3.03738222200308	2.78240856492737	2.52356195605701	1.10433665981474	0.622930350920177	1.05658352836637
chr3:108073522-108076191	2.4276061727819	1.68257329734758	1.75274859140713	3.83693401132109	3.47897180503294	3.94673086014031	2.62527048937469	3.07553263116736	2.96716860753263	1.6959938131099	1.82781902461732	0.443606651475615
chr17:18013980-18015147	0.7311832415722	0.575312330687437	0.443606651475615	1.4905701304462	1.80322703643493	1.72683121703249	3.03738222200308	2.78240856492737	2.58014548442338	0.641546029087524	0.6959938131099	0.722466024471091
chr11:35858964-35860847	1.13093086982645	0.948600847493356	1.37851162325373	3.14893410452634	3.20006486151431	3.23266075679027	1.59931779369823	1.62293035092018	1.4541758931858	1.35049724708413	1.37295209791183	1.41142624572647
chr8:115922618-115922852	1.08406426478847	0.6959938131099	0.622930350920177	1.52105073690096	1.7311832415722	1.70487196445635	0.713695814843359	0.6959938131099	1.32768736417605	0.545968369105293	0.443606651475615	0.584962500721156
chr8:115975548-115975873	0.526068811667588	0.748461233004036	1.0496307677246	1.78240856492737	1.67807190511264	2.12101540096137	0.863938450423972	0.6959938131099	0.443606651475615	0.641546029087524	0.6959938131099	0.722466024471091
chr12:57341777-57342604	1.18269229751619	0.575312330687437	0.678071905112638	1.35614381022528	1.82781902461732	1.46988597627446	0.863938450423972	1.40599235967584	1.78240856492737	1.23266075679027	0.622930350920177	0.722466024471091
chr2:97907937-97909352	0.863938450423972	0.6959938131099	0.871843648509318	1.9560566524124	2.08406426478847	2.27500704749987	1.41142624572647	0.970853654340484	0.863938450423972	1.35049724708413	0.918386234446348	0.443606651475615
chr17:40614594-40617925	2.18586654531133	2.16671544496642	2.44625622988956	5.06738057801906	5.30560578958543	5.31686980506433	5.37260391520448	5.01077983875324	4.66448284036468	5.13504228623365	4.67412163263239	4.56010351346474
chr1:151612906-151613221	1.40599235967584	1.40053792958373	1.50589092972996	2.877744249949	2.72246602447109	2.61823865559545	2.41683974191283	2.36457243229586	2.52356195605701	1.55581615506164	1.59454854955035	1.6959938131099
chr20:38122010-38123580	1.70487196445635	1.89530262133331	1.62293035092018	3.36737106564853	3.68706068833989	3.46336088581666	2.98732086592925	2.66902676550963	2.73768676140986	1.6507645591169	1.86393845042397	2.08746284125034
chr7:70679469-70680456	0.443606651475615	0.505890929729958	0.443606651475615	1.35614381022528	1.59931779369823	2.10097764772482	3.73335434061383	3.81147103052984	4.18665901720211	0.641546029087524	0.84799690655495	0.584962500721156
chr7:70681258-70682796	0.978195629681652	0.799087306074004	0.782408564927373	1.85996954822103	1.65535182861255	2.17312743348066	3.99819550315325	3.87184364850932	3.99095486039699	1.23266075679027	1.46466826700344	1.41142624572647
chr2:191113257-191115294	1.56071495447448	1.84799690655495	1.28095631383106	3.26603689399532	3.28835856219366	3.57893871309339	4.0071955014042	4.33342373372519	4.42223300068305	2.38128337250378	2.11769504266975	1.62760683812965
chr2:191174152-191174634	0.918386234446348	1.09085343045111	0.7311832415722	2.43295940727611	1.7311832415722	1.46988597627446	0.863938450423972	0.6959938131099	1.03562390973072	0.815575428862573	1.04264433740849	1.48542682717024
chr2:118112586-118114585	2.90881290773955	2.51096191927738	2.38128337250378	4.89141918684608	4.87282875953489	4.88459792099006	4.69932952567316	4.63865311646611	4.77820857639809	2.99638874644762	3.13750352374994	3.32481060342048
chr11:93512152-93513238	2.34482849699744	2.54349588342577	2.55090066464752	4.58916423669977	4.36876834909033	4.5385381636298	5.08491465976794	4.58255600301406	5.00270252037982	3.55213110825378	3.79493566280354	3.64038956005495
chr16:11305083-11305417	1.40599235967584	1.25096157353322	1.0496307677246	2.54596836910529	2.31903981556254	2.3533232911629	2.53605290024021	2.66902676550963	2.46205231879643	1.29278174922785	1.41683974191283	0.839959587489532
chr16:11307113-11309060	2.06004738366994	2.39506279951758	2.55090066464752	5.04001567884788	5.0408924306469	5.29498826769145	6.69529790115733	6.20574438506276	6.10831535538772	3.70154905694307	3.06522762277562	3.02502879449152
chr16:11311149-11313165	2.92219784839637	3.05658352836637	3.01970191444255	5.85024935828633	6.02901108665907	6.31288295528436	6.68229237143083	6.4867143730307	6.75475391310454	3.91552090075196	2.92219784839637	2.97452931248388
chrY:14344080-14345473	0.918386234446348	0.855989697308481	0.963474123974886	1.67355642399014	1.77820857639809	2.32192809488736	1.59931779369823	1.88362081628567	1.78240856492737	1.73984810269933	1.16349873228288	0.443606651475615
chr2:105864076-105864499	0.978195629681652	0.903038270112912	1.0496307677246	2.19534759832222	1.98185265328974	2.64385618977472	0.941106310946432	0.910732661902913	0.669026765509631	1.50589092972996	1.82781902461732	0.839959587489532
chr2:105870196-105870425	0.918386234446348	0.632268215499513	0.918386234446348	2.13422093976063	1.94110631094643	2.17312743348066	0.790772037862	0.53605290024021	0.669026765509631	1.10433665981474	1.16349873228288	1.05658352836637
chr2:25409604-25412052	1.80322703643493	1.87184364850932	1.85199883711245	3.92314918047231	3.99909803370561	4.06436554026363	4.03121873061072	3.77505054148317	3.92694824794977	1.85996954822103	2.56315813040281	1.87578006306849
chr2:25453098-25454133	0.978195629681652	0.505890929729958	0.678071905112638	3.17951105027151	2.99638874644762	2.92599941855622	4.16430358309365	3.78450398292957	4.30888505741176	1.4541758931858	1.21412480535285	1.48542682717024
chr14:61620200-61620923	1.56071495447448	1.36176835941915	1.16992500144231	3.45285896471381	3.54473265593262	3.52481592835751	2.17312743348066	1.88362081628567	2.19849415363908	1.29278174922785	1.16349873228288	1.48542682717024
chr11:45215139-45216062	0.443606651475615	0.903038270112912	0.7311832415722	1.55581615506164	1.70487196445635	2.0071955014042	1.83995958748953	2.34198574722862	2.33628338786443	1.16992500144231	1.21412480535285	0.722466024471091
chr9:120670132-120670796	1.32192809488736	0.903038270112912	1.0496307677246	2.32768736417605	2.26903314645524	1.96716860753263	1.76553474636298	1.77820857639809	1.68257329734758	1.10433665981474	1.10433665981474	1.32768736417605
chr16:68830429-68833407	1.80322703643493	1.65535182861255	1.94485844580754	4.39917109381982	4.39643353125099	4.36737106564853	4.74953426766926	4.59275601044103	4.83794324189103	3.11603199344711	3.06522762277562	3.02502879449152
chr7:11478046-11479252	1.13093086982645	1.25096157353322	1.24488705912353	2.23266075679027	2.44625622988956	2.78659636189081	2.08065766334523	2.13093086982645	2.33628338786443	1.4541758931858	0.918386234446348	0.956056652412403
chr3:62835490-62836230	0.669026765509631	0.948600847493356	0.678071905112638	2.15380533607904	2.25096157353322	2.4276061727819	3.71259578044703	3.8972404255748	4.27500704749987	1.10433665981474	0.622930350920177	1.32768736417605
chr3:62836903-62837627	0.443606651475615	0.443606651475615	0.443606651475615	1.8073549220576	2.10433665981474	2.30451104180995	2.78868571061353	3.18903382439002	3.46597446450407	0.815575428862573	1.16349873228288	0.584962500721156
chr1:172340000-172340997	2.84799690655495	2.54349588342577	2.18903382439002	4.11935617703968	4.16591193893569	4.42290574261218	3.1906148602095	3.06177619758669	3.0496307677246	2.40871186102943	2.74416109557041	2.22650852980868
chr1:172345181-172345392	0.594548549550354	0.575312330687437	0.622930350920177	1.9560566524124	1.87184364850932	2.04614178164472	0.941106310946432	0.765534746362977	1.03562390973072	0.443606651475615	0.918386234446348	0.584962500721156
chr11:35126217-35127794	1.27500704749987	1	1.59454854955035	3.96532254836725	3.83390207666916	4.24031432933371	2.33913738491959	1.98185265328974	2.19849415363908	1.81966818349646	1.46466826700344	1.75702324650746
chr2:25202217-25202666	0.669026765509631	0.855989697308481	0.963474123974886	1.28095631383106	1.87184364850932	1.63226821549951	0.713695814843359	0.6959938131099	0.443606651475615	1.50589092972996	1.26903314645524	1.41142624572647
chr2:25226206-25227137	1.27500704749987	1.40053792958373	1.0496307677246	2.34482849699744	2.41413553298445	2.90689059560852	2.64846544302731	2.38956681176273	2.96716860753263	1.50589092972996	1.46466826700344	1.15704371014558
chr4:38450372-38453627	2.13750352374994	1.76553474636298	1.94485844580754	3.63923216324928	3.58736499093646	3.44890095114513	3.87676249078156	3.47378691161437	3.68929916053589	2.70043971814109	2.17312743348066	2.61353165291793
chr1:52095981-52097171	0.799087306074004	0.799087306074004	0.871843648509318	2.28983446517751	1.67807190511264	2.06350294230616	2.46466826700344	2.6507645591169	2.33628338786443	1.40053792958373	0.918386234446348	0.956056652412403
chr11:34174231-34176781	2.20789285164133	2.51096191927738	2.13093086982645	4.03298241669943	3.86294724802092	4.04526821513853	4.07210580048042	3.31903981556254	3.20320115631661	3.58856473740135	3.01792190799726	2.64846544302731
chr11:34178189-34178667	0.669026765509631	0.632268215499513	0.678071905112638	1.9560566524124	1.85199883711245	2.60407132366886	1.72246602447109	0.910732661902913	0.863938450423972	1.35049724708413	1.59454854955035	1.56071495447448
chr15:59189133-59189631	0.799087306074004	0.903038270112912	0.871843648509318	2.34482849699744	2.30158764660319	2.77399632511117	2.86393845042397	2.72683121703249	3.34056226902641	1.10433665981474	0.978195629681652	0.839959587489532
chr19:10386022-10386472	0.669026765509631	0.6959938131099	0.678071905112638	1.4594316186373	2.0036022366802	2.79701297783614	0.632268215499513	0.6959938131099	0.443606651475615	0.7311832415722	1.37295209791183	1.32768736417605
chr2:200968069-200968373	0.526068811667588	0.748461233004036	0.7311832415722	0.992768430768924	1.15055967657538	1.46988597627446	1.0071955014042	1.20789285164133	1.78240856492737	0.545968369105293	0.443606651475615	0.443606651475615
chr1:229186419-229187107	0.594548549550354	1.04264433740849	0.963474123974886	3.33199177823206	2.93357263826102	3.44890095114513	3.45811948117451	3.22958792274065	3.43562859405209	1.35049724708413	0.773996325111173	1.05658352836637
chr18:62373609-62374327	0.526068811667588	0.948600847493356	0.918386234446348	1.75702324650746	1.65535182861255	1.63226821549951	0.790772037862	0.613531652917927	1.18903382439002	0.545968369105293	0.53605290024021	0.584962500721156
chr10:124220457-124222369	1.94860084749336	2.81557542886257	2.31324585178756	4.57410150808939	4.69488019279919	4.65821148275179	5.28281043957256	4.6876206320849	4.37503943134692	3.7235585614721	4.01435529297707	3.92789645372882
chr11:32108523-32109004	0.443606651475615	0.6959938131099	0.443606651475615	1.03562390973072	1.39506279951758	1.70487196445635	1.41142624572647	0.910732661902913	1.18903382439002	1.03562390973072	0.773996325111173	0.584962500721156
chr11:32530205-32532039	0.863938450423972	1.09085343045111	1.62293035092018	2.39780296186249	3.16349873228288	3.28095631383106	1.87578006306849	2.26603689399532	1.87578006306849	1.93734439215023	2.11769504266975	1.6959938131099
chr6:44145465-44146339	0.443606651475615	0.799087306074004	0.871843648509318	1.64616265715789	1.80322703643493	2.12101540096137	2.7311832415722	2.72683121703249	2.87970576628229	1.55581615506164	1.26903314645524	1.05658352836637
chr16:11205508-11206928	4.06781078378962	4.91790907385298	4.68032435684402	6.6667565918848	6.70445701932884	6.5337190711399	5.27947129564447	5.28725064325462	4.54163873443614	4.59514556799086	4.58736499093646	4.04614178164472
chr16:11208764-11209973	3.68032435684402	3.94016675048282	4.03033607837096	5.82323984413102	6.01480160235136	5.9071310247468	5.21256933885081	5.4036085835437	5.122258567812	3.77610398807316	3.85798099512757	3.67355642399014
chr16:11223951-11225756	3.08576455377831	3.30158764660319	2.94485844580754	5.63284983011771	5.59931779369823	5.54720302475693	5.5512083739461	5.27463440251759	5.08321336824898	3.46466826700344	3.74846123300404	3.05137210172103
chr16:11231929-11236067	2.60169651648096	3.39094277280254	2.86393845042397	5.88459792099006	5.95977015521147	5.7915536333886	5.65563804923464	5.43829285157915	5.48381577726426	3.68032435684402	3.24792751344359	3.44493204894218
chr16:11237061-11237320	1.23266075679027	0.948600847493356	1.0496307677246	2.32768736417605	2.36737106564853	2.17312743348066	2.98732086592925	3.4154882710497	3.76447355099267	1.03562390973072	1.16349873228288	1.05658352836637
chr16:11240579-11241170	0.443606651475615	0.575312330687437	0.443606651475615	2.19534759832222	2.1407786557828	1.58014548442338	2.88362081628567	3.07553263116736	2.1243281350022	1.16992500144231	0.978195629681652	0.956056652412403
chr16:11246140-11247054	0.443606651475615	0.575312330687437	0.678071905112638	1.61353165291793	1.80322703643493	1.94860084749336	1.91456452349394	2.70708299177171	3.16671544496642	1.23266075679027	0.773996325111173	0.839959587489532
chr16:11251994-11252368	0.863938450423972	0.748461233004036	0.505890929729958	2.11103131238874	2.60407132366886	2.30451104180995	2.17312743348066	2.88752527074159	2.96716860753263	1.40053792958373	1.16349873228288	0.722466024471091
chr16:11256604-11259720	2.40871186102943	2.91838623444635	3.03033607837096	5.75248100445637	5.9205315062779	5.86591881455221	6.08937102807684	6.01502470527315	5.87848013113858	4.12598165385472	3.60050764534579	3.62410089462811
chr16:11263701-11266042	2.06004738366994	2.28392177230762	2.18903382439002	4.06091204958787	4.22958792274065	4.29719141656586	5.39197388306029	5.57773093149008	5.15987133677839	3.30012372456901	3.38818953715608	2.68032435684402
chr16:11296768-11298490	2.67129337248158	3.25398926623079	3.23419472295381	4.88849973551412	4.84949893172018	5.00450139223494	5.88996019965864	5.65878273401283	5.75435307169213	4.10936055940423	3.4931349223055	3.53729606709084
chr11:33389596-33389822	0.526068811667588	0.443606651475615	0.622930350920177	0.799087306074004	1.29278174922785	1.25701061820602	0.790772037862	1.20789285164133	1.68257329734758	0.641546029087524	0.622930350920177	0.584962500721156
chr3:187757054-187758906	1.40599235967584	1.68257329734758	1.53605290024021	3.12763327972587	2.92219784839637	2.98732086592925	2.76977173924945	2.70708299177171	3.37295209791183	2.01077983875324	1.59454854955035	2.31324585178756
chr3:187789074-187789703	1.23266075679027	0.443606651475615	0.565597175854225	1.91073266190291	2.30158764660319	1.799087306074	0.713695814843359	0.765534746362977	0.863938450423972	0.641546029087524	0.918386234446348	1.24488705912353
chr15:100595823-100597791	1.40599235967584	1.16992500144231	1.24488705912353	2.81557542886257	2.90110824301451	2.68032435684402	3.20633064787105	3.60169651648096	2.68706068833989	0.887525270741587	1.51096191927738	1.24488705912353
chr6:38131550-38132560	0.863938450423972	0.799087306074004	1.20789285164133	2.49825086752783	2.50589092972996	3.0071955014042	0.941106310946432	1.03562390973072	1.03562390973072	1.29278174922785	1.10433665981474	1.24488705912353
chr7:112494091-112494855	0.526068811667588	0.443606651475615	0.7311832415722	1.9560566524124	1.42223300068305	1.90689059560852	1.68257329734758	1.09761079662642	1.32768736417605	1.50589092972996	1.59454854955035	1.24488705912353
chr20:36591251-36591558	0.863938450423972	1	0.678071905112638	2.02502879449152	2.25096157353322	2.13750352374994	3.14730669878029	2.68929916053589	2.78659636189081	1.23266075679027	0.978195629681652	0.839959587489532
chr15:72763872-72764915	0.669026765509631	0.632268215499513	0.622930350920177	1.88362081628567	2.02502879449152	1.98913900736823	2.93545974780529	2.6507645591169	2.40053792958373	0.963474123974886	0.6959938131099	1.24488705912353
chr11:124882114-124882993	0.526068811667588	0.575312330687437	0.565597175854225	2.63691458035588	2.60407132366886	2.55336050333533	3.52857131887076	3.57046293102604	3.58255600301406	0.815575428862573	1.9297909977186	1.75702324650746
chr11:35905300-35906232	1.44890095114513	0.903038270112912	1.31614574229336	2.39780296186249	2.94485844580754	3.32912359629157	1.72246602447109	1.58496250072116	0.863938450423972	0.887525270741587	1.37295209791183	1.48542682717024
chr11:35907834-35908639	2.46727948045998	1.92219784839637	1.85199883711245	3.83086375675176	3.70043971814109	3.94204525991605	2.0496307677246	1.66448284036468	1.78240856492737	2.38128337250378	2.38128337250378	1.98550043030488
chr11:35909748-35910130	0.594548549550354	0.575312330687437	0.565597175854225	2.83995958748953	3.05831649559082	2.79701297783614	1.0703893278914	1.03562390973072	0.443606651475615	0.641546029087524	0.6959938131099	0.839959587489532
chr11:35911036-35912044	1.94860084749336	1.79493566280354	1.37851162325373	3.71039319217052	3.91934008244201	3.611172380044	1.55090066464752	2.31614574229336	2.04614178164472	1.77820857639809	1.96347412397489	1.62760683812965
chr11:35971691-35972346	0.594548549550354	0.799087306074004	0.678071905112638	1.4594316186373	1.80322703643493	1.68257329734758	0.53605290024021	0.765534746362977	0.863938450423972	0.641546029087524	0.6959938131099	0.584962500721156
chr1:92977608-92977821	1.02856915219677	0.948600847493356	0.963474123974886	2.56071495447448	2.54843662469604	2.78659636189081	1.98185265328974	0.970853654340484	1.32768736417605	1.29278174922785	1.10433665981474	1.6959938131099
chr1:1797816-1798492	0.978195629681652	0.903038270112912	0.871843648509318	1.98185265328974	2.08406426478847	2.52606881166759	2.22958792274065	1.84799690655495	2.19849415363908	0.963474123974886	0.84799690655495	1.15704371014558
chr10:13910012-13910320	1.40599235967584	1.36176835941915	1.16992500144231	2.48284828306847	2.72246602447109	2.5385381636298	2.0496307677246	2.10097764772482	2.68706068833989	1.55581615506164	1.82781902461732	1.6959938131099
chr14:69777923-69778212	0.669026765509631	0.505890929729958	0.565597175854225	1.08406426478847	1.39506279951758	0.799087306074004	1.30451104180995	1.36176835941915	1.78240856492737	0.641546029087524	0.443606651475615	0.443606651475615
chr17:34503051-34504461	2.16027483140859	2.26603689399532	2.74200621086674	3.99367436175058	4.12350066435096	4.34056226902641	4.74469931420784	5.06004738366994	4.94953493301701	3.75595576955096	3.65191274464578	3.32481060342048
chr3:132236824-132237219	0.443606651475615	0.505890929729958	0.505890929729958	1.55581615506164	1.29278174922785	1.41142624572647	1.64154602908752	0.765534746362977	1.32768736417605	0.443606651475615	0.53605290024021	0.443606651475615
chr5:90602837-90605138	1.76977173924945	2.01435529297707	1.72683121703249	3.40190347160796	3.64731450954714	3.80838505065609	3.26303440583379	2.70708299177171	2.58014548442338	1.6959938131099	2.54349588342577	2.58014548442338
chr7:12257272-12258131	1.02856915219677	1.21412480535285	0.963474123974886	2.25398926623079	2.72246602447109	2.73984810269933	3.34340782229781	3.45022149589718	3.81249822533356	0.641546029087524	1.21412480535285	1.48542682717024
chr4:121680009-121680605	0.863938450423972	0.505890929729958	0.678071905112638	2.28983446517751	2.43028527297778	2.41142624572647	1.19534759832222	1.77820857639809	1.68257329734758	0.7311832415722	0.6959938131099	0.443606651475615
chr9:104749693-104750865	1.86393845042397	1.21412480535285	0.871843648509318	2.31034012061215	2.83187724119167	2.88557436437143	2.7311832415722	2.98367769469807	3.30742852519225	1.50589092972996	1.790772037862	1.15704371014558
chr12:110494499-110495142	0.443606651475615	0.6959938131099	0.678071905112638	1.32192809488736	1.65535182861255	1.70487196445635	0.941106310946432	1.03562390973072	0.443606651475615	0.641546029087524	1.04264433740849	0.443606651475615
chr3:120597651-120598277	1.02856915219677	0.799087306074004	1.0071955014042	1.88362081628567	1.7311832415722	2.04614178164472	1.98185265328974	2.26603689399532	2.96716860753263	1.81966818349646	1.75274859140713	1.81966818349646
chr5:34618776-34619272	0.443606651475615	0.799087306074004	0.505890929729958	1.16349873228288	1.7311832415722	1.32192809488736	0.443606651475615	0.839959587489532	0.443606651475615	0.641546029087524	0.6959938131099	0.443606651475615
chr8:23605948-23606151	0.443606651475615	0.443606651475615	0.443606651475615	0.748461233004036	0.773996325111173	1.08406426478847	0.443606651475615	0.53605290024021	0.443606651475615	0.443606651475615	0.622930350920177	0.443606651475615
chr19:40775151-40775878	1.13093086982645	1.59454854955035	1.13093086982645	3.71808758396052	3.7311832415722	3.69265037003553	3.05311133645956	2.76341157447001	2.83390207666916	1.6507645591169	2.05658352836637	2.08746284125034
chr3:55607010-55608402	1.86393845042397	2.01435529297707	2.20789285164133	4.36876834909033	4.43895814789755	4.40122086216022	4.59275601044103	5.02989454966334	4.77820857639809	3.63459326844576	3.27500704749987	3
chr22:26294229-26295988	0.594548549550354	0.575312330687437	0.565597175854225	1.83592407425438	2.06350294230616	2.0071955014042	3.03738222200308	3.18903382439002	3.20320115631661	1.10433665981474	0.918386234446348	1.81966818349646
chr11:36505545-36505889	0.526068811667588	0.632268215499513	0.622930350920177	1.85996954822103	1.82781902461732	1.84398384404833	1.19534759832222	0.6959938131099	0.863938450423972	0.7311832415722	0.84799690655495	1.05658352836637
chr2:12087822-12089046	0.7311832415722	1.13093086982645	0.871843648509318	1.85996954822103	2.1407786557828	1.60407132366886	0.790772037862	1.40599235967584	1.18903382439002	0.443606651475615	0.443606651475615	1.56071495447448
chr15:79798037-79798594	0.443606651475615	0.855989697308481	0.622930350920177	1.42223300068305	1.36176835941915	1.55090066464752	1.35614381022528	1.25701061820602	1.18903382439002	1.10433665981474	0.918386234446348	0.584962500721156
chr19:48117539-48118428	1.23266075679027	0.903038270112912	1.37851162325373	3.1586601753465	2.99638874644762	3.25701061820602	4.05571626351254	4.09254574154357	4.18665901720211	1.89917563048051	2.30742852519225	2.18269229751619
chr6:151440109-151440966	0.443606651475615	0.632268215499513	0.443606651475615	1.20789285164133	1.70487196445635	1.63226821549951	1.41142624572647	2.31614574229336	2.33628338786443	0.963474123974886	0.773996325111173	0.584962500721156
chr4:184761985-184762916	1.08406426478847	0.948600847493356	1.20789285164133	3.21878116778407	3.54473265593262	3.32048467801769	4.14893410452634	3.74738739965272	4.25776496857139	1.73984810269933	1.59454854955035	1.81966818349646
chr3:58575822-58577710	0.7311832415722	0.6959938131099	0.565597175854225	2.93922657772821	2.78450398292957	2.5385381636298	3.71259578044703	4.06263982828646	3.23878685958712	1.97452931248388	1.55581615506164	1.05658352836637
chr2:45723169-45724956	2.78659636189081	2.58976348698498	2.41413553298445	4.39917109381982	4.34837407519116	4.42290574261218	5.17632277264046	5.25814199589377	5.5351198215998	3.41142624572646	3.64154602908752	3.51853513898218
chr2:45768168-45768552	1.27500704749987	1.68257329734758	1.31614574229336	2.96162332828694	3.03738222200308	3.02680005934372	2.70929063572336	2.95233356636969	2.96716860753263	1.40053792958373	1.32192809488736	1.41142624572647
chr19:14395713-14396794	0.978195629681652	1.04264433740849	1.0071955014042	2.02502879449152	1.82781902461732	2.49825086752783	1.41142624572647	1.03562390973072	1.18903382439002	1.97452931248388	1.37295209791183	1.32768736417605
chr11:107655645-107656768	1.08406426478847	1.13093086982645	1.31614574229336	2.81557542886257	2.90110824301451	3.5981269599196	2.68929916053589	1.81557542886257	1.68257329734758	1.29278174922785	1.21412480535285	0.956056652412403
chr14:76781995-76783608	3.11270013274936	3.50969584193339	3.4995270242151	5.52042224852645	5.58886451819015	5.72492307026661	5.35966172233388	5.06738057801906	4.90592847817314	3.78659636189081	3.74846123300404	3.19377174339668
chr1:89200937-89201613	0.594548549550354	0.855989697308481	0.678071905112638	2.86591881455221	2.78450398292957	2.92599941855622	2.25701061820602	1.73984810269933	2.78659636189081	1.40053792958373	1.16349873228288	1.05658352836637
chr1:89272444-89275764	2.32192809488736	2.54349588342577	2.53605290024021	4.86987140617771	5.14323013477689	5.33449676839042	6.22766407255439	6.41413553298445	6.90122894538153	3.41142624572646	3.58014548442338	3.17152710603881
chr1:89279062-89280150	0.594548549550354	0.575312330687437	0.678071905112638	4.01613970265525	4.13750352374993	4.58195375084882	5.14649230697719	5.34340782229781	6.03913839390696	1.73984810269933	1.04264433740849	2.08746284125034
chr1:89280929-89281179	0.526068811667588	0.443606651475615	0.565597175854225	1.20789285164133	1.51601514700366	1.92599941855622	2.46466826700344	3.28243980500639	3.46597446450407	0.443606651475615	0.622930350920177	0.722466024471091
chr1:89286357-89287712	1.83187724119167	1.29278174922785	1.20789285164133	3.9297909977186	3.8569856897822	3.87970576628229	4.80322703643493	4.85149920246126	5.37573453858316	1.85996954822103	2.08746284125034	1.56071495447448
chr1:89298613-89300512	0.7311832415722	0.505890929729958	0.678071905112638	3.97636363573276	4.28983446517751	4.5385381636298	4.94860084749336	4.77663042305105	5.47638168756723	1.40053792958373	1.37295209791183	1.56071495447448
chr2:55344377-55345916	0.594548549550354	0.443606651475615	0.443606651475615	3.34908214639109	3.37155886261196	3.43429461795993	2.41683974191283	1.88362081628567	1.18903382439002	0.815575428862573	0.918386234446348	0.956056652412403
chr2:55352074-55352369	0.443606651475615	0.505890929729958	0.565597175854225	0.799087306074004	0.722466024471091	1.22650852980868	0.632268215499513	0.613531652917927	0.669026765509631	0.443606651475615	0.443606651475615	0.839959587489532
chr5:57156410-57157404	0.7311832415722	0.443606651475615	0.678071905112638	1.20789285164133	1.62760683812965	1.94860084749336	0.863938450423972	0.613531652917927	0.443606651475615	0.443606651475615	0.53605290024021	0.584962500721156
chr18:49181964-49182222	0.443606651475615	0.443606651475615	0.443606651475615	0.748461233004036	1.11769504266975	0.75702324650746	0.713695814843359	1.09761079662642	0.443606651475615	0.443606651475615	0.443606651475615	0.443606651475615
chr5:116159262-116159625	0.594548549550354	0.575312330687437	0.505890929729958	1.1243281350022	0.910732661902913	0.970853654340484	1.30451104180995	1.15055967657538	0.863938450423972	0.545968369105293	0.622930350920177	0.722466024471091
chr20:2142690-2144644	0.978195629681652	0.903038270112912	0.782408564927373	3.47767732756531	3.36317107711924	3.31324585178756	4.3327079336406	4.21800615028443	4.24031432933371	1.29278174922785	2.64616265715789	2.54349588342577
chr20:32773637-32774358	0.443606651475615	0.799087306074004	0.565597175854225	1.98185265328974	1.87184364850932	0.970853654340484	3.26303440583379	3.26903314645524	2.63459326844576	1.03562390973072	0.918386234446348	0.443606651475615
chr5:150741617-150743471	1.76977173924945	1.96716860753263	1.82781902461732	4.16591193893569	4.0703893278914	4.34837407519116	3.86690797814317	3.76659516172927	4.07210580048042	1.40053792958373	1.21412480535285	1.75702324650746
chr11:123233190-123234437	1.63691458035588	1.09085343045111	1.59454854955035	4.16108148227718	4.00988458893184	4.611172380044	5.63981097771678	5.73308313184512	5.84423498775875	2.92219784839637	2.64616265715789	2.74416109557041
chr5:129125750-129126870	1.02856915219677	0.948600847493356	0.678071905112638	2.32768736417605	2.1407786557828	2.30451104180995	1.94860084749336	2.54596836910529	2.63459326844576	1.55581615506164	0.84799690655495	1.32768736417605
chr1:186730736-186731347	0.7311832415722	0.575312330687437	0.565597175854225	2.82781902461732	2.97636363573276	2.72900887033786	1.64154602908752	0.970853654340484	1.18903382439002	0.963474123974886	1.32192809488736	1.48542682717024
chr1:186734849-186735127	0.526068811667588	0.443606651475615	0.505890929729958	1.8073549220576	1.87184364850932	2.15704371014558	0.863938450423972	1.03562390973072	0.443606651475615	0.7311832415722	0.6959938131099	0.722466024471091
chr1:186738888-186740621	1.36176835941915	1.65535182861255	1.0071955014042	3.46074256378964	3.61470984411521	4.12350066435096	2.44095219802964	2.36457243229586	2.58014548442338	1.6959938131099	1.51096191927738	1.87578006306849
chr2:171173141-171173628	0.918386234446348	1	0.622930350920177	1.7311832415722	2.28392177230762	1.92599941855622	1.0071955014042	1.91456452349394	1.32768736417605	0.815575428862573	0.773996325111173	0.956056652412403
chr9:36675860-36677325	1.13093086982645	0.6959938131099	0.678071905112638	3.58014548442338	3.84599177066457	3.83086375675176	3.28983446517751	3.26903314645524	4.03210084316702	1.93734439215023	1.89530262133331	2.22650852980868
chr9:36690014-36691959	1.23266075679027	0.903038270112912	0.782408564927373	2.36176835941915	2.69821847822441	2.75274859140713	2.93545974780529	2.93734439215023	3.23878685958712	1.29278174922785	1.67807190511264	1.75702324650746
chr1:115331485-115333643	2.46727948045998	1.87184364850932	1.59454854955035	3.73876783680019	3.73768676140986	3.5385381636298	4.26453643099903	4.3212065669699	4.11186596386756	2.67807190511264	2.62760683812965	2.47248777146274
chr6:157563401-157564377	0.594548549550354	0.575312330687437	0.622930350920177	2.21412480535285	2.25096157353322	2.48542682717024	3.13093086982645	2.38956681176273	1.96347412397489	1.16992500144231	1.04264433740849	1.05658352836637
chr3:139173302-139174360	1.27500704749987	1.46988597627446	1.0496307677246	2.86591881455221	3.02856915219677	3.09254574154357	4.97039353791468	4.73009646559547	5.05354581772798	1.29278174922785	1.55581615506164	2.43295940727611
chr8:67692814-67693238	0.863938450423972	1.16992500144231	0.871843648509318	1.93357263826102	1.85199883711245	2.36737106564853	0.632268215499513	0.839959587489532	0.443606651475615	0.887525270741587	0.622930350920177	1.05658352836637
chr17:62567138-62567443	0.978195629681652	0.505890929729958	0.678071905112638	1.55581615506164	0.992768430768924	1.58014548442338	0.863938450423972	0.613531652917927	1.18903382439002	0.963474123974886	1.10433665981474	1.05658352836637
chr3:172585532-172586938	2.68929916053589	1.84799690655495	2.58014548442338	4.58135124716878	4.46597446450407	4.70708299177171	4.74953426766926	4.86046625851717	5.62556273996637	1.97452931248388	2.40599235967584	1.9297909977186
chr2:236928128-236929206	1.36176835941915	1.73984810269933	1.94485844580754	3.75808993420181	3.75595576955096	3.1811025507538	3.35614381022528	3.58135124716878	2.68706068833989	2.04614178164472	2.30742852519225	2.26903314645524
chr6:18456928-18457702	0.669026765509631	1.04264433740849	0.963474123974886	2.19534759832222	2.21412480535285	2.36737106564853	2.20163386116965	1.91456452349394	1.78240856492737	0.815575428862573	1.21412480535285	1.41142624572647
chr2:61942971-61944091	1.56071495447448	1.09085343045111	0.823749360308273	2.76128527336162	2.73552217729654	3.01613970265525	1.80322703643493	2.62993940943954	1.87578006306849	1.60407132366886	1.26903314645524	1.56071495447448
chr2:61949034-61951347	1.86393845042397	1.73984810269933	1.6507645591169	4.14567745519564	3.94110631094643	3.84197311892718	4.17871464117544	4.44028782084042	4.27500704749987	1.89917563048051	2.74416109557041	2.89141918684608
chr21:33355509-33356029	1.27500704749987	0.903038270112912	1.13093086982645	1.88362081628567	2.0036022366802	2.49825086752783	1.25096157353322	1.36176835941915	1.96347412397489	1.35049724708413	0.918386234446348	0.584962500721156
chr15:59074451-59074952	0.443606651475615	0.443606651475615	0.443606651475615	1.28095631383106	1.11769504266975	0.970853654340484	1.76553474636298	1.25701061820602	1.78240856492737	0.443606651475615	0.773996325111173	0.584962500721156
chr13:50055563-50056923	0.7311832415722	0.6959938131099	0.443606651475615	2.60644222813161	2.46205231879643	2.7158933705476	2.76977173924945	1.98185265328974	2.92409988564074	0.815575428862573	0.773996325111173	0.722466024471091
chr19:4709830-4710421	0.7311832415722	1	0.505890929729958	1.55581615506164	1.4541758931858	1.63226821549951	2.31324585178756	2.13093086982645	2.33628338786443	0.963474123974886	1.16349873228288	1.05658352836637
chr19:4728391-4729429	0.594548549550354	0.903038270112912	0.823749360308273	1.91073266190291	1.89530262133331	1.60407132366886	3.53977919169849	3.50589092972996	2.87970576628229	1.89917563048051	2.02502879449152	1.41142624572647
chrX:132090195-132091514	0.978195629681652	0.6959938131099	0.963474123974886	2.41413553298445	2.81966818349646	3.23266075679027	1.91456452349394	2.52606881166759	1.68257329734758	1.35049724708413	1.67807190511264	0.722466024471091
chr14:103427428-103429461	3.48928602262588	2.790772037862	2.91073266190291	4.51916444980607	4.98686597232911	5.15502057835857	4.44691786486603	4.33985000288462	4.83794324189103	2.56071495447448	2.33342373372519	2.92029330021101
chr7:30261945-30262431	0.594548549550354	0.855989697308481	0.918386234446348	1.55581615506164	1.32768736417605	1.81966818349646	1.30451104180995	1.77820857639809	1.4541758931858	0.443606651475615	0.84799690655495	0.443606651475615
chr4:77734951-77735363	1.08406426478847	1.25096157353322	0.963474123974886	2.38128337250378	2.33628338786443	2.89530262133331	2.60407132366886	3.26903314645524	3.0496307677246	1.6507645591169	1.55581615506164	1.41142624572647
chr1:207757624-207758466	0.799087306074004	0.6959938131099	0.565597175854225	3.1586601753465	3.46466826700344	3.56559717585422	3.40735275114004	3.5385381636298	4.07210580048042	0.815575428862573	0.978195629681652	0.584962500721156
chr19:4423559-4424326	1.23266075679027	0.855989697308481	0.871843648509318	1.8073549220576	1.82781902461732	2.30451104180995	3.62877359520165	3.51727569320958	3.34056226902641	1.85996954822103	1.75274859140713	1.41142624572647
chr13:32737133-32737910	0.978195629681652	0.855989697308481	0.7311832415722	1.70043971814109	1.7311832415722	1.98913900736823	1.87578006306849	1.36176835941915	2.58014548442338	0.815575428862573	0.978195629681652	1.24488705912353
chr22:29640465-29642287	1.63691458035588	1	0.823749360308273	2.09085343045111	2.19849415363908	2.65535182861255	3.16188768237689	3.29425313644451	2.78659636189081	1.55581615506164	1.59454854955035	1.62760683812965
chr19:46917039-46917411	1.13093086982645	1	0.782408564927373	2.54596836910529	2.83187724119167	2.64385618977472	1.19534759832222	1.25701061820602	1.57531233068744	0.545968369105293	1.04264433740849	0.722466024471091
chr2:12705170-12705540	0.799087306074004	0.505890929729958	0.622930350920177	1.35614381022528	1.95977015521147	1.86393845042397	1.55090066464752	1.20789285164133	1.03562390973072	0.641546029087524	0.6959938131099	1.05658352836637
chr5:74576071-74577473	1.70487196445635	1.40053792958373	1.87578006306849	3.26603689399532	3.1554254317472	3.35191096110308	3.57410150808939	3.33199177823206	3.12928301694497	2.17632277264046	2.17312743348066	2.08746284125034
chr5:74578910-74579547	1.18269229751619	0.632268215499513	0.678071905112638	1.85996954822103	2.43028527297778	2.66902676550963	1.35614381022528	0.910732661902913	0.669026765509631	0.7311832415722	0.773996325111173	0.722466024471091
chr17:29210990-29211181	0.918386234446348	1	0.782408564927373	2.0703893278914	1.4541758931858	1.68257329734758	1.83995958748953	2.29278174922785	2.96716860753263	1.23266075679027	0.773996325111173	0.722466024471091
chr17:29225260-29226484	0.918386234446348	0.948600847493356	0.918386234446348	1.98185265328974	1.70487196445635	1.84398384404833	1.4594316186373	0.910732661902913	1.4541758931858	1.03562390973072	1.10433665981474	1.56071495447448
chr2:61688539-61689836	0.978195629681652	1.13093086982645	1.09085343045111	1.8073549220576	2.30158764660319	2.61823865559545	1.64154602908752	2.23878685958712	0.863938450423972	1.16992500144231	1.04264433740849	1.32768736417605
chr8:55988807-55989898	3.30158764660319	3.20476675065461	3.15055967657538	5.31614574229336	5.47021145739054	5.61412086878925	4.07210580048042	4.81659970653491	4.87233628810464	3.17951105027151	2.93734439215023	3.40599235967584
chr7:131366614-131366864	0.594548549550354	0.748461233004036	0.505890929729958	0.992768430768924	1.54596836910529	1.41142624572647	0.713695814843359	0.765534746362977	0.863938450423972	0.545968369105293	0.918386234446348	0.584962500721156
chrX:41261424-41261990	0.978195629681652	1.09085343045111	1.20789285164133	2.25398926623079	2.38404980679516	2.22342254993494	1.83995958748953	1.70487196445635	1.68257329734758	1.23266075679027	1.37295209791183	1.24488705912353
chr17:81614265-81615830	0.594548549550354	0.575312330687437	0.565597175854225	1.20789285164133	1.03562390973072	2.0071955014042	2.58255600301406	2.38956681176273	1.57531233068744	1.23266075679027	0.84799690655495	0.722466024471091
chr7:91172461-91172764	0.526068811667588	0.505890929729958	0.622930350920177	0.575312330687437	0.815575428862573	1.29278174922785	0.713695814843359	0.613531652917927	0.669026765509631	0.7311832415722	0.622930350920177	0.443606651475615
chr7:91185800-91186720	0.594548549550354	0.948600847493356	1.09085343045111	2.97452931248388	3.03738222200308	3.16349873228288	1.87578006306849	2.26603689399532	3.09085343045111	0.963474123974886	0.6959938131099	0.722466024471091
chr10:113743420-113744521	1.32192809488736	1.65535182861255	1.28095631383106	2.77610398807316	2.78450398292957	3.12928301694497	3.38266725274504	3.4154882710497	3.46597446450407	2.56071495447448	2.81762325751143	1.81966818349646
chr18:63149426-63151449	1.13093086982645	1.36176835941915	1.31614574229336	2.77610398807316	2.99638874644762	3.1906148602095	1.80322703643493	1.20789285164133	1.87578006306849	1.6507645591169	1.75274859140713	1.41142624572647
chr18:63158943-63159188	1.36176835941915	1	1.34482849699744	3.59454854955035	3.75060650483559	4.0071955014042	1.59931779369823	1.66448284036468	1.87578006306849	1.85996954822103	1.790772037862	1.15704371014558
chr9:5477651-5478677	1.83187724119167	1.73984810269933	1.56559717585423	2.90303827011291	3.46466826700344	3.19849415363908	2.08065766334523	2.36457243229586	2.87970576628229	1.77820857639809	1.51096191927738	1.75702324650746
chr1:89460114-89460776	0.669026765509631	0.903038270112912	0.622930350920177	1.52105073690096	1.62760683812965	1.90689059560852	1.55090066464752	2.31614574229336	1.87578006306849	0.963474123974886	0.622930350920177	0.839959587489532
chr1:204578098-204580332	1.27500704749987	1.13093086982645	1.09085343045111	2.62058641045188	2.69821847822441	2.41142624572647	4.2149019101607	4.28983446517751	4.24031432933371	1.81966818349646	1.89530262133331	1.9297909977186
chr8:109294493-109295458	1.18269229751619	0.575312330687437	0.782408564927373	2.19534759832222	2.25096157353322	1.44360665147561	2.08065766334523	1.81557542886257	1.57531233068744	1.35049724708413	1.04264433740849	1.24488705912353
chr13:20219610-20220002	1.86393845042397	1.46988597627446	1.13093086982645	2.96162332828694	2.74846123300404	2.81966818349646	3.71259578044703	3.57046293102604	4.24031432933371	2.46205231879643	2.43028527297778	2.08746284125034
chrX:10082669-10083551	0.7311832415722	0.903038270112912	1.0496307677246	2.46466826700344	1.89530262133331	2.70487196445635	3.34340782229781	3.33199177823206	3.63691458035588	1.55581615506164	1.16349873228288	1.24488705912353
chr17:27274025-27275089	1.08406426478847	0.6959938131099	1.16992500144231	2.46466826700344	2.23266075679027	2.22342254993494	1.72246602447109	1.54101915313356	0.443606651475615	1.23266075679027	1.10433665981474	1.41142624572647
chr15:38624044-38625081	2.38681094647222	1.56559717585423	1.62293035092018	3.4276061727819	3.55949181320504	3.71039319217052	3.05311133645956	3.48413813120167	3.34056226902641	2.23878685958712	2.83592407425437	2.71369581484336
chr1:107721866-107723373	0.863938450423972	0.575312330687437	0.678071905112638	2.48284828306847	3.09761079662642	2.39780296186249	3.35614381022528	3.43962313755712	3.30742852519225	0.545968369105293	1.10433665981474	0.722466024471091
chr15:90677783-90678396	0.443606651475615	0.443606651475615	0.7311832415722	1.28095631383106	1.39506279951758	1.72683121703249	1.59931779369823	1.81557542886257	2.04614178164472	0.443606651475615	0.443606651475615	0.443606651475615
chr1:41799932-41800971	2.61823865559545	2.44625622988956	2.41413553298445	4.28762004411207	4.55704241526372	4.51159454153741	3.50589092972996	3.07553263116736	3.0496307677246	3.13257684267001	2.76341157447001	2.71369581484336
chr3:42638431-42639702	0.978195629681652	0.575312330687437	0.565597175854225	2.31034012061215	2.26903314645524	1.90689059560852	2.70929063572336	2.21412480535285	2.19849415363908	0.641546029087524	0.622930350920177	0.956056652412403
chr2:181796787-181797280	0.669026765509631	0.505890929729958	0.622930350920177	1.8073549220576	1.4541758931858	1.70487196445635	1.64154602908752	1.88362081628567	0.669026765509631	0.443606651475615	0.443606651475615	1.15704371014558
chr1:161386092-161387126	0.669026765509631	0.903038270112912	0.678071905112638	3.60288440871842	3.41818994794577	3.97727992349992	3.58496250072116	3.33199177823206	3.52606881166759	1.03562390973072	0.622930350920177	0.443606651475615
chr19:49360122-49360531	0.863938450423972	1.09085343045111	1.20789285164133	2.15380533607904	2.25096157353322	2.08406426478847	1.30451104180995	1.31034012061215	1.18903382439002	1.6507645591169	1.46466826700344	1.32768736417605
chr7:81801687-81803669	1.02856915219677	0.575312330687437	0.678071905112638	1.8073549220576	2.0036022366802	1.11769504266975	2.84599177066457	2.54596836910529	2.73768676140986	1.23266075679027	1.37295209791183	1.05658352836637
chr1:110852778-110854125	0.526068811667588	0.443606651475615	0.443606651475615	2.27202318906105	2.44625622988956	2.4276061727819	3.02147972741045	3.54966917072649	2.73768676140986	0.963474123974886	1.26903314645524	1.62760683812965
chr11:34242232-34244697	2.08406426478847	2.58976348698498	3.10265813136374	4.13996056954546	4.38818953715608	4.87430516598223	4.68873986801449	4.22496636500027	4.14974711950468	3.28540221886225	3.15218341905505	3
chr6:41531412-41532607	2.54596836910529	2.57531233068744	2.22650852980868	4.26903314645524	4.31542131594578	4.21955576916691	5.21645486514476	5.20515788392009	5.04351949366274	3.16349873228288	3.70154905694307	3.28243980500639
chr3:11300909-11301181	1.08406426478847	1.16992500144231	0.963474123974886	2.59215800212536	2.54843662469604	2.36737106564853	2.55826763405574	2.21412480535285	2.96716860753263	0.641546029087524	1.16349873228288	0.956056652412403
chr8:104244846-104245181	0.594548549550354	0.443606651475615	0.505890929729958	0.948600847493356	1.32768736417605	1.44360665147561	1.55090066464752	2.13093086982645	0.863938450423972	0.7311832415722	0.918386234446348	0.443606651475615
chr9:110101284-110104355	2.11103131238874	2.16671544496642	1.94485844580754	4.01077983875324	4.44294349584873	4.55887985347544	3.7235585614721	3.36876834909033	2.87970576628229	3.21101219348551	2.95419631038688	2.89141918684608
chr9:110109519-110110609	1.86393845042397	1.40053792958373	1.56559717585423	3.1586601753465	3.20006486151431	3.34482849699744	2.75060650483559	2.04264433740849	2.63459326844576	2.20789285164133	2.08746284125034	1.48542682717024
chr9:110114877-110117191	2.03210084316702	2.44625622988956	2.38128337250378	3.88752527074159	3.88557436437143	4.08321336824898	1.25096157353322	2.10097764772482	2.33628338786443	2.17632277264046	2.43028527297778	1.24488705912353
chr9:110168400-110169128	0.7311832415722	0.443606651475615	0.443606651475615	1.75702324650746	2.23266075679027	2.17312743348066	2.11103131238874	1.73984810269933	2.58014548442338	0.815575428862573	0.622930350920177	0.839959587489532
chr8:107462027-107462538	0.526068811667588	0.748461233004036	0.505890929729958	1.52105073690096	1.22650852980868	1.44360665147561	1.13093086982645	1.15055967657538	2.40053792958373	1.03562390973072	0.84799690655495	0.956056652412403
chr11:118841212-118841934	0.799087306074004	0.855989697308481	0.871843648509318	2.38128337250378	2.75915583380027	2.59215800212536	3.40735275114004	2.96901230751632	3.12928301694497	1.10433665981474	1.26903314645524	1.56071495447448
chr20:36827182-36828231	0.7311832415722	0.903038270112912	0.565597175854225	1.24488705912353	1.7311832415722	2.12101540096137	2.36457243229586	1.84799690655495	1.57531233068744	1.77820857639809	1.9297909977186	2.08746284125034
chr7:43742378-43742971	1.08406426478847	0.575312330687437	0.782408564927373	1.67355642399014	1.70487196445635	2.44095219802964	0.790772037862	0.765534746362977	0.863938450423972	0.7311832415722	0.773996325111173	0.443606651475615
chr8:27624744-27625281	0.669026765509631	0.575312330687437	0.565597175854225	1.24488705912353	1.11769504266975	1.77399632511117	0.790772037862	1.58496250072116	1.78240856492737	1.16992500144231	0.978195629681652	0.839959587489532
chr2:84998881-84999923	1.13093086982645	1.21412480535285	0.7311832415722	3.17951105027151	3.22804904788446	3.23266075679027	2.22958792274065	2.34198574722862	2.58014548442338	1.55581615506164	1.41683974191283	1.41142624572647
chr2:241363279-241363935	0.443606651475615	0.799087306074004	0.443606651475615	1.93357263826102	2.08406426478847	2.4276061727819	3.05311133645956	2.96901230751632	3.34056226902641	0.641546029087524	0.918386234446348	0.722466024471091
chr17:56869918-56870865	1.56071495447448	0.903038270112912	1.47508488294878	2.59215800212536	2.85598969730848	2.81966818349646	2.20163386116965	2.18586654531133	1.96347412397489	1.16992500144231	1.16349873228288	1.32768736417605
chr6:36358483-36359258	1.13093086982645	1.43295940727611	1.62293035092018	2.81557542886257	3.0071955014042	3.13750352374994	1.76553474636298	1.91456452349394	1.96347412397489	1.97452931248388	2.43028527297778	2.18269229751619
chr5:17185430-17188083	3.38818953715608	3.21412480535285	3.40599235967584	5.20711196120771	5.141187525005	5.22149045504206	3.94766615679601	3.49569516262407	2.83390207666916	3.95233356636969	4.02945288578697	3.85798099512757
chr17:9289395-9290617	1.02856915219677	1.16992500144231	0.7311832415722	2.74846123300404	2.69821847822441	3.51222688651396	2.7311832415722	2.93734439215023	2.26903314645524	1.10433665981474	1.51096191927738	1.32768736417605
chr17:9292021-9292600	0.443606651475615	0.799087306074004	0.443606651475615	1.4594316186373	1.32768736417605	1.72683121703249	2.08065766334523	2.13093086982645	1.87578006306849	1.29278174922785	0.84799690655495	0.956056652412403
chr17:9294151-9295212	0.863938450423972	0.6959938131099	1.0496307677246	2.92789645372882	3.10768786931437	3.3743439890385	2.7311832415722	3.43962313755712	3.34056226902641	1.40053792958373	1.51096191927738	1.48542682717024
chr1:180428608-180429559	0.978195629681652	1	1.0496307677246	1.78240856492737	1.95977015521147	2.46988597627446	3.08576455377831	2.60880924267552	2.63459326844576	1.10433665981474	0.622930350920177	1.15704371014558
chr17:10270094-10271770	2.06004738366994	2.06004738366994	1.70487196445635	2.92789645372882	3.55949181320504	4.11935617703968	2.75060650483559	3.68144926531496	3.23878685958712	1.73984810269933	2.35895882583233	2.31324585178756
chr15:81111171-81111786	1.89141918684608	1.65535182861255	1.59454854955035	3.09592441999854	3.66106547980695	3.39780296186249	2.55826763405574	2.58976348698498	2.46205231879643	1.6507645591169	1.37295209791183	1.75702324650746
chr11:63609415-63611160	1.48542682717024	2.01435529297707	0.871843648509318	2.85399564717639	3.07724299893246	3.39780296186249	4.67863534782274	4.00180224263399	3.76447355099267	2.23878685958712	2.33342373372519	2.22650852980868
chr20:50324397-50324627	0.863938450423972	0.903038270112912	1.0071955014042	2.46466826700344	2.50589092972996	2.3533232911629	2.46466826700344	2.68929916053589	2.78659636189081	0.963474123974886	0.84799690655495	0.839959587489532
chr8:102782881-102783500	0.669026765509631	1	1.16992500144231	2.0496307677246	2.31903981556254	2.60407132366886	3.48155728070859	2.72683121703249	2.96716860753263	1.10433665981474	0.978195629681652	0.839959587489532
chr8:102797330-102797685	1.86393845042397	1.87184364850932	1.98913900736823	3.54966917072649	3.53729606709084	3.31324585178756	3.56315813040281	3.68144926531496	3.46597446450407	1.81966818349646	1.790772037862	1.48542682717024
chr7:80923217-80923658	0.594548549550354	0.799087306074004	0.782408564927373	1.52105073690096	1.48542682717024	1.65535182861255	0.941106310946432	0.765534746362977	1.4541758931858	1.10433665981474	0.84799690655495	1.05658352836637
chr19:57903611-57905451	0.526068811667588	1.04264433740849	1.13093086982645	2.39780296186249	2.17951105027151	2.56559717585422	2.28688114778816	2.07382023329167	1.78240856492737	1.73984810269933	1.26903314645524	1.32768736417605
chr13:101626985-101627707	0.863938450423972	0.855989697308481	0.871843648509318	2.25398926623079	2.17951105027151	2.30451104180995	2.93545974780529	3.10433665981474	3.73984810269933	1.81966818349646	1.59454854955035	1.75702324650746
chr9:110333305-110335658	1.32192809488736	1.21412480535285	0.871843648509318	2.86591881455221	2.99638874644762	3.17312743348066	3.4931349223055	3.83794324189103	3.83693401132109	1.73984810269933	1.75274859140713	1.15704371014558
chr11:9351788-9353158	0.863938450423972	0.799087306074004	1.13093086982645	2.62058641045188	2.72246602447109	3.11103131238874	3.86690797814317	4.07724299893246	4.05224198118114	1.16992500144231	1.37295209791183	0.722466024471091
chrX:154069807-154070802	1.59931779369823	1.36176835941915	1.24488705912353	2.97452931248388	3.0071955014042	2.87381319835909	2.76977173924945	1.77820857639809	2.40053792958373	1.40053792958373	1.59454854955035	1.56071495447448
chr4:74769278-74770307	0.7311832415722	0.505890929729958	0.823749360308273	1.35614381022528	1.15055967657538	1.72683121703249	0.863938450423972	0.53605290024021	0.443606651475615	0.545968369105293	0.773996325111173	0.722466024471091
chr20:33919703-33920373	0.669026765509631	0.6959938131099	0.505890929729958	0.948600847493356	1.18903382439002	1.52606881166759	1.4594316186373	1.40599235967584	1.96347412397489	0.443606651475615	0.53605290024021	0.584962500721156
chr6:3208690-3210856	2.08406426478847	2.18586654531133	1.75274859140713	3.4276061727819	3.51601514700366	3.78659636189081	2.36457243229586	2.98367769469807	2.26903314645524	2.07724299893246	2.4541758931858	2.22650852980868
chr5:134100430-134100932	0.669026765509631	0.6959938131099	0.443606651475615	1.32192809488736	1.36176835941915	1.90689059560852	0.632268215499513	0.6959938131099	0.443606651475615	1.29278174922785	0.443606651475615	0.956056652412403
chr7:47218259-47219705	0.7311832415722	0.632268215499513	0.678071905112638	1.78240856492737	1.54596836910529	1.08406426478847	2.78868571061353	2.92029330021101	2.19849415363908	0.815575428862573	1.04264433740849	1.32768736417605
chr14:24678851-24681352	1.13093086982645	2.01435529297707	1.50589092972996	3.04264433740849	2.81966818349646	3.22342254993494	3.13093086982645	2.34198574722862	2.1243281350022	2.43562859405209	2.43028527297778	2.18269229751619
chr6:129874971-129876370	0.918386234446348	0.948600847493356	0.782408564927373	2.23266075679027	2.33628338786443	2.18903382439002	2.39231742277876	1.98185265328974	2.46205231879643	1.81966818349646	2.22958792274065	1.48542682717024
chr6:129882403-129883034	1.44890095114513	1.16992500144231	1.24488705912353	2.6507645591169	2.77188557851537	2.65535182861255	2.62527048937469	2.01077983875324	1.4541758931858	2.07724299893246	2.60644222813161	2.43295940727611
chr15:60796115-60796368	0.978195629681652	0.575312330687437	0.443606651475615	1.1243281350022	1.18903382439002	1.38404980679516	0.863938450423972	0.910732661902913	0.863938450423972	0.7311832415722	0.443606651475615	0.722466024471091
chr6:145743279-145744056	0.7311832415722	0.6959938131099	0.565597175854225	2.0703893278914	2.02502879449152	1.68257329734758	1.76553474636298	1.77820857639809	2.19849415363908	1.35049724708413	0.622930350920177	0.956056652412403
chr11:60269059-60269264	0.799087306074004	1	0.622930350920177	1.7311832415722	1.48542682717024	1.98913900736823	0.632268215499513	0.613531652917927	0.669026765509631	0.963474123974886	0.53605290024021	1.05658352836637
chr12:110011217-110012781	1.86393845042397	1.84799690655495	1.72683121703249	4.10349763970334	3.92409988564074	4.11935617703968	4.39094277280254	4.14974711950468	4.07210580048042	2.29865831556452	2.14404636961671	2.26903314645524
chrX:120286600-120288302	1.80322703643493	1.62293035092018	1.44360665147561	3.58736499093646	3.5933537709803	3.69821847822441	3.98185265328974	3.72900887033786	4.07210580048042	1.89917563048051	2.17312743348066	1.9297909977186
chr6:109471848-109473101	0.978195629681652	1.56559717585423	1.41142624572647	2.6507645591169	2.8073549220576	2.55336050333533	3.40735275114004	3.45022149589718	2.04614178164472	2.92219784839637	2.30742852519225	2.3533232911629
chr19:15306041-15306419	1.18269229751619	1	1.20789285164133	2.15380533607904	2.41413553298445	2.38404980679516	2.75060650483559	2.54596836910529	3.16671544496642	0.963474123974886	1.26903314645524	1.15704371014558
chr19:15367216-15368235	0.526068811667588	0.443606651475615	0.622930350920177	0.687060688339892	1.57046293102604	1.63226821549951	2.95419631038688	2.07382023329167	2.04614178164472	1.55581615506164	0.84799690655495	1.48542682717024
chr16:10971726-10972638	0.863938450423972	0.6959938131099	0.963474123974886	1.85996954822103	1.82781902461732	1.58014548442338	1.83995958748953	1.20789285164133	0.863938450423972	0.963474123974886	1.37295209791183	0.584962500721156
chr3:47117799-47118291	0.526068811667588	0.575312330687437	0.443606651475615	0.992768430768924	1.15055967657538	1.11769504266975	1.76553474636298	1.70487196445635	1.4541758931858	0.7311832415722	0.443606651475615	0.584962500721156
chr13:20426910-20427578	1.08406426478847	1.36176835941915	1.09085343045111	3.01970191444255	2.68481873755322	2.97819562968165	2.08065766334523	2.15704371014558	1.96347412397489	1.29278174922785	0.84799690655495	1.48542682717024
chr12:121142075-121142394	1.27500704749987	1.46988597627446	1.13093086982645	2.56071495447448	2.40053792958373	3.02680005934372	2.82781902461732	2.85199883711245	2.52356195605701	1.35049724708413	1.16349873228288	1.41142624572647
chr12:121198380-121198792	0.799087306074004	0.903038270112912	0.7311832415722	2.44890095114513	2.21412480535285	1.96716860753263	1.25096157353322	1.20789285164133	0.863938450423972	1.4541758931858	1.10433665981474	1.05658352836637
chr5:55877792-55878688	0.443606651475615	0.443606651475615	0.565597175854225	1.16349873228288	1.4541758931858	1.65535182861255	1.0703893278914	0.839959587489532	1.18903382439002	0.887525270741587	0.622930350920177	0.443606651475615
chr21:34933361-34935746	2.76977173924945	3.12267271882414	2.56559717585422	4.69488019279919	4.72628628972067	4.67072705449947	4.25776496857139	4.23112515787905	4.39094277280254	3.09929520433778	2.799087306074	2.86393845042397
chr10:70272823-70273337	0.799087306074004	1	0.823749360308273	2.60644222813161	2.96532254836725	3.05484847699562	1.59931779369823	1.70487196445635	0.443606651475615	0.815575428862573	1.21412480535285	0.956056652412403
chr1:83849559-83851270	0.7311832415722	0.575312330687437	0.622930350920177	1.24488705912353	2.02502879449152	1.63226821549951	4.08746284125034	3.84599177066457	4.05224198118114	0.963474123974886	1.32192809488736	0.722466024471091
chr14:75533235-75534582	1.36176835941915	1.25096157353322	1.28095631383106	3.34056226902641	3.34624777408278	3.78031009904338	2.53605290024021	2.4594316186373	2.46205231879643	2.51349074558812	2.14404636961671	1.81966818349646
chr14:75539732-75540413	1.27500704749987	1.32768736417605	1.28095631383106	3.8499992594661	3.9136075118231	3.86888427302877	1.35614381022528	1.20789285164133	1.18903382439002	1.93734439215023	1.59454854955035	1.98550043030488
chr2:160096391-160098079	0.978195629681652	1.21412480535285	0.7311832415722	2.15380533607904	2.17951105027151	2.5385381636298	3.30305008468167	4.05571626351254	4.22265002245148	1.03562390973072	1.16349873228288	1.56071495447448
chr20:49811844-49813312	2.92219784839637	3.50080205305716	3.44493204894218	5.20437551131909	5.34695688937888	5.40087943628218	4.49505552836802	4.96347412397489	4.92789645372882	3.85798099512757	3.71039319217052	3.88557436437143
chr18:57832871-57834004	1.76977173924945	1.13093086982645	1.56559717585423	2.93922657772821	2.74846123300404	3.19849415363908	2.41683974191283	2.48284828306847	2.40053792958373	1.77820857639809	0.773996325111173	1.24488705912353
chr7:112233265-112233604	0.443606651475615	0.505890929729958	0.565597175854225	1.03562390973072	1.42223300068305	1.58014548442338	1.4594316186373	1.31034012061215	1.96347412397489	0.7311832415722	0.918386234446348	0.722466024471091
chr15:84712144-84712507	0.594548549550354	0.799087306074004	0.7311832415722	1.58496250072116	1.75702324650746	1.77399632511117	1.50589092972996	0.6959938131099	1.18903382439002	0.545968369105293	0.978195629681652	0.722466024471091
chr5:150567152-150569719	1.32192809488736	0.948600847493356	1.20789285164133	3.11769504266975	3.18269229751619	3.14567745519564	4.05571626351254	4.18428029441938	4.29204549249286	1.73984810269933	1.790772037862	2.08746284125034
chr1:168224173-168225556	1.18269229751619	1.32768736417605	1.09085343045111	2.51349074558812	2.68481873755322	2.75274859140713	3.81147103052984	3.66220549965362	4.24031432933371	1.4541758931858	1.46466826700344	1.81966818349646
chr1:168235299-168235775	0.918386234446348	0.6959938131099	0.782408564927373	2.23266075679027	2.21412480535285	1.98913900736823	1.87578006306849	1.66448284036468	2.33628338786443	1.10433665981474	0.84799690655495	0.839959587489532
chr3:187059886-187060853	0.669026765509631	0.799087306074004	0.823749360308273	1.7311832415722	1.48542682717024	2.04614178164472	1.55090066464752	0.970853654340484	0.863938450423972	0.963474123974886	0.84799690655495	0.443606651475615
chr9:99239370-99239894	0.594548549550354	0.6959938131099	0.565597175854225	1.42223300068305	1.59931779369823	1.72683121703249	1.0071955014042	0.443606651475615	0.669026765509631	1.50589092972996	0.978195629681652	0.956056652412403
chr9:99243519-99245408	2.20789285164133	2.1243281350022	2.0703893278914	3.48542682717024	3.76234881564413	3.95698592461258	3.58496250072116	3.13422093976063	3.30742852519225	3.43829285157915	3.09423606984577	2.94673086014031
chr9:99253228-99254788	1.18269229751619	1	1.20789285164133	3.94766615679601	4.0746766862945	4.28540221886225	3.1906148602095	3.5385381636298	3.27351588970212	2.01077983875324	2.38128337250378	2.31324585178756
chr4:73105859-73106351	0.443606651475615	0.443606651475615	0.443606651475615	0.575312330687437	1.18903382439002	1.75274859140713	0.941106310946432	0.613531652917927	0.443606651475615	0.443606651475615	0.443606651475615	0.443606651475615
chr7:98864042-98865248	1.32192809488736	1.89530262133331	1.20789285164133	3.16832111573972	3.11769504266975	3.03562390973072	5.23074100262691	5.17472598770613	5.0232553523003	3.06522762277562	3.31324585178756	2.86393845042397
chr3:58073525-58074849	1.70487196445635	1.71369581484336	0.678071905112638	3.72465027173297	3.90785207184596	3.22342254993494	3.61823865559545	2.85199883711245	3.20320115631661	0.963474123974886	1.63691458035588	1.32768736417605
chr10:50629608-50629900	0.594548549550354	0.443606651475615	0.678071905112638	0.84799690655495	0.863938450423972	1.15704371014558	0.790772037862	1.09761079662642	1.03562390973072	0.443606651475615	0.443606651475615	0.443606651475615
chr7:38066852-38068662	0.443606651475615	0.6959938131099	0.565597175854225	1.67355642399014	2.16027483140859	2.5385381636298	2.41683974191283	2.72683121703249	2.26903314645524	1.55581615506164	1.67807190511264	1.56071495447448
chr8:121513795-121515209	0.443606651475615	0.6959938131099	0.622930350920177	1.93357263826102	1.48542682717024	1.98913900736823	2.11103131238874	2.34198574722862	2.1243281350022	0.7311832415722	0.978195629681652	0.722466024471091
chr8:121545329-121546528	1.44890095114513	1.59454854955035	1.41142624572647	4.20084957463721	4.14241343787374	4.08321336824898	4.58676474335514	4.33985000288462	4.52732060787705	1.81966818349646	2.17312743348066	1.98550043030488
chr8:117946459-117947138	0.978195629681652	0.799087306074004	1.13093086982645	1.98185265328974	2.04264433740849	2.13750352374994	2.31324585178756	2.04264433740849	1.57531233068744	1.40053792958373	0.773996325111173	0.584962500721156
chr8:117998335-117999215	0.863938450423972	0.903038270112912	0.963474123974886	2.49825086752783	2.57773093149008	3.17312743348066	2.51349074558812	3.14730669878029	3.12928301694497	1.4541758931858	1.51096191927738	1.62760683812965
chr2:198004226-198005924	1.08406426478847	1	0.918386234446348	3.41006969175638	3.37155886261196	3.38956681176273	3.0686708106651	3.09085343045111	3.43562859405209	2.14404636961671	3.1811025507538	2.3533232911629
chr5:150092112-150092792	0.799087306074004	0.6959938131099	0.871843648509318	3.57167680997093	3.62058641045188	3.62410089462811	3.76341157447001	3.29425313644451	4.01167453338092	0.815575428862573	1.16349873228288	0.839959587489532
chr2:207682641-207684669	1.76977173924945	2.16671544496642	2.09085343045111	3.60288440871842	3.55949181320504	3.64961545906341	3.40735275114004	3.66220549965362	3.49569516262407	2.78450398292957	2.02502879449152	2.26903314645524
chr7:151321829-151323349	0.978195629681652	0.6959938131099	0.918386234446348	2.69376571221778	2.94485844580754	3.14567745519564	4.0071955014042	3.77505054148317	3.83693401132109	2.26903314645524	1.99638874644762	2.18269229751619
chr7:151336164-151336732	1.92219784839637	1.29278174922785	0.7311832415722	2.69376571221778	2.65764000520782	3.07382023329167	1.50589092972996	1.4541758931858	1.96347412397489	1.6507645591169	1.790772037862	1.81966818349646
chr2:203867619-203868375	1.36176835941915	1.04264433740849	1.70487196445635	3.28540221886225	3.3547342399706	3.46336088581666	3.4931349223055	2.86987140617771	3.37295209791183	2.46205231879643	2.11769504266975	1.87578006306849
chr1:26664331-26666053	0.443606651475615	0.748461233004036	0.565597175854225	1.75702324650746	1.57046293102604	1.68257329734758	2.4905701304462	2.54596836910529	2.46205231879643	1.23266075679027	1.16349873228288	1.75702324650746
chr1:26684927-26685383	0.863938450423972	0.903038270112912	0.443606651475615	1.38956681176273	1.89530262133331	1.90689059560852	1.30451104180995	1.31034012061215	1.03562390973072	1.03562390973072	1.21412480535285	0.839959587489532
chr3:59368951-59369878	1.89141918684608	1.68257329734758	1.24488705912353	3.30451104180995	3.11769504266975	3.58496250072116	3.31759350462347	3.38128337250378	3.23878685958712	2.17632277264046	2.11769504266975	1.87578006306849
chr3:59371771-59372816	1.27500704749987	0.948600847493356	1.13093086982645	3.88068552526112	4.33199177823206	4.4944156103975	3.70265754339091	3.8972404255748	4.29204549249286	1.81966818349646	1.75274859140713	1.32768736417605
chr3:59374560-59375227	1.92219784839637	1.50080205305716	1.6507645591169	3.81147103052984	4.01435529297707	4.05484847699562	3.22032995487956	3.24336442569366	3.20320115631661	1.89917563048051	2.05658352836637	2.58014548442338
chr3:59380060-59381837	2.44890095114513	2.46205231879643	2.29572302453997	4.114367024952	4.23342794374847	4.39369076418745	4.89141918684608	4.86443379636562	5.17831627170145	2.32481060342048	2.78240856492737	2.71369581484336
chr3:59385455-59386862	2.83390207666916	2.32192809488736	2.47508488294878	4.51916444980607	4.46923479366766	4.94438996227009	4.50143914515887	4.98322165074267	4.5837597536395	2.38128337250378	2.98732086592925	2.68032435684402
chr20:9629776-9631118	1.23266075679027	1.13093086982645	0.918386234446348	2.02502879449152	2.04264433740849	2.33628338786443	3.05311133645956	2.95233356636969	2.33628338786443	1.6507645591169	0.84799690655495	0.443606651475615
chr14:70893761-70895292	3.11270013274936	3.0686708106651	2.60880924267552	4.74308405554959	4.86393845042397	4.7457751494858	4.99548451887751	4.99140846676479	5.08321336824898	3.39780296186249	3.68144926531496	3.55458885167764
chr12:66092132-66093417	1.18269229751619	1.13093086982645	1.24488705912353	2.28983446517751	2.35049724708413	2.52606881166759	1.0071955014042	2.04264433740849	2.92409988564074	1.10433665981474	1.55581615506164	1.15704371014558
chr5:152527250-152528527	1.23266075679027	0.948600847493356	0.823749360308273	2.17312743348066	1.85199883711245	1.96716860753263	3.02147972741045	2.74631276642546	3.00898878322725	1.40053792958373	1.10433665981474	0.956056652412403
chr5:11300751-11301380	1.13093086982645	0.855989697308481	0.963474123974886	2.0703893278914	1.91838623444635	2.52606881166759	2.36457243229586	1.77820857639809	1.68257329734758	1.6507645591169	1.75274859140713	0.722466024471091
chr7:121377032-121377267	0.669026765509631	0.6959938131099	0.7311832415722	1.42223300068305	1.03562390973072	1.58014548442338	0.790772037862	0.765534746362977	0.863938450423972	0.963474123974886	0.622930350920177	0.839959587489532
chr21_GL383581v2_alt:77845-78335	0.443606651475615	0.443606651475615	0.505890929729958	1.58496250072116	1.42223300068305	2.02856915219677	0.713695814843359	0.6959938131099	1.4541758931858	0.443606651475615	0.622930350920177	0.722466024471091
chr2:8247644-8248776	1.89141918684608	2.06004738366994	1.98913900736823	3.68929916053589	3.72574115650395	3.25701061820602	2.17312743348066	2.10097764772482	2.26903314645524	2.11103131238874	2.20163386116965	2.47248777146274
chr2:8277722-8278256	0.918386234446348	0.748461233004036	1.20789285164133	2.38128337250378	2.72246602447109	2.75274859140713	2.0496307677246	1.09761079662642	1.4541758931858	1.10433665981474	0.918386234446348	0.722466024471091
chr1:159838422-159839464	2.72246602447109	2.57531233068744	2.29572302453997	4.09339115325301	4.3526172989585	4.40122086216022	3.10097764772482	2.98367769469807	2.58014548442338	2.07724299893246	2.33342373372519	2.08746284125034
chr22:39099408-39099610	0.443606651475615	0.903038270112912	0.622930350920177	1.32192809488736	1.07724299893246	1.65535182861255	2.17312743348066	1.54101915313356	1.32768736417605	1.6507645591169	0.978195629681652	1.24488705912353
chr4:128818255-128819900	1.44890095114513	1.09085343045111	0.963474123974886	2.85399564717639	2.61823865559545	2.15704371014558	3.08576455377831	3.07553263116736	2.26903314645524	1.4541758931858	1.10433665981474	1.75702324650746
chr8:68260082-68261467	1.23266075679027	1.50080205305716	1.0496307677246	2.39780296186249	2.60407132366886	2.6915341649192	1.91456452349394	2.36457243229586	2.68706068833989	1.60407132366886	2.02502879449152	2.08746284125034
chr16:75038628-75038940	0.526068811667588	0.443606651475615	0.622930350920177	2.09085343045111	2.23266075679027	2.18903382439002	0.53605290024021	0.53605290024021	0.443606651475615	0.641546029087524	0.84799690655495	0.443606651475615
chr16:68710134-68712110	2.96532254836725	3.24336442569366	3.03033607837096	4.73660487531425	5.07339181605292	4.96993327469786	5.08873524619028	5.18150015170461	4.79025073883523	3.95233356636969	4.17712050284652	3.53729606709084
chr16:68719899-68720980	0.978195629681652	0.575312330687437	0.565597175854225	2.54596836910529	2.53605290024021	2.15704371014558	1.64154602908752	1.31034012061215	0.443606651475615	0.963474123974886	1.51096191927738	0.722466024471091
chr16:68760613-68761333	0.669026765509631	0.948600847493356	0.7311832415722	1.52105073690096	2.02502879449152	1.55090066464752	1.83995958748953	2.29278174922785	1.32768736417605	1.4541758931858	2.11769504266975	1.32768736417605
chr16:68764601-68766007	0.443606651475615	0.575312330687437	0.443606651475615	2.09085343045111	2.23266075679027	2.18903382439002	2.66902676550963	2.34198574722862	2.04614178164472	0.815575428862573	1.46466826700344	1.41142624572647
chr3:134917384-134919595	1.59931779369823	1.32768736417605	1.41142624572647	3.40190347160796	3.70597790168252	3.79181407116183	5.50493813164961	4.92742242873987	5.25889575507544	2.51349074558812	2.52105073690096	2.08746284125034
chr9:20353236-20354682	0.7311832415722	0.575312330687437	0.565597175854225	1.75702324650746	2.28392177230762	1.98913900736823	1.4594316186373	1.03562390973072	1.32768736417605	1.10433665981474	1.41683974191283	0.443606651475615
chr12:4109015-4109753	0.669026765509631	0.505890929729958	0.7311832415722	1.03562390973072	1.22650852980868	1.799087306074	0.713695814843359	1.31034012061215	1.4541758931858	0.963474123974886	0.443606651475615	0.722466024471091
chr12:4142465-4143317	1.48542682717024	2.18586654531133	1.80322703643493	3.60288440871842	3.4944156103975	4.03121873061072	4.26453643099903	4.37016428054021	4.54163873443614	2.56071495447448	2.02502879449152	1.81966818349646
chr12:4152592-4153984	2.11103131238874	2.08065766334523	2.26002565596146	5.0036022366802	5.13381009110603	5.5505928897043	5.02458563827827	5.45844762743792	5.49857001254426	2.74200621086674	3.16671544496642	2.22650852980868
chr12:4158549-4160390	1.18269229751619	1.13093086982645	1.13093086982645	2.41413553298445	2.70929063572336	2.56559717585422	3.79181407116183	4.37642931106992	4.29204549249286	1.60407132366886	1.67807190511264	1.62760683812965
chr7:131048514-131050227	0.978195629681652	1.09085343045111	0.7311832415722	2.63691458035588	2.43028527297778	2.06350294230616	2.44095219802964	2.66902676550963	2.63459326844576	0.963474123974886	1.51096191927738	1.05658352836637
chr12:9146537-9147772	1.32192809488736	1.40053792958373	1.59454854955035	2.25398926623079	2.56315813040281	3.40463068421761	3.1906148602095	3.29425313644451	3.00898878322725	1.89917563048051	1.790772037862	2.18269229751619
chr8:71999724-72001242	1.40599235967584	1.13093086982645	1.24488705912353	2.38128337250378	2.38404980679516	2.99819550315325	2.44095219802964	2.4594316186373	1.87578006306849	1.89917563048051	1.63691458035588	1.24488705912353
chr14:34930201-34931605	1.27500704749987	1.50080205305716	1.62293035092018	3.34908214639109	3.47897180503294	3.41278152533848	4.13422093976063	4.39985467357243	4.11186596386756	1.35049724708413	1.55581615506164	1.48542682717024
chr14:34965998-34967411	0.443606651475615	0.575312330687437	0.622930350920177	2.63691458035588	2.75915583380027	3.28983446517751	4.06350294230616	3.6915341649192	4.07210580048042	1.4541758931858	0.773996325111173	1.62760683812965
chr21:25938861-25939328	0.669026765509631	0.575312330687437	0.443606651475615	2.46466826700344	2.60407132366886	2.41142624572647	1.0071955014042	0.53605290024021	0.863938450423972	1.10433665981474	0.918386234446348	1.24488705912353
chr12:29558947-29559682	1.13093086982645	0.6959938131099	0.918386234446348	1.93357263826102	1.89530262133331	2.20789285164133	2.75060650483559	2.62993940943954	3.0496307677246	1.10433665981474	0.978195629681652	0.839959587489532
chr11:45105333-45106099	0.594548549550354	1.68257329734758	0.963474123974886	2.32768736417605	2.50589092972996	2.30451104180995	3.02147972741045	3.01613970265525	3.00898878322725	1.97452931248388	2.47508488294878	1.98550043030488
chr9:126819196-126819921	0.526068811667588	0.575312330687437	0.565597175854225	1.70043971814109	2.10433665981474	1.55090066464752	1.83995958748953	2.01077983875324	2.04614178164472	0.7311832415722	0.622930350920177	0.722466024471091
chr6:17689729-17690146	0.7311832415722	0.443606651475615	0.565597175854225	1.24488705912353	1.70487196445635	1.46988597627446	0.863938450423972	0.6959938131099	0.443606651475615	0.7311832415722	0.443606651475615	0.722466024471091
chr18:58965301-58966854	1.44890095114513	1.56559717585423	1.28095631383106	2.91456452349394	2.86591881455221	3.32048467801769	2.95419631038688	3.09085343045111	3.49569516262407	1.85996954822103	2.38128337250378	2.83390207666916
chr9:5598504-5599079	0.526068811667588	0.948600847493356	0.443606651475615	1.85996954822103	2.08406426478847	1.68257329734758	2.51349074558812	2.4594316186373	3.88264304936184	0.815575428862573	0.443606651475615	0.839959587489532
chr12:3073613-3075251	0.669026765509631	0.632268215499513	0.565597175854225	0.895302621333307	1.22650852980868	1.50080205305716	3.16188768237689	3.17632277264046	2.68706068833989	1.55581615506164	1.59454854955035	1.48542682717024
chr2:181991267-181993007	1.40599235967584	1.40053792958373	1.59454854955035	2.877744249949	2.98732086592925	3.16349873228288	2.31324585178756	1.84799690655495	1.4541758931858	2.48800077083407	2.6667565918848	2.31324585178756
chr1:211938617-211939262	1.44890095114513	1.04264433740849	1.13093086982645	2.27202318906105	2.31903981556254	2.5385381636298	3.1906148602095	2.98367769469807	3.85996954822103	0.815575428862573	1.86393845042397	0.956056652412403
chrX:153573498-153574507	1.48542682717024	1.59454854955035	1.28095631383106	3.12763327972587	3.08746284125034	3.07382023329167	4.41616416473313	3.96254902292306	3.85996954822103	2.92219784839637	3.1811025507538	2.86393845042397
chr1:11667336-11667789	0.7311832415722	0.855989697308481	0.918386234446348	2.23266075679027	2.38404980679516	2.39780296186249	2.4905701304462	1.62293035092018	1.78240856492737	2.46205231879643	1.82781902461732	1.75702324650746
chr3:71226212-71227880	2.16027483140859	2.33913738491959	1.6507645591169	3.4931349223055	3.86888427302877	3.73443866613717	3.78240856492737	3.62175885670973	3.90496571868403	2.60880924267552	2.90496571868403	2.83390207666916
chr3:11439821-11440122	0.863938450423972	0.505890929729958	0.443606651475615	1.38956681176273	1.42223300068305	1.50080205305716	0.790772037862	1.09761079662642	0.863938450423972	0.7311832415722	0.6959938131099	0.584962500721156
chr14:35048686-35049099	0.918386234446348	1.16992500144231	0.622930350920177	2.0036022366802	1.77820857639809	2.04614178164472	1.76553474636298	1.31034012061215	1.4541758931858	1.10433665981474	1.41683974191283	0.584962500721156
chr7:155273189-155274500	0.978195629681652	0.799087306074004	1.16992500144231	3.43562859405209	3.4262647547021	3.56559717585422	4.44691786486603	4.2637856138908	4.25776496857139	1.97452931248388	2.52105073690096	1.75702324650746
chr1:159113589-159114703	1.52606881166759	1.43295940727611	1.89917563048051	3.48542682717024	3.33913738491959	3.5385381636298	3.96439863220318	3.48413813120167	3.58255600301406	1.6507645591169	2.05658352836637	1.75702324650746
chr8:93925048-93925770	1.02856915219677	1.25096157353322	0.678071905112638	1.75702324650746	1.94110631094643	2.41142624572647	1.72246602447109	1.58496250072116	1.68257329734758	0.887525270741587	0.773996325111173	0.956056652412403
chr8:93985452-93987104	1.40599235967584	1.04264433740849	1.0496307677246	2.91456452349394	1.91838623444635	2.28983446517751	1.50589092972996	2.34198574722862	1.4541758931858	1.89917563048051	1.55581615506164	1.24488705912353
chr8:22417168-22417569	0.799087306074004	0.575312330687437	0.622930350920177	0.799087306074004	1.32768736417605	1.44360665147561	1.19534759832222	1.54101915313356	2.04614178164472	1.03562390973072	0.978195629681652	0.839959587489532
chr22:26428444-26429182	1.83187724119167	1.76553474636298	1.56559717585423	3.39369076418745	3.25398926623079	3.12928301694497	3.27649666564036	3.38128337250378	3.16671544496642	2.11103131238874	1.86393845042397	2.08746284125034
chr1:157429645-157430545	0.443606651475615	0.575312330687437	0.823749360308273	0.992768430768924	1.39506279951758	1.84398384404833	1.0071955014042	0.970853654340484	0.863938450423972	0.641546029087524	0.84799690655495	1.05658352836637
chr7:70736493-70737223	1.13093086982645	1	1.09085343045111	2.0036022366802	2.1243281350022	2.46988597627446	3.42088657497553	3	3.71479501111816	1.77820857639809	1.55581615506164	1.32768736417605
chr8:100313420-100315098	1.97819562968165	1.94485844580754	1.72683121703249	3.18903382439002	3.37851162325373	3.611172380044	3.90303827011291	4.65821148275179	4.611172380044	2.23878685958712	1.75274859140713	2.64846544302731
chr8:100354530-100354797	0.669026765509631	1.13093086982645	0.963474123974886	1.78240856492737	1.87184364850932	1.94860084749336	2.25701061820602	2.21412480535285	2.33628338786443	1.10433665981474	0.622930350920177	0.722466024471091
chr8:100382321-100382789	1.32192809488736	1.16992500144231	0.823749360308273	2.49825086752783	2.96532254836725	3.07382023329167	2.1407786557828	2.8011586560937	3.63691458035588	1.85996954822103	1.32192809488736	1.6959938131099
chr8:100385911-100386690	1.08406426478847	0.855989697308481	0.7311832415722	2.82781902461732	3.22804904788446	3.62993940943954	2.31324585178756	2.78240856492737	2.83390207666916	1.16992500144231	1.59454854955035	1.75702324650746
chr13:28551985-28553683	1.08406426478847	1.04264433740849	0.7311832415722	2.86591881455221	3.12598165385472	2.98732086592925	3.74308405554959	3.07553263116736	3.40463068421761	1.29278174922785	1.63691458035588	1.62760683812965
chr8:38539060-38540282	0.978195629681652	1	0.678071905112638	1.55581615506164	1.89530262133331	1.84398384404833	2.66902676550963	3.31903981556254	3.30742852519225	1.89917563048051	1.9297909977186	1.32768736417605
chr8:38549179-38549903	0.526068811667588	1.13093086982645	0.782408564927373	1.61353165291793	1.91838623444635	2.3533232911629	3.0686708106651	3.39231742277876	3.37295209791183	1.77820857639809	1.51096191927738	0.839959587489532
chrX:20143092-20144698	1.59931779369823	1.46988597627446	1.47508488294878	2.8011586560937	3.0686708106651	3.31324585178756	3.77294133783134	3.46205231879643	3.37295209791183	1.4541758931858	1.21412480535285	1.6959938131099
chr16:69316875-69317475	0.7311832415722	0.575312330687437	0.443606651475615	1.42223300068305	1.67807190511264	2.10097764772482	2.39231742277876	2.8011586560937	3.0496307677246	0.443606651475615	1.04264433740849	0.722466024471091
chr11:35012461-35014077	1.80322703643493	1.36176835941915	1.6507645591169	3.75808993420181	3.87970576628229	3.62410089462811	2.51349074558812	2.13093086982645	2.19849415363908	1.81966818349646	2.35895882583233	1.98550043030488
chr11:35079665-35080059	1.70487196445635	2.01435529297707	1.96716860753263	3.40190347160796	3.45680614923047	3.66220549965362	2.25701061820602	2.4594316186373	2.33628338786443	2.11103131238874	1.41683974191283	1.81966818349646
chr8:32872548-32873982	1.32192809488736	1.21412480535285	1.0071955014042	2.62058641045188	2.77188557851537	2.39780296186249	2.28688114778816	2.29278174922785	1.68257329734758	0.963474123974886	1.82781902461732	0.956056652412403
chr12:26469789-26470091	1.63691458035588	1.46988597627446	1.47508488294878	2.76128527336162	3.03738222200308	3.12928301694497	2.17312743348066	2.96901230751632	2.63459326844576	1.23266075679027	1.46466826700344	1.62760683812965
chr4:118759048-118759816	0.669026765509631	0.575312330687437	0.443606651475615	1.52105073690096	1.26303440583379	1.63226821549951	1.59931779369823	2.41413553298445	2.87970576628229	0.815575428862573	0.84799690655495	0.443606651475615
chr10:102196604-102197410	1.02856915219677	0.948600847493356	1.28095631383106	2.19534759832222	2.19849415363908	3.03562390973072	3.48155728070859	3.54966917072649	3.0496307677246	1.29278174922785	1.26903314645524	1.32768736417605
chr12:69293521-69294030	0.863938450423972	0.748461233004036	0.918386234446348	1.61353165291793	1.89530262133331	1.46988597627446	1.30451104180995	1.09761079662642	1.32768736417605	0.7311832415722	0.84799690655495	0.584962500721156
chr6:108640086-108640428	1.48542682717024	0.799087306074004	1.13093086982645	2.31034012061215	2.72246602447109	2.73984810269933	1.30451104180995	1.88362081628567	1.68257329734758	1.77820857639809	2.05658352836637	1.32768736417605
chr7:1102960-1104032	0.7311832415722	1.09085343045111	0.782408564927373	1.75702324650746	2.23266075679027	2.46988597627446	2.0496307677246	1.81557542886257	1.4541758931858	1.29278174922785	1.59454854955035	1.24488705912353
chr7:1181749-1182213	0.443606651475615	0.632268215499513	0.443606651475615	1.67355642399014	0.992768430768924	1.44360665147561	0.863938450423972	0.53605290024021	0.443606651475615	0.545968369105293	0.6959938131099	0.584962500721156
chr18:46022429-46022748	1.02856915219677	1.09085343045111	1.0071955014042	1.93357263826102	2.10433665981474	2.39780296186249	1.50589092972996	1.25701061820602	1.4541758931858	0.815575428862573	0.443606651475615	0.956056652412403
chr18:46063760-46064154	1.97819562968165	1.59454854955035	1.96716860753263	3.06350294230616	3.51601514700366	3.46336088581666	2.75060650483559	2.6507645591169	2.52356195605701	1.23266075679027	1.51096191927738	1.41142624572647
chr2:98015026-98015841	1.66902676550963	1.62293035092018	1.16992500144231	2.13422093976063	2.74846123300404	3.33628338786443	2.20163386116965	1.98185265328974	2.04614178164472	1.29278174922785	1.46466826700344	1.6959938131099
chr2:98021465-98023393	1.18269229751619	1.53106949272595	2.02856915219677	3.32192809488736	3.41818994794577	3.95233356636969	3.98185265328974	4.00988458893184	3.90496571868403	2.72027846523333	1.75274859140713	2.64846544302731
chr11:36354140-36354787	0.863938450423972	0.505890929729958	0.565597175854225	2.81557542886257	2.95419631038688	2.81966818349646	3.30305008468167	2.43562859405209	3.46597446450407	1.16992500144231	1.10433665981474	0.584962500721156
chr10:97560699-97561703	0.443606651475615	0.632268215499513	0.565597175854225	1.24488705912353	1.4541758931858	1.86393845042397	1.98185265328974	2.43562859405209	2.19849415363908	1.03562390973072	1.04264433740849	1.15704371014558
chr18:28485865-28486576	0.443606651475615	0.443606651475615	0.443606651475615	1.24488705912353	1.32768736417605	1.70487196445635	1.35614381022528	1.84799690655495	2.04614178164472	0.815575428862573	0.84799690655495	0.722466024471091
chr5:96770978-96772285	0.443606651475615	0.443606651475615	0.871843648509318	2.8011586560937	2.79701297783614	2.89530262133331	2.53605290024021	2.56803210477128	2.78659636189081	0.815575428862573	0.773996325111173	0.956056652412403
chr19:46515976-46517815	0.918386234446348	0.903038270112912	1.20789285164133	2.77610398807316	3.34624777408278	3.51222688651396	4.48349335128439	3.93828579188405	3.58255600301406	1.97452931248388	1.86393845042397	2.26903314645524
chr19:46522749-46523546	1.44890095114513	1.56559717585423	2.0496307677246	3.74523733212975	3.78659636189081	4.48026512205446	4.26453643099903	3.98641093525204	4.40667271575583	2.82578562746479	2.11769504266975	2.3533232911629
chr12:57010422-57011583	0.7311832415722	0.748461233004036	0.963474123974886	2.34482849699744	2.4905701304462	2.62993940943954	3.57410150808939	3.73876783680019	3.68929916053589	0.963474123974886	1.37295209791183	1.48542682717024
chr11:80167736-80169164	0.978195629681652	0.6959938131099	0.963474123974886	1.52105073690096	1.89530262133331	2.60407132366886	2.62527048937469	1.94860084749336	2.33628338786443	1.35049724708413	1.04264433740849	0.956056652412403
chr8:122918574-122919288	1.23266075679027	1.32768736417605	0.871843648509318	2.62058641045188	2.65764000520782	2.86393845042397	3.6507645591169	3.17632277264046	3.43562859405209	1.77820857639809	1.86393845042397	1.81966818349646
chr8:122921897-122923039	1.73552217729654	1.76553474636298	1.37851162325373	3.47767732756531	3.37851162325373	3.89530262133331	4.68873986801449	4.35191096110308	4.72900887033786	2.07724299893246	2.08746284125034	2.03562390973072
chr16:46864360-46865068	0.799087306074004	0.6959938131099	0.782408564927373	2.46466826700344	2.73552217729654	2.75274859140713	1.91456452349394	1.36176835941915	1.68257329734758	0.963474123974886	1.04264433740849	0.839959587489532
chr9:91516243-91517793	0.978195629681652	0.799087306074004	1.0496307677246	1.52105073690096	2.17951105027151	1.88752527074159	2.53605290024021	2.26603689399532	1.87578006306849	1.50589092972996	1.37295209791183	0.956056652412403
chr11:123325644-123326229	1.08406426478847	0.903038270112912	0.871843648509318	1.70043971814109	1.95977015521147	2.0071955014042	1.19534759832222	1.40599235967584	1.68257329734758	0.887525270741587	0.622930350920177	1.15704371014558
chr11:123381216-123383153	0.594548549550354	0.6959938131099	0.918386234446348	4.17072627613155	4.14241343787374	4.25247621413522	4.66277517193778	4.16349873228288	4.51285895444998	1.40053792958373	1.86393845042397	2.22650852980868
chr17:65005601-65006992	1.56071495447448	1.56559717585423	1.13093086982645	2.877744249949	2.90110824301451	2.89530262133331	3.23419472295381	3	3.30742852519225	1.81966818349646	1.59454854955035	2.08746284125034
chrX:111857638-111858789	0.978195629681652	0.799087306074004	0.963474123974886	2.11103131238874	1.77820857639809	1.96716860753263	2.0496307677246	1.94860084749336	2.52356195605701	0.641546029087524	1.04264433740849	0.443606651475615
chr11:32939209-32941179	0.594548549550354	1	0.678071905112638	2.28983446517751	2.4905701304462	3.04614178164472	3.31759350462347	3.11935617703968	3.55458885167764	1.16992500144231	1.26903314645524	1.62760683812965
chr11:18710770-18711874	1.08406426478847	0.799087306074004	0.871843648509318	2.13422093976063	1.57046293102604	1.799087306074	3.16188768237689	2.76341157447001	3.00898878322725	1.50589092972996	1.71808758396052	1.6959938131099
chr9:2043185-2044602	0.863938450423972	0.903038270112912	0.678071905112638	2.34482849699744	2.26903314645524	2.20789285164133	1.0071955014042	0.613531652917927	0.443606651475615	0.443606651475615	1.55581615506164	1.24488705912353
chr7:129386105-129387751	1.27500704749987	0.799087306074004	1.13093086982645	2.877744249949	2.61823865559545	2.32192809488736	1.4594316186373	0.910732661902913	1.68257329734758	1.60407132366886	2.02502879449152	2.43295940727611
chr3:14957868-14959687	1.13093086982645	0.632268215499513	0.871843648509318	1.7311832415722	2.08406426478847	1.75274859140713	2.41683974191283	2.15704371014558	2.04614178164472	1.97452931248388	1.86393845042397	1.48542682717024
chr19:39350698-39352145	1.70487196445635	1.32768736417605	1.28095631383106	2.70708299177171	3.01792190799726	3.20633064787105	4.25776496857139	4.79025073883523	4.49761236561836	2.48800077083407	1.75274859140713	2.22650852980868
chr1:247904191-247906857	1.18269229751619	1.68257329734758	0.963474123974886	2.81557542886257	3.19219416528334	3.09254574154357	3.24792751344359	2.92029330021101	2.46205231879643	1.85996954822103	1.55581615506164	1.75702324650746
chr2:148523898-148525321	1.86393845042397	1.76553474636298	0.782408564927373	2.877744249949	2.98732086592925	2.73984810269933	4.41006969175638	4.33342373372519	4.82578562746479	2.51349074558812	2.47508488294878	2.18269229751619
chr11:47960410-47960649	0.443606651475615	0.443606651475615	0.443606651475615	0.632268215499513	0.815575428862573	1.50080205305716	0.53605290024021	0.910732661902913	0.443606651475615	0.443606651475615	0.53605290024021	0.584962500721156
chr11:47962735-47963727	0.918386234446348	0.6959938131099	0.565597175854225	2.98550043030489	3.02856915219677	3.13750352374994	1.25096157353322	1.36176835941915	1.18903382439002	0.887525270741587	1.16349873228288	1.62760683812965
chrX:119901115-119901357	0.7311832415722	0.575312330687437	0.505890929729958	1.03562390973072	1.42223300068305	1.63226821549951	1.0071955014042	1.91456452349394	0.863938450423972	0.815575428862573	0.84799690655495	0.722466024471091
chr16:48231625-48233513	2.38681094647222	1.96716860753263	1.50589092972996	4.4541758931858	4.48091134604775	4.31324585178756	3.90303827011291	3.81966818349646	3.52606881166759	1.6507645591169	2.08746284125034	2.58014548442338
chr3:48878924-48880340	2.18586654531133	1.73984810269933	1.94485844580754	3.76553474636298	3.78031009904338	3.5981269599196	2.53605290024021	2.41413553298445	2.33628338786443	1.93734439215023	2.72465027173297	2.50842865253186
chr15:79009343-79010439	1.97819562968165	2.33913738491959	2.31324585178756	4.37781785308364	4.41210404467757	4.37851162325373	4.79389588254888	4.82578562746479	4.69097573834328	3.4905701304462	3.611172380044	3.94110631094643
chr14:103190777-103191165	1.02856915219677	0.903038270112912	0.823749360308273	1.78240856492737	2.10433665981474	2.18903382439002	2.58255600301406	1.81557542886257	2.04614178164472	1.29278174922785	1.37295209791183	1.15704371014558
chrX:39862499-39863367	1.32192809488736	1.04264433740849	0.963474123974886	2.38128337250378	2.47508488294878	2.46988597627446	1.87578006306849	1.73984810269933	1.57531233068744	1.10433665981474	1.55581615506164	1.48542682717024
chr3:23457694-23458284	0.594548549550354	0.575312330687437	0.505890929729958	1.20789285164133	1.32768736417605	1.63226821549951	2.08065766334523	1.70487196445635	2.26903314645524	0.887525270741587	1.41683974191283	0.956056652412403
chr5:107300797-107303026	2.60169651648096	2.62058641045188	2.3305584000308	4.0496307677246	4.28540221886225	4.62410089462811	1.64154602908752	2.38956681176273	2.04614178164472	2.04614178164472	2.95419631038688	2.50842865253186
chr5:107307567-107308131	1.18269229751619	0.748461233004036	0.443606651475615	1.55581615506164	1.26303440583379	1.75274859140713	0.790772037862	1.15055967657538	0.863938450423972	0.641546029087524	0.918386234446348	1.05658352836637
chr6:152018570-152019151	0.7311832415722	0.903038270112912	0.678071905112638	1.61353165291793	1.59931779369823	1.68257329734758	2.25701061820602	1.94860084749336	2.33628338786443	0.641546029087524	0.6959938131099	1.05658352836637
chr1:185065689-185066282	0.799087306074004	0.632268215499513	0.963474123974886	2.0496307677246	1.82781902461732	1.92599941855622	0.713695814843359	0.6959938131099	1.32768736417605	0.815575428862573	1.10433665981474	0.722466024471091
chr15:66567198-66567448	0.799087306074004	0.799087306074004	0.622930350920177	1.35614381022528	1.77820857639809	1.29278174922785	1.0703893278914	1.15055967657538	1.18903382439002	0.815575428862573	0.978195629681652	1.32768736417605
chr15:66571216-66572384	1.70487196445635	1.71369581484336	1.67807190511264	3.63923216324928	3.98367769469807	4.40122086216022	2.4905701304462	2.4594316186373	2.04614178164472	2.23878685958712	2.33342373372519	2.31324585178756
chr15:66573385-66575017	3.27947129564447	2.98913900736823	3.18903382439002	5.20202584460934	5.34908214639109	5.3110671022556	4.33913738491959	4.114367024952	3.90496571868403	3.69041709553247	3.64154602908752	3.92789645372882
chr11:34791539-34792543	0.443606651475615	0.748461233004036	0.565597175854225	1.91073266190291	1.36176835941915	2.30451104180995	3.79181407116183	3.18903382439002	3.55458885167764	1.6959938131099	1.04264433740849	1.32768736417605
chr14:45013933-45014324	0.526068811667588	0.575312330687437	0.443606651475615	1.16349873228288	1.29278174922785	1.38404980679516	0.713695814843359	0.910732661902913	1.03562390973072	0.815575428862573	0.918386234446348	1.15704371014558
chr4:9891003-9891596	0.7311832415722	1.21412480535285	0.678071905112638	2.0703893278914	1.59931779369823	1.77399632511117	0.941106310946432	1.31034012061215	0.863938450423972	1.16992500144231	0.978195629681652	1.41142624572647
chr20:40980215-40981131	0.863938450423972	0.799087306074004	0.678071905112638	2.46466826700344	2.67129337248158	2.86393845042397	4.08746284125034	3.81147103052984	2.96716860753263	1.93734439215023	1.71808758396052	1.75702324650746
chr7:17695626-17696612	0.7311832415722	0.6959938131099	0.963474123974886	1.93357263826102	1.85199883711245	1.98913900736823	2.53605290024021	2.58976348698498	2.58014548442338	0.641546029087524	0.6959938131099	1.15704371014558
chr10:93267605-93267915	0.443606651475615	0.575312330687437	0.443606651475615	0.895302621333307	0.992768430768924	1.63226821549951	0.632268215499513	0.613531652917927	0.863938450423972	0.545968369105293	0.622930350920177	0.443606651475615
chr6:148620547-148620797	1.08406426478847	0.748461233004036	0.782408564927373	1.4594316186373	1.80322703643493	1.86393845042397	1.0703893278914	0.910732661902913	1.03562390973072	1.16992500144231	1.04264433740849	1.56071495447448
chr6:159008731-159009410	1.36176835941915	0.6959938131099	1.09085343045111	2.38128337250378	2.36737106564853	2.86393845042397	2.97085365434048	2.52606881166759	2.19849415363908	1.60407132366886	1.26903314645524	1.15704371014558
chr9:120726599-120726932	0.918386234446348	0.575312330687437	0.443606651475615	2.59215800212536	2.72246602447109	2.72900887033786	1.94860084749336	1.62293035092018	2.04614178164472	0.545968369105293	0.6959938131099	0.956056652412403
chr8:8923442-8924982	1.63691458035588	1	0.871843648509318	3.33199177823206	3.62760683812965	3.01613970265525	2.86393845042397	2.96901230751632	2.78659636189081	1.97452931248388	2.02502879449152	1.75702324650746
chr8:8938267-8939032	1.59931779369823	1.84799690655495	1.09085343045111	3.77820857639809	3.77505054148317	3.73443866613717	4.17152710603881	4.00180224263399	3.88264304936184	2.74200621086674	3.01792190799726	3.07553263116736
chr18:2957509-2957898	1.63691458035588	1.32768736417605	1.67807190511264	3.31324585178756	3.37155886261196	3.33628338786443	2.93545974780529	3.16188768237689	3.27351588970212	1.93734439215023	1.55581615506164	1.32768736417605
chr7:87976301-87977655	0.594548549550354	0.855989697308481	0.678071905112638	2.36176835941915	1.7311832415722	2.02856915219677	1.0703893278914	1.20789285164133	0.863938450423972	0.815575428862573	1.16349873228288	0.443606651475615
chr3:125434686-125434988	0.594548549550354	0.632268215499513	0.443606651475615	1.1243281350022	0.992768430768924	1.65535182861255	0.863938450423972	0.613531652917927	0.863938450423972	0.641546029087524	0.773996325111173	0.722466024471091
chr10:80664207-80664801	1.32192809488736	1.40053792958373	0.871843648509318	2.76128527336162	2.84398384404833	2.81966818349646	3.08576455377831	2.98367769469807	2.58014548442338	1.85996954822103	2.11769504266975	2.03562390973072
chr4:101835288-101835923	1.63691458035588	1.46988597627446	1.72683121703249	3.54101915313356	3.41006969175638	3.04614178164472	3.02147972741045	3.16188768237689	3.23878685958712	1.50589092972996	1.46466826700344	1.32768736417605
chr1:201400398-201400898	0.863938450423972	1.36176835941915	1.20789285164133	2.54596836910529	2.28392177230762	3.13750352374994	2.39231742277876	1.50080205305716	1.18903382439002	2.26903314645524	1.89530262133331	1.75702324650746
chr1:201401796-201402143	1.08406426478847	1.36176835941915	1.47508488294878	2.34482849699744	2.60407132366886	2.99819550315325	2.08065766334523	1.91456452349394	0.863938450423972	2.32481060342048	1.89530262133331	2.50842865253186
chr1:201403919-201405730	2.78659636189081	2.87970576628229	3.0408924306469	4.71589337054761	4.92552476974757	5.26303440583379	4.64673869830785	4.02502879449152	3.68929916053589	4.47897180503294	4.26453643099903	3.84297883178833
chr4:76011013-76013137	3.76341157447001	3.55704241526372	3.95512678126137	5.58616424593091	5.70653055253812	5.80141736586591	6.26453643099903	5.98777561614291	6.33145442828201	4.33771109212829	4.40871186102943	4.1554254317472
chr4:76023042-76024563	2.0071955014042	1.76553474636298	2.0496307677246	3.4931349223055	3.79285535236249	3.89044669267991	4.17871464117544	4.00180224263399	4.66448284036468	2.48800077083407	2.4541758931858	2.47248777146274
chr4:76028129-76029617	2.93734439215023	2.30451104180995	2.67581593117227	4.40803246613065	4.38474058729238	4.83339613416323	4.84096670448742	5.13257684267001	5.79103261675567	3.09929520433778	3.09423606984577	2.77610398807316
chr4:76066433-76067927	0.918386234446348	0.799087306074004	1.31614574229336	1.93357263826102	1.65535182861255	2.66902676550963	2.41683974191283	2.74631276642546	2.33628338786443	1.23266075679027	1.26903314645524	1.41142624572647
chr3:113153342-113154200	0.443606651475615	0.443606651475615	0.565597175854225	1.8073549220576	1.89530262133331	2.48542682717024	2.62527048937469	1.98185265328974	1.87578006306849	0.815575428862573	0.918386234446348	1.15704371014558
chr1:156959497-156959857	0.594548549550354	0.6959938131099	0.505890929729958	1.78240856492737	2.21412480535285	2.32192809488736	1.0071955014042	0.765534746362977	0.443606651475615	0.443606651475615	0.622930350920177	0.722466024471091
chr6:17591248-17591851	1.02856915219677	1.43295940727611	1.77820857639809	3.12763327972587	2.98732086592925	3.40463068421761	3.08576455377831	3.79389588254888	4.09254574154357	1.4541758931858	0.918386234446348	0.956056652412403
chr8:129261860-129262350	0.443606651475615	0.505890929729958	0.443606651475615	1.8073549220576	1.65535182861255	2.08406426478847	1.64154602908752	0.970853654340484	1.32768736417605	0.641546029087524	0.622930350920177	0.584962500721156
chr3:37622807-37626472	1.18269229751619	1.16992500144231	1.0496307677246	3.60288440871842	3.29719141656586	3.76341157447001	5.84874811461196	5.73308313184512	5.61882595258744	2.3533232911629	2.72465027173297	2.47248777146274
chr2:217660874-217662179	0.918386234446348	1	0.782408564927373	2.0496307677246	1.57046293102604	1.81966818349646	1.59931779369823	1.70487196445635	1.68257329734758	1.55581615506164	1.63691458035588	1.48542682717024
chr2:217694828-217695693	0.594548549550354	0.903038270112912	0.565597175854225	1.8073549220576	2.33628338786443	2.33628338786443	1.83995958748953	1.4541758931858	0.669026765509631	1.16992500144231	1.37295209791183	0.722466024471091
chr4:155646253-155646486	0.526068811667588	0.443606651475615	0.443606651475615	0.799087306074004	1.11769504266975	1.50080205305716	0.863938450423972	0.970853654340484	1.18903382439002	0.443606651475615	0.53605290024021	0.443606651475615
chr3:56764946-56765745	0.978195629681652	1	1.0071955014042	3.07553263116736	3.23572705983806	3.08236196955747	3.98185265328974	3.38128337250378	3.88264304936184	1.03562390973072	1.04264433740849	1.62760683812965
chr14:77258251-77259493	0.594548549550354	0.799087306074004	0.565597175854225	0.948600847493356	1.22650852980868	2.12101540096137	2.20163386116965	1.36176835941915	0.863938450423972	2.23878685958712	1.790772037862	1.48542682717024
chr10:110340417-110341125	0.669026765509631	0.799087306074004	0.678071905112638	2.15380533607904	2.0036022366802	2.38404980679516	1.4594316186373	1.62293035092018	2.33628338786443	0.815575428862573	0.918386234446348	0.443606651475615
chr10:110395587-110396143	1.44890095114513	1.25096157353322	1.6507645591169	3.63226821549951	3.43429461795993	3.54596836910529	2.8094144442359	3.25550073314839	3.34056226902641	1.60407132366886	2.05658352836637	1.48542682717024
chr3:16398590-16401279	3.32337006906127	3.53356334821451	3.31469652565629	5.52418907844937	5.64645070648318	5.8293421939028	5.6450098843911	5.41515020542639	5.46890909211059	4.90207357931074	4.69376571221778	4.67863534782274
chr17:27805578-27806299	1.27500704749987	0.948600847493356	1.31614574229336	2.63691458035588	2.78450398292957	2.84197311892718	3.64038956005495	3.38128337250378	3.16671544496642	2.01077983875324	1.75274859140713	1.56071495447448
chr17:27807953-27809225	0.978195629681652	1.04264433740849	1.72683121703249	3.34056226902641	3.3547342399706	4.0071955014042	4.17152710603881	4.14241343787374	3.55458885167764	1.73984810269933	1.86393845042397	0.956056652412403
chr17:27810176-27811292	1.08406426478847	0.855989697308481	1.13093086982645	3.62527048937469	3.58736499093646	3.94204525991605	3.92124588858559	4.30888505741176	3.99095486039699	1.55581615506164	1.67807190511264	1.81966818349646
chr7:26158501-26158860	1.18269229751619	0.948600847493356	1.16992500144231	2.43295940727611	2.16027483140859	2.3533232911629	1.50589092972996	1.66448284036468	1.78240856492737	1.50589092972996	1.51096191927738	1.32768736417605
chr7:26166235-26167755	1.18269229751619	1.68257329734758	1.50589092972996	3.12763327972587	3.0686708106651	3.0071955014042	2.86393845042397	2.36457243229586	2.52356195605701	2.04614178164472	1.96347412397489	1.56071495447448
chr5:68368646-68370552	2.96532254836725	1.99276843076892	2.43028527297778	4.05571626351254	4.19298316997399	4.63343121035563	5.03254169727004	4.86046625851717	5.29314973674186	3.16349873228288	3.16671544496642	3.17152710603881
chr5:68371152-68372784	2.75488750216347	2.51096191927738	2.43028527297778	4.3819754785573	4.13750352374993	4.31324585178756	4.5981269599196	4.41142624572646	4.11186596386756	2.70043971814109	3.06522762277562	2.50842865253186
chr15:76574183-76575883	0.799087306074004	0.748461233004036	0.443606651475615	2.49825086752783	2.57773093149008	2.91647664443772	2.33913738491959	1.77820857639809	2.04614178164472	1.23266075679027	1.26903314645524	1.32768736417605
chr11:65773786-65774061	1.73552217729654	1.36176835941915	1.34482849699744	3.45285896471381	3.21878116778407	3.32048467801769	3.39506279951758	3.5909612413426	3.46597446450407	1.16992500144231	1.63691458035588	1.98550043030488
chr15:57785931-57786226	1.13093086982645	0.799087306074004	0.7311832415722	2.0036022366802	2.10433665981474	2.06350294230616	1.0071955014042	0.613531652917927	0.863938450423972	0.963474123974886	0.978195629681652	0.722466024471091
chr15:57796955-57798013	0.669026765509631	0.799087306074004	0.823749360308273	2.70708299177171	2.25096157353322	2.46988597627446	2.25701061820602	1.81557542886257	2.1243281350022	1.73984810269933	2.17312743348066	1.75702324650746
chr20:44614851-44616254	1.18269229751619	0.799087306074004	1.0496307677246	2.68032435684402	2.61823865559545	3.21567859660793	2.28688114778816	1.20789285164133	1.68257329734758	1.77820857639809	1.86393845042397	2.03562390973072
chr20:44660678-44660929	1.32192809488736	1.43295940727611	1.24488705912353	2.49825086752783	2.63226821549951	2.90689059560852	1.76553474636298	2.52606881166759	2.04614178164472	1.50589092972996	1.37295209791183	1.05658352836637
chrX:150879668-150881733	0.7311832415722	1.71369581484336	1.6507645591169	3.39369076418745	3.36317107711924	4.05484847699562	4.32553033156756	4.35191096110308	4.45285896471381	2.29865831556452	2.02502879449152	1.98550043030488
chr18:21069519-21069766	0.863938450423972	1.04264433740849	0.565597175854225	1.55581615506164	2.06350294230616	1.72683121703249	0.632268215499513	0.613531652917927	0.443606651475615	0.641546029087524	0.6959938131099	0.839959587489532
chr18:21084562-21085125	1.27500704749987	1	0.963474123974886	3.05311133645956	3.09761079662642	3.0071955014042	1.50589092972996	1.58496250072116	1.87578006306849	1.89917563048051	1.16349873228288	1.05658352836637
chr13:98489972-98490180	0.978195629681652	0.903038270112912	0.823749360308273	1.70043971814109	2.02502879449152	1.65535182861255	1.83995958748953	1.70487196445635	1.87578006306849	1.10433665981474	1.10433665981474	0.584962500721156
chr4:81567943-81568475	1.32192809488736	1.21412480535285	1.09085343045111	2.96162332828694	2.64616265715789	2.13750352374994	1.13093086982645	0.970853654340484	1.03562390973072	1.23266075679027	1.41683974191283	1.15704371014558
chr4:153519713-153521570	2.87970576628229	2.94110631094643	2.60880924267552	4.82883464946806	4.84096670448742	5.09634619899318	4.77925972037238	4.41142624572646	4.63807383718072	3.47767732756531	3.70154905694307	3
chr4:153522558-153523024	1.70487196445635	1.13093086982645	1.37851162325373	3.46858331700683	3.53729606709084	4.08746284125034	2.70929063572336	2.43562859405209	2.04614178164472	1.60407132366886	2.02502879449152	1.6959938131099
chr2:217439009-217440358	1.02856915219677	0.6959938131099	0.918386234446348	2.56071495447448	2.75915583380027	2.06350294230616	2.39231742277876	1.66448284036468	2.1243281350022	1.73984810269933	1.790772037862	1.62760683812965
chr3:71045675-71046378	0.799087306074004	0.443606651475615	0.443606651475615	1.52105073690096	1.62760683812965	1.44360665147561	1.68257329734758	1.91456452349394	1.78240856492737	0.641546029087524	0.622930350920177	0.722466024471091
chr1:59180675-59181358	0.7311832415722	0.6959938131099	0.622930350920177	1.9560566524124	1.22650852980868	1.58014548442338	1.59931779369823	1.15055967657538	1.18903382439002	1.40053792958373	0.6959938131099	0.956056652412403
chr12:62640572-62642931	2.63691458035588	2.63459326844576	2.20789285164133	4.29645740737124	4.21101219348551	4.7311832415722	3.40735275114004	3.74738739965272	3.99095486039699	2.32481060342048	2.86987140617771	2.68032435684402
chr12:62647283-62648566	2.38681094647222	2.14730669878029	1.87578006306849	4.6876206320849	4.68201139080069	4.72519581722666	3.16188768237689	3.39231742277876	2.92409988564074	3.13257684267001	2.799087306074	2.58014548442338
chr4:176839110-176840795	1.18269229751619	0.903038270112912	1.50589092972996	2.36176835941915	2.08406426478847	2.99819550315325	3.05311133645956	2.85199883711245	3.00898878322725	2.14404636961671	1.46466826700344	1.98550043030488
chr3:111683251-111685052	0.7311832415722	0.443606651475615	0.565597175854225	1.55581615506164	1.07724299893246	1.90689059560852	2.31324585178756	1.88362081628567	0.863938450423972	1.81966818349646	0.918386234446348	1.62760683812965
chr3:34018397-34019597	1.08406426478847	0.903038270112912	1.16992500144231	1.93357263826102	2.30158764660319	2.48542682717024	1.72246602447109	1.70487196445635	1.03562390973072	1.03562390973072	1.10433665981474	0.722466024471091
chr3:34056225-34057505	1.59931779369823	1.46988597627446	1.72683121703249	3.11769504266975	3.08746284125034	3.40463068421761	2.44095219802964	2.15704371014558	2.33628338786443	1.35049724708413	1.75274859140713	1.41142624572647
chr16:3031809-3033131	1.27500704749987	1.25096157353322	1.31614574229336	3.97085365434048	3.99909803370561	4.3327079336406	4.32553033156756	4.18428029441938	3.71479501111816	2.56071495447448	2.47508488294878	2.58014548442338
chr16:3059354-3060535	3.1243281350022	3.4594316186373	3.16992500144231	5.25550073314839	5.37920505996061	5.33449676839042	5.46008724011683	5.16791986555194	5.37573453858316	3.95233356636969	4.05311133645956	3.73768676140986
chr10:26822082-26822694	1.27500704749987	0.855989697308481	0.565597175854225	1.67355642399014	2.17951105027151	1.98913900736823	1.0071955014042	1.09761079662642	1.18903382439002	0.887525270741587	0.918386234446348	0.584962500721156
chr18:58791821-58792522	0.443606651475615	0.443606651475615	0.565597175854225	1.03562390973072	1.42223300068305	1.58014548442338	2.58255600301406	2.31614574229336	1.87578006306849	0.7311832415722	0.773996325111173	0.443606651475615
chr2:11775475-11775666	0.669026765509631	0.632268215499513	0.678071905112638	0.84799690655495	1.22650852980868	1.35049724708413	1.35614381022528	1.31034012061215	1.32768736417605	0.443606651475615	0.773996325111173	0.722466024471091
chr2:197191990-197192534	1.02856915219677	0.632268215499513	0.443606651475615	2.27202318906105	2.38404980679516	2.49825086752783	1.98185265328974	1.88362081628567	1.87578006306849	0.815575428862573	0.443606651475615	0.443606651475615
chr5:6736666-6737557	1.83187724119167	1.53106949272595	2.02856915219677	3.52606881166759	3.51601514700366	3.64270157183323	3.9297909977186	4.05571626351254	3.60999129521268	2.23878685958712	1.790772037862	1.15704371014558
chr17:16404281-16405187	1.23266075679027	0.855989697308481	0.782408564927373	2.34482849699744	2.69821847822441	2.7158933705476	3.69265037003553	3.60169651648096	3.49569516262407	1.6507645591169	0.978195629681652	1.32768736417605
chr7:47318146-47319305	1.73552217729654	1.62293035092018	1.50589092972996	3.16832111573972	3.36317107711924	3.16349873228288	2.78868571061353	3.01613970265525	2.68706068833989	1.35049724708413	1.71808758396052	1.62760683812965
chr4:150827422-150828487	0.443606651475615	0.948600847493356	0.871843648509318	2.57531233068744	2.36737106564853	2.84197311892718	2.64846544302731	2.62993940943954	2.73768676140986	0.963474123974886	1.37295209791183	1.15704371014558
chr2:127505234-127505604	0.669026765509631	0.632268215499513	0.678071905112638	1.52105073690096	1.36176835941915	1.94860084749336	0.941106310946432	0.53605290024021	0.863938450423972	0.443606651475615	0.773996325111173	0.443606651475615
chr2:127536757-127537421	1.08406426478847	0.575312330687437	0.443606651475615	1.4905701304462	2.23266075679027	2.30451104180995	1.55090066464752	1.50080205305716	1.18903382439002	0.7311832415722	1.04264433740849	1.05658352836637
chr12:58413875-58414919	0.594548549550354	0.575312330687437	0.823749360308273	2.15380533607904	2.02502879449152	2.20789285164133	1.4594316186373	1.77820857639809	1.32768736417605	0.815575428862573	1.04264433740849	0.956056652412403
chr19:13215541-13216292	0.669026765509631	1	0.622930350920177	2.66448284036468	2.44625622988956	3.21567859660793	4.0232553523003	3.54966917072649	3.40463068421761	1.50589092972996	0.918386234446348	1.24488705912353
chr10:52570646-52571350	0.594548549550354	0.799087306074004	0.782408564927373	1.9560566524124	1.75702324650746	1.84398384404833	1.68257329734758	1.73984810269933	2.40053792958373	1.55581615506164	1.37295209791183	1.41142624572647
chr6:167146380-167148499	2.27798474729977	2.44625622988956	2.29572302453997	4.26903314645524	4.74846123300404	4.77768271707355	3.66106547980695	3.38128337250378	3.12928301694497	2.74200621086674	2.86987140617771	2.89141918684608
chr6:167163819-167167075	2.93734439215023	2.6507645591169	3.25247621413522	5.12060077384517	5.02059109477325	5.33449676839042	4.82680268428583	4.39985467357243	4.77820857639809	3.95233356636969	3.7771566660045	4.11935617703968
chr1:114445882-114446883	1.13093086982645	0.903038270112912	0.871843648509318	1.9560566524124	2.26903314645524	2.06350294230616	2.39231742277876	2.85199883711245	2.52356195605701	0.7311832415722	1.04264433740849	0.956056652412403
chr1:66981813-66982961	0.594548549550354	0.748461233004036	0.443606651475615	1.9560566524124	1.62760683812965	2.0071955014042	1.59931779369823	1.40599235967584	0.443606651475615	0.641546029087524	0.773996325111173	0.443606651475615
chr7:140524149-140524867	0.7311832415722	0.632268215499513	0.565597175854225	1.24488705912353	1.07724299893246	1.08406426478847	1.83995958748953	1.03562390973072	1.18903382439002	0.815575428862573	0.773996325111173	1.05658352836637
chr5:36558551-36559105	0.443606651475615	0.575312330687437	0.565597175854225	1.35614381022528	1.4541758931858	1.68257329734758	2.25701061820602	2.07382023329167	1.57531233068744	0.641546029087524	0.6959938131099	0.443606651475615
chr1:62740329-62741016	0.863938450423972	0.6959938131099	0.871843648509318	1.78240856492737	1.91838623444635	2.13750352374994	2.41683974191283	1.77820857639809	2.46205231879643	0.887525270741587	0.978195629681652	0.722466024471091
chr8:99071309-99074109	1.59931779369823	1.43295940727611	1.20789285164133	3.27649666564036	2.79701297783614	2.73984810269933	2.22958792274065	2.23878685958712	2.19849415363908	2.14404636961671	2.799087306074	2.54349588342577
chr1:16451419-16452250	1.27500704749987	0.799087306074004	0.565597175854225	2.11103131238874	1.95977015521147	1.77399632511117	0.941106310946432	0.765534746362977	0.669026765509631	1.60407132366886	1.790772037862	2.47248777146274
chr13:95250790-95252137	0.918386234446348	0.799087306074004	0.963474123974886	3.74523733212975	3.96254902292306	4.09169983413681	3.3305584000308	2.93734439215023	2.1243281350022	2.38128337250378	2.58496250072116	1.56071495447448
chr13:95279800-95282293	2.48800077083407	2.39506279951758	2.68929916053589	4.58916423669977	4.7076352195453	4.71918344048179	3.30305008468167	3.07553263116736	2.40053792958373	2.84599177066457	3.15218341905505	2.64846544302731
chr17:20307332-20308505	0.863938450423972	1	0.963474123974886	2.92789645372882	3.19219416528334	3.605257262939	3.0686708106651	3.80219321694183	3.40463068421761	1.10433665981474	1.10433665981474	1.24488705912353
chr5:102873515-102873919	0.526068811667588	0.505890929729958	0.565597175854225	1.32192809488736	1.32768736417605	1.35049724708413	0.790772037862	1.03562390973072	0.669026765509631	0.641546029087524	0.918386234446348	0.443606651475615
chr9:2125455-2127114	1.23266075679027	1.32768736417605	1.47508488294878	3.21878116778407	3.24488705912353	3.22342254993494	3.03738222200308	3	2.96716860753263	1.29278174922785	1.46466826700344	0.722466024471091
chr20:25313655-25314001	2.27798474729977	1.94485844580754	2.55090066464752	4.10936055940423	3.98367769469807	4.44493204894218	4.42894634476948	4.5077946401987	5.26753579806873	1.4541758931858	1.82781902461732	2.39506279951758
chr7:138170980-138172229	0.443606651475615	0.748461233004036	0.871843648509318	2.0496307677246	2.26903314645524	2.4276061727819	2.33913738491959	2.56803210477128	3.30742852519225	1.23266075679027	0.918386234446348	0.839959587489532
chr17:42038019-42039742	1.27500704749987	1.25096157353322	0.823749360308273	2.91456452349394	3.22804904788446	3.611172380044	3.9297909977186	3.35614381022528	3.0496307677246	1.6507645591169	2.62760683812965	2.50842865253186
chr11:3733059-3734495	1.52606881166759	1	1.41142624572647	3.50969584193339	3.60050764534579	3.20633064787105	3.17632277264046	3.06177619758669	2.78659636189081	1.73984810269933	1.51096191927738	1.75702324650746
chr11:3764332-3764779	0.918386234446348	0.948600847493356	0.443606651475615	1.7311832415722	2.06350294230616	1.86393845042397	0.790772037862	1.58496250072116	0.863938450423972	0.887525270741587	1.26903314645524	0.839959587489532
chr5:131674186-131674522	0.526068811667588	0.443606651475615	0.443606651475615	0.895302621333307	1.22650852980868	1.46988597627446	0.53605290024021	0.53605290024021	0.443606651475615	0.443606651475615	0.443606651475615	0.584962500721156
chr7:74354875-74355946	0.978195629681652	1	1.6507645591169	3.11769504266975	3.0071955014042	3.51222688651396	3.1906148602095	2.38956681176273	1.87578006306849	1.81966818349646	1.55581615506164	1.15704371014558
chr1:77671933-77673533	1.08406426478847	1.09085343045111	1.13093086982645	2.78868571061353	2.877744249949	2.72900887033786	2.1407786557828	1.84799690655495	2.52356195605701	1.29278174922785	1.59454854955035	1.48542682717024
chr1:27689313-27690612	0.594548549550354	0.799087306074004	0.622930350920177	1.9560566524124	1.87184364850932	2.33628338786443	2.62527048937469	3.03033607837096	2.83390207666916	1.10433665981474	1.26903314645524	1.15704371014558
chrX:29528011-29528985	0.799087306074004	0.903038270112912	0.782408564927373	1.78240856492737	1.87184364850932	1.86393845042397	2.58255600301406	2.70708299177171	3.20320115631661	1.29278174922785	0.773996325111173	0.443606651475615
chr11:45525365-45526026	0.594548549550354	0.505890929729958	0.443606651475615	2.27202318906105	1.98185265328974	1.68257329734758	1.35614381022528	0.970853654340484	1.18903382439002	1.40053792958373	1.04264433740849	1.15704371014558
chr15:25365787-25366900	0.7311832415722	0.6959938131099	0.678071905112638	2.17312743348066	2.16027483140859	2.28983446517751	1.76553474636298	1.31034012061215	2.40053792958373	0.963474123974886	0.622930350920177	0.722466024471091
chr4:80462063-80462970	0.863938450423972	0.6959938131099	0.782408564927373	1.4905701304462	1.32768736417605	1.58014548442338	0.632268215499513	0.970853654340484	0.443606651475615	0.7311832415722	0.918386234446348	0.584962500721156
chr1:151174896-151176294	1.92219784839637	1.84799690655495	1.70487196445635	3.60999129521268	3.63459326844576	3.7279204545632	4.11852584893567	3.5385381636298	4.03210084316702	2.46205231879643	2.49825086752783	3.02502879449152
chr7:50298644-50300747	2.87970576628229	2.20789285164133	2.29572302453997	4.24488705912353	4.268284666521	4.43762724831895	2.66902676550963	2.70708299177171	1.68257329734758	2.29865831556452	2.62760683812965	1.6959938131099
chr2:143402169-143402792	0.978195629681652	0.6959938131099	0.871843648509318	2.0496307677246	1.89530262133331	2.56559717585422	1.25096157353322	0.839959587489532	1.57531233068744	1.16992500144231	1.21412480535285	1.05658352836637
chr6:53504380-53505070	0.978195629681652	0.948600847493356	1.20789285164133	2.48284828306847	2.31903981556254	2.88557436437143	1.94860084749336	1.70487196445635	2.04614178164472	0.815575428862573	1.16349873228288	1.15704371014558
chr1:185600881-185601879	0.669026765509631	0.748461233004036	0.871843648509318	3.01970191444255	3.05831649559082	3.28095631383106	3.0686708106651	2.54596836910529	2.87970576628229	0.963474123974886	1.32192809488736	1.05658352836637
chr8:60702062-60703904	1.13093086982645	1.21412480535285	0.622930350920177	2.57531233068744	2.65764000520782	2.18903382439002	2.82781902461732	2.78240856492737	2.68706068833989	0.641546029087524	1.55581615506164	1.15704371014558
chr2:225112415-225113235	1.36176835941915	1.59454854955035	1.34482849699744	2.90303827011291	2.78450398292957	2.62993940943954	3.27649666564036	3.14730669878029	2.83390207666916	2.48800077083407	2.58496250072116	1.81966818349646
chr3:128799677-128800897	3.38818953715608	3.23419472295381	3.36457243229586	5.26040209302579	5.35120427725799	5.25058266478754	4.97865326490861	5.01435529297707	5.52073652693764	3.34340782229781	3.09423606984577	3.17152710603881
chr1:84632548-84633466	0.863938450423972	1.25096157353322	0.678071905112638	2.02502879449152	2.25096157353322	1.86393845042397	1.25096157353322	1.31034012061215	1.68257329734758	1.10433665981474	0.773996325111173	1.41142624572647
chr20:34769645-34772305	0.978195629681652	0.903038270112912	0.7311832415722	1.70043971814109	1.91838623444635	2.02856915219677	3.4931349223055	3.68144926531496	3.76447355099267	1.10433665981474	0.918386234446348	1.05658352836637
chr6:127403097-127405290	1.73552217729654	1.46988597627446	1.16992500144231	3.25701061820602	3.55949181320504	3.73443866613717	3.9560566524124	4.08491465976794	4.01167453338092	1.73984810269933	2.17312743348066	1.6959938131099
chr6:37872268-37872750	1.44890095114513	1.36176835941915	0.918386234446348	2.43295940727611	2.68481873755322	2.51096191927738	1.94860084749336	2.15704371014558	1.57531233068744	1.23266075679027	0.978195629681652	0.722466024471091
chr15:77384348-77384595	0.7311832415722	0.632268215499513	0.505890929729958	1.42223300068305	1.32768736417605	1.25701061820602	0.53605290024021	0.53605290024021	0.443606651475615	0.815575428862573	0.918386234446348	0.839959587489532
chr21:35423520-35424068	1.13093086982645	1.53106949272595	0.963474123974886	3.23725777090037	3.02856915219677	3.13750352374994	0.790772037862	0.839959587489532	1.32768736417605	1.10433665981474	1.32192809488736	0.584962500721156
chr7:74133976-74135002	2.63691458035588	2.35895882583233	2.67581593117227	4.2637856138908	4.30231905094883	4.42290574261218	4.58676474335514	5.04483123344781	4.97131362406888	1.60407132366886	1.86393845042397	2.39506279951758
chr10:49166072-49166744	2.54596836910529	2.18586654531133	1.92219784839637	3.79181407116183	3.99367436175058	3.79181407116183	3.85798099512757	4.23112515787905	4.14974711950468	2.58496250072116	2.86987140617771	2.97452931248388
chr14:35198100-35198396	0.443606651475615	0.575312330687437	0.443606651475615	1.28095631383106	1.51601514700366	2.04614178164472	1.19534759832222	1.70487196445635	1.03562390973072	0.7311832415722	0.443606651475615	0.722466024471091
chr5:122882974-122883240	1.02856915219677	1.09085343045111	1.0071955014042	2.02502879449152	2.04264433740849	2.08406426478847	1.68257329734758	2.31614574229336	2.46205231879643	1.23266075679027	1.26903314645524	0.956056652412403
chr16:31022498-31023075	1.40599235967584	1.13093086982645	1.37851162325373	3.50969584193339	3.57288966842058	3.36737106564853	4.52481592835751	4.89433274227769	4.96023367169445	2.01077983875324	1.75274859140713	2.26903314645524
chr4:78299100-78300118	0.863938450423972	0.748461233004036	0.678071905112638	1.64616265715789	1.82781902461732	1.55090066464752	3.35614381022528	3.01613970265525	3.27351588970212	1.16992500144231	0.773996325111173	1.32768736417605
chr5:57243130-57244200	0.863938450423972	1	1.0496307677246	1.42223300068305	2.10433665981474	2.18903382439002	2.60407132366886	2.62993940943954	2.33628338786443	0.815575428862573	0.773996325111173	0.443606651475615
chr22:17779508-17779731	1.40599235967584	1.89530262133331	1.92219784839637	3.28540221886225	3.4867143730307	3.55213110825378	1.91456452349394	2.01077983875324	1.32768736417605	1.93734439215023	2.08746284125034	1.75702324650746
chr12:65812026-65812564	0.443606651475615	0.443606651475615	0.443606651475615	1.91073266190291	1.75702324650746	1.38404980679516	1.25096157353322	1.25701061820602	0.669026765509631	0.443606651475615	0.6959938131099	0.443606651475615
chr15:51111497-51112454	0.7311832415722	0.903038270112912	0.782408564927373	1.83592407425438	2.16027483140859	1.77399632511117	2.93545974780529	3.18903382439002	3.58255600301406	2.01077983875324	1.75274859140713	1.48542682717024
chr15:51179872-51180582	0.978195629681652	1.29278174922785	1.13093086982645	3.22804904788446	3.83390207666916	3.93168305705981	2.64846544302731	2.95233356636969	2.78659636189081	1.35049724708413	1.55581615506164	1.15704371014558
chr6:14889276-14890408	0.669026765509631	1.09085343045111	1.28095631383106	2.44890095114513	3.05831649559082	2.85199883711245	2.75060650483559	2.96901230751632	3.40463068421761	1.16992500144231	1.51096191927738	1.05658352836637
chr10:7313745-7314850	2.0071955014042	1.76553474636298	1.6507645591169	3.69710657447697	3.72574115650395	3.5385381636298	1.72246602447109	2.88752527074159	2.68706068833989	1.81966818349646	1.82781902461732	2.3533232911629
chrX:130114021-130114578	1.48542682717024	1.81966818349646	1.6507645591169	3.37573453858316	3.0686708106651	3.41278152533848	3.23419472295381	3.34482849699744	3.43562859405209	1.77820857639809	2.35895882583233	2.22650852980868
chr14:67513112-67514548	1.73552217729654	1.94485844580754	2.09085343045111	3.13750352374994	3.29719141656586	3.92694824794977	4.16430358309365	2.90303827011291	2.83390207666916	2.23878685958712	2.35895882583233	2.08746284125034
chr7:140738084-140738729	0.443606651475615	0.443606651475615	0.565597175854225	0.992768430768924	1.57046293102604	2.17312743348066	1.50589092972996	1.15055967657538	1.68257329734758	0.963474123974886	0.773996325111173	0.443606651475615
chr11:117089781-117090207	0.594548549550354	0.6959938131099	0.443606651475615	2.39780296186249	2.68481873755322	2.38404980679516	2.01435529297707	2.34198574722862	2.63459326844576	0.443606651475615	0.6959938131099	1.15704371014558
chr11:117092739-117093440	1.80322703643493	1.43295940727611	1.6507645591169	3.74523733212975	3.83390207666916	3.86393845042397	3.57410150808939	3.56071495447448	3.99095486039699	1.73984810269933	1.51096191927738	1.56071495447448
chr2:43010997-43011350	1.56071495447448	1.04264433740849	0.823749360308273	2.32768736417605	2.47508488294878	2.32192809488736	1.72246602447109	1.20789285164133	1.78240856492737	1.10433665981474	1.51096191927738	1.32768736417605
chr15:89317211-89317820	0.799087306074004	1.13093086982645	0.963474123974886	1.78240856492737	2.08406426478847	2.38404980679516	0.632268215499513	0.6959938131099	0.443606651475615	1.16992500144231	1.21412480535285	1.48542682717024
chr1:156720707-156721847	0.978195629681652	0.903038270112912	0.678071905112638	3.05311133645956	2.85598969730848	2.4276061727819	2.28688114778816	3.04614178164472	3.63691458035588	1.10433665981474	1.21412480535285	1.15704371014558
chr1:24890825-24891310	0.443606651475615	0.632268215499513	1.0071955014042	1.61353165291793	1.32768736417605	1.86393845042397	1.41142624572647	0.910732661902913	0.863938450423972	2.14404636961671	1.59454854955035	1.9297909977186
chr7:12566815-12568053	1.02856915219677	0.6959938131099	0.678071905112638	3.12763327972587	3.0071955014042	3.38266725274504	3.13093086982645	2.70708299177171	3.00898878322725	1.10433665981474	1.55581615506164	1.75702324650746
chr2:24401172-24401897	0.594548549550354	0.6959938131099	0.443606651475615	1.55581615506164	1.75702324650746	1.94860084749336	2.22958792274065	2.74631276642546	2.26903314645524	0.963474123974886	1.10433665981474	0.443606651475615
chr20:36228006-36230639	1.08406426478847	0.799087306074004	1.0496307677246	3.06350294230616	3.39506279951758	3.3743439890385	4.14159627838382	3.76659516172927	3.96993327469786	1.85996954822103	2.74416109557041	1.87578006306849
chr11:85844555-85844813	0.7311832415722	0.799087306074004	0.443606651475615	1.4594316186373	1.07724299893246	1.11769504266975	0.863938450423972	0.970853654340484	0.863938450423972	0.963474123974886	0.443606651475615	0.722466024471091
chr9:108158623-108159152	1.52606881166759	1.43295940727611	0.871843648509318	2.74846123300404	2.44625622988956	2.62993940943954	3.11603199344711	2.62993940943954	2.96716860753263	1.81966818349646	1.37295209791183	1.62760683812965
chr9:108160443-108161505	2.65306001710456	2.39506279951758	1.70487196445635	4.39917109381982	4.51349074558812	4.25247621413522	5.11186596386756	4.93121027480393	5.2149019101607	2.29865831556452	2.98732086592925	2.43295940727611
chr9:108162783-108163859	1.40599235967584	1.25096157353322	1.20789285164133	2.97452931248388	2.69821847822441	2.6915341649192	2.39231742277876	3	2.63459326844576	1.29278174922785	1.99638874644762	1.24488705912353
chr2:197925357-197925761	0.863938450423972	0.505890929729958	0.443606651475615	1.38956681176273	1.4541758931858	1.38404980679516	1.35614381022528	1.40599235967584	1.18903382439002	1.23266075679027	1.21412480535285	0.956056652412403
chr2:197943928-197945265	0.594548549550354	0.575312330687437	0.443606651475615	1.4594316186373	1.87184364850932	2.10097764772482	2.58255600301406	2.52606881166759	1.96347412397489	1.03562390973072	1.46466826700344	0.956056652412403
chr2:197985096-197985580	0.594548549550354	0.443606651475615	0.443606651475615	1.28095631383106	1.15055967657538	1.0496307677246	1.59931779369823	1.36176835941915	1.32768736417605	0.641546029087524	0.6959938131099	0.722466024471091
chr2:197991463-197994178	2.16027483140859	2.22650852980868	1.94485844580754	3.69710657447697	3.63459326844576	3.72246602447109	3.6507645591169	3.62175885670973	3.46597446450407	2.88362081628567	2.64616265715789	2.71369581484336
chr2:197998312-197999048	0.594548549550354	0.748461233004036	0.565597175854225	1.32192809488736	1.48542682717024	1.46988597627446	1.4594316186373	1.91456452349394	1.78240856492737	0.545968369105293	0.918386234446348	1.24488705912353
chr6:14943196-14943528	0.863938450423972	0.575312330687437	0.622930350920177	1.4594316186373	2.16027483140859	2.06350294230616	1.59931779369823	1.20789285164133	1.03562390973072	0.887525270741587	0.773996325111173	0.722466024471091
chr6:14943529-14944108	0.526068811667588	0.575312330687437	0.622930350920177	1.32192809488736	1.39506279951758	1.35049724708413	2.1407786557828	0.910732661902913	0.669026765509631	0.641546029087524	0.918386234446348	0.839959587489532
chr6:14945816-14947801	2.36737106564853	2.52857131887076	2.6507645591169	4.34198574722862	4.43895814789755	4.21955576916691	3.82068956055921	3	3.52606881166759	2.82578562746479	2.40599235967584	2.89141918684608
chr6:14996810-14997231	0.669026765509631	0.575312330687437	0.565597175854225	1.4905701304462	1.85199883711245	1.94860084749336	1.13093086982645	1.91456452349394	1.03562390973072	0.815575428862573	0.622930350920177	0.956056652412403
chr10:6254287-6254736	1.13093086982645	0.855989697308481	1.0071955014042	2.0496307677246	2.10433665981474	1.81966818349646	1.35614381022528	1.03562390973072	1.68257329734758	0.443606651475615	0.6959938131099	1.32768736417605
chrX:23662302-23663149	0.7311832415722	0.575312330687437	0.622930350920177	1.61353165291793	1.95977015521147	2.25701061820602	1.50589092972996	1.31034012061215	1.18903382439002	0.7311832415722	0.773996325111173	0.443606651475615
chr12:7601147-7602653	2.03210084316702	1.68257329734758	1.85199883711245	3.29425313644451	3.33913738491959	3.84699468696557	3.39506279951758	3.17632277264046	3.49569516262407	1.85996954822103	1.21412480535285	1.15704371014558
chr1:185160004-185160426	0.669026765509631	0.6959938131099	0.443606651475615	1.91073266190291	1.98185265328974	1.63226821549951	1.91456452349394	2.68929916053589	1.87578006306849	0.7311832415722	0.84799690655495	1.05658352836637
chrX:17738778-17739286	0.669026765509631	0.632268215499513	0.782408564927373	1.64616265715789	1.7311832415722	1.65535182861255	1.30451104180995	1.50080205305716	1.78240856492737	0.443606651475615	0.622930350920177	0.584962500721156
chr10:78915031-78915586	0.7311832415722	0.505890929729958	0.505890929729958	1.08406426478847	1.42223300068305	1.55090066464752	0.53605290024021	0.910732661902913	0.443606651475615	0.545968369105293	0.978195629681652	0.584962500721156
chr15:72833309-72834006	0.594548549550354	0.575312330687437	0.678071905112638	1.83592407425438	1.70487196445635	1.50080205305716	1.83995958748953	2.01077983875324	1.4541758931858	0.7311832415722	0.622930350920177	0.956056652412403
chr21:38766795-38768893	3.44890095114513	2.96532254836725	3.18903382439002	5.16952419715	5.41481206056585	5.44294349584873	4.69932952567316	4.37642931106992	4.40667271575583	3.17951105027151	3.03386345186628	3.36597242759338
chr21:38780625-38781414	1.18269229751619	1.25096157353322	1.16992500144231	3.29425313644451	3.27052894238072	3.28095631383106	4.04788732939655	3.49569516262407	4.11186596386756	1.6959938131099	1.59454854955035	1.48542682717024
chr6:45644995-45645744	0.594548549550354	0.632268215499513	0.678071905112638	2.15380533607904	1.94110631094643	2.38404980679516	1.19534759832222	1.58496250072116	1.78240856492737	0.815575428862573	1.21412480535285	1.05658352836637
chrX:64271610-64273153	0.443606651475615	0.575312330687437	0.565597175854225	1.52105073690096	1.32768736417605	1.65535182861255	2.88362081628567	2.8011586560937	3.30742852519225	0.443606651475615	0.622930350920177	0.722466024471091
chr8:97135022-97135350	0.669026765509631	0.575312330687437	0.443606651475615	1.16349873228288	1.22650852980868	1.55090066464752	0.790772037862	0.53605290024021	0.443606651475615	0.443606651475615	0.622930350920177	0.443606651475615
chr9:123574223-123575381	1.13093086982645	0.903038270112912	0.823749360308273	2.19534759832222	2.33628338786443	2.3533232911629	3.56315813040281	2.96901230751632	4.09254574154357	0.815575428862573	0.84799690655495	0.722466024471091
chr7:128176567-128177054	0.863938450423972	1.59454854955035	0.7311832415722	2.49825086752783	2.877744249949	3.11935617703968	2.98732086592925	2.66902676550963	2.1243281350022	1.40053792958373	1.89530262133331	1.62760683812965
chr7:128180607-128180875	0.978195629681652	0.6959938131099	0.918386234446348	2.02502879449152	1.94110631094643	1.32192809488736	1.41142624572647	0.765534746362977	0.863938450423972	1.16992500144231	1.26903314645524	1.41142624572647
chr11:63769835-63770687	0.799087306074004	0.948600847493356	0.443606651475615	0.895302621333307	1.75702324650746	1.29278174922785	1.25096157353322	1.4541758931858	1.18903382439002	1.23266075679027	0.978195629681652	0.956056652412403
chr11:63784029-63785586	0.7311832415722	0.632268215499513	0.565597175854225	1.75702324650746	2.02502879449152	1.81966818349646	2.11103131238874	2.23878685958712	2.19849415363908	1.35049724708413	1.32192809488736	0.839959587489532
chr5:91417088-91417387	0.443606651475615	0.505890929729958	0.622930350920177	1.03562390973072	1.07724299893246	1.15704371014558	1.0071955014042	0.53605290024021	0.443606651475615	0.641546029087524	0.6959938131099	0.722466024471091
chr10:70579726-70579994	0.863938450423972	1.13093086982645	1.0071955014042	2.0703893278914	1.98185265328974	2.18903382439002	1.80322703643493	2.5033487351675	2.1243281350022	1.29278174922785	0.773996325111173	0.956056652412403
chr1:87199472-87199825	1.23266075679027	1.21412480535285	1.0496307677246	2.15380533607904	2.50589092972996	2.08406426478847	1.30451104180995	2.29278174922785	1.57531233068744	1.50589092972996	1.16349873228288	1.41142624572647
chr14:38989927-38991143	0.7311832415722	1.29278174922785	0.782408564927373	1.4594316186373	2.19849415363908	2.38404980679516	2.84599177066457	2.78240856492737	3.37295209791183	1.35049724708413	1.37295209791183	1.15704371014558
chr17:58526606-58529190	4.00809242094872	4.63633460244218	4.42961596420174	6.90929308582382	6.79701297783614	6.86666075081999	6.70418032292583	6.76128527336162	6.5318492857512	5.31397137105902	5.3305584000308	4.74254523386605
chr9:86284554-86285860	1.13093086982645	1.29278174922785	0.782408564927373	2.73552217729654	3.0071955014042	2.76341157447001	2.76977173924945	3.33199177823206	3.52606881166759	1.29278174922785	1.51096191927738	1.56071495447448
chr1:67341731-67342493	1.97819562968165	1.79493566280354	1.6507645591169	3.23725777090037	3.58014548442338	3.32048467801769	2.88362081628567	3	2.63459326844576	2.07724299893246	2.70708299177171	2.89141918684608
chr9:125513353-125514289	1.83187724119167	1.46988597627446	1.62293035092018	2.96162332828694	3.09761079662642	3.41278152533848	4.05571626351254	3.61235249875266	3.88264304936184	1.4541758931858	2.22958792274065	1.87578006306849
chr9:125560690-125562365	0.918386234446348	0.6959938131099	0.622930350920177	1.70043971814109	2.04264433740849	1.77399632511117	3.22032995487956	3.01613970265525	3.76447355099267	0.963474123974886	0.978195629681652	1.62760683812965
chr8:40118346-40120804	2.4276061727819	1.73984810269933	2.22650852980868	3.45285896471381	3.87970576628229	4.08746284125034	3.22032995487956	2.98367769469807	3.30742852519225	3.42492208821069	3.1811025507538	3.34624777408278
chr9:111849330-111849742	0.799087306074004	0.855989697308481	0.622930350920177	1.32192809488736	1.62760683812965	1.68257329734758	0.632268215499513	0.6959938131099	0.863938450423972	0.963474123974886	0.773996325111173	1.05658352836637
chr16:69094542-69095472	0.918386234446348	0.855989697308481	0.505890929729958	1.98185265328974	1.29278174922785	1.52606881166759	1.35614381022528	1.73984810269933	1.18903382439002	1.40053792958373	2.05658352836637	1.48542682717024
chr3:196378209-196378734	0.594548549550354	0.799087306074004	0.678071905112638	2.36176835941915	2.31903981556254	2.10097764772482	1.91456452349394	2.76341157447001	3.34056226902641	0.443606651475615	0.443606651475615	0.443606651475615
chr3:112539881-112541269	0.594548549550354	0.948600847493356	1.0071955014042	1.64616265715789	2.08406426478847	2.56559717585422	2.25701061820602	2.21412480535285	1.78240856492737	1.10433665981474	1.37295209791183	0.956056652412403
chr12:92278280-92278756	0.443606651475615	0.6959938131099	0.565597175854225	1.16349873228288	1.07724299893246	1.22650852980868	1.13093086982645	1.4541758931858	1.32768736417605	0.641546029087524	0.443606651475615	0.443606651475615
chr12:109967525-109968880	0.526068811667588	0.505890929729958	0.443606651475615	1.61353165291793	1.54596836910529	1.84398384404833	1.94860084749336	2.26603689399532	2.26903314645524	1.10433665981474	0.622930350920177	0.443606651475615
chr12:109972734-109973909	0.7311832415722	0.748461233004036	0.565597175854225	1.75702324650746	1.77820857639809	2.17312743348066	3.0686708106651	2.72683121703249	2.04614178164472	0.7311832415722	0.84799690655495	0.584962500721156
chr6:82030522-82032113	1.32192809488736	0.748461233004036	0.918386234446348	2.51349074558812	2.61823865559545	2.28983446517751	2.28688114778816	2.41413553298445	2.40053792958373	1.10433665981474	1.790772037862	0.956056652412403
chr6:82070633-82073062	2.95233356636969	2.46205231879643	2.26002565596146	4.09339115325301	4.16108148227718	4.47313748777226	4.89578731646331	5.01435529297707	5.40735275114004	2.94110631094643	3.36317107711924	3.75381844317354
chr20:49272520-49272948	1.32192809488736	0.505890929729958	0.443606651475615	2.13422093976063	2.02502879449152	2.10097764772482	2.28688114778816	1.73984810269933	2.40053792958373	0.545968369105293	0.53605290024021	0.722466024471091
chr22:29932088-29932597	0.918386234446348	0.948600847493356	1.0496307677246	2.27202318906105	2.04264433740849	2.06350294230616	2.4905701304462	2.78240856492737	2.58014548442338	1.35049724708413	1.55581615506164	1.48542682717024
chr9:3385594-3386225	0.443606651475615	0.443606651475615	0.782408564927373	2.28983446517751	2.56315813040281	3.22342254993494	2.17312743348066	2.13093086982645	2.52356195605701	0.815575428862573	0.622930350920177	0.722466024471091
chr22:50692485-50693790	0.863938450423972	1.04264433740849	0.918386234446348	1.93357263826102	2.04264433740849	2.30451104180995	2.7311832415722	2.31614574229336	3.16671544496642	1.50589092972996	1.51096191927738	1.15704371014558
chr3:148823090-148823576	0.443606651475615	0.443606651475615	0.505890929729958	0.748461233004036	0.773996325111173	1.44360665147561	1.68257329734758	2.07382023329167	1.96347412397489	1.03562390973072	0.443606651475615	0.722466024471091
chr16:55281264-55282772	0.443606651475615	0.443606651475615	0.443606651475615	2.15380533607904	2.08406426478847	1.90689059560852	1.4594316186373	1.31034012061215	1.4541758931858	1.10433665981474	1.04264433740849	1.41142624572647
chr7:47529374-47529687	0.918386234446348	1.04264433740849	0.622930350920177	1.98185265328974	1.94110631094643	1.799087306074	0.53605290024021	1.15055967657538	1.32768736417605	0.887525270741587	0.84799690655495	1.56071495447448
chr13:31110404-31112043	0.978195629681652	1.09085343045111	1.16992500144231	2.0036022366802	2.57773093149008	2.96716860753263	2.97085365434048	3.22958792274065	1.87578006306849	2.95977015521147	2.6667565918848	2.68032435684402
chr6:7304928-7305593	0.594548549550354	0.6959938131099	0.443606651475615	2.25398926623079	2.43028527297778	1.92599941855622	2.17312743348066	1.62293035092018	1.96347412397489	0.443606651475615	0.773996325111173	0.584962500721156
chr1:213067486-213067688	0.669026765509631	0.632268215499513	0.782408564927373	1.1243281350022	1.22650852980868	1.65535182861255	1.25096157353322	1.31034012061215	1.03562390973072	0.545968369105293	0.773996325111173	0.584962500721156
chr2:134638983-134639526	0.443606651475615	0.443606651475615	0.443606651475615	1.35614381022528	1.07724299893246	1.65535182861255	1.41142624572647	1.03562390973072	0.443606651475615	0.7311832415722	1.10433665981474	0.584962500721156
chr20:2706086-2707765	0.594548549550354	0.855989697308481	0.782408564927373	1.78240856492737	1.98185265328974	1.799087306074	2.36457243229586	1.81557542886257	2.1243281350022	1.03562390973072	1.21412480535285	2.08746284125034
chr3:196154819-196155322	0.863938450423972	1.04264433740849	0.823749360308273	1.83592407425438	2.26903314645524	1.75274859140713	3.02147972741045	3.21567859660793	3.52606881166759	1.55581615506164	1.86393845042397	1.9297909977186
chr17:60654320-60654940	0.526068811667588	0.575312330687437	0.443606651475615	1.1243281350022	1.29278174922785	2.0071955014042	0.713695814843359	1.03562390973072	0.669026765509631	0.963474123974886	0.443606651475615	0.443606651475615
chr17:60659876-60661084	1.18269229751619	1.25096157353322	1.59454854955035	3.34908214639109	3.18269229751619	3.83086375675176	3.11603199344711	2.36457243229586	2.46205231879643	1.10433665981474	1.32192809488736	1.62760683812965
chr17:60668092-60669169	0.594548549550354	0.748461233004036	0.622930350920177	1.88362081628567	1.91838623444635	1.86393845042397	2.41683974191283	2.07382023329167	1.78240856492737	0.963474123974886	0.918386234446348	0.722466024471091
chr16:81748429-81749058	2.30158764660319	2.22650852980868	2.18903382439002	3.69710657447697	3.91934008244201	3.94204525991605	3.1906148602095	2.26603689399532	1.96347412397489	2.07724299893246	2.02502879449152	1.56071495447448
chr16:81757814-81758710	1.59931779369823	1.81966818349646	2.09085343045111	3.25701061820602	3.53729606709084	3.78659636189081	3.66106547980695	3.75702324650746	4.18665901720211	2.17632277264046	1.82781902461732	2.08746284125034
chr10:77007951-77008871	0.443606651475615	0.443606651475615	0.565597175854225	0.799087306074004	1.4541758931858	1.63226821549951	1.72246602447109	2.21412480535285	1.68257329734758	0.7311832415722	0.773996325111173	0.956056652412403
chr12:108871171-108872381	1.18269229751619	0.903038270112912	0.7311832415722	2.0703893278914	2.38404980679516	1.70487196445635	1.68257329734758	1.36176835941915	2.04614178164472	1.10433665981474	1.55581615506164	0.956056652412403
chr3:14353354-14354039	0.863938450423972	0.903038270112912	0.871843648509318	1.8073549220576	1.94110631094643	2.12101540096137	2.8094144442359	3.28243980500639	3.40463068421761	1.85996954822103	1.75274859140713	1.32768736417605
chr4:106690456-106690946	0.7311832415722	0.575312330687437	0.443606651475615	1.16349873228288	1.07724299893246	1.44360665147561	1.35614381022528	1.70487196445635	2.46205231879643	0.963474123974886	1.16349873228288	0.443606651475615
chr2:47862062-47863208	0.799087306074004	0.948600847493356	0.871843648509318	2.38128337250378	2.65764000520782	2.46988597627446	1.72246602447109	1.20789285164133	1.87578006306849	0.7311832415722	1.41683974191283	1.24488705912353
chr19:49715839-49716513	0.863938450423972	0.799087306074004	0.622930350920177	2.13422093976063	1.95977015521147	2.20789285164133	2.84599177066457	3.09085343045111	2.68706068833989	0.7311832415722	0.6959938131099	1.24488705912353
chr13:22960372-22962450	1.27500704749987	1.89530262133331	1.37851162325373	3.12763327972587	3.31324585178756	3.1554254317472	3.60762622084549	3.67129337248158	3.23878685958712	2.78450398292957	3.26153081524341	2.68032435684402
chr14:103259062-103261338	2.27798474729977	1.94485844580754	2.67581593117227	4.71918344048179	4.90881290773955	5.1811025507538	4.20084957463721	4.04788732939655	4.11186596386756	3.22650852980868	3.4235781709818	3.40599235967584
chr14:103264996-103266445	0.7311832415722	0.799087306074004	0.823749360308273	2.81557542886257	2.92219784839637	3.62993940943954	2.11103131238874	2.18586654531133	2.1243281350022	1.40053792958373	0.978195629681652	1.32768736417605
chr14:103292943-103293683	0.7311832415722	1.40053792958373	1.28095631383106	1.91073266190291	2.38404980679516	2.65535182861255	1.59931779369823	1.73984810269933	0.669026765509631	1.85996954822103	0.978195629681652	1.48542682717024
chr10:91257366-91257989	0.443606651475615	0.575312330687437	0.443606651475615	1.58496250072116	2.04264433740849	1.81966818349646	0.941106310946432	0.613531652917927	1.03562390973072	0.443606651475615	1.16349873228288	0.722466024471091
chr7:148051011-148052112	1.02856915219677	0.575312330687437	0.7311832415722	1.7311832415722	1.36176835941915	1.29278174922785	2.20163386116965	1.50080205305716	0.863938450423972	0.815575428862573	0.443606651475615	0.722466024471091
chr9:36728668-36730501	0.443606651475615	0.575312330687437	0.963474123974886	1.88362081628567	1.65535182861255	2.27500704749987	1.35614381022528	0.970853654340484	1.18903382439002	0.815575428862573	1.10433665981474	0.956056652412403
chr22:29414663-29415646	1.56071495447448	1.65535182861255	1.53605290024021	3.18903382439002	3.66106547980695	3.65535182861255	3.58496250072116	4.14241343787374	4.45285896471381	1.50589092972996	1.59454854955035	1.9297909977186
chr20:7902832-7903473	0.443606651475615	0.575312330687437	0.622930350920177	1.9560566524124	2.26903314645524	2.13750352374994	2.68929916053589	2.88752527074159	3.73984810269933	0.7311832415722	0.918386234446348	0.839959587489532
chr8:96595738-96596172	0.7311832415722	1	0.782408564927373	2.02502879449152	2.02502879449152	2.27500704749987	1.13093086982645	0.839959587489532	0.863938450423972	0.641546029087524	0.6959938131099	0.722466024471091
chr3:47601415-47601636	0.443606651475615	0.443606651475615	0.443606651475615	0.799087306074004	1.18903382439002	0.659924558402378	0.713695814843359	0.443606651475615	0.443606651475615	0.443606651475615	0.443606651475615	0.443606651475615
chr12:49451589-49452502	0.594548549550354	0.6959938131099	0.443606651475615	1.91073266190291	1.57046293102604	2.10097764772482	2.76977173924945	2.76341157447001	2.19849415363908	0.815575428862573	0.918386234446348	0.443606651475615
chr1:209692135-209694068	2.72246602447109	2.52857131887076	2.88752527074159	4.47897180503294	4.70431867776083	4.81403764753998	2.51349074558812	3.38128337250378	2.92409988564074	2.53605290024021	2.30742852519225	2.26903314645524
chr1:209696843-209697382	1.02856915219677	0.799087306074004	0.678071905112638	2.92789645372882	3.26303440583379	3.17312743348066	2.44095219802964	2.41413553298445	2.40053792958373	1.10433665981474	1.82781902461732	1.15704371014558
chr7:20083870-20085370	1.97819562968165	1.40053792958373	1.34482849699744	3.50969584193339	3.80426011563474	3.95233356636969	2.62527048937469	2.8011586560937	3.20320115631661	1.55581615506164	1.59454854955035	1.48542682717024
chr4:89100988-89102140	1.70487196445635	1	0.871843648509318	2.28983446517751	2.30158764660319	2.83187724119167	1.55090066464752	2.04264433740849	1.4541758931858	1.55581615506164	1.51096191927738	1.32768736417605
chr6:24517582-24518411	0.799087306074004	0.6959938131099	0.443606651475615	1.52105073690096	1.39506279951758	1.72683121703249	2.28688114778816	2.18586654531133	1.4541758931858	1.23266075679027	1.26903314645524	1.15704371014558
chr3:50572223-50573372	2.52606881166759	2.49569516262407	2.0703893278914	4.4666271200415	4.38818953715608	3.7279204545632	4.19377174339668	4.21800615028443	3.73984810269933	2.84599177066457	3.32624970083746	2.92029330021101
chr2:232447200-232448210	0.669026765509631	0.748461233004036	0.782408564927373	1.55581615506164	1.22650852980868	1.35049724708413	2.41683974191283	2.6507645591169	1.03562390973072	1.6507645591169	1.82781902461732	1.05658352836637
chr8:102937759-102939514	0.863938450423972	1.21412480535285	0.782408564927373	2.97452931248388	3.27947129564447	3.28095631383106	2.36457243229586	1.84799690655495	2.58014548442338	1.81966818349646	1.67807190511264	1.9297909977186
chr18:69935269-69936434	2.03210084316702	2.10433665981474	1.47508488294878	3.54101915313356	3.34624777408278	3.56559717585422	4.15623479785027	4.80787007829978	4.76606505147495	2.40871186102943	2.43028527297778	1.6959938131099
chr18:69978690-69979680	1.08406426478847	1.29278174922785	0.782408564927373	3.14893410452634	3.34624777408278	3.44095219802964	2.08065766334523	1.94860084749336	1.96347412397489	1.77820857639809	1.41683974191283	1.41142624572647
chr19:15514614-15515519	1.52606881166759	1.04264433740849	1.31614574229336	2.39780296186249	2.4905701304462	2.66902676550963	3.34340782229781	3.48413813120167	2.58014548442338	1.93734439215023	1.86393845042397	1.9297909977186
chr19:15521422-15522587	0.526068811667588	0.575312330687437	0.622930350920177	1.42223300068305	1.70487196445635	1.94860084749336	2.22958792274065	1.81557542886257	1.4541758931858	0.963474123974886	0.773996325111173	1.15704371014558
chr5:66821731-66822553	0.594548549550354	0.443606651475615	0.443606651475615	2.0036022366802	1.62760683812965	2.02856915219677	1.0703893278914	1.09761079662642	1.18903382439002	0.815575428862573	0.918386234446348	0.584962500721156
chr7:111873206-111874517	0.978195629681652	0.748461233004036	0.678071905112638	2.36176835941915	2.0036022366802	1.81966818349646	1.72246602447109	1.73984810269933	0.443606651475615	0.887525270741587	1.04264433740849	0.839959587489532
chr2:136393621-136395837	2.03210084316702	1.96716860753263	2.13093086982645	3.54101915313356	3.75060650483559	3.94204525991605	3.76341157447001	3.6915341649192	2.92409988564074	2.11103131238874	1.71808758396052	1.87578006306849
chr1:35488070-35488757	0.799087306074004	0.575312330687437	0.963474123974886	1.35614381022528	2.10433665981474	2.13750352374994	1.55090066464752	1.77820857639809	2.33628338786443	0.815575428862573	0.53605290024021	1.15704371014558
chr2:207882975-207884431	2.54596836910529	2.06004738366994	1.62293035092018	3.83693401132109	3.77505054148317	3.91073266190291	2.76977173924945	2.88752527074159	3.00898878322725	1.93734439215023	1.86393845042397	1.05658352836637
chr7:5582326-5584000	1.13093086982645	0.855989697308481	1.20789285164133	3.58736499093646	3.7311832415722	3.89044669267991	3.20633064787105	2.6507645591169	2.73768676140986	1.55581615506164	2.02502879449152	1.32768736417605
chr6:12334094-12336261	1.40599235967584	1.50080205305716	2.0071955014042	3.06350294230616	3.32192809488736	3.46336088581666	3.16188768237689	2.62993940943954	1.96347412397489	2.53605290024021	2.95419631038688	2.80529245560071
chr7:128034381-128035418	1.23266075679027	1.68257329734758	1.16992500144231	3.1586601753465	3.39506279951758	3.72246602447109	4.65764000520782	4.00988458893184	3.68929916053589	1.85996954822103	2.22958792274065	1.75702324650746
chr7:128037539-128037826	0.669026765509631	0.505890929729958	0.565597175854225	1.4905701304462	1.80322703643493	2.17312743348066	2.22958792274065	1.98185265328974	1.18903382439002	1.23266075679027	0.53605290024021	0.956056652412403
chr10:49010267-49010861	1.18269229751619	0.903038270112912	1.16992500144231	2.0703893278914	2.19849415363908	2.30451104180995	1.59931779369823	1.4541758931858	0.863938450423972	0.815575428862573	1.32192809488736	0.584962500721156
chr10:49012540-49013649	1.08406426478847	0.632268215499513	1.0071955014042	2.15380533607904	2.25096157353322	2.18903382439002	2.68929916053589	2.60880924267552	2.52356195605701	1.6959938131099	1.51096191927738	1.75702324650746
chr1:23116731-23116967	0.7311832415722	0.903038270112912	0.782408564927373	1.98185265328974	1.91838623444635	1.98913900736823	0.863938450423972	1.20789285164133	1.03562390973072	0.545968369105293	0.918386234446348	1.05658352836637
chr8:29681086-29681394	0.594548549550354	0.505890929729958	0.7311832415722	1.20789285164133	1.7311832415722	1.55090066464752	1.13093086982645	1.20789285164133	0.443606651475615	0.7311832415722	0.53605290024021	0.443606651475615
chr1:211687522-211688199	0.594548549550354	0.632268215499513	0.782408564927373	1.24488705912353	1.18903382439002	1.58014548442338	2.08065766334523	1.94860084749336	1.4541758931858	0.641546029087524	0.773996325111173	0.956056652412403
chr3:113241197-113242779	1.08406426478847	1.13093086982645	1.31614574229336	3.66789212523023	3.55949181320504	3.62410089462811	3.1906148602095	4.05571626351254	3.63691458035588	2.17632277264046	2.17312743348066	1.87578006306849
chr3:28934916-28935448	0.443606651475615	0.505890929729958	0.565597175854225	0.895302621333307	1.29278174922785	1.70487196445635	1.41142624572647	0.910732661902913	0.863938450423972	0.641546029087524	0.918386234446348	0.443606651475615
chr13:42996691-42997883	2.20789285164133	2.03913839390696	1.77820857639809	3.46074256378964	3.75060650483559	4.03562390973072	2.64846544302731	2.83592407425437	2.68706068833989	1.85996954822103	1.99638874644762	1.32768736417605
chr11:123406800-123408110	1.13093086982645	1.46988597627446	1.34482849699744	2.63691458035588	2.4905701304462	2.96716860753263	3.44493204894218	3.03033607837096	3.12928301694497	0.963474123974886	1.46466826700344	1.41142624572647
chr11:123419397-123420292	0.863938450423972	1.09085343045111	1.31614574229336	2.92789645372882	2.78450398292957	2.79701297783614	3.61823865559545	3.40463068421761	3.0496307677246	1.60407132366886	1.26903314645524	1.32768736417605
chr13:89401186-89401805	1.18269229751619	0.903038270112912	0.678071905112638	1.8073549220576	2.06350294230616	2.18903382439002	1.30451104180995	1.77820857639809	1.87578006306849	1.77820857639809	1.46466826700344	1.05658352836637
chr7:129197564-129198886	1.44890095114513	1.09085343045111	1.09085343045111	2.17312743348066	2.31903981556254	2.51096191927738	3.0036022366802	2.81762325751143	2.83390207666916	1.40053792958373	1.37295209791183	1.48542682717024
chr5:132505527-132506429	1.97819562968165	2.24792751344359	1.6507645591169	3.45285896471381	3.55949181320504	3.51222688651396	3.03738222200308	3.09085343045111	2.96716860753263	2.63226821549951	2.83592407425437	2.50842865253186
chr5:132520648-132521098	0.526068811667588	0.443606651475615	0.443606651475615	0.948600847493356	1.07724299893246	1.25701061820602	0.863938450423972	0.910732661902913	1.96347412397489	0.641546029087524	0.622930350920177	0.443606651475615
chr5:132525176-132527271	1.13093086982645	1.68257329734758	1.16992500144231	2.13422093976063	2.74846123300404	2.81966818349646	2.90110824301451	2.72683121703249	2.87970576628229	1.6507645591169	1.790772037862	2.54349588342577
chr4:158899290-158899558	0.594548549550354	0.443606651475615	0.505890929729958	1.1243281350022	1.42223300068305	0.970853654340484	0.790772037862	1.03562390973072	1.68257329734758	0.443606651475615	0.773996325111173	0.443606651475615
chr5:82754045-82755093	0.443606651475615	0.443606651475615	0.443606651475615	1.20789285164133	1.62760683812965	1.77399632511117	1.94860084749336	1.50080205305716	2.58014548442338	0.641546029087524	0.622930350920177	1.15704371014558
chr5:170248613-170250219	1.48542682717024	0.6959938131099	1.13093086982645	2.73552217729654	3.04788732939655	2.92599941855622	2.44095219802964	2.48284828306847	2.92409988564074	1.16992500144231	0.918386234446348	0.722466024471091
chr20:2227749-2228866	1.63691458035588	1.46988597627446	1.85199883711245	3.79181407116183	3.82273014794452	3.41953889151378	3.27649666564036	3.01613970265525	2.96716860753263	1.55581615506164	1.21412480535285	1.62760683812965
chr12:57793278-57795823	3.60169651648096	3.4594316186373	2.87578006306849	5.3501436020178	5.36737106564853	4.94719858426206	3.74308405554959	5.11144869848767	5.25889575507544	2.11103131238874	2.08746284125034	2.58014548442338
chr3:112611717-112612694	1.56071495447448	1.59454854955035	1.13093086982645	3.06350294230616	2.63226821549951	2.73984810269933	3.45811948117451	3.81147103052984	3.52606881166759	2.32481060342048	2.20163386116965	1.56071495447448
chr3:112635188-112635954	0.918386234446348	0.6959938131099	0.443606651475615	1.88362081628567	1.94110631094643	2.12101540096137	1.19534759832222	0.6959938131099	0.443606651475615	0.887525270741587	0.84799690655495	1.05658352836637
chr15:51389942-51391481	1.08406426478847	0.6959938131099	0.823749360308273	2.54596836910529	3.01792190799726	2.60407132366886	3.43295940727611	3.81966818349646	3.71479501111816	1.73984810269933	1.89530262133331	1.87578006306849
chr8:133046080-133048703	3.16188768237689	3.67016051412663	2.88752527074159	5.2460279805281	5.26716121802226	5.00898878322726	3.99004721957379	5.40053792958373	5.605257262939	2.90303827011291	3.73984810269933	3.36597242759338
chr14:60115617-60116616	0.863938450423972	0.903038270112912	1.20789285164133	1.78240856492737	2.19849415363908	1.94860084749336	1.30451104180995	1.77820857639809	1.78240856492737	1.50589092972996	1.41683974191283	1.32768736417605
chr1:32774298-32776291	1.56071495447448	1.13093086982645	1.31614574229336	2.81557542886257	2.69821847822441	3.43429461795993	2.01435529297707	1.88362081628567	1.87578006306849	1.85996954822103	1.63691458035588	1.56071495447448
chr7:101503591-101504415	1.08406426478847	1.21412480535285	0.871843648509318	2.41413553298445	2.30158764660319	2.02856915219677	1.87578006306849	1.77820857639809	2.04614178164472	1.10433665981474	1.46466826700344	0.839959587489532
chr7:138303266-138303797	0.443606651475615	0.799087306074004	1.13093086982645	1.7311832415722	1.67807190511264	1.81966818349646	2.0496307677246	1.09761079662642	1.18903382439002	1.23266075679027	0.84799690655495	0.839959587489532
chr1:8649134-8649654	0.669026765509631	0.505890929729958	0.678071905112638	1.88362081628567	2.23266075679027	2.13750352374994	1.83995958748953	1.91456452349394	2.63459326844576	0.545968369105293	0.622930350920177	0.722466024471091
chr13:24574608-24575272	1.08406426478847	0.799087306074004	0.871843648509318	2.44890095114513	2.91073266190291	2.96716860753263	2.22958792274065	1.50080205305716	2.33628338786443	0.815575428862573	0.773996325111173	1.32768736417605
chr2:169116138-169117176	0.799087306074004	1.32768736417605	0.443606651475615	2.90303827011291	3.1554254317472	2.75274859140713	3.1906148602095	3.21567859660793	3.0496307677246	1.03562390973072	1.46466826700344	1.9297909977186
chr1:99699905-99700379	0.443606651475615	0.903038270112912	0.678071905112638	1.75702324650746	1.85199883711245	1.98913900736823	0.790772037862	1.36176835941915	1.4541758931858	0.443606651475615	0.622930350920177	0.443606651475615
chr3:143302684-143303310	1.97819562968165	1.79493566280354	1.6507645591169	3.48542682717024	3.16349873228288	3.40463068421761	2.88362081628567	2.43562859405209	1.68257329734758	1.55581615506164	1.67807190511264	1.15704371014558
chr3:143307564-143308324	1.86393845042397	2.22650852980868	1.56559717585423	4.01077983875324	3.92409988564074	4.14159627838382	2.84599177066457	3.18903382439002	2.46205231879643	2.17632277264046	2.25701061820602	2.26903314645524
chr11:106016291-106016893	0.863938450423972	0.855989697308481	0.622930350920177	1.70043971814109	0.910732661902913	1.70487196445635	1.91456452349394	1.73984810269933	2.33628338786443	0.887525270741587	1.10433665981474	0.443606651475615
chr19:39677826-39680387	0.7311832415722	1.04264433740849	0.782408564927373	5.40463068421761	5.18982455888002	5.21529030565123	5.82527683005487	6.03979640762002	5.91217080294995	3.62293035092018	4.11935617703968	3.53729606709084
chr19:1174306-1175639	3.16188768237689	2.9297909977186	2.94485844580754	4.94579495674006	4.95279947789994	5.15055967657538	3.69265037003553	3.65191274464578	2.96716860753263	3.28540221886225	3.45811948117451	3.10097764772482
chr19:1185483-1185709	0.799087306074004	1	0.823749360308273	2.0036022366802	1.54596836910529	1.72683121703249	2.44095219802964	2.36457243229586	2.19849415363908	1.55581615506164	1.55581615506164	1.6959938131099
chr13:23319121-23319918	0.863938450423972	0.575312330687437	0.782408564927373	1.78240856492737	1.75702324650746	1.75274859140713	2.22958792274065	3.07553263116736	2.87970576628229	1.40053792958373	1.21412480535285	1.05658352836637
chr7:130887301-130888432	2.0071955014042	1.73984810269933	1.59454854955035	3.45285896471381	3.98367769469807	4.15946772926677	1.0703893278914	2.60880924267552	2.1243281350022	2.11103131238874	1.21412480535285	1.62760683812965
chr3:146513574-146514365	1.02856915219677	0.748461233004036	1.20789285164133	2.0703893278914	2.10433665981474	2.25701061820602	2.31324585178756	2.29278174922785	2.33628338786443	1.60407132366886	1.55581615506164	1.56071495447448
chr10:62772330-62773561	2.06004738366994	1.56559717585423	1.47508488294878	3.40190347160796	3.55213110825378	3.54596836910529	3.7235585614721	4.21101219348551	3.96993327469786	2.88362081628567	2.799087306074	2.54349588342577
chr10:62778882-62780844	1.92219784839637	1.76553474636298	1.67807190511264	3.21878116778407	3.22804904788446	3.38956681176273	2.53605290024021	2.93734439215023	3.16671544496642	1.81966818349646	1.86393845042397	1.6959938131099
chr10:62797804-62798555	0.526068811667588	0.632268215499513	0.622930350920177	1.1243281350022	1.42223300068305	0.839959587489532	1.13093086982645	1.40599235967584	1.32768736417605	0.7311832415722	0.443606651475615	0.722466024471091
chr22:39466456-39467538	1.27500704749987	1	1.34482849699744	5.29094040240368	5.15987133677839	5.63488363677538	5.62351574149055	5.27761287075669	5.25889575507544	3.99819550315325	3.85798099512757	3.40599235967584
chr22:39468601-39469451	1.92219784839637	2.48026512205446	2.7158933705476	4.29204549249286	4.21567859660793	4.62702310555406	4.53605290024021	4.15623479785027	3.55458885167764	3.88655014732434	3.93357263826102	3.21723071622067
chr10:97154908-97155135	0.669026765509631	0.575312330687437	0.678071905112638	1.28095631383106	1.26303440583379	1.70487196445635	1.13093086982645	1.15055967657538	0.669026765509631	0.443606651475615	0.53605290024021	0.722466024471091
chr10:97157383-97158394	0.918386234446348	0.6959938131099	1.0496307677246	3.34056226902641	3.68706068833989	3.73443866613717	2.55826763405574	3.11935617703968	2.46205231879643	1.23266075679027	0.978195629681652	0.443606651475615
chr2:63865596-63866583	0.594548549550354	0.575312330687437	0.505890929729958	0.948600847493356	0.669026765509631	1.18903382439002	2.01435529297707	2.23878685958712	2.58014548442338	0.887525270741587	0.53605290024021	0.956056652412403
chrX:30712935-30713563	0.7311832415722	0.948600847493356	0.963474123974886	2.0036022366802	2.35049724708413	3.10097764772482	0.863938450423972	1.03562390973072	1.4541758931858	1.40053792958373	1.04264433740849	0.956056652412403
chr12:93743880-93745640	0.978195629681652	1.43295940727611	0.963474123974886	3.67581593117227	3.76234881564413	3.29719141656586	1.76553474636298	1.25701061820602	1.87578006306849	0.963474123974886	1.32192809488736	1.05658352836637
chr12:93748838-93749244	0.863938450423972	0.748461233004036	0.7311832415722	1.55581615506164	1.4541758931858	1.68257329734758	0.713695814843359	0.53605290024021	0.443606651475615	0.641546029087524	0.918386234446348	0.956056652412403
chr20:34576855-34577297	1.32192809488736	1.21412480535285	1.31614574229336	2.59215800212536	2.52105073690096	2.89530262133331	1.35614381022528	1.36176835941915	0.669026765509631	1.81966818349646	1.86393845042397	1.41142624572647
chr5:137629740-137630835	0.594548549550354	0.6959938131099	0.678071905112638	1.70043971814109	1.36176835941915	1.70487196445635	1.94860084749336	1.73984810269933	1.4541758931858	0.963474123974886	1.26903314645524	0.839959587489532
chr8:125330582-125330998	0.526068811667588	0.575312330687437	0.622930350920177	2.0703893278914	2.35049724708413	2.65535182861255	2.08065766334523	1.58496250072116	1.57531233068744	0.545968369105293	0.773996325111173	0.722466024471091
chr1:1200523-1201736	1.52606881166759	1.68257329734758	2.0071955014042	3.36737106564853	3.22804904788446	3.55213110825378	1.76553474636298	2.15704371014558	1.18903382439002	2.23878685958712	2.58496250072116	2.03562390973072
chr16:66975863-66976209	0.526068811667588	0.632268215499513	0.565597175854225	1.24488705912353	1.32768736417605	1.63226821549951	1.4594316186373	2.01077983875324	1.32768736417605	0.443606651475615	0.773996325111173	0.584962500721156
chr3:119547199-119551172	3.35614381022528	3.39094277280254	2.67581593117227	5.6582114827518	5.6331405495224	5.73525137578642	4.73984810269933	4.30888505741176	3.94860084749336	3.93451650158608	4.12680770314203	4.05831649559082
chr3:119562228-119563114	3.06004738366994	3.0232553523003	3.36457243229586	4.79960542245267	4.87528859822269	5.31288295528436	3.30305008468167	3.74738739965272	3.60999129521268	2.84599177066457	3.10936055940423	3.14893410452634
chr3:119599025-119599344	1.02856915219677	1.25096157353322	0.963474123974886	2.25398926623079	2.1243281350022	2.33628338786443	2.28688114778816	2.10097764772482	1.78240856492737	1.77820857639809	2.52105073690096	1.9297909977186
chr3:105779902-105780388	1.18269229751619	0.443606651475615	0.505890929729958	1.93357263826102	1.89530262133331	2.15704371014558	0.790772037862	0.910732661902913	0.443606651475615	0.443606651475615	0.443606651475615	0.956056652412403
chr14:50520996-50522309	2.4276061727819	2.18586654531133	2.13093086982645	4.17072627613155	4.25096157353322	4.35191096110308	4.48928602262588	4.68257329734758	5.22380865860602	2.26903314645524	2.78240856492737	2.3533232911629
chr2:167703293-167704012	0.594548549550354	0.575312330687437	0.443606651475615	1.32192809488736	1.11769504266975	1.18903382439002	0.713695814843359	1.54101915313356	2.33628338786443	0.641546029087524	0.918386234446348	0.584962500721156
chr20:48907494-48907825	0.669026765509631	0.505890929729958	0.678071905112638	1.42223300068305	1.36176835941915	1.799087306074	2.01435529297707	1.58496250072116	1.87578006306849	0.7311832415722	0.443606651475615	0.956056652412403
chr1:193211272-193212873	0.863938450423972	1.09085343045111	0.7311832415722	2.36176835941915	2.69821847822441	3.08236196955747	2.86393845042397	3.07553263116736	3.60999129521268	1.73984810269933	1.55581615506164	1.15704371014558
chr4:26964491-26965849	0.594548549550354	0.443606651475615	0.443606651475615	1.83592407425438	1.65535182861255	2.27500704749987	2.44095219802964	2.5033487351675	2.33628338786443	1.03562390973072	1.41683974191283	0.722466024471091
chr18:59846997-59848017	0.978195629681652	1.32768736417605	1.0496307677246	2.76128527336162	3.19219416528334	2.88557436437143	2.01435529297707	2.36457243229586	2.40053792958373	2.01077983875324	1.71808758396052	1.48542682717024
chr9:98049316-98049661	1.08406426478847	0.948600847493356	0.622930350920177	2.17312743348066	1.70487196445635	1.75274859140713	1.19534759832222	1.15055967657538	0.863938450423972	0.545968369105293	0.53605290024021	0.956056652412403
chr5:83844693-83844947	0.526068811667588	0.6959938131099	0.443606651475615	0.895302621333307	0.815575428862573	1.25701061820602	1.35614381022528	1.03562390973072	0.863938450423972	0.641546029087524	0.443606651475615	0.584962500721156
chr10:73088332-73088638	0.863938450423972	0.799087306074004	0.782408564927373	0.992768430768924	2.02502879449152	1.58014548442338	0.941106310946432	0.970853654340484	1.32768736417605	0.7311832415722	1.04264433740849	0.956056652412403
chr6:53634447-53634998	1.02856915219677	1.09085343045111	1.20789285164133	2.43295940727611	2.65764000520782	3.07382023329167	2.97085365434048	2.36457243229586	2.46205231879643	1.35049724708413	1.32192809488736	0.839959587489532
chr9:115105942-115107517	1.36176835941915	1.16992500144231	1.0071955014042	3.22804904788446	3.16349873228288	2.94673086014031	3.31759350462347	3.90592847817313	4.34269695998193	0.887525270741587	1.41683974191283	0.722466024471091
chr8:102635017-102636481	0.669026765509631	0.799087306074004	0.565597175854225	2.0036022366802	2.40053792958373	2.0071955014042	4.16430358309365	3.5909612413426	3.58255600301406	1.03562390973072	1.82781902461732	1.41142624572647
chr1:93711007-93711610	0.918386234446348	0.948600847493356	0.823749360308273	1.78240856492737	1.91838623444635	2.25701061820602	3.51727569320958	3.25550073314839	2.63459326844576	1.40053792958373	1.790772037862	1.56071495447448
chr1:93744112-93746360	0.669026765509631	0.6959938131099	0.7311832415722	4.10349763970334	4.19770815795585	4.24412594328373	4.41616416473313	4.25096157353322	4.01167453338092	2.29865831556452	2.85399564717639	2.43295940727611
chr7:21603907-21604559	0.7311832415722	0.443606651475615	0.443606651475615	1.88362081628567	1.91838623444635	2.02856915219677	1.83995958748953	1.91456452349394	1.78240856492737	0.815575428862573	0.622930350920177	1.15704371014558
chr20:23189812-23190477	1.02856915219677	0.748461233004036	0.782408564927373	2.21412480535285	2.63226821549951	2.22342254993494	1.59931779369823	1.62293035092018	1.68257329734758	0.887525270741587	1.32192809488736	1.32768736417605
chr12:7580688-7583992	2.08406426478847	1.73984810269933	2.15055967657538	4.43362716708478	4.45088131527337	4.34837407519116	4.64673869830785	4.41142624572646	4.83794324189103	2.04614178164472	1.99638874644762	2.39506279951758
chr20:35238279-35240306	1.08406426478847	1.04264433740849	1.09085343045111	2.19534759832222	2.26903314645524	2.66902676550963	4.46532151358055	4.88996019965864	3.92694824794977	1.6959938131099	2.08746284125034	1.75702324650746
chr4:70647989-70648704	0.443606651475615	0.632268215499513	0.443606651475615	1.9560566524124	1.7311832415722	1.92599941855622	1.41142624572647	0.910732661902913	1.18903382439002	0.815575428862573	0.978195629681652	0.956056652412403
chr4:70650184-70650836	0.443606651475615	0.575312330687437	0.565597175854225	2.59215800212536	2.65764000520782	2.12101540096137	1.55090066464752	1.09761079662642	1.4541758931858	0.443606651475615	0.978195629681652	1.15704371014558
chr11:35714983-35715197	0.443606651475615	0.443606651475615	0.443606651475615	1.16349873228288	1.59931779369823	1.0496307677246	0.53605290024021	0.613531652917927	0.669026765509631	0.443606651475615	0.443606651475615	0.584962500721156
chr2:85291041-85291929	0.594548549550354	0.855989697308481	0.678071905112638	2.0496307677246	1.59931779369823	1.94860084749336	2.58255600301406	2.5033487351675	1.78240856492737	0.887525270741587	0.6959938131099	0.443606651475615
chr5:132265831-132266121	1.13093086982645	0.948600847493356	0.565597175854225	2.0703893278914	1.85199883711245	1.65535182861255	1.4594316186373	1.4541758931858	0.863938450423972	0.887525270741587	1.32192809488736	0.956056652412403
chr2:85168283-85169729	1.36176835941915	1.21412480535285	1.62293035092018	4.17632277264046	4.05484847699562	4.05050169744673	5.50207595604579	5.39471991299406	5.29314973674186	1.50589092972996	2.08746284125034	1.32768736417605
chr2:85171069-85171263	0.443606651475615	0.443606651475615	0.565597175854225	1.98185265328974	1.98185265328974	2.28983446517751	1.30451104180995	1.03562390973072	1.57531233068744	0.443606651475615	0.622930350920177	0.443606651475615
chr2:85173967-85174632	0.443606651475615	0.632268215499513	1.13093086982645	1.24488705912353	1.54596836910529	1.72683121703249	2.66902676550963	2.88752527074159	2.68706068833989	0.887525270741587	0.84799690655495	0.839959587489532
chr13:43547602-43548280	0.443606651475615	0.443606651475615	0.565597175854225	1.4594316186373	1.15055967657538	1.22650852980868	1.19534759832222	1.4541758931858	1.18903382439002	0.545968369105293	0.918386234446348	1.05658352836637
chr12:110549915-110550625	1.32192809488736	1.16992500144231	0.823749360308273	2.02502879449152	2.25096157353322	2.17312743348066	2.7311832415722	2.48284828306847	2.83390207666916	1.77820857639809	1.71808758396052	2.03562390973072
chr8:66526710-66527446	1.63691458035588	1.56559717585423	1.89917563048051	3.60999129521268	3.83390207666916	4.01613970265525	3.78240856492737	3.4276061727819	4.37503943134692	1.29278174922785	1.21412480535285	1.15704371014558
chr11:129886535-129886844	0.443606651475615	0.443606651475615	0.443606651475615	1.28095631383106	1.36176835941915	0.659924558402378	0.632268215499513	1.54101915313356	1.57531233068744	0.443606651475615	0.622930350920177	0.443606651475615
chr1:228687773-228688116	0.443606651475615	0.575312330687437	0.918386234446348	2.13422093976063	1.95977015521147	2.45680614923047	2.08065766334523	2.31614574229336	1.68257329734758	0.641546029087524	0.84799690655495	1.05658352836637
chr14:74705535-74706365	1.59931779369823	1.40053792958373	0.871843648509318	2.73552217729654	2.72246602447109	2.88557436437143	3.0686708106651	3.18903382439002	2.83390207666916	2.43562859405209	2.17312743348066	2.03562390973072
chr17:42380826-42381157	1.18269229751619	1	0.963474123974886	2.54596836910529	2.60407132366886	2.6915341649192	1.19534759832222	1.09761079662642	1.4541758931858	1.10433665981474	1.10433665981474	0.584962500721156
chr18:523934-525620	1.63691458035588	1.99276843076892	1.62293035092018	3.44493204894218	3.7311832415722	3.57893871309339	3.45811948117451	3.46205231879643	3.63691458035588	1.97452931248388	2.17312743348066	1.81966818349646
chr1:206250280-206250541	0.918386234446348	1	0.918386234446348	1.91073266190291	2.04264433740849	2.17312743348066	1.0071955014042	1.15055967657538	0.443606651475615	0.963474123974886	0.622930350920177	0.722466024471091
chr1:148975591-148976116	0.526068811667588	0.903038270112912	0.565597175854225	1.35614381022528	1.42223300068305	1.60407132366886	1.19534759832222	1.31034012061215	0.863938450423972	0.443606651475615	0.84799690655495	0.584962500721156
chr17:2612540-2613646	0.594548549550354	0.903038270112912	0.565597175854225	2.0036022366802	1.98185265328974	1.65535182861255	2.78868571061353	2.93734439215023	2.63459326844576	0.641546029087524	0.978195629681652	1.41142624572647
chr1:153866092-153866939	0.526068811667588	0.6959938131099	0.7311832415722	1.55581615506164	2.08406426478847	1.90689059560852	1.91456452349394	1.58496250072116	1.18903382439002	0.887525270741587	0.622930350920177	1.05658352836637
chr9:97890078-97891536	1.08406426478847	1.53106949272595	1.20789285164133	3.97085365434048	4.00988458893184	3.93168305705981	3.4931349223055	4.0703893278914	3.68929916053589	2.23878685958712	2.17312743348066	2.58014548442338
chr9:97895779-97896130	0.799087306074004	0.948600847493356	0.918386234446348	1.83592407425438	1.98185265328974	1.77399632511117	1.35614381022528	1.31034012061215	1.4541758931858	0.963474123974886	1.16349873228288	1.05658352836637
chr1:50730721-50731453	1.08406426478847	0.443606651475615	0.565597175854225	1.8073549220576	2.36737106564853	1.46988597627446	2.78868571061353	2.56803210477128	2.68706068833989	0.887525270741587	1.26903314645524	1.62760683812965
chr9:82234094-82234837	0.7311832415722	0.903038270112912	0.565597175854225	1.64616265715789	2.04264433740849	1.32192809488736	1.68257329734758	1.91456452349394	1.96347412397489	1.16992500144231	1.04264433740849	0.956056652412403
chr18:9210524-9212337	1.32192809488736	1.16992500144231	0.963474123974886	3.06350294230616	3.38681094647222	3.35191096110308	2.78868571061353	3.07553263116736	3.46597446450407	1.10433665981474	1.10433665981474	1.48542682717024
chr14:91021434-91023437	2.08406426478847	1.87184364850932	2.0071955014042	3.70376517879341	3.58014548442338	3.59215800212536	4.64154602908752	4.40599235967584	4.54163873443614	2.17632277264046	1.99638874644762	1.98550043030488
chr6:157017781-157018123	0.978195629681652	0.948600847493356	0.565597175854225	2.17312743348066	1.95977015521147	2.08406426478847	1.25096157353322	1.31034012061215	1.18903382439002	1.23266075679027	1.26903314645524	0.584962500721156
chr10:15189381-15190183	0.594548549550354	0.903038270112912	0.963474123974886	1.67355642399014	1.89530262133331	1.94860084749336	2.20163386116965	1.94860084749336	3.09085343045111	1.60407132366886	1.82781902461732	1.48542682717024
chr4:24763761-24764858	0.978195629681652	0.748461233004036	0.565597175854225	1.85996954822103	1.29278174922785	1.46988597627446	1.0071955014042	1.88362081628567	2.33628338786443	1.29278174922785	1.37295209791183	0.839959587489532
chr4:153220388-153221030	0.918386234446348	0.575312330687437	0.782408564927373	2.34482849699744	2.04264433740849	2.38404980679516	2.68929916053589	2.83592407425437	3.09085343045111	0.887525270741587	1.21412480535285	1.24488705912353
chr1:37469284-37470006	1.89141918684608	1.76553474636298	1.98913900736823	3.17951105027151	3.28835856219366	3.70487196445635	4.34553831007001	4.56132613645392	4.18665901720211	2.11103131238874	2.43028527297778	2.26903314645524
chr2:189444432-189444839	0.863938450423972	0.575312330687437	0.678071905112638	1.78240856492737	1.51601514700366	1.98913900736823	1.55090066464752	1.54101915313356	1.78240856492737	0.443606651475615	0.84799690655495	0.584962500721156
chr2:64179579-64180330	1.76977173924945	1.71369581484336	1.53605290024021	2.95046841415012	3.11769504266975	3.1811025507538	2.39231742277876	2.01077983875324	2.68706068833989	2.40871186102943	1.71808758396052	1.15704371014558
chr17:42294185-42294950	1.08406426478847	1.16992500144231	1.41142624572647	2.92789645372882	2.92219784839637	2.98732086592925	4.04001567884788	4.13504228623365	3.37295209791183	1.55581615506164	1.51096191927738	1.48542682717024
chr7:7705940-7707193	0.443606651475615	0.575312330687437	0.565597175854225	2.68032435684402	3.05831649559082	2.88557436437143	3.60762622084549	2.92029330021101	3.73984810269933	1.50589092972996	1.10433665981474	1.48542682717024
chr7:7726616-7727628	1.36176835941915	1.21412480535285	0.963474123974886	2.11103131238874	2.23266075679027	2.49825086752783	3.08576455377831	2.90303827011291	2.78659636189081	1.6959938131099	1.75274859140713	0.956056652412403
chr21:21191818-21193743	2.61823865559545	2.30451104180995	2.09085343045111	3.95884267524324	4.18903382439002	4.22804904788446	4.33913738491959	4.60821785302146	5.04351949366274	2.17632277264046	1.89530262133331	1.75702324650746
chr7:148535041-148535754	1.80322703643493	1.16992500144231	1.20789285164133	2.93922657772821	3.28835856219366	2.92599941855622	2.55826763405574	3.11935617703968	2.87970576628229	1.4541758931858	0.978195629681652	1.87578006306849
chr7:148570444-148571161	1.27500704749987	1.09085343045111	1.0496307677246	2.53106949272595	2.95419631038688	3.58496250072116	3.02147972741045	3.26903314645524	3.52606881166759	0.641546029087524	1.96347412397489	1.62760683812965
chr7:148575720-148576536	1.18269229751619	0.748461233004036	1.47508488294878	2.43295940727611	3.1554254317472	3.21567859660793	3.27649666564036	2.6507645591169	2.33628338786443	1.60407132366886	1.26903314645524	1.05658352836637
chr7:148581308-148582475	1.80322703643493	1.32768736417605	1.77820857639809	4.43362716708478	4.67525138605026	4.79181407116183	4.50143914515887	4.50207595604579	4.77820857639809	2.48800077083407	2.25701061820602	1.81966818349646
chr7:148583655-148584826	0.978195629681652	1.43295940727611	1.87578006306849	4.10936055940423	4.18428029441938	4.42693561964834	4.41006969175638	4.10685079645022	4.05224198118114	2.40871186102943	1.86393845042397	1.41142624572647
chr18:3715377-3715652	1.83187724119167	1.92219784839637	1.75274859140713	3.57167680997093	3.63459326844576	3.39780296186249	2.53605290024021	2.43562859405209	3.23878685958712	1.6507645591169	2.08746284125034	1.87578006306849
chr13:46616136-46617265	1.32192809488736	1.40053792958373	1.09085343045111	2.60644222813161	2.56315813040281	2.4276061727819	2.75060650483559	2.60880924267552	2.52356195605701	1.40053792958373	2.11769504266975	2.31324585178756
chr1:234386329-234386785	0.443606651475615	0.443606651475615	0.443606651475615	1.16349873228288	1.11769504266975	1.25701061820602	1.68257329734758	1.03562390973072	1.78240856492737	0.641546029087524	0.53605290024021	0.443606651475615
chr5:37111407-37112559	0.594548549550354	0.443606651475615	0.622930350920177	1.08406426478847	1.48542682717024	1.41142624572647	1.83995958748953	2.36457243229586	2.46205231879643	0.641546029087524	1.16349873228288	0.956056652412403
chr5:96439694-96440632	1.27500704749987	0.748461233004036	0.782408564927373	1.61353165291793	1.51601514700366	2.24184018356467	2.4905701304462	1.70487196445635	2.68706068833989	1.4541758931858	1.37295209791183	0.956056652412403
chr8:25506194-25507824	1.32192809488736	1.40053792958373	1.53605290024021	2.48284828306847	2.84398384404833	2.8094144442359	3.27649666564036	3	3.30742852519225	1.29278174922785	1.10433665981474	1.75702324650746
chr1:86389255-86389940	0.978195629681652	0.575312330687437	0.782408564927373	1.9560566524124	1.67807190511264	1.98913900736823	1.4594316186373	1.54101915313356	1.96347412397489	0.887525270741587	1.10433665981474	1.15704371014558
chr9:7371155-7371587	1.63691458035588	1.56559717585423	1.56559717585423	3.4931349223055	3.30451104180995	3.32912359629157	2.08065766334523	1.81557542886257	1.96347412397489	1.6959938131099	2.38128337250378	2.08746284125034
chr13:76904603-76904930	0.443606651475615	1.16992500144231	0.7311832415722	1.38956681176273	1.36176835941915	2.0071955014042	1.13093086982645	0.839959587489532	0.443606651475615	0.545968369105293	0.84799690655495	0.956056652412403
chr2:1989966-1991142	0.863938450423972	0.632268215499513	0.678071905112638	2.0496307677246	1.7311832415722	1.77399632511117	2.90110824301451	2.29278174922785	1.4541758931858	2.11103131238874	1.46466826700344	0.722466024471091
chr20:51412124-51413837	1.08406426478847	0.948600847493356	1.20789285164133	2.53106949272595	3.05831649559082	2.7158933705476	4.17871464117544	3.31903981556254	3.43562859405209	2.23878685958712	3.0496307677246	2.64846544302731
chr20:51414425-51414997	0.7311832415722	1	0.871843648509318	1.52105073690096	1.94110631094643	1.86393845042397	3.20633064787105	2.23878685958712	2.40053792958373	1.60407132366886	1.67807190511264	1.24488705912353
chr3:23781145-23781463	0.594548549550354	0.575312330687437	0.7311832415722	1.55581615506164	1.4541758931858	1.86393845042397	0.443606651475615	0.910732661902913	0.863938450423972	0.641546029087524	1.04264433740849	0.956056652412403
chr1:100846766-100848708	1.27500704749987	1.04264433740849	1.41142624572647	2.56071495447448	2.77188557851537	3.03562390973072	3.43295940727611	3.52857131887076	3.12928301694497	2.20789285164133	2.17312743348066	2.50842865253186
chr4:75843570-75846049	3.38818953715608	3.19377174339668	3.05137210172103	4.82883464946806	5.18745105402733	5.28909670241999	4.15623479785027	4.10685079645022	3.94860084749336	4.04176864995163	3.94204525991605	4.13175409098481
chr1:209703794-209706045	2.86393845042397	2.77610398807316	2.76765479823735	4.52732060787705	4.82374936030827	5.01167453338092	4.68873986801449	4.97544676564096	4.92789645372882	3.5765221379205	3.43562859405209	3.48284828306847
chr1:209720804-209722052	0.594548549550354	0.799087306074004	0.443606651475615	3.12763327972587	3.26303440583379	3.66789212523023	1.94860084749336	1.94860084749336	1.4541758931858	2.07724299893246	1.99638874644762	1.41142624572647
chr1:209729431-209729680	0.918386234446348	0.903038270112912	0.782408564927373	2.46466826700344	2.65764000520782	2.8094144442359	2.0496307677246	2.48284828306847	2.68706068833989	1.50589092972996	1.04264433740849	1.48542682717024
chr1:209735754-209737128	3.20945336562895	3.17312743348066	3.09254574154357	4.93687346182423	5.05093696522523	4.93451650158608	4.85049941375812	4.77663042305105	4.76606505147495	4.19770815795585	4.34766565630097	4.16671544496642
chr6:43375415-43377136	1.27500704749987	1.16992500144231	1.24488705912353	3.20945336562895	3.47118746038699	3.86888427302877	2.98732086592925	3.09085343045111	3.12928301694497	1.4541758931858	1.55581615506164	1.41142624572647
chr14:30838056-30838757	0.443606651475615	0.443606651475615	0.443606651475615	1.08406426478847	1.65535182861255	2.02856915219677	2.17312743348066	2.07382023329167	2.1243281350022	0.815575428862573	0.622930350920177	0.443606651475615
chr14:30855379-30855915	0.799087306074004	0.632268215499513	0.871843648509318	1.75702324650746	2.0036022366802	2.17312743348066	1.25096157353322	1.25701061820602	1.18903382439002	1.4541758931858	0.918386234446348	1.62760683812965
chr10:30742306-30744865	1.92219784839637	1.53106949272595	1.20789285164133	3.48542682717024	3.83995958748953	4.05918219921169	3.75274859140713	3.60169651648096	3.68929916053589	3.51475349843975	3.43562859405209	3.34624777408278
chr10:30785125-30786387	1.13093086982645	1.25096157353322	0.782408564927373	2.57531233068744	2.35049724708413	2.06350294230616	1.72246602447109	2.4594316186373	2.40053792958373	1.16992500144231	1.21412480535285	1.15704371014558
chr12:666891-669461	3.4594316186373	3.22342254993494	3.03033607837096	5.10768786931437	4.91981677005279	5.04045412134962	3.66106547980695	3.76659516172927	3.66334461936608	3.25701061820602	3.43562859405209	3.30451104180995
chr12:678545-679541	1.13093086982645	0.799087306074004	0.678071905112638	2.34482849699744	2.10433665981474	2.41142624572647	1.35614381022528	0.765534746362977	0.443606651475615	1.29278174922785	1.26903314645524	0.839959587489532
chr3:177733971-177734533	0.594548549550354	0.443606651475615	0.678071905112638	1.83592407425438	2.1407786557828	2.12101540096137	1.19534759832222	1.09761079662642	1.03562390973072	0.815575428862573	0.443606651475615	0.839959587489532
chr1:51302907-51305146	3.34482849699744	3.46858331700683	3.33913738491959	5.62527048937469	5.59753117422421	5.4995270242151	4.57046293102604	4.31469652565629	4.03210084316702	3.91552090075196	4.14159627838382	3.67355642399014
chr10:89470149-89470823	0.918386234446348	0.6959938131099	0.871843648509318	1.58496250072116	2.16027483140859	1.799087306074	1.0703893278914	0.839959587489532	0.863938450423972	0.815575428862573	0.6959938131099	0.839959587489532
chr6:14020338-14020958	0.7311832415722	1.32768736417605	0.7311832415722	1.93357263826102	1.95977015521147	2.36737106564853	2.01435529297707	2.01077983875324	1.78240856492737	1.4541758931858	1.32192809488736	1.41142624572647
chr6:14036838-14038867	2.06004738366994	1.32768736417605	0.918386234446348	2.93922657772821	3.11769504266975	3.39780296186249	3.02147972741045	2.98367769469807	2.78659636189081	1.73984810269933	1.89530262133331	1.9297909977186
chr6:14071748-14072648	1.13093086982645	1.46988597627446	0.871843648509318	3.81147103052984	3.78659636189081	3.69821847822441	2.91838623444635	3.64270157183323	2.73768676140986	1.60407132366886	1.55581615506164	1.32768736417605
chr6:14073693-14075534	2.4276061727819	2.1243281350022	2.11103131238874	4.38681094647222	4.38818953715608	4.46597446450407	4.31251996747495	4.14974711950468	4.29204549249286	2.32481060342048	2.64616265715789	2.71369581484336
chr6:14089057-14089410	1.23266075679027	0.748461233004036	0.918386234446348	2.09085343045111	2.38404980679516	2.59215800212536	2.76977173924945	2.36457243229586	2.46205231879643	1.23266075679027	1.16349873228288	0.839959587489532
chr3:185311770-185312377	0.863938450423972	0.903038270112912	1.0071955014042	1.4905701304462	1.85199883711245	2.20789285164133	0.941106310946432	1.4541758931858	1.4541758931858	0.641546029087524	0.773996325111173	0.443606651475615
chr4:15770956-15774341	1.18269229751619	1.21412480535285	1.67807190511264	4.47508488294878	4.62234472272424	4.77452352959023	5.20554891117303	5.18150015170461	5.5351198215998	2.88362081628567	3.09423606984577	2.39506279951758
chr4:15777934-15778360	1.27500704749987	1.36176835941915	1.31614574229336	2.66448284036468	2.59215800212536	2.84197311892718	3.0036022366802	2.81762325751143	2.33628338786443	1.81966818349646	1.46466826700344	0.839959587489532
chr20:41432236-41433214	0.443606651475615	0.799087306074004	0.443606651475615	2.69376571221778	2.68481873755322	3.13750352374994	2.20163386116965	2.04264433740849	1.78240856492737	0.641546029087524	0.84799690655495	0.956056652412403
chr3:88195935-88196330	0.669026765509631	0.443606651475615	0.622930350920177	1.93357263826102	1.98185265328974	2.20789285164133	0.863938450423972	0.765534746362977	1.4541758931858	0.443606651475615	0.622930350920177	0.584962500721156
chr4:110869925-110870369	0.526068811667588	0.443606651475615	0.443606651475615	0.575312330687437	0.722466024471091	1.0496307677246	1.25096157353322	0.970853654340484	0.863938450423972	0.443606651475615	0.53605290024021	1.05658352836637
chr15:76060015-76060589	0.918386234446348	1.09085343045111	0.622930350920177	1.93357263826102	2.04264433740849	2.12101540096137	1.19534759832222	1.62293035092018	0.443606651475615	1.4541758931858	1.67807190511264	1.32768736417605
chr13:32645939-32646230	0.918386234446348	0.748461233004036	0.782408564927373	1.42223300068305	1.59931779369823	2.08406426478847	1.64154602908752	1.66448284036468	1.57531233068744	0.963474123974886	1.16349873228288	0.722466024471091
chrX:120087484-120088144	0.443606651475615	0.575312330687437	0.823749360308273	1.42223300068305	2.08406426478847	1.58014548442338	2.33913738491959	1.73984810269933	1.57531233068744	0.815575428862573	1.55581615506164	0.584962500721156
chr1:46062369-46063312	0.7311832415722	0.6959938131099	0.505890929729958	2.28983446517751	2.30158764660319	2.73984810269933	3.77294133783134	3.66220549965362	3.46597446450407	0.887525270741587	0.6959938131099	0.956056652412403
chr2:221517829-221518900	0.7311832415722	1.09085343045111	0.678071905112638	2.32768736417605	2.21412480535285	2.20789285164133	3.08576455377831	2.54596836910529	2.33628338786443	1.60407132366886	1.82781902461732	1.56071495447448
chr17:14762738-14763704	0.594548549550354	0.6959938131099	0.678071905112638	1.83592407425438	1.89530262133331	1.75274859140713	1.80322703643493	1.91456452349394	0.863938450423972	0.963474123974886	0.622930350920177	0.443606651475615
chr15:85595695-85596090	1.36176835941915	1.09085343045111	1.20789285164133	2.74846123300404	2.78450398292957	2.24184018356467	0.790772037862	0.910732661902913	1.32768736417605	1.23266075679027	0.773996325111173	0.584962500721156
chr14:76258981-76259599	1.18269229751619	0.799087306074004	0.678071905112638	1.91073266190291	1.98185265328974	1.799087306074	1.0071955014042	1.4541758931858	1.18903382439002	0.815575428862573	0.84799690655495	0.722466024471091
chr14:76261732-76262813	0.594548549550354	0.443606651475615	0.443606651475615	1.78240856492737	2.0036022366802	2.36737106564853	1.0703893278914	1.25701061820602	0.443606651475615	1.10433665981474	0.918386234446348	0.443606651475615
chr7:73214599-73215040	0.594548549550354	1.16992500144231	1.0071955014042	2.0703893278914	1.67807190511264	2.0071955014042	1.13093086982645	1.25701061820602	0.669026765509631	1.23266075679027	1.16349873228288	1.41142624572647
chr4:99404704-99405125	0.7311832415722	0.632268215499513	0.565597175854225	1.55581615506164	1.22650852980868	1.18903382439002	0.863938450423972	0.839959587489532	0.443606651475615	0.641546029087524	0.443606651475615	0.443606651475615
chr3:63679333-63680147	0.594548549550354	0.6959938131099	0.7311832415722	1.32192809488736	1.51601514700366	1.0496307677246	2.28688114778816	1.88362081628567	1.57531233068744	1.89917563048051	1.32192809488736	1.48542682717024
chr1:17032629-17033650	0.7311832415722	0.443606651475615	0.871843648509318	1.7311832415722	1.67807190511264	2.4276061727819	3.97269265400426	3.4276061727819	3.60999129521268	0.641546029087524	0.84799690655495	0.839959587489532
chr5:169702839-169703490	0.918386234446348	0.799087306074004	0.678071905112638	1.58496250072116	1.26303440583379	2.13750352374994	0.53605290024021	1.15055967657538	0.863938450423972	0.641546029087524	1.26903314645524	1.41142624572647
chr8:70515069-70517297	1.52606881166759	1	0.963474123974886	2.91456452349394	2.68481873755322	2.83187724119167	1.76553474636298	0.839959587489532	1.18903382439002	1.35049724708413	1.71808758396052	1.15704371014558
chr1:150322405-150323444	1.08406426478847	1.04264433740849	0.622930350920177	2.32768736417605	2.46205231879643	2.18903382439002	2.36457243229586	2.88752527074159	3.16671544496642	0.815575428862573	1.26903314645524	1.24488705912353
chr5:169917360-169918216	0.799087306074004	0.632268215499513	0.565597175854225	1.75702324650746	1.26303440583379	1.41142624572647	1.41142624572647	1.15055967657538	1.18903382439002	0.887525270741587	0.622930350920177	0.956056652412403
chr5:169923804-169925308	0.978195629681652	1.09085343045111	0.963474123974886	2.6507645591169	2.95419631038688	2.88557436437143	2.90110824301451	2.43562859405209	2.1243281350022	1.93734439215023	1.55581615506164	1.24488705912353
chr5:126716283-126717389	0.7311832415722	0.948600847493356	0.7311832415722	2.44890095114513	2.40053792958373	2.79701297783614	3.81147103052984	3.94673086014031	5.00270252037982	0.963474123974886	0.918386234446348	0.443606651475615
chr5:126758421-126763003	3.90881290773955	3.78135971352466	4.21179097625254	6.3017705324551	6.36053986165181	6.53698537579194	6.73457414954252	6.58451158806211	7.04690571867125	3.74523733212975	4.02236781302845	4.18982455888002
chr20:819652-821948	1.70487196445635	2.14730669878029	2.11103131238874	3.96532254836725	3.99909803370561	3.87970576628229	3.55213110825378	3.33199177823206	2.73768676140986	3.11603199344711	2.95419631038688	3.14893410452634
chr20:825792-826320	2.36737106564853	2.03913839390696	1.44360665147561	3.40190347160796	3.80426011563474	3.64961545906341	1.91456452349394	1.62293035092018	1.18903382439002	2.72027846523333	2.4541758931858	2.43295940727611
chr4:145055730-145056793	1.18269229751619	1.04264433740849	1.0071955014042	2.34482849699744	1.87184364850932	2.25701061820602	1.35614381022528	1.25701061820602	0.669026765509631	0.963474123974886	0.84799690655495	1.05658352836637
chr3:113063271-113063971	1.18269229751619	1	0.963474123974886	1.78240856492737	2.1243281350022	2.24184018356467	1.55090066464752	0.910732661902913	1.4541758931858	1.55581615506164	1.21412480535285	1.32768736417605
chr3:43956850-43958409	0.863938450423972	1	0.823749360308273	1.85996954822103	1.67807190511264	1.92599941855622	3.37016428054021	3.67129337248158	3.30742852519225	1.4541758931858	2.14404636961671	1.15704371014558
chr5:112866827-112867570	1.02856915219677	0.505890929729958	0.622930350920177	1.20789285164133	1.82781902461732	1.63226821549951	1.68257329734758	1.73984810269933	2.26903314645524	0.641546029087524	0.622930350920177	0.443606651475615
chr20:36056850-36057135	0.7311832415722	0.575312330687437	0.7311832415722	1.1243281350022	1.03562390973072	1.58014548442338	0.632268215499513	0.839959587489532	0.443606651475615	0.443606651475615	0.622930350920177	0.722466024471091
chr11:104954395-104954868	0.918386234446348	0.903038270112912	0.565597175854225	1.9560566524124	1.7311832415722	1.98913900736823	0.632268215499513	0.765534746362977	0.443606651475615	0.7311832415722	0.443606651475615	0.443606651475615
chr1:58502483-58502739	0.594548549550354	0.443606651475615	0.443606651475615	0.575312330687437	0.669026765509631	1.35049724708413	0.443606651475615	0.6959938131099	0.443606651475615	0.641546029087524	0.622930350920177	0.443606651475615
chr4:57060605-57062468	1.48542682717024	1.65535182861255	1.20789285164133	3.64731450954714	3.84599177066457	3.85299758761332	2.36457243229586	1.4541758931858	2.19849415363908	1.77820857639809	1.41683974191283	1.62760683812965
chr10:35299991-35300518	1.52606881166759	1.53106949272595	1.37851162325373	3.07553263116736	3.18269229751619	3.29719141656586	1.4594316186373	1.77820857639809	1.78240856492737	1.6507645591169	1.21412480535285	1.48542682717024
chr19:29704795-29707328	0.7311832415722	1.13093086982645	0.963474123974886	3.60288440871842	3.81659970653491	3.14567745519564	3.93828579188405	3.66220549965362	3.40463068421761	1.85996954822103	1.89530262133331	1.87578006306849
chr10:93433899-93434243	1.73552217729654	1.36176835941915	1.41142624572647	3.41006969175638	3.37155886261196	3.23266075679027	4.09508049190141	3.94673086014031	4.27500704749987	1.50589092972996	0.978195629681652	1.56071495447448
chr1:169666920-169668383	1.80322703643493	2.06004738366994	2.02856915219677	4.20554891117303	4.18903382439002	4.11935617703968	4.79389588254888	4.71644223684332	4.54163873443614	2.3533232911629	2.98732086592925	1.81966818349646
chr1:169677412-169677699	0.443606651475615	0.443606651475615	0.443606651475615	1.1243281350022	0.956056652412403	1.18903382439002	0.713695814843359	0.53605290024021	1.32768736417605	0.545968369105293	0.622930350920177	0.584962500721156
chr18:14208575-14209913	0.443606651475615	0.443606651475615	0.443606651475615	0.895302621333307	1.26303440583379	1.08406426478847	2.08065766334523	2.4594316186373	3.12928301694497	0.815575428862573	0.6959938131099	0.722466024471091
chr6:16005082-16006208	0.918386234446348	1.09085343045111	0.963474123974886	2.09085343045111	2.53605290024021	1.77399632511117	3.26303440583379	3.66220549965362	3.00898878322725	1.93734439215023	1.96347412397489	1.56071495447448
chr14:68466239-68466888	1.52606881166759	1.59454854955035	2.20789285164133	3.46074256378964	3.31324585178756	3.80322703643493	3.44493204894218	3.64270157183323	3.90496571868403	1.85996954822103	1.790772037862	1.41142624572647
chr8:133424148-133425455	1.08406426478847	1	0.565597175854225	2.0703893278914	2.06350294230616	1.90689059560852	2.91838623444635	3.28243980500639	3.40463068421761	2.11103131238874	1.55581615506164	1.81966818349646
chr8:133482401-133482731	1.23266075679027	0.799087306074004	0.963474123974886	2.59215800212536	2.8073549220576	3.19849415363908	2.66902676550963	3.09085343045111	3.49569516262407	1.35049724708413	1.55581615506164	0.956056652412403
chr15:73975773-73976088	0.978195629681652	0.505890929729958	0.871843648509318	2.21412480535285	2.40053792958373	2.12101540096137	2.08065766334523	1.70487196445635	2.04614178164472	1.10433665981474	0.6959938131099	0.722466024471091
chr9:89826695-89828501	0.526068811667588	0.855989697308481	0.678071905112638	1.83592407425438	1.82781902461732	2.06350294230616	2.31324585178756	2.29278174922785	2.19849415363908	1.35049724708413	1.41683974191283	1.15704371014558
chr9:89838294-89838917	1.92219784839637	1.32768736417605	0.918386234446348	2.77610398807316	2.78450398292957	2.51096191927738	1.87578006306849	1.77820857639809	1.32768736417605	1.6507645591169	1.55581615506164	1.56071495447448
chr16:57112374-57113289	0.978195629681652	0.799087306074004	0.871843648509318	2.44890095114513	2.78450398292957	2.94673086014031	1.94860084749336	1.03562390973072	1.57531233068744	1.03562390973072	1.21412480535285	0.956056652412403
chr4:171007752-171008271	0.918386234446348	0.575312330687437	0.443606651475615	1.28095631383106	1.51601514700366	1.0496307677246	0.941106310946432	1.25701061820602	1.03562390973072	0.545968369105293	0.773996325111173	0.722466024471091
chr7:24727074-24729725	0.978195629681652	1.59454854955035	1.0071955014042	2.69376571221778	2.19849415363908	2.6915341649192	3.97269265400426	4.51853513898218	3.88264304936184	2.3533232911629	2.72465027173297	2.13422093976063
chr8:104371335-104371746	1.59931779369823	0.855989697308481	1.0496307677246	2.43295940727611	2.53605290024021	2.17312743348066	2.0496307677246	2.43562859405209	2.96716860753263	1.40053792958373	1.16349873228288	0.839959587489532
chr8:104372703-104373587	1.40599235967584	1.50080205305716	1.59454854955035	3.43562859405209	3.61470984411521	3.89044669267991	4.04788732939655	4.64846544302731	4.56985560833095	1.93734439215023	1.82781902461732	1.87578006306849
chr11:10870970-10872432	1.18269229751619	1.16992500144231	1.53605290024021	2.89141918684608	2.92219784839637	2.89530262133331	2.75060650483559	1.81557542886257	2.46205231879643	0.815575428862573	1.21412480535285	1.48542682717024
chr4:10673539-10674419	0.594548549550354	0.6959938131099	0.565597175854225	2.68032435684402	2.72246602447109	2.49825086752783	3.30305008468167	2.29278174922785	2.68706068833989	1.10433665981474	0.622930350920177	0.839959587489532
chr5:107288810-107289957	0.7311832415722	0.948600847493356	0.823749360308273	1.85996954822103	1.82781902461732	1.92599941855622	2.36457243229586	2.43562859405209	2.26903314645524	0.963474123974886	1.37295209791183	1.56071495447448
chr1:64826808-64827977	0.918386234446348	0.748461233004036	0.622930350920177	2.86591881455221	3.0686708106651	3.1811025507538	3.73335434061383	3.78450398292957	2.96716860753263	0.641546029087524	0.84799690655495	1.56071495447448
chr1:64839298-64839558	0.443606651475615	0.443606651475615	0.443606651475615	1.61353165291793	1.26303440583379	1.63226821549951	1.35614381022528	1.03562390973072	1.68257329734758	0.443606651475615	0.6959938131099	0.443606651475615
chr1:22662299-22662638	0.526068811667588	0.855989697308481	0.505890929729958	1.16349873228288	1.39506279951758	1.77399632511117	1.41142624572647	1.31034012061215	0.863938450423972	0.641546029087524	1.10433665981474	1.32768736417605
chr3:40960658-40961813	1.27500704749987	0.903038270112912	0.782408564927373	2.70708299177171	2.85598969730848	3.36036427654347	2.7311832415722	2.15704371014558	1.18903382439002	1.10433665981474	1.16349873228288	1.56071495447448
chrX:109500952-109501836	1.86393845042397	1.53106949272595	1.41142624572647	3.07553263116736	3.32192809488736	3.1811025507538	1.98185265328974	1.62293035092018	1.87578006306849	1.85996954822103	1.75274859140713	1.05658352836637
chrX:109533441-109534101	1.70487196445635	0.948600847493356	1.24488705912353	2.62058641045188	2.38404980679516	2.55336050333533	0.790772037862	1.09761079662642	1.03562390973072	1.10433665981474	0.978195629681652	0.839959587489532
chr5:10508593-10509290	0.863938450423972	0.6959938131099	0.622930350920177	1.67355642399014	1.67807190511264	1.799087306074	2.31324585178756	2.38956681176273	2.83390207666916	0.963474123974886	1.21412480535285	1.56071495447448
chr1:61502780-61503479	0.7311832415722	0.6959938131099	0.565597175854225	1.35614381022528	1.22650852980868	1.0071955014042	2.36457243229586	1.03562390973072	1.78240856492737	1.03562390973072	1.04264433740849	0.443606651475615
chr1:61571878-61572943	1.63691458035588	1.16992500144231	0.963474123974886	3.07553263116736	3.01792190799726	2.91647664443772	2.0496307677246	2.07382023329167	1.78240856492737	2.23878685958712	2.47508488294878	1.41142624572647
chr4:73236848-73237935	1.44890095114513	1.09085343045111	1.20789285164133	3.03033607837096	2.77188557851537	2.76341157447001	2.88362081628567	2.8011586560937	3.55458885167764	1.10433665981474	2.08746284125034	1.87578006306849
chr11:63582565-63584025	0.443606651475615	0.505890929729958	0.678071905112638	3.04264433740849	3.10768786931437	2.8094144442359	2.86393845042397	2.90303827011291	2.96716860753263	0.641546029087524	0.622930350920177	0.956056652412403
chr7:3062855-3063620	0.526068811667588	1	0.565597175854225	2.02502879449152	2.02502879449152	2.27500704749987	2.0496307677246	2.68929916053589	2.46205231879643	1.23266075679027	1.59454854955035	1.15704371014558
chr18:304767-305341	0.7311832415722	0.632268215499513	0.565597175854225	2.36176835941915	2.41413553298445	2.06350294230616	1.83995958748953	1.98185265328974	2.26903314645524	1.03562390973072	0.773996325111173	1.15704371014558
chr3:100004730-100007066	1.63691458035588	0.903038270112912	1.24488705912353	3.00898878322725	2.52105073690096	3.0071955014042	2.01435529297707	2.04264433740849	2.52356195605701	1.77820857639809	2.05658352836637	1.9297909977186
chr14:96537855-96538746	0.799087306074004	0.443606651475615	0.443606651475615	2.32768736417605	2.25096157353322	1.55090066464752	0.632268215499513	1.36176835941915	2.33628338786443	0.443606651475615	0.622930350920177	0.722466024471091
chr12:3869451-3870202	0.978195629681652	1	1.09085343045111	2.92789645372882	2.75915583380027	2.68032435684402	2.60407132366886	3.38128337250378	2.87970576628229	1.40053792958373	1.55581615506164	1.24488705912353
chr1:174891599-174892404	0.594548549550354	0.748461233004036	0.443606651475615	1.42223300068305	0.956056652412403	1.25701061820602	2.17312743348066	1.36176835941915	0.863938450423972	1.03562390973072	0.622930350920177	0.722466024471091
chr18:12819326-12820998	0.863938450423972	1	0.443606651475615	3.07553263116736	3.4944156103975	3.46988597627446	3.31759350462347	2.92029330021101	3.27351588970212	1.81966818349646	1.21412480535285	1.24488705912353
chr18:12851665-12852492	1.66902676550963	1.04264433740849	1.0496307677246	2.66448284036468	2.61823865559545	2.59215800212536	3.05311133645956	2.76341157447001	3.49569516262407	1.29278174922785	1.10433665981474	1.15704371014558
chr10:89363594-89364793	1.94860084749336	2.03913839390696	2.11103131238874	3.86195536414487	4.03033607837096	4.05918219921169	3.23419472295381	2.41413553298445	2.87970576628229	2.38128337250378	1.96347412397489	1.75702324650746
chr9:36559206-36561437	1.56071495447448	1.50080205305716	1.09085343045111	3.60999129521268	2.99638874644762	2.98732086592925	3.60762622084549	4.0703893278914	3.83693401132109	0.963474123974886	1.59454854955035	1.87578006306849
chrX:19675312-19676154	1.86393845042397	1.21412480535285	1.72683121703249	2.96162332828694	3.20945336562895	3.39780296186249	2.68929916053589	2.90303827011291	2.92409988564074	1.29278174922785	0.918386234446348	1.6959938131099
chr3:99516500-99517780	2.13750352374994	1.46988597627446	1.87578006306849	3.98823022306046	4.27724089833207	4.45549162062847	3.79181407116183	4.28318097894557	4.11186596386756	2.82578562746479	2.72465027173297	2.94673086014031
chr3:99543932-99546519	1.73552217729654	1.09085343045111	1.24488705912353	2.77610398807316	2.63226821549951	3.61823865559545	4.44095219802964	4.58736499093646	4.43762724831895	3.04788732939655	2.47508488294878	2.74416109557041
chr17:48824489-48826017	0.526068811667588	0.903038270112912	0.678071905112638	1.55581615506164	2.02502879449152	1.98913900736823	2.36457243229586	2.13093086982645	3.0496307677246	1.03562390973072	0.6959938131099	1.05658352836637
chr12:11824021-11824417	1.40599235967584	2.1243281350022	1.85199883711245	3.52606881166759	3.46466826700344	3.64270157183323	1.50589092972996	1.54101915313356	1.87578006306849	1.55581615506164	1.16349873228288	0.956056652412403
chr12:11832147-11832379	2.54596836910529	2.06004738366994	2.11103131238874	4.65535182861255	4.75114232472695	4.72191944555154	4.11103131238874	4.23802251782572	4.94953493301701	2.23878685958712	2.11769504266975	2.18269229751619
chr16:11114322-11115591	1.56071495447448	2.10433665981474	1.24488705912353	3.40190347160796	3.65420637794429	3.09254574154357	3.37016428054021	2.96901230751632	2.78659636189081	1.89917563048051	2.20163386116965	2.03562390973072
chr10:48768866-48771546	2.50842865253186	1.94485844580754	1.70487196445635	4.0496307677246	4.07980475463526	4.02591469875079	4.53044535469291	4.38818953715608	4.49761236561836	2.11103131238874	2.22958792274065	2.18269229751619
chr9:133619934-133621550	0.7311832415722	0.575312330687437	0.963474123974886	1.98185265328974	2.25096157353322	2.04614178164472	3.57410150808939	2.93734439215023	2.87970576628229	1.40053792958373	1.67807190511264	1.15704371014558
chr10:11632049-11632874	1.27500704749987	0.6959938131099	0.918386234446348	2.44890095114513	2.78450398292957	2.81966818349646	3.89433274227769	4.05571626351254	4.71644223684332	1.93734439215023	1.75274859140713	2.03562390973072
chr4:176083684-176084176	1.02856915219677	0.903038270112912	0.505890929729958	1.91073266190291	1.98185265328974	1.55090066464752	1.59931779369823	1.31034012061215	0.863938450423972	0.815575428862573	1.21412480535285	0.956056652412403
chr18:12903799-12904554	0.978195629681652	0.855989697308481	0.565597175854225	1.9560566524124	1.87184364850932	1.75274859140713	1.76553474636298	2.38956681176273	2.19849415363908	0.641546029087524	0.622930350920177	0.722466024471091
chr12:68538834-68541425	2.27798474729977	2.18586654531133	2.27798474729977	4.61882595258744	4.43496176018725	4.46597446450407	4.55336050333533	4.17712050284652	4.01167453338092	3.13257684267001	3.1811025507538	2.74416109557041
chr10:77625105-77625810	2.03210084316702	2.08065766334523	2.15055967657538	4.30158764660319	4.24260250592898	4.5216789516032	4.58135124716878	4.37642931106992	4.59753117422421	2.80529245560071	2.58496250072116	2.74416109557041
chr10:77629892-77631241	1.48542682717024	1.84799690655495	2.0496307677246	3.86195536414487	4.00450139223494	4.20241772157518	4.01524777369894	3.99457972421575	3.73984810269933	3.06522762277562	3.19377174339668	2.97452931248388
chr12:110727356-110728326	0.526068811667588	0.575312330687437	0.443606651475615	1.4905701304462	1.87184364850932	1.75274859140713	2.1407786557828	2.31614574229336	2.19849415363908	0.641546029087524	0.53605290024021	0.584962500721156
chr1:206052803-206053662	2.18586654531133	2.14730669878029	2.20789285164133	4.9126498648972	5.01836711554312	5.14812063112396	5.05701696536554	5.04875931191986	5.44625622988956	3.14893410452634	2.92219784839637	2.39506279951758
chr6:71139126-71140001	0.594548549550354	1.25096157353322	0.7311832415722	1.7311832415722	1.82781902461732	1.68257329734758	1.35614381022528	0.970853654340484	0.863938450423972	1.03562390973072	1.04264433740849	1.05658352836637
chr7:77573237-77573844	1.80322703643493	1.21412480535285	1.28095631383106	2.97452931248388	2.75915583380027	3.29719141656586	2.78868571061353	1.50080205305716	2.58014548442338	1.16992500144231	1.41683974191283	1.15704371014558
chr9:121443793-121444560	1.02856915219677	0.443606651475615	0.565597175854225	1.70043971814109	1.80322703643493	2.20789285164133	1.0703893278914	1.15055967657538	1.68257329734758	0.815575428862573	1.16349873228288	0.956056652412403
chr9:121447285-121448221	0.978195629681652	0.748461233004036	0.823749360308273	1.88362081628567	2.26903314645524	1.77399632511117	1.55090066464752	1.40599235967584	0.863938450423972	1.10433665981474	0.918386234446348	0.956056652412403
chr3:72972850-72973424	0.799087306074004	0.6959938131099	0.622930350920177	1.88362081628567	2.06350294230616	2.28983446517751	0.863938450423972	0.613531652917927	0.443606651475615	1.03562390973072	0.84799690655495	0.839959587489532
chr9:113859641-113860629	0.863938450423972	1.16992500144231	0.7311832415722	2.15380533607904	2.17951105027151	2.08406426478847	2.8094144442359	2.93734439215023	3.23878685958712	1.40053792958373	1.63691458035588	1.32768736417605
chr9:113884608-113887284	2.78659636189081	2.49569516262407	2.47508488294878	3.98823022306046	4.15623479785027	4.62702310555406	5.29314973674186	5.31251996747495	5.67185946824748	2.74200621086674	3.15218341905505	2.77610398807316
chr9:113897846-113898791	1.08406426478847	1.25096157353322	1.09085343045111	2.48284828306847	2.53605290024021	2.41142624572647	3.08576455377831	3.18903382439002	2.83390207666916	0.815575428862573	1.26903314645524	1.15704371014558
chr10:5479497-5480362	0.799087306074004	0.443606651475615	0.565597175854225	1.58496250072116	2.19849415363908	1.86393845042397	1.41142624572647	0.970853654340484	1.18903382439002	2.01077983875324	2.14404636961671	1.9297909977186
chr12:62734314-62734927	1.92219784839637	1.50080205305716	1.53605290024021	3.52606881166759	3.70043971814109	3.81455042346181	2.78868571061353	3.06177619758669	3.40463068421761	1.4541758931858	1.790772037862	1.48542682717024
chr4:48153284-48154338	0.526068811667588	0.575312330687437	0.443606651475615	3.16832111573972	3.44095219802964	3.90592847817313	3.10097764772482	2.74631276642546	3.34056226902641	0.443606651475615	0.622930350920177	0.956056652412403
chr14:23446886-23448651	0.594548549550354	0.575312330687437	0.622930350920177	1.93357263826102	1.59931779369823	2.51096191927738	2.75060650483559	3.13422093976063	3.16671544496642	1.03562390973072	0.918386234446348	0.839959587489532
chr15:51692054-51693386	1.40599235967584	1.09085343045111	1.13093086982645	3.91169158187234	4.09929520433777	4.25247621413522	3.78240856492737	4.02502879449152	4.46793154602629	1.6507645591169	1.59454854955035	1.48542682717024
chr6:142867275-142868334	2.0071955014042	1.32768736417605	1.67807190511264	3.16832111573972	3.28835856219366	2.81966818349646	3.1906148602095	3.13422093976063	3.09085343045111	1.60407132366886	1.96347412397489	1.32768736417605
chr16:66353862-66355618	2.20789285164133	2.08065766334523	1.37851162325373	3.58014548442338	3.71918344048179	3.87970576628229	4.95745033634712	4.77663042305105	4.76606505147495	3.08236196955747	2.54349588342577	2.77610398807316
chr15:55830010-55830828	0.669026765509631	1.04264433740849	1.0496307677246	1.67355642399014	1.70487196445635	2.13750352374994	2.28688114778816	1.66448284036468	2.04614178164472	0.963474123974886	0.773996325111173	0.956056652412403
chr4:55994039-55994780	0.443606651475615	0.575312330687437	0.443606651475615	1.83592407425438	1.54596836910529	2.13750352374994	2.1407786557828	1.66448284036468	1.32768736417605	0.963474123974886	1.21412480535285	0.443606651475615
chr3:10752079-10753048	0.669026765509631	1.13093086982645	0.505890929729958	1.7311832415722	1.85199883711245	1.44360665147561	2.8094144442359	2.90303827011291	2.73768676140986	0.7311832415722	0.6959938131099	0.722466024471091
chr21:43352669-43353389	1.13093086982645	1.16992500144231	1.59454854955035	2.73552217729654	2.91073266190291	3.25701061820602	3.1906148602095	3.82883464946806	3.30742852519225	1.50589092972996	1.59454854955035	1.24488705912353
chr2:237497774-237498887	1.56071495447448	1.21412480535285	0.918386234446348	3.39369076418745	3.33913738491959	2.55336050333533	3.61823865559545	4.18428029441938	3.90496571868403	1.50589092972996	1.59454854955035	1.48542682717024
chr5:143585904-143586465	1.02856915219677	1.25096157353322	1.53605290024021	2.81557542886257	2.86591881455221	2.28983446517751	1.4594316186373	1.81557542886257	2.63459326844576	1.10433665981474	1.04264433740849	0.956056652412403
chr8:69759795-69761474	1.23266075679027	0.799087306074004	0.622930350920177	2.90303827011291	3.27947129564447	3.11935617703968	2.64846544302731	2.78240856492737	2.58014548442338	1.89917563048051	2.08746284125034	1.98550043030488
chr20:17933081-17933980	1.18269229751619	1.16992500144231	1.16992500144231	2.0496307677246	2.63226821549951	2.49825086752783	1.55090066464752	1.31034012061215	0.863938450423972	2.26903314645524	1.59454854955035	2.18269229751619
chr1:199172477-199174518	1.13093086982645	0.855989697308481	0.782408564927373	2.0036022366802	1.77820857639809	2.61823865559545	2.01435529297707	2.70708299177171	2.58014548442338	1.35049724708413	1.26903314645524	0.956056652412403
chr3:16402187-16403271	2.4276061727819	1.65535182861255	1.92219784839637	3.53356334821451	3.81659970653491	3.76871365703048	2.91838623444635	2.81762325751143	2.52356195605701	2.01077983875324	2.11769504266975	1.81966818349646
chr3:16478520-16478900	1.36176835941915	1.40053792958373	1.09085343045111	2.93922657772821	2.79701297783614	2.94673086014031	2.22958792274065	2.90303827011291	2.68706068833989	1.35049724708413	1.46466826700344	1.32768736417605
chr16:25051369-25052102	1.70487196445635	1.65535182861255	1.20789285164133	2.93922657772821	3.19219416528334	3.08236196955747	3.3305584000308	3.17632277264046	3.49569516262407	2.14404636961671	2.02502879449152	2.54349588342577
chrX:70336878-70337249	0.443606651475615	0.443606651475615	0.443606651475615	1.32192809488736	1.4541758931858	1.81966818349646	0.863938450423972	0.613531652917927	1.03562390973072	1.16992500144231	0.84799690655495	1.05658352836637
chr17:69060904-69061246	1.02856915219677	0.948600847493356	1.28095631383106	2.34482849699744	2.44625622988956	2.62993940943954	1.30451104180995	1.50080205305716	1.87578006306849	1.16992500144231	0.6959938131099	1.32768736417605
chr5:76556824-76557208	0.978195629681652	1	1.53605290024021	2.21412480535285	2.61823865559545	2.72900887033786	2.7311832415722	2.95233356636969	3.00898878322725	1.03562390973072	0.978195629681652	1.24488705912353
chr5:76589938-76591133	1.08406426478847	0.903038270112912	0.782408564927373	3.01970191444255	2.93357263826102	3.23266075679027	4.0071955014042	4.13504228623365	5.15987133677839	1.29278174922785	1.04264433740849	0.722466024471091
chr4:173121072-173121787	0.863938450423972	0.632268215499513	0.443606651475615	1.52105073690096	1.57046293102604	1.88752527074159	2.58255600301406	2.60880924267552	2.73768676140986	1.03562390973072	1.04264433740849	1.24488705912353
chr13:42547553-42547867	1.52606881166759	1.40053792958373	0.678071905112638	2.15380533607904	2.64616265715789	2.33628338786443	1.0071955014042	1.09761079662642	1.18903382439002	1.6507645591169	1.59454854955035	0.956056652412403
chr16:82784309-82785033	0.863938450423972	0.6959938131099	0.622930350920177	2.49825086752783	2.57773093149008	2.33628338786443	3.56315813040281	3.58135124716878	3.58255600301406	0.7311832415722	0.773996325111173	1.15704371014558
chr13:49044221-49045446	0.443606651475615	0.575312330687437	0.443606651475615	1.9560566524124	2.17951105027151	2.36737106564853	1.35614381022528	0.6959938131099	0.443606651475615	0.641546029087524	0.443606651475615	0.722466024471091
chr20:46108402-46108987	2.34482849699744	2.32192809488736	2.38128337250378	4.20554891117303	4.44691786486603	4.64616265715789	4.20789285164133	4.38818953715608	4.43762724831895	2.80529245560071	2.6667565918848	3.05137210172103
chr6:235465-236997	2.32192809488736	1.81966818349646	2.20789285164133	4.12515513132229	4.09929520433777	4.28095631383106	4.22265002245148	4.07724299893246	4.01167453338092	1.55581615506164	2.20163386116965	2.13422093976063
chr6:286801-287046	1.13093086982645	1.21412480535285	0.823749360308273	2.13422093976063	2.33628338786443	2.22342254993494	1.41142624572647	1.09761079662642	0.669026765509631	0.963474123974886	1.16349873228288	1.75702324650746
chr1:203753464-203755479	1.18269229751619	0.799087306074004	1.6507645591169	2.92789645372882	3.02856915219677	2.6915341649192	2.41683974191283	1.98185265328974	1.18903382439002	2.01077983875324	1.9297909977186	1.56071495447448
chr11:109996032-109996388	0.978195629681652	0.575312330687437	0.823749360308273	1.7311832415722	1.89530262133331	2.30451104180995	1.0071955014042	1.54101915313356	1.32768736417605	0.7311832415722	0.978195629681652	0.839959587489532
chr16:50583827-50584497	1.08406426478847	1.25096157353322	0.963474123974886	2.51349074558812	2.54843662469604	2.81966818349646	3.05311133645956	3	2.87970576628229	1.77820857639809	2.43028527297778	1.9297909977186
chr1:158153747-158154502	2.16027483140859	1.96716860753263	2.13093086982645	3.61706334388818	3.89141918684608	3.95698592461258	2.91838623444635	2.76341157447001	2.68706068833989	1.73984810269933	1.89530262133331	1.62760683812965
chr1:158168315-158168940	0.594548549550354	0.799087306074004	0.622930350920177	1.16349873228288	1.57046293102604	1.52606881166759	0.941106310946432	0.6959938131099	1.03562390973072	0.545968369105293	0.773996325111173	0.956056652412403
chr2:60312602-60313275	0.443606651475615	0.443606651475615	0.443606651475615	1.24488705912353	1.32768736417605	1.41142624572647	2.22958792274065	1.81557542886257	1.68257329734758	0.641546029087524	0.6959938131099	0.443606651475615
chr7:50802798-50803213	0.443606651475615	0.575312330687437	0.443606651475615	1.78240856492737	1.48542682717024	1.38404980679516	1.0071955014042	0.6959938131099	1.4541758931858	0.641546029087524	0.978195629681652	0.722466024471091
chr7:50805316-50805901	0.443606651475615	0.443606651475615	0.565597175854225	1.32192809488736	1.62760683812965	2.28983446517751	1.4594316186373	0.6959938131099	1.32768736417605	0.815575428862573	1.04264433740849	0.443606651475615
chr18:56109497-56110120	1.32192809488736	1.09085343045111	1.20789285164133	2.46466826700344	2.02502879449152	2.7158933705476	1.64154602908752	2.01077983875324	1.03562390973072	1.29278174922785	1.790772037862	1.81966818349646
chr11:3845281-3845772	0.863938450423972	0.903038270112912	1.31614574229336	2.99638874644762	3.1554254317472	3.1554254317472	2.22958792274065	2.88752527074159	3.0496307677246	1.55581615506164	2.05658352836637	2.08746284125034
chr1:66258621-66258995	0.799087306074004	0.903038270112912	1.16992500144231	2.90303827011291	3.57288966842058	2.96716860753263	2.11103131238874	2.38956681176273	2.58014548442338	1.03562390973072	1.41683974191283	0.956056652412403
chr1:66265158-66266038	1.70487196445635	1.50080205305716	1.31614574229336	3.8499992594661	4.05484847699562	3.33628338786443	3.0686708106651	3.01613970265525	2.92409988564074	1.60407132366886	1.59454854955035	1.87578006306849
chr1:66282076-66283950	1.48542682717024	2.03913839390696	1.20789285164133	5.07553263116736	5.13873256972024	4.99954908734095	3.60762622084549	3.76659516172927	4.25776496857139	2.23878685958712	2.25701061820602	1.62760683812965
chr1:212678237-212679088	2.87970576628229	3.10097764772482	3.18903382439002	4.79649392942584	4.97636363573276	4.99684064779537	3.82984955984469	3.13422093976063	3.52606881166759	2.80529245560071	3.0496307677246	2.64846544302731
chr5:18177798-18178660	0.594548549550354	0.443606651475615	0.443606651475615	1.98185265328974	1.7311832415722	1.63226821549951	1.55090066464752	1.4541758931858	1.68257329734758	0.7311832415722	1.21412480535285	0.956056652412403
chr7:36650908-36652673	1.94860084749336	1.43295940727611	1.37851162325373	3.00898878322725	2.877744249949	3.19849415363908	2.86393845042397	3.43962313755712	2.87970576628229	1.35049724708413	1.16349873228288	2.18269229751619
chr7:36657190-36659680	2.56315813040281	2.4276061727819	2.20789285164133	4.31034012061215	4.05484847699562	4.41953889151378	3.44493204894218	4.48026512205446	4.22265002245148	3.04788732939655	2.6667565918848	2.31324585178756
chr15:85724008-85724738	1.32192809488736	1.04264433740849	0.678071905112638	2.51349074558812	2.50589092972996	2.25701061820602	2.08065766334523	2.54596836910529	2.33628338786443	1.4541758931858	1.75274859140713	1.48542682717024
chr4:152014063-152016222	0.978195629681652	1.09085343045111	1.20789285164133	2.19534759832222	2.28392177230762	2.7158933705476	4.603477988254	5.21218021004443	5.03342300153745	2.3533232911629	2.47508488294878	2.08746284125034
chr1:211702064-211703996	0.594548549550354	1.21412480535285	1.20789285164133	3.03033607837096	3.03738222200308	3.04614178164472	4.66789212523023	3.93073733756289	4.20476675065461	1.97452931248388	2.20163386116965	1.75702324650746
chr10:12307222-12309325	1.63691458035588	1.68257329734758	1.47508488294878	3.58014548442338	3.57288966842058	3.87381319835909	3.24792751344359	3.26903314645524	3.12928301694497	3.06522762277562	2.76341157447001	2.39506279951758
chr10:12360638-12361354	1.08406426478847	0.632268215499513	0.782408564927373	1.67355642399014	1.4541758931858	1.75274859140713	1.0703893278914	1.73984810269933	0.863938450423972	1.6507645591169	1.46466826700344	1.48542682717024
chr10:12365464-12367011	0.7311832415722	1.04264433740849	0.622930350920177	3.08576455377831	3.24488705912353	3.20633064787105	4.26453643099903	3.93828579188405	3.60999129521268	2.20789285164133	2.35895882583233	1.81966818349646
chr11:76226735-76228776	1.27500704749987	1.68257329734758	1.44360665147561	2.81557542886257	3.02856915219677	3.10097764772482	4.31903981556254	3.52857131887076	3.43562859405209	2.23878685958712	2.30742852519225	1.87578006306849
chr13:50358358-50359297	1.48542682717024	1	1.16992500144231	1.93357263826102	2.25096157353322	2.83187724119167	3.55213110825378	2.76341157447001	2.63459326844576	1.4541758931858	1.16349873228288	1.81966818349646
chr13:50366583-50367306	0.443606651475615	0.632268215499513	0.443606651475615	1.35614381022528	1.29278174922785	2.20789285164133	3.02147972741045	3.06177619758669	3.73984810269933	1.10433665981474	1.21412480535285	0.839959587489532
chr13:50370364-50371050	0.863938450423972	0.748461233004036	1.0071955014042	1.93357263826102	1.85199883711245	2.06350294230616	1.64154602908752	1.25701061820602	2.1243281350022	0.7311832415722	0.773996325111173	0.722466024471091
chr9:7297997-7298472	1.02856915219677	0.632268215499513	0.678071905112638	1.32192809488736	1.26303440583379	1.72683121703249	0.53605290024021	0.765534746362977	0.443606651475615	0.963474123974886	0.978195629681652	1.41142624572647
chr3:17322217-17322917	0.978195629681652	0.632268215499513	0.565597175854225	1.4905701304462	1.32768736417605	1.41142624572647	2.60407132366886	2.10097764772482	2.68706068833989	1.60407132366886	0.978195629681652	0.956056652412403
chr9:127127041-127127443	0.443606651475615	0.443606651475615	0.622930350920177	1.1243281350022	1.39506279951758	1.60407132366886	1.50589092972996	2.31614574229336	1.78240856492737	0.545968369105293	0.622930350920177	1.15704371014558
chr7:41304477-41305854	1.23266075679027	1.16992500144231	0.565597175854225	2.36176835941915	2.40053792958373	2.02856915219677	2.98732086592925	3.51727569320958	2.58014548442338	1.6507645591169	1.71808758396052	1.62760683812965
chr2:144625337-144626069	0.443606651475615	0.903038270112912	0.963474123974886	1.52105073690096	1.70487196445635	2.0071955014042	1.25096157353322	0.839959587489532	0.863938450423972	0.815575428862573	0.622930350920177	1.05658352836637
chr16:46937444-46938649	0.863938450423972	0.903038270112912	0.963474123974886	1.88362081628567	1.91838623444635	1.77399632511117	2.28688114778816	2.81762325751143	2.52356195605701	0.443606651475615	0.84799690655495	0.956056652412403
chr16:46942882-46943430	0.443606651475615	0.903038270112912	0.678071905112638	1.67355642399014	1.26303440583379	1.68257329734758	1.41142624572647	1.20789285164133	1.4541758931858	0.545968369105293	0.918386234446348	1.05658352836637
chr5:141597549-141597823	0.918386234446348	0.748461233004036	0.565597175854225	1.28095631383106	1.03562390973072	1.84398384404833	1.0071955014042	1.15055967657538	1.18903382439002	0.815575428862573	0.53605290024021	0.956056652412403
chrX:41119621-41119997	0.863938450423972	0.855989697308481	0.871843648509318	1.58496250072116	1.4541758931858	1.98913900736823	1.13093086982645	1.25701061820602	1.4541758931858	0.963474123974886	0.6959938131099	0.584962500721156
chr1:77594328-77594896	1.40599235967584	0.575312330687437	0.678071905112638	1.78240856492737	1.57046293102604	1.86393845042397	2.36457243229586	2.29278174922785	2.63459326844576	1.16992500144231	0.84799690655495	1.05658352836637
chr12:121912078-121912834	0.594548549550354	0.505890929729958	0.565597175854225	1.88362081628567	2.26903314645524	2.7158933705476	2.44095219802964	0.765534746362977	0.863938450423972	0.443606651475615	0.443606651475615	0.443606651475615
chr6:119458969-119460056	1.08406426478847	0.575312330687437	0.678071905112638	1.85996954822103	2.23266075679027	2.4276061727819	2.58255600301406	2.01077983875324	3.12928301694497	0.887525270741587	0.978195629681652	1.48542682717024
chr12:24171937-24172696	1.36176835941915	0.948600847493356	1.47508488294878	2.63691458035588	2.99638874644762	2.65535182861255	1.4594316186373	2.13093086982645	1.68257329734758	1.03562390973072	1.71808758396052	1.98550043030488
chr9:107826216-107829099	1.70487196445635	1.32768736417605	1.16992500144231	3.4276061727819	3.56559717585422	3.89530262133331	2.31324585178756	1.66448284036468	2.26903314645524	1.23266075679027	1.37295209791183	0.443606651475615
chr4:42350615-42351613	0.799087306074004	0.575312330687437	0.782408564927373	1.38956681176273	1.4541758931858	1.63226821549951	2.60407132366886	1.31034012061215	2.46205231879643	1.10433665981474	1.59454854955035	1.05658352836637
chr1:206793133-206793595	1.63691458035588	1.65535182861255	1.53605290024021	3.39369076418745	3.24488705912353	3.0071955014042	1.72246602447109	1.03562390973072	0.863938450423972	1.29278174922785	1.67807190511264	1.48542682717024
chr10:88218302-88220222	1.13093086982645	1.21412480535285	0.918386234446348	2.25398926623079	2.70929063572336	2.15704371014558	2.46466826700344	2.04264433740849	1.57531233068744	1.35049724708413	1.16349873228288	1.41142624572647
chr10:88227359-88228777	2.08406426478847	1.94485844580754	1.94485844580754	3.47767732756531	3.83390207666916	3.91073266190291	3.55213110825378	3.62175885670973	2.87970576628229	2.58496250072116	2.62760683812965	2.18269229751619
chr10:88231908-88232860	1.32192809488736	1.25096157353322	1.44360665147561	2.8011586560937	2.60407132366886	2.59215800212536	2.0496307677246	2.07382023329167	1.18903382439002	1.77820857639809	1.59454854955035	2.26903314645524
chr7:148620739-148622098	1.76977173924945	1.79493566280354	1.47508488294878	3.99909803370561	4.22032995487956	4.7311832415722	4.15623479785027	4.45746296464855	4.14974711950468	2.97819562968165	2.25701061820602	2.03562390973072
chr5:179482843-179484743	0.7311832415722	0.855989697308481	0.443606651475615	2.36176835941915	2.1243281350022	2.51096191927738	2.51349074558812	2.70708299177171	2.40053792958373	1.4541758931858	1.16349873228288	1.48542682717024
chr17:63378520-63379348	1.66902676550963	1.53106949272595	1.80322703643493	3.05311133645956	2.97636363573276	3.51222688651396	2.11103131238874	2.43562859405209	2.46205231879643	1.10433665981474	1.26903314645524	1.56071495447448
chr1:224719237-224719810	1.36176835941915	0.799087306074004	0.7311832415722	2.76128527336162	2.96532254836725	2.52606881166759	2.01435529297707	1.70487196445635	2.26903314645524	1.81966818349646	1.59454854955035	1.9297909977186
chr12:100185089-100187045	1.08406426478847	1	0.963474123974886	2.78868571061353	3.03738222200308	3.14567745519564	5.3501436020178	4.81659970653491	4.75381844317354	2.32481060342048	2.11769504266975	2.64846544302731
chr7:28921914-28924229	1.40599235967584	1.59454854955035	1.0071955014042	2.54596836910529	3.02856915219677	2.90689059560852	4.01524777369894	3.54966917072649	3.94860084749336	1.89917563048051	1.71808758396052	1.81966818349646
chr3:29354263-29355084	0.443606651475615	0.443606651475615	0.443606651475615	1.28095631383106	1.67807190511264	1.96716860753263	1.72246602447109	2.07382023329167	2.19849415363908	0.887525270741587	0.773996325111173	0.839959587489532
chr13:97289807-97291441	0.799087306074004	0.903038270112912	0.963474123974886	2.49825086752783	2.53605290024021	2.70487196445635	2.66902676550963	3.66220549965362	3.49569516262407	1.29278174922785	0.622930350920177	1.15704371014558
chr2:120209913-120210795	0.978195629681652	1.32768736417605	1.34482849699744	2.59215800212536	2.64616265715789	2.85199883711245	1.30451104180995	2.29278174922785	1.32768736417605	2.04614178164472	2.38128337250378	1.15704371014558
chr2:128530083-128532060	0.594548549550354	1.09085343045111	0.443606651475615	1.32192809488736	1.51601514700366	1.81966818349646	3.20633064787105	3.14730669878029	2.83390207666916	1.29278174922785	1.26903314645524	0.956056652412403
chr12:9666987-9667967	0.863938450423972	0.6959938131099	0.782408564927373	1.24488705912353	1.91838623444635	2.45680614923047	1.0071955014042	1.25701061820602	1.03562390973072	0.887525270741587	0.622930350920177	0.443606651475615
chr13:21324759-21325154	0.978195629681652	0.575312330687437	0.678071905112638	1.55581615506164	1.48542682717024	1.68257329734758	1.0703893278914	0.910732661902913	1.87578006306849	0.815575428862573	0.622930350920177	0.443606651475615
chr11:102312682-102313622	1.44890095114513	1.43295940727611	1.34482849699744	3.16832111573972	3.16349873228288	2.94673086014031	3.4931349223055	3.16188768237689	3.52606881166759	1.6507645591169	1.9297909977186	1.48542682717024
chr22:44256152-44257488	0.669026765509631	0.443606651475615	0.443606651475615	1.93357263826102	2.16027483140859	1.60407132366886	2.58255600301406	2.54596836910529	2.04614178164472	0.963474123974886	1.16349873228288	0.956056652412403
chr11:126338975-126340036	1.08406426478847	1.09085343045111	1.96716860753263	3.27649666564036	3.09761079662642	4.01167453338092	1.94860084749336	1.84799690655495	1.4541758931858	2.51349074558812	1.86393845042397	1.32768736417605
chr10:47080913-47081835	0.7311832415722	1.21412480535285	1.16992500144231	2.38128337250378	2.36737106564853	2.38404980679516	2.46466826700344	2.01077983875324	1.4541758931858	2.32481060342048	1.790772037862	1.81966818349646
chr3:196238547-196239093	0.918386234446348	0.632268215499513	0.443606651475615	1.42223300068305	1.32768736417605	2.12101540096137	0.713695814843359	0.765534746362977	0.443606651475615	0.641546029087524	0.443606651475615	0.722466024471091
chr3:196273903-196274912	0.863938450423972	1	0.963474123974886	2.49825086752783	2.70929063572336	2.94673086014031	3.52857131887076	4.0703893278914	3.85996954822103	0.887525270741587	0.6959938131099	1.24488705912353
chr9:83936540-83938017	1.13093086982645	1.56559717585423	0.918386234446348	2.17312743348066	2.63226821549951	2.64385618977472	2.93545974780529	2.54596836910529	2.33628338786443	1.16992500144231	1.26903314645524	1.32768736417605
chr7:155322756-155323581	0.443606651475615	0.632268215499513	0.505890929729958	1.83592407425438	1.57046293102604	1.15704371014558	0.790772037862	0.53605290024021	0.863938450423972	0.641546029087524	0.918386234446348	0.443606651475615
chr10:63068335-63068754	0.443606651475615	0.632268215499513	0.565597175854225	1.85996954822103	2.17951105027151	2.0071955014042	1.94860084749336	2.43562859405209	2.40053792958373	0.443606651475615	0.773996325111173	0.722466024471091
chr7:127683290-127683746	0.863938450423972	0.575312330687437	0.918386234446348	1.83592407425438	1.4541758931858	1.44360665147561	1.0071955014042	1.20789285164133	1.18903382439002	0.887525270741587	1.21412480535285	0.722466024471091
chr1:87230635-87232329	1.86393845042397	1.53106949272595	1.80322703643493	3.56437816856506	3.78031009904338	3.16349873228288	3.26303440583379	2.90303827011291	3.34056226902641	1.60407132366886	2.22958792274065	2.18269229751619
chr14:89826037-89827580	1.23266075679027	1.46988597627446	1.0071955014042	2.53106949272595	2.63226821549951	2.70487196445635	2.7311832415722	1.91456452349394	3.00898878322725	0.887525270741587	1.10433665981474	1.15704371014558
chr13:58300186-58301710	0.7311832415722	0.903038270112912	0.678071905112638	1.1243281350022	1.89530262133331	1.75274859140713	1.72246602447109	2.18586654531133	1.18903382439002	1.50589092972996	1.55581615506164	1.62760683812965
chr11:35272321-35273414	3.59215800212536	3.39094277280254	3.36457243229586	5.44294349584873	5.31397137105902	5.56376827845203	5.48446041312882	5.22226360352835	5.77294133783134	4.17392693199981	3.4235781709818	3.42492208821069
chr11:35297420-35298149	1.44890095114513	0.575312330687437	0.918386234446348	2.02502879449152	2.1407786557828	1.75274859140713	1.4594316186373	1.09761079662642	2.52356195605701	0.641546029087524	0.918386234446348	0.584962500721156
chr1:221754008-221755167	1.40599235967584	1.29278174922785	1.67807190511264	3.27649666564036	3.3547342399706	3.1906148602095	3.34340782229781	3.01613970265525	2.68706068833989	2.01077983875324	2.08746284125034	2.26903314645524
chr1:221775302-221775656	1.44890095114513	0.948600847493356	0.565597175854225	2.76128527336162	3.09761079662642	3.03562390973072	1.83995958748953	2.52606881166759	2.33628338786443	1.85996954822103	1.55581615506164	1.41142624572647
chr1:221783147-221783403	1.18269229751619	1	0.823749360308273	1.83592407425438	1.85199883711245	2.17312743348066	1.25096157353322	1.4541758931858	1.4541758931858	1.4541758931858	1.21412480535285	1.24488705912353
chr1:221793465-221795810	2.18586654531133	1.87184364850932	1.72683121703249	3.36737106564853	3.46466826700344	3.99186193055632	3.1906148602095	3.62175885670973	3.30742852519225	3.19534759832222	2.88752527074159	2.50842865253186
chr8:100502157-100503407	1.66902676550963	2.10433665981474	1.56559717585423	3.19849415363908	3.63459326844576	3.59215800212536	2.82781902461732	3.01613970265525	2.87970576628229	2.63226821549951	2.08746284125034	1.41142624572647
chr4:112099910-112102070	0.863938450423972	1.04264433740849	0.782408564927373	2.13422093976063	2.16027483140859	2.24184018356467	2.68929916053589	2.60880924267552	3.09085343045111	1.16992500144231	1.59454854955035	1.15704371014558
chr1:205233042-205233404	1.13093086982645	0.903038270112912	1.0071955014042	1.93357263826102	2.21412480535285	2.52606881166759	1.25096157353322	0.970853654340484	0.669026765509631	0.963474123974886	1.55581615506164	1.56071495447448
chr6:81821090-81821320	1.23266075679027	0.575312330687437	0.678071905112638	2.21412480535285	2.36737106564853	1.98913900736823	2.17312743348066	2.15704371014558	1.96347412397489	1.6959938131099	1.10433665981474	1.05658352836637
chr6:81866417-81867375	0.918386234446348	0.6959938131099	0.443606651475615	1.42223300068305	1.94110631094643	1.32192809488736	1.25096157353322	1.15055967657538	1.57531233068744	0.7311832415722	1.41683974191283	1.24488705912353
chr7:18144031-18145412	1.27500704749987	1.32768736417605	0.871843648509318	3.69710657447697	3.78031009904338	3.81455042346181	2.82781902461732	2.34198574722862	2.83390207666916	1.03562390973072	1.46466826700344	0.722466024471091
chr8:96793259-96793693	1.27500704749987	1.76553474636298	0.678071905112638	2.877744249949	3.13586316536868	3.46336088581666	1.50589092972996	1.73984810269933	1.87578006306849	1.35049724708413	0.918386234446348	1.32768736417605
chr11:119509225-119513289	3.99367436175058	4.29939120612683	4.37712374912949	6.48655349262453	6.51569983828404	6.7309116243181	5.81121411751324	5.5882648943075	5.16912328147676	4.97177344719337	4.63923216324928	4.72683121703249
chr4:177001376-177002500	0.978195629681652	0.575312330687437	1.37851162325373	2.56071495447448	2.35049724708413	2.24184018356467	1.50589092972996	1.77820857639809	0.443606651475615	1.10433665981474	1.67807190511264	0.722466024471091
chr4:177005253-177006667	1.86393845042397	1.59454854955035	1.82781902461732	3.18903382439002	3.4944156103975	3.50462039240355	2.39231742277876	2.5033487351675	2.46205231879643	1.6959938131099	1.51096191927738	1.32768736417605
chr3:127286473-127287037	1.32192809488736	1	0.918386234446348	2.02502879449152	2.35049724708413	2.61823865559545	1.76553474636298	2.04264433740849	2.78659636189081	0.641546029087524	1.16349873228288	1.41142624572647
chr6:42190701-42191771	0.7311832415722	0.443606651475615	0.823749360308273	2.23266075679027	2.26903314645524	2.27500704749987	2.01435529297707	2.23878685958712	2.63459326844576	0.443606651475615	0.622930350920177	0.443606651475615
chr4:158527606-158528313	0.443606651475615	0.575312330687437	0.678071905112638	1.61353165291793	1.82781902461732	2.06350294230616	1.19534759832222	1.54101915313356	2.26903314645524	0.963474123974886	0.773996325111173	0.443606651475615
chr4:158528457-158530744	1.70487196445635	1.09085343045111	1.13093086982645	2.74846123300404	2.53605290024021	2.46988597627446	2.68929916053589	2.96901230751632	2.40053792958373	1.89917563048051	1.99638874644762	1.15704371014558
chr4:158538259-158540716	3.1243281350022	3.11103131238874	2.89917563048051	4.72628628972067	4.76341157447001	4.97727992349992	3.74308405554959	4.77663042305105	4.82578562746479	1.93734439215023	2.22958792274065	2.22650852980868
chr1:40877287-40878589	2.34482849699744	2.86789646399265	2.24488705912353	4.50716034911752	4.68481873755322	4.71644223684332	2.95419631038688	3.47378691161437	2.40053792958373	2.97819562968165	3.1811025507538	2.47248777146274
chr16:84111110-84111745	0.978195629681652	0.855989697308481	0.782408564927373	2.09085343045111	2.10433665981474	1.88752527074159	2.84599177066457	2.29278174922785	1.68257329734758	0.963474123974886	1.26903314645524	0.956056652412403
chr22:27747377-27750229	3.25701061820602	3.21412480535285	3.33913738491959	5.17472598770613	5.32624970083746	5.31505896631662	4.81301154860562	5.16791986555194	4.89481776330794	4.12598165385472	4.38474058729238	4.11935617703968
chr8:130361299-130361558	0.526068811667588	0.632268215499513	0.678071905112638	1.4905701304462	1.4541758931858	1.96716860753263	1.83995958748953	1.50080205305716	1.32768736417605	0.545968369105293	0.53605290024021	0.443606651475615
chr7:41809545-41810610	3.29130885982897	3.10097764772482	2.67581593117227	5.50430258316317	5.49249415167943	5.53356334821451	4.41616416473313	4.95140129167431	5.08321336824898	3.01435529297707	3.52606881166759	3.1243281350022
chr7:41812022-41813870	3.18586654531133	2.90496571868403	2.47508488294878	5.13627342985058	5.122258567812	5.0639343057541	3.99004721957379	4.50207595604579	4.54163873443614	3.38543103719352	3.48155728070859	3.10097764772482
chr7:41869010-41870851	3.89433274227769	3.0232553523003	3.29719141656586	5.23878685958712	5.44956137461324	5.6906964439777	3.74308405554959	4.65306001710456	4.89481776330794	3.52732060787705	3.90881290773955	3.75381844317354
chr7:41873806-41875123	2.13750352374994	1.71369581484336	2.34766565630097	3.77188557851537	3.78659636189081	4.04526821513853	2.4905701304462	2.10097764772482	1.57531233068744	2.65535182861255	3.07895134139482	2.13422093976063
chr1:200305589-200307665	1.48542682717024	1.13093086982645	1.13093086982645	3.70376517879341	3.62760683812965	3.73443866613717	3.30305008468167	3.56071495447448	3.99095486039699	1.81966818349646	1.67807190511264	2.31324585178756
chr22:40578285-40579128	1.63691458035588	1.13093086982645	0.871843648509318	2.43295940727611	2.57773093149008	2.38404980679516	2.0496307677246	1.40599235967584	1.18903382439002	1.16992500144231	1.37295209791183	1.05658352836637
chr22:40584933-40585528	0.918386234446348	0.903038270112912	0.622930350920177	2.09085343045111	2.19849415363908	2.17312743348066	0.863938450423972	1.09761079662642	0.443606651475615	1.03562390973072	0.84799690655495	0.584962500721156
chr1:24383877-24385376	1.36176835941915	1.56559717585423	1.31614574229336	2.78868571061353	2.52105073690096	2.95791459863299	3.73335434061383	3.60169651648096	3.09085343045111	1.55581615506164	1.67807190511264	1.75702324650746
chr6:37685207-37687030	2.13750352374994	2.80322703643493	2.0496307677246	4.17072627613155	4.06004738366994	4.1101961777542	3.92124588858559	4.27052894238072	4.18665901720211	2.56071495447448	2.81762325751143	2.31324585178756
chr6:37699072-37701382	3.02147972741045	2.82984955984469	2.34766565630097	5.11811050560737	5.141187525005	5.06177619758669	5.3823214071145	5.4326254114323	5.35155766245043	3.65764000520782	3.16671544496642	2.61353165291793
chr18:32106716-32107399	0.594548549550354	0.443606651475615	0.678071905112638	1.98185265328974	1.98185265328974	2.30451104180995	1.13093086982645	0.613531652917927	1.18903382439002	0.443606651475615	0.918386234446348	0.443606651475615
chr3:112357954-112359102	0.863938450423972	1.21412480535285	0.782408564927373	2.98550043030489	3.46466826700344	2.98732086592925	2.41683974191283	1.84799690655495	2.26903314645524	1.55581615506164	1.63691458035588	1.24488705912353
chr3:112363967-112365127	0.7311832415722	1.13093086982645	1.0496307677246	3.21878116778407	3.3547342399706	3.53231695933277	2.90110824301451	3.09085343045111	3.58255600301406	1.81966818349646	1.10433665981474	1.75702324650746
chr2:145683866-145684077	0.918386234446348	0.505890929729958	0.565597175854225	1.16349873228288	1.22650852980868	2.13750352374994	0.632268215499513	0.53605290024021	0.863938450423972	0.641546029087524	0.84799690655495	0.722466024471091
chrX:46682355-46683669	1.18269229751619	1.04264433740849	1.0496307677246	2.17312743348066	2.33628338786443	2.38404980679516	1.35614381022528	1.09761079662642	1.57531233068744	1.55581615506164	1.55581615506164	2.08746284125034
chr10:34281342-34282359	0.443606651475615	0.575312330687437	0.443606651475615	1.4905701304462	1.07724299893246	1.38404980679516	1.55090066464752	1.66448284036468	1.87578006306849	0.7311832415722	1.04264433740849	0.839959587489532
chr4:169565741-169567018	0.594548549550354	0.575312330687437	0.678071905112638	1.4905701304462	1.67807190511264	1.86393845042397	2.22958792274065	2.23878685958712	2.83390207666916	0.641546029087524	0.84799690655495	0.956056652412403
chr9:114021416-114022163	1.23266075679027	0.855989697308481	0.7311832415722	1.9560566524124	2.17951105027151	2.15704371014558	3.45811948117451	3.5385381636298	4.30888505741176	0.641546029087524	0.6959938131099	1.24488705912353
chr14:68210169-68211475	2.27798474729977	2.35895882583233	1.75274859140713	4.28243980500639	4.52794609890826	4.94953493301701	4.22265002245148	4.33985000288462	4.48284828306847	2.23878685958712	2.58496250072116	2.64846544302731
chr14:68212281-68212571	0.594548549550354	0.575312330687437	0.565597175854225	1.75702324650746	1.94110631094643	2.28983446517751	1.35614381022528	1.25701061820602	1.03562390973072	0.641546029087524	0.443606651475615	0.584962500721156
chr14:68229828-68230580	1.23266075679027	1.40053792958373	0.918386234446348	2.99638874644762	3.26303440583379	3.58496250072116	2.33913738491959	2.62993940943954	2.40053792958373	1.29278174922785	1.89530262133331	1.87578006306849
chr14:68275482-68276009	1.52606881166759	1.71369581484336	1.75274859140713	3.86888427302877	3.94110631094643	4.45220004940622	2.64846544302731	2.6507645591169	2.73768676140986	1.81966818349646	1.63691458035588	1.98550043030488
chr18:47889237-47889611	0.443606651475615	0.505890929729958	0.505890929729958	1.35614381022528	1.03562390973072	1.50080205305716	0.790772037862	0.443606651475615	1.03562390973072	0.887525270741587	0.918386234446348	0.722466024471091
chr3:141449861-141451195	1.08406426478847	1.32768736417605	0.782408564927373	2.83995958748953	2.77188557851537	2.94673086014031	1.64154602908752	1.15055967657538	1.32768736417605	1.29278174922785	1.21412480535285	0.722466024471091
chr4:36263943-36264923	0.918386234446348	0.903038270112912	0.565597175854225	3.77820857639809	3.93545974780529	3.5981269599196	2.39231742277876	2.48284828306847	2.73768676140986	1.23266075679027	1.32192809488736	1.48542682717024
chr3:48112104-48113271	0.594548549550354	0.632268215499513	0.565597175854225	2.31034012061215	2.38404980679516	2.10097764772482	3.14730669878029	2.98367769469807	3.43562859405209	0.815575428862573	1.37295209791183	0.956056652412403
chr3:48119276-48120326	0.7311832415722	0.443606651475615	0.443606651475615	2.15380533607904	2.28392177230762	2.49825086752783	3.28983446517751	3.11935617703968	3.73984810269933	0.887525270741587	0.84799690655495	0.443606651475615
chr20:16540476-16540714	0.443606651475615	0.443606651475615	0.565597175854225	1.16349873228288	1.15055967657538	1.38404980679516	0.443606651475615	0.765534746362977	0.443606651475615	0.641546029087524	0.53605290024021	0.956056652412403
chr6:139617495-139618064	0.7311832415722	0.799087306074004	0.565597175854225	2.21412480535285	1.87184364850932	2.22342254993494	1.76553474636298	1.54101915313356	1.4541758931858	0.641546029087524	0.6959938131099	0.443606651475615
chr12:27338224-27338851	0.978195629681652	0.6959938131099	0.622930350920177	1.93357263826102	1.87184364850932	1.98913900736823	1.98185265328974	1.77820857639809	2.04614178164472	0.641546029087524	0.918386234446348	0.443606651475615
chr16:28500552-28502057	1.27500704749987	1.84799690655495	1.47508488294878	4.05571626351254	4.09929520433777	4.58195375084882	3.23419472295381	3.43962313755712	3.37295209791183	2.99638874644762	2.98732086592925	2.61353165291793
chr8:38666064-38666977	0.863938450423972	1.40053792958373	1.0071955014042	2.6507645591169	2.54843662469604	2.72900887033786	1.4594316186373	1.36176835941915	1.68257329734758	1.89917563048051	2.38128337250378	1.98550043030488
chr13:50158889-50159644	0.526068811667588	0.575312330687437	0.505890929729958	1.4905701304462	1.85199883711245	1.75274859140713	1.0071955014042	0.839959587489532	1.18903382439002	1.29278174922785	0.918386234446348	0.584962500721156
chr8:111678614-111679148	0.918386234446348	0.799087306074004	0.871843648509318	2.31034012061215	2.38404980679516	1.92599941855622	1.25096157353322	0.970853654340484	1.32768736417605	1.29278174922785	1.26903314645524	1.05658352836637
chr3:185826067-185826480	0.443606651475615	0.799087306074004	0.678071905112638	0.992768430768924	1.32768736417605	1.52606881166759	1.25096157353322	1.50080205305716	1.03562390973072	0.887525270741587	1.16349873228288	1.32768736417605
chr14:21275187-21275516	0.594548549550354	0.632268215499513	0.622930350920177	1.88362081628567	2.1243281350022	1.60407132366886	1.80322703643493	1.81557542886257	1.4541758931858	0.815575428862573	0.978195629681652	0.839959587489532
chr14:21277847-21279229	1.86393845042397	1.46988597627446	1.6507645591169	3.62527048937469	3.43429461795993	3.55949181320504	3.68257329734758	3.75702324650746	3.60999129521268	2.70043971814109	2.72465027173297	2.58014548442338
chr9:71891577-71892205	1.27500704749987	0.903038270112912	0.871843648509318	2.59215800212536	2.65764000520782	2.72900887033786	3.14730669878029	2.4594316186373	3.30742852519225	1.03562390973072	1.51096191927738	1.15704371014558
chr3:120619327-120619796	0.594548549550354	0.575312330687437	0.7311832415722	1.4905701304462	2.25096157353322	1.86393845042397	0.941106310946432	1.54101915313356	1.18903382439002	0.815575428862573	1.10433665981474	0.839959587489532
chr4:159202233-159204962	1.76977173924945	2.08065766334523	1.92219784839637	3.59454854955035	3.64154602908752	3.88459792099006	2.8094144442359	3.10433665981474	3.52606881166759	1.77820857639809	1.82781902461732	1.75702324650746
chr4:159205712-159206657	0.799087306074004	1.16992500144231	0.823749360308273	2.56071495447448	2.36737106564853	2.75274859140713	1.83995958748953	1.25701061820602	1.4541758931858	1.23266075679027	1.21412480535285	1.05658352836637
chr9:21141292-21142465	0.978195629681652	0.575312330687437	0.782408564927373	2.02502879449152	2.16027483140859	1.81966818349646	2.25701061820602	1.98185265328974	2.58014548442338	1.10433665981474	1.04264433740849	1.48542682717024
chr9:21166508-21166798	0.594548549550354	0.443606651475615	0.443606651475615	1.70043971814109	1.18903382439002	1.35049724708413	0.863938450423972	0.53605290024021	0.863938450423972	0.443606651475615	0.6959938131099	0.443606651475615
chr15:62772599-62773536	0.978195629681652	0.855989697308481	0.565597175854225	1.8073549220576	2.19849415363908	1.86393845042397	2.41683974191283	2.04264433740849	2.19849415363908	0.641546029087524	1.37295209791183	1.62760683812965
chr11:59152562-59153030	0.669026765509631	0.575312330687437	0.565597175854225	0.992768430768924	1.18903382439002	1.38404980679516	1.80322703643493	0.910732661902913	1.18903382439002	0.443606651475615	0.622930350920177	0.584962500721156
chr11:48058126-48058727	2.08406426478847	2.16671544496642	2.27798474729977	3.74523733212975	3.70597790168252	4.16349873228288	4.04788732939655	3.68144926531496	3.88264304936184	2.07724299893246	1.96347412397489	2.64846544302731
chr11:48073068-48073660	1.63691458035588	1.32768736417605	2.02856915219677	3.71808758396052	3.88557436437143	4.13750352374993	2.46466826700344	2.18586654531133	2.92409988564074	1.4541758931858	1.71808758396052	1.62760683812965
chr20:44583869-44587896	3.30158764660319	3.32912359629157	3.0408924306469	5.13381009110603	5.19416586852982	5.37642931106992	4.32553033156756	3.95419631038688	3.52606881166759	4.20554891117303	3.95884267524324	3.75381844317354
chr1:78642107-78642801	0.7311832415722	0.505890929729958	0.918386234446348	1.38956681176273	1.18903382439002	1.72683121703249	1.50589092972996	1.54101915313356	1.18903382439002	0.641546029087524	0.622930350920177	0.584962500721156
chr10:126171408-126172055	1.02856915219677	0.799087306074004	0.565597175854225	1.4905701304462	1.95977015521147	1.38404980679516	2.17312743348066	2.62993940943954	1.96347412397489	1.29278174922785	0.918386234446348	0.722466024471091
chr12:54239920-54241193	0.863938450423972	0.903038270112912	0.782408564927373	1.20789285164133	1.65535182861255	1.98913900736823	2.28688114778816	2.21412480535285	2.26903314645524	1.10433665981474	0.6959938131099	0.722466024471091
chr10:6554125-6554802	0.443606651475615	0.6959938131099	0.443606651475615	0.992768430768924	0.956056652412403	1.11769504266975	1.91456452349394	1.15055967657538	1.68257329734758	1.23266075679027	0.443606651475615	1.24488705912353
chr12:107368518-107370158	1.66902676550963	1.53106949272595	1.41142624572647	4.29204549249286	4.36457243229586	4.45549162062847	4.61470984411521	4.36387192485753	4.84949893172018	2.63226821549951	2.86987140617771	1.98550043030488
chr6:11813112-11814756	1.89141918684608	1.59454854955035	1.89917563048051	3.16832111573972	3.4262647547021	3.90110824301451	2.11103131238874	2.29278174922785	1.68257329734758	2.20789285164133	2.4541758931858	1.81966818349646
chr20:31917402-31918961	1.32192809488736	1.13093086982645	0.918386234446348	4.02768487693716	4.22958792274065	3.69265037003553	5.0647966459118	5.19179950106508	5.05354581772798	2.29865831556452	2.49825086752783	2.26903314645524
chr20:31922457-31924537	0.918386234446348	0.903038270112912	0.782408564927373	4.26903314645524	4.36457243229586	4.13257684267001	4.84096670448742	4.77663042305105	4.37503943134692	2.84599177066457	2.83592407425437	1.98550043030488
chr12:34126044-34126931	0.918386234446348	1.09085343045111	0.782408564927373	1.78240856492737	1.59931779369823	2.04614178164472	2.22958792274065	1.94860084749336	0.863938450423972	1.4541758931858	1.37295209791183	1.75702324650746
chr21:34504194-34505168	1.13093086982645	1.04264433740849	1.41142624572647	2.36176835941915	2.40053792958373	2.61823865559545	2.91838623444635	2.5033487351675	2.04614178164472	1.03562390973072	1.63691458035588	1.15704371014558
chr10:101932248-101933114	1.08406426478847	0.855989697308481	1.13093086982645	2.72246602447109	3.12598165385472	3.06522762277562	1.98185265328974	2.26603689399532	3.12928301694497	0.641546029087524	0.918386234446348	1.05658352836637
chr5:81316569-81317966	0.863938450423972	0.903038270112912	0.871843648509318	1.67355642399014	1.48542682717024	2.17312743348066	1.25096157353322	1.4541758931858	0.863938450423972	1.10433665981474	0.6959938131099	1.56071495447448
chr8:80377241-80378034	0.863938450423972	0.855989697308481	0.565597175854225	1.4905701304462	1.67807190511264	1.94860084749336	1.0703893278914	1.09761079662642	0.863938450423972	0.7311832415722	1.26903314645524	0.839959587489532
chr1:150278429-150279060	1.13093086982645	0.443606651475615	0.823749360308273	2.62058641045188	2.77188557851537	2.94673086014031	1.55090066464752	0.970853654340484	1.4541758931858	0.963474123974886	0.6959938131099	1.05658352836637
chr22:36201532-36202374	1.97819562968165	2.69376571221778	1.94485844580754	4.114367024952	4.17951105027151	3.88459792099006	4.95326523901484	5.03342300153745	4.90592847817314	3.45154083301783	3.58976348698498	3.32481060342048
chr17:68089570-68090367	1.80322703643493	2.06004738366994	1.92219784839637	4.1811025507538	4.19770815795585	4.3212065669699	4.83642913116165	4.762880292917	4.611172380044	2.01077983875324	2.02502879449152	1.9297909977186
chr20:35818722-35819754	0.863938450423972	0.748461233004036	0.678071905112638	1.75702324650746	1.36176835941915	1.84398384404833	1.83995958748953	2.43562859405209	2.52356195605701	1.03562390973072	0.6959938131099	0.584962500721156
chr11:2621941-2623365	0.7311832415722	0.6959938131099	0.871843648509318	1.83592407425438	1.7311832415722	2.17312743348066	2.44095219802964	2.31614574229336	2.83390207666916	1.40053792958373	0.978195629681652	0.722466024471091
chr2:186595012-186595401	1.13093086982645	0.632268215499513	0.565597175854225	1.83592407425438	1.39506279951758	1.72683121703249	1.0071955014042	1.20789285164133	1.03562390973072	0.963474123974886	0.773996325111173	0.443606651475615
chr12:1108161-1108856	0.918386234446348	0.6959938131099	0.622930350920177	0.992768430768924	1.51601514700366	1.63226821549951	1.35614381022528	1.66448284036468	2.1243281350022	0.443606651475615	0.622930350920177	0.956056652412403
chr12:116239933-116240328	1.08406426478847	0.748461233004036	1.28095631383106	1.83592407425438	2.43028527297778	2.10097764772482	1.59931779369823	1.25701061820602	0.443606651475615	0.545968369105293	0.6959938131099	0.722466024471091
chr4:102546363-102546941	1.56071495447448	0.632268215499513	0.678071905112638	2.19534759832222	2.47508488294878	2.13750352374994	1.55090066464752	1.77820857639809	1.96347412397489	1.23266075679027	1.41683974191283	1.48542682717024
chr4:102589881-102590925	1.13093086982645	0.799087306074004	0.782408564927373	3.04264433740849	2.90110824301451	3.01613970265525	1.94860084749336	1.40599235967584	1.32768736417605	0.7311832415722	1.21412480535285	0.956056652412403
chr1:245045074-245046044	1.27500704749987	0.6959938131099	0.565597175854225	2.51349074558812	2.67129337248158	2.64385618977472	4.06350294230616	3.83794324189103	3.78868571061353	1.93734439215023	1.55581615506164	1.41142624572647
chr3:186067376-186068801	0.526068811667588	0.575312330687437	0.7311832415722	1.38956681176273	1.42223300068305	1.77399632511117	2.7311832415722	2.41413553298445	3.0496307677246	1.35049724708413	0.918386234446348	0.956056652412403
chr3:139585557-139587197	0.799087306074004	0.799087306074004	0.963474123974886	1.83592407425438	2.08406426478847	1.65535182861255	3.17632277264046	3.29425313644451	2.83390207666916	1.93734439215023	1.55581615506164	1.15704371014558
chr1:44472484-44473611	1.86393845042397	1.73984810269933	1.75274859140713	3.47767732756531	3.4032677223393	3.43429461795993	2.7311832415722	2.41413553298445	2.96716860753263	1.97452931248388	2.4541758931858	2.58014548442338
chr5:56421425-56423566	2.76977173924945	1.94485844580754	2.02856915219677	4.27798474729977	4.09000652990382	3.96716860753263	4.64673869830785	4.02502879449152	4.63807383718072	2.74200621086674	3.33913738491959	3.14893410452634
chr1:202513631-202514141	0.669026765509631	0.505890929729958	0.871843648509318	2.0703893278914	1.91838623444635	1.81966818349646	1.68257329734758	1.84799690655495	1.4541758931858	0.887525270741587	0.978195629681652	1.05658352836637
chr1:202515097-202515707	0.594548549550354	0.443606651475615	0.622930350920177	1.8073549220576	1.57046293102604	1.70487196445635	1.13093086982645	0.613531652917927	0.863938450423972	0.641546029087524	0.918386234446348	0.443606651475615
chr1:202520141-202521989	0.594548549550354	0.575312330687437	0.565597175854225	2.70708299177171	2.79701297783614	2.85199883711245	2.98732086592925	2.07382023329167	1.87578006306849	1.55581615506164	1.55581615506164	1.15704371014558
chr1:202525832-202526496	1.48542682717024	0.799087306074004	1.0071955014042	2.48284828306847	2.41413553298445	2.36737106564853	2.4905701304462	2.01077983875324	2.04614178164472	0.963474123974886	1.10433665981474	0.584962500721156
chr16:23064549-23065081	0.7311832415722	0.6959938131099	0.443606651475615	1.83592407425438	2.02502879449152	1.84398384404833	1.25096157353322	1.91456452349394	1.68257329734758	0.7311832415722	0.53605290024021	0.839959587489532
chr19:45897106-45897774	0.669026765509631	1	1.41142624572647	2.11103131238874	2.10433665981474	2.49825086752783	2.78868571061353	2.4594316186373	2.04614178164472	1.93734439215023	1.55581615506164	1.6959938131099
chr6:37038837-37040117	1.73552217729654	1.65535182861255	1.56559717585423	3.16832111573972	3.50842865253186	3.64270157183323	3.22032995487956	4.03298241669943	3.73984810269933	2.43562859405209	1.37295209791183	1.56071495447448
chr6:37042203-37043416	2.03210084316702	1.84799690655495	1.44360665147561	3.53356334821451	3.47897180503294	3.32912359629157	2.44095219802964	2.72683121703249	2.96716860753263	1.6959938131099	1.63691458035588	2.08746284125034
chr6:151694970-151695466	0.918386234446348	1.09085343045111	0.823749360308273	1.75702324650746	1.75702324650746	2.0071955014042	1.19534759832222	1.25701061820602	0.669026765509631	0.887525270741587	1.37295209791183	1.24488705912353
chr3:36917819-36918352	1.02856915219677	1	1.09085343045111	2.13422093976063	2.1407786557828	2.52606881166759	2.7311832415722	2.98367769469807	3.30742852519225	1.35049724708413	1.10433665981474	1.24488705912353
chr13:42101385-42102663	0.594548549550354	0.948600847493356	0.7311832415722	2.31034012061215	1.85199883711245	1.46988597627446	1.87578006306849	2.54596836910529	2.58014548442338	1.40053792958373	1.04264433740849	0.443606651475615
chr17:39599686-39601321	0.594548549550354	1.21412480535285	1.20789285164133	3.44493204894218	3.69376571221778	3.69265037003553	3.48155728070859	2.13093086982645	2.04614178164472	2.78450398292957	2.72465027173297	2.31324585178756
chr17:79852518-79853273	1.36176835941915	0.748461233004036	1.24488705912353	2.56071495447448	2.17951105027151	2.3533232911629	2.97085365434048	3.07553263116736	3.46597446450407	1.4541758931858	1.86393845042397	1.81966818349646
chr10:50052065-50053462	0.7311832415722	1.36176835941915	1.0496307677246	2.39780296186249	2.16027483140859	2.36737106564853	3.60762622084549	3.31903981556254	3.09085343045111	1.81966818349646	1.99638874644762	1.48542682717024
chr11:119230758-119231335	0.799087306074004	0.443606651475615	0.678071905112638	1.8073549220576	1.22650852980868	1.68257329734758	1.35614381022528	0.443606651475615	0.443606651475615	0.443606651475615	0.773996325111173	0.584962500721156
chr15:43734864-43735714	0.594548549550354	0.443606651475615	0.565597175854225	1.93357263826102	1.39506279951758	2.30451104180995	3.17632277264046	3.29425313644451	3.30742852519225	1.4541758931858	0.978195629681652	0.722466024471091
chr7:43812438-43812995	0.443606651475615	0.443606651475615	0.443606651475615	1.67355642399014	1.32768736417605	1.92599941855622	1.4594316186373	1.4541758931858	1.32768736417605	0.641546029087524	1.16349873228288	0.722466024471091
chr7:43814575-43815492	0.526068811667588	0.443606651475615	0.565597175854225	2.0036022366802	1.80322703643493	2.06350294230616	0.863938450423972	1.09761079662642	1.4541758931858	0.963474123974886	0.84799690655495	0.443606651475615
chr7:43834438-43835270	1.63691458035588	1.32768736417605	0.565597175854225	2.53106949272595	2.74846123300404	3.02680005934372	2.8094144442359	2.56803210477128	1.87578006306849	1.6507645591169	0.918386234446348	1.41142624572647
chr2:111429357-111429663	0.863938450423972	1	0.823749360308273	2.09085343045111	2.4905701304462	2.17312743348066	1.0071955014042	0.910732661902913	1.03562390973072	0.963474123974886	0.84799690655495	1.24488705912353
chr3:138229246-138230056	0.443606651475615	0.443606651475615	0.443606651475615	1.67355642399014	1.32768736417605	1.38404980679516	2.60407132366886	2.83592407425437	2.96716860753263	0.443606651475615	0.443606651475615	0.722466024471091
chr2:24741379-24741716	0.594548549550354	0.443606651475615	0.443606651475615	0.948600847493356	1.36176835941915	1.15704371014558	1.35614381022528	0.53605290024021	0.443606651475615	0.641546029087524	0.443606651475615	0.584962500721156
chr11:59080459-59081873	1.08406426478847	1.21412480535285	1.0071955014042	2.48284828306847	2.70929063572336	2.59215800212536	1.76553474636298	1.25701061820602	0.863938450423972	1.29278174922785	1.26903314645524	0.956056652412403
chr17:20067869-20068168	1.80322703643493	1.29278174922785	1.44360665147561	2.98550043030489	2.86591881455221	3.25701061820602	2.33913738491959	1.81557542886257	1.57531233068744	2.46205231879643	1.59454854955035	1.87578006306849
chr4:139970793-139971351	1.83187724119167	1.59454854955035	1.87578006306849	3.54101915313356	3.71259578044703	3.64270157183323	4.0071955014042	3.54966917072649	4.20476675065461	2.01077983875324	1.55581615506164	1.75702324650746
chr11:35357752-35359099	2.76977173924945	2.41142624572647	2.31324585178756	4.41210404467757	4.43162295971329	4.64904056563445	3.6507645591169	4.55090066464752	4.71644223684332	2.23878685958712	1.82781902461732	2.86393845042397
chr12:119730436-119731543	0.978195629681652	0.799087306074004	0.782408564927373	1.4905701304462	1.36176835941915	2.08406426478847	2.41683974191283	2.15704371014558	1.32768736417605	0.887525270741587	1.41683974191283	1.32768736417605
chr2:150528896-150529590	0.799087306074004	0.632268215499513	0.782408564927373	1.55581615506164	1.18903382439002	1.77399632511117	1.0071955014042	1.73984810269933	2.52356195605701	0.815575428862573	1.04264433740849	1.32768736417605
chr7:77175116-77176103	1.02856915219677	0.575312330687437	0.505890929729958	1.08406426478847	1.4541758931858	1.65535182861255	1.91456452349394	2.38956681176273	3.16671544496642	0.815575428862573	0.773996325111173	0.722466024471091
chr5:158120325-158121479	0.7311832415722	1.29278174922785	0.678071905112638	1.98185265328974	1.75702324650746	2.08406426478847	2.75060650483559	2.07382023329167	2.26903314645524	1.73984810269933	0.622930350920177	1.98550043030488
chr20:9457139-9458881	1.32192809488736	1.32768736417605	1.34482849699744	2.90303827011291	3.10768786931437	3.14567745519564	2.62527048937469	2.58976348698498	3.0496307677246	1.85996954822103	1.55581615506164	1.6959938131099
chr2:48116421-48116892	1.48542682717024	1.36176835941915	1.67807190511264	3.61706334388818	3.78659636189081	4.16832111573972	2.28688114778816	2.48284828306847	3.27351588970212	1.6507645591169	1.71808758396052	1.05658352836637
chr10:70357185-70358140	2.84799690655495	2.6507645591169	2.83995958748953	4.82883464946806	4.8923910259134	5.04264433740849	3.93828579188405	3.67129337248158	4.13093086982645	2.92219784839637	2.93734439215023	3.10097764772482
chr6:45737573-45738029	0.594548549550354	0.748461233004036	0.782408564927373	1.78240856492737	1.48542682717024	2.13750352374994	2.36457243229586	2.31614574229336	2.46205231879643	1.03562390973072	0.622930350920177	1.41142624572647
chr2:24313923-24314519	0.7311832415722	0.443606651475615	0.678071905112638	2.0496307677246	1.91838623444635	2.64385618977472	1.94860084749336	1.36176835941915	1.87578006306849	0.641546029087524	0.773996325111173	0.443606651475615
chr1:15985401-15986530	1.89141918684608	1.92219784839637	1.50589092972996	3.46858331700683	3.41006969175638	3.27351588970212	2.11103131238874	2.52606881166759	2.33628338786443	1.50589092972996	1.96347412397489	1.48542682717024
chr9:133137530-133138530	3.31324585178756	3.81455042346181	2.47508488294878	5.47994190147713	5.22766407255439	4.91121220155861	5.08065766334522	4.97544676564096	4.89481776330794	3.82781902461732	3.87479696589867	3.70597790168252
chr1:167084552-167085445	0.669026765509631	0.575312330687437	0.871843648509318	2.6507645591169	2.53605290024021	2.7158933705476	2.75060650483559	2.4594316186373	2.19849415363908	1.40053792958373	1.86393845042397	1.87578006306849
chr7:36767540-36767758	0.594548549550354	0.505890929729958	0.443606651475615	0.992768430768924	1.11769504266975	1.15704371014558	0.713695814843359	0.765534746362977	0.443606651475615	0.7311832415722	0.622930350920177	0.443606651475615
chr17:38943653-38944253	0.443606651475615	0.575312330687437	0.678071905112638	1.61353165291793	1.59931779369823	1.84398384404833	1.72246602447109	2.01077983875324	2.52356195605701	1.23266075679027	1.21412480535285	0.584962500721156
chr2:231621143-231622193	0.978195629681652	0.799087306074004	0.622930350920177	2.98550043030489	2.69821847822441	2.86393845042397	4.80322703643493	5.24184018356467	4.90592847817314	1.4541758931858	1.75274859140713	1.41142624572647
chr2:231627711-231628509	0.918386234446348	0.575312330687437	0.678071905112638	2.09085343045111	2.23266075679027	2.38404980679516	3.30305008468167	3.20320115631661	2.52356195605701	0.963474123974886	1.26903314645524	1.05658352836637
chr14:103089874-103090138	0.526068811667588	0.855989697308481	0.871843648509318	1.61353165291793	1.7311832415722	2.02856915219677	1.4594316186373	1.09761079662642	0.863938450423972	0.963474123974886	0.84799690655495	0.956056652412403
chr14:103094203-103095282	1.27500704749987	2.39506279951758	2.38128337250378	3.89336221076387	3.8972404255748	4.09676785471469	4.94016675048282	4.79441586635011	4.84949893172018	3.88655014732434	3.73984810269933	3.07553263116736
chr11:117962976-117963304	0.669026765509631	0.505890929729958	0.565597175854225	2.57531233068744	2.75915583380027	2.83187724119167	1.98185265328974	2.62993940943954	3.0496307677246	0.641546029087524	0.53605290024021	0.722466024471091
chr9:133944565-133946402	1.59931779369823	2.22650852980868	1.62293035092018	3.1586601753465	3.28835856219366	3.58496250072116	3.0686708106651	2.83592407425437	2.19849415363908	3.51475349843975	3.15218341905505	3
chr15:98762662-98763628	0.526068811667588	0.575312330687437	0.443606651475615	1.4594316186373	1.48542682717024	1.18903382439002	2.1407786557828	2.15704371014558	2.26903314645524	1.16992500144231	0.84799690655495	0.443606651475615
chr10:48560327-48560660	0.7311832415722	0.443606651475615	0.505890929729958	1.03562390973072	1.26303440583379	1.41142624572647	0.790772037862	0.53605290024021	1.18903382439002	0.443606651475615	0.443606651475615	0.443606651475615
chr7:130180638-130181165	1.40599235967584	1.16992500144231	0.678071905112638	2.11103131238874	2.43028527297778	1.98913900736823	1.35614381022528	2.41413553298445	2.83390207666916	0.443606651475615	0.978195629681652	0.956056652412403
[truncated: 463 more rows]
