# Supplementary material for: IFNγ-induced memory in human macrophages is sustained by the durability of cytokine signaling itself
Source: J Exp Med. 2026 Feb 18;223(4):e20250976. doi: 10.1084/jem.20250976 (PMC12915527; doi:10.1084/jem.20250976)
Supplement: Data S9 — shows the raw CPM counts of next-generation sequencing data used to generate Fig. S5 B. [file jem_20250976_datas9.csv]

	FC0	FC1	FC3	FC6	FC12	FCy0	FCy1	FCy3	FCy6	FCy12
CD38	0	0.294782766	4.24470217	5.825200259	6.636242227	4.930159036	5.164657707	5.738630674	6.401825625	6.568107313
ZFX	0	-0.050646123	1.56501539	0.049852184	-0.070029128	0.180777639	0.211419351	3.257057254	1.11946678	0.047022702
NFIX	0	-0.255267762	3.290515976	3.342745011	2.100518148	1.993593953	2.202721332	4.41593119	5.067058188	2.941963173
MAMLD1	0	-0.150254212	1.625957872	1.289507431	-0.412298873	-1.116839361	-1.714770825	0.141330647	2.755082341	0.864931459
FAS	0	0.041592083	1.99324123	2.060065566	2.442369466	2.14366723	2.165770736	3.492423515	3.447405801	2.939766579
STAP1	0	-0.183762445	2.025788619	3.164444213	3.694311739	2.048670647	2.240509457	3.260443561	3.407312234	2.977507606
RCN1	0	-0.062156258	0.941385909	1.576272994	1.631856235	1.161901889	1.217073889	2.701959953	2.885453693	2.317161343
LAMA3	0	-0.042411592	1.315211968	1.928913958	2.381035175	0.185654582	-0.221594627	3.946619036	3.837354598	4.361895037
MXD1	0	1.40679727	0.911947851	0.56895096	0.870129704	0.84349037	1.688590638	2.5365632	1.82800926	2.127789238
NTN1	0	-0.153554583	1.474821993	4.248260831	5.680148225	0.021286154	-0.000942092	2.987409132	6.037755174	6.276051176
LIMS2	0	-0.050250588	1.321130627	1.681070871	0.273099196	0.174779191	0.075379967	1.475109249	2.909550141	1.62130371
SP140	0	0.123797882	1.01522039	2.263088932	3.251136304	2.138326152	2.068474906	3.044702269	3.269479847	3.518120275
IL12RB2	0	-0.586674049	1.260118737	2.238981911	2.267139546	1.311451076	1.584625293	3.571489196	4.110501641	3.747369833
DOP1A	0	0.02526119	-0.612112984	1.381577572	2.456733226	0.772427102	1.283177336	2.427423873	2.561809755	3.153583577
LAG3	0	-0.350030372	1.84409052	3.301815112	4.520983165	4.583747688	4.619345268	4.682746614	5.415101517	5.638196343
WHRN	0	0.104543496	0.072280977	0.640083894	1.205018595	1.002943878	1.310912891	1.188803702	2.359279403	2.235383825
CREM	0	0.052040887	1.464499943	0.852798286	0.177284025	0.537621673	0.584657369	2.940657082	2.303874836	1.08025337
UPB1	0	0.193825011	1.411649808	1.787763094	2.553779109	0.078840541	0.371114732	1.917221842	2.918072598	3.844039181
PDGFB	0	1.441834037	1.85584933	0.822705735	0.68933281	0.538337398	1.754392133	3.008464539	2.199504352	1.083381623
CSF2RB	0	0.05565264	0.488652752	1.354303843	2.029353604	1.533107394	1.715510418	1.769436604	2.324608252	2.852984514
GZMB	0	-0.313575359	1.666444465	1.494534063	1.223910176	2.232512936	2.438596774	4.584148902	5.060957766	4.209037287
JAG1	0	0.670405508	3.827260055	1.411272541	0.273709746	1.281633869	1.950190487	5.01072668	2.886707639	1.396784321
CRISPLD2	0	-0.185089616	-0.578439133	-0.17626313	0.42780813	2.18124932	2.240162644	2.524177668	3.722239821	2.331021185
SLC7A5	0	0.034522737	1.687476009	0.85086612	0.459412331	0.693751627	0.72390639	2.166406687	2.7972635	2.334900971
SCN1B	0	0.100543674	1.090819293	1.290784669	1.95713601	1.55689113	1.790078075	2.031723366	3.10148606	3.861606974
TFPI2	0	-0.224657321	2.26700881	2.26987865	1.730065408	0.064894543	0.282065195	3.86203721	4.230521866	4.162237208
MET	0	0.3555084	1.478249324	1.25652115	0.64653888	0.525856128	0.55672011	1.656004826	2.740854316	4.433653739
CSF3	0	-0.063366735	3.147390874	3.174826296	0.984265906	-0.063366735	-0.063366735	3.644309424	5.245929478	3.279839317
SLC1A2	0	-0.585955428	3.748223237	3.3756472	2.819983823	1.087765682	0.172530458	4.305663318	5.404198172	5.646306223
CD69	0	-0.165407833	2.762069374	2.387431647	2.512613711	1.633447067	3.105250098	4.333663154	3.152827845	2.553175518
IL23A	0	0.337267554	5.41886275	4.631971521	1.252862338	0.034727515	0.01342033	6.052625873	7.692201106	4.284747544
IFNG	0	0	2.942109832	1.533732104	0.30098572	0.967073408	1.01915479	5.865684063	4.916001855	2.784022381
VEGFA	0	0.701060067	-0.062916453	0.431130894	0.117964699	0.918055814	1.446631006	1.270240157	2.866974271	3.552762445
PDE4D	0	0.254369224	-0.091116946	-0.011939947	0.084885358	1.057782492	0.841119545	2.363816633	2.011784309	1.823536343
WNT5A	0	0.557269806	2.37119119	3.292647792	4.064027555	2.309061389	2.970243565	4.71394176	6.030525996	6.069381617
OTOF	0	0.070732862	0.050074851	1.666259911	3.146441343	1.613214375	1.738679159	1.678970421	2.490268194	4.070970688
GNLY	0	0.518281596	-0.106996037	-0.235679635	0.684103364	1.663981747	1.750799921	1.92763812	2.600654291	3.189981945
IL18R1	0	0.199392913	1.532603447	1.682494885	1.243955069	1.468285687	1.280426401	2.211765991	2.885987122	2.365385461
IL18RAP	0	0.109301118	1.637328726	1.612609218	1.227910844	1.48371922	1.598105682	2.595194985	3.338985281	2.902293127
FASLG	0	0.173247476	1.52981417	1.659534012	2.381379839	1.427840316	1.684481735	3.259402792	3.480659823	3.391245029
DUSP4	0	0.189464856	0.346357204	0.560999571	0.8152364	1.749377032	1.683580325	3.246842263	2.833807348	2.954763645
BCL2L14	0	-0.063366735	2.853923474	4.5979799	4.991743746	1.361591068	2.016222876	6.344851446	6.73297323	6.550840962
INHBA	0	0.00407004	3.052938128	4.8390348	2.871585324	1.060260631	1.432155622	4.398387422	5.779983377	5.120756863
NT5C3A	0	0.060605582	2.985504965	4.552969851	4.964807414	1.830423027	1.843330292	4.131863108	5.130241842	5.243285591
NR4A1	0	4.137264245	0.930735621	-0.022344965	-0.053535125	0.027117073	1.441548157	3.287978942	1.536865527	0.704903618
SDC4	0	1.418963999	3.907220519	1.623981769	0.334482233	-0.116618012	0.725366441	4.68161886	2.934936211	1.617676221
ZBP1	0	0.30106497	1.546638078	2.92102144	4.304394218	2.868848216	2.686611614	4.051131717	4.437823861	5.314575991
LYPD3	0	-0.324667666	-0.638413044	-0.777537245	-0.77781565	-0.488012173	-0.497322719	1.568077733	2.745601338	2.551274551
EREG	0	3.616953125	3.128549437	2.781884077	3.072222889	0.829413496	2.563386732	4.919087498	4.470572767	4.567557695
CCR7	0	0.062589995	3.836583347	4.424339499	5.459156552	0.252830208	0.321210798	5.192083001	6.826926414	7.32341082
IFI6	0	-0.007632687	1.26130819	2.123562041	3.026508451	2.284904164	2.194499563	2.928610393	3.02495592	3.448160492
PLEKHG3	0	0.160888858	-0.348286117	0.730553913	2.665278801	2.213115096	2.279008793	1.669309015	2.39332317	3.485994219
APOL3	0	0.095512436	3.53796998	5.103356944	5.494481813	4.265528561	4.556561373	4.841596561	5.71378095	5.815839213
APOBEC3A	0	-0.169579948	4.156243963	6.835423131	8.235974006	5.465108776	5.218505704	6.943558127	8.242105609	9.078909414
APOBEC3F	0	0.17244679	1.090930835	2.30655361	3.017054948	1.650423366	1.533587343	2.242525734	2.694772561	2.696488163
CGNL1	0	-0.150330905	0.8086516	1.412211649	1.834139752	-0.265315375	-0.086459903	1.101371843	2.765789142	2.912826107
CHAC1	0	-0.276612542	-0.008249276	0.517876496	-0.278725364	1.606168033	1.519848345	0.436722606	2.692073257	1.1472355
IDO1	0	-0.04522898	6.354555684	8.8279371	9.626515789	7.214046087	7.708987217	8.632543806	9.923248428	10.2790428
KDM6B	0	0.800690442	2.381988451	0.647383878	-0.596653329	0.516383034	0.75591982	2.865449866	2.078254262	0.628073519
SLC41A1	0	0.070733457	0.711832212	1.718106434	1.533850692	0.862031442	0.918136305	0.984023131	3.518935867	2.838984638
RSAD2	0	-0.030524325	7.638459309	8.768874025	9.017638177	6.317877327	6.659360151	8.695684373	9.311390519	9.783360297
IL2RA	0	-0.285742148	2.892194162	4.916563178	6.14850693	2.392460653	3.353334203	4.566514949	6.059933223	7.045537907
ADAM19	0	-0.052135971	1.298209295	1.661060377	4.340956318	1.554980021	1.477453961	3.169396337	3.066535129	4.493393084
PRRG4	0	-0.033742273	0.885418755	1.357306021	1.595050494	1.647513624	1.596152848	3.179799755	2.759231142	1.986460748
STX11	0	0.773511592	3.261389288	2.640433258	2.640592691	2.55968034	2.897016193	3.914176498	3.707914144	3.673047531
MYO1G	0	-0.040904397	0.843285989	2.860072512	4.059258123	2.505776776	2.579118181	2.803290186	3.90103148	4.56174712
BRIP1	0	-0.325144447	-0.005439886	3.029210842	3.928992963	1.361627221	1.845186443	2.467621157	4.031288601	4.461976939
KLF4	0	0.555623345	3.528079937	0.817717281	-1.30220019	2.080060404	3.123245502	4.294561603	2.349709776	0.141413708
ENPP2	0	-0.043747566	2.487224514	2.95181713	3.75720881	1.241302776	1.59866003	3.597798675	3.934768493	3.795066792
RAB30	0	-0.078222983	-0.148530144	1.560537667	1.826289705	0.049872239	-0.301727957	1.184667342	3.487276027	3.455059488
LRRC32	0	1.050712287	2.193502072	2.013437986	2.065896769	1.139932826	1.068531741	2.84793366	3.606372114	3.098551502
TMPRSS13	0	0.309413773	2.564776483	3.172967519	2.977378082	1.738607345	1.450474143	3.818860941	4.306466056	3.895804094
IL21	0	0	0.523010452	0.199944307	0.128021932	0.078840541	0.197457671	0.859121759	2.406145262	1.318791206
FGF2	0	-0.056523582	0.56454386	0.549142138	0.176918764	0.029527977	-0.055200868	2.534603498	2.381026435	0.32199869
CXCL9	0	0.001780906	8.207879982	8.200678392	8.409195716	6.842600707	7.706011072	9.747174633	9.802321845	9.53553251
ACVRL1	0	-0.09360205	-0.326343436	0.254580189	1.259390469	0.520841847	1.061588959	0.732681589	2.79291556	3.757160468
BRCA2	0	-0.151041109	1.397285392	0.68456264	1.011178087	0.891699405	0.937592801	2.652999911	1.649319616	1.444068008
PMAIP1	0	4.806634749	4.225541173	2.014063713	0.636763232	1.459594379	5.207590445	5.465918484	4.006339942	2.496663052
IGFBP4	0	0.284583995	2.110761876	4.438590523	4.966120474	1.478682387	2.003797185	3.741879942	5.34977424	5.105137411
PNRC1	0	2.305791718	1.561018669	1.567042282	1.92972136	0.575983078	2.29785542	3.143025948	2.880775596	2.374332672
PTGES	0	0.130458276	0.11434084	0.46866294	1.908598718	0.355647075	0.134090935	0.501045144	2.547077519	5.867589442
ANKRD1	0	0.29187882	1.483978474	3.524939021	4.039229185	0.77591203	1.073831256	4.507159129	5.539207099	7.324150985
ITPRIP	0	0.264174675	0.674541877	0.017649604	0.577241028	0.457429092	0.821599862	2.660538963	1.874233377	1.902882156
FAM124A	0	-0.108201277	2.498296583	2.044285915	0.72729107	1.881759787	1.619668274	3.824421442	3.519888389	2.867882695
PIH1D2	0	-0.183762445	0.110195214	0.104477486	0.941275498	0.19952757	0.289676001	4.178631384	3.307667131	2.304879916
ANKRD22	0	0.072466377	3.054892634	5.085705471	5.648180397	6.076102963	6.583833119	6.186643572	6.448660637	7.14554098
NR4A2	0	3.002487222	0.798010719	0.651333647	1.184154953	0.100608746	1.638609385	3.611375579	2.326009821	1.652286115
C21orf91	0	0.501676839	2.25570541	2.491983853	2.311483832	1.727491158	2.020932354	3.503332536	2.767865447	2.295416669
B3GNT7	0	0.270891193	1.150048179	1.732218633	2.05017738	0.881268881	1.071313019	3.012173189	3.055347643	1.288095562
KCNJ15	0	-0.098375684	0.888683416	0.12406783	-0.046597089	1.355996676	1.85264105	2.966354939	0.903253069	0.153864951
NRG2	0	-0.124066956	0.910628691	0.6466408	0.331348287	-0.045226415	0.191452694	1.419497331	3.171090571	1.698149299
NCF1	0	0.030268757	1.593142969	3.064023752	3.953951695	2.996157953	3.016673936	3.685108006	4.496371366	4.976372529
LAD1	0	-0.393711805	1.253847367	3.246502367	4.160125398	-0.225265062	0.169111539	1.385759324	4.408973536	5.523500689
AIM2	0	-0.126279294	3.556291537	3.805307172	5.032435677	4.580572967	4.819458179	6.341012634	5.793500575	5.571912511
CTLA4	0	0.076930729	0.317478117	0.269412101	0.3595501	1.307380864	1.299174344	1.911205559	3.077266069	2.682228756
ICOS	0	-0.137062653	0.912104756	0.657368977	0.444628244	1.151667968	0.735545629	3.443359806	2.307737976	2.1353401
GUCY1A1	0	-0.388596121	1.720396	3.319507192	4.812940297	2.012634418	1.839827789	3.626590878	3.375731501	3.418800257
RANBP3L	0	0.193825011	3.946671856	3.162369519	1.669329456	0.153594933	0.068866088	5.75620479	6.165871706	4.492670476
CSF2	0	0	1.729373571	0.919854192	0.30098572	0.967073408	0.910775136	2.198772027	2.505093391	1.87660934
OSR2	0	0.454036657	2.608943688	1.042357328	1.137715611	0.090228198	1.72096897	4.195599445	1.901172066	0.475568701
IFI27	0	0.371226536	2.703033749	4.558811701	6.389616122	5.8104443	6.291720542	6.399300819	6.876829854	7.538348316
CKB	0	0.181105125	3.643216443	4.778998081	5.372656841	-0.138382723	-0.499065824	3.853808222	6.115819345	6.735487302
SERPINB7	0	0.067543374	0.648958464	2.448800637	3.801656584	0.078840541	0	2.272105755	4.639340692	6.540315228
CLEC4E	0	0.333813404	1.777519594	2.456543433	3.59636873	1.96826905	2.009011346	3.222784691	4.006184131	4.621628715
NEMP1	0	0.005626332	3.151817275	2.596015068	1.797948621	0.838092791	0.847561726	3.828378098	3.800095827	3.24281788
NOD2	0	0.064663704	-0.101675665	1.570469955	2.489239319	1.930589922	2.136875814	1.14049609	2.466036418	3.036696853
IGFBP6	0	-0.490600415	0.44365831	0.264465138	0.083931862	1.054422237	0.598563083	2.881774803	3.572380316	3.324042546
DDIT4	0	2.055630379	0.438305864	0.801981261	0.174334087	0.807181489	1.812693196	3.152264432	3.684738777	2.708741856
HR	0	0.020511155	0.457264344	-0.098273905	-0.278725364	0.074857894	-0.209561794	0.436722606	3.236765284	0.89383607
PKIG	0	-0.264573627	0.699521789	1.503274438	1.737560481	0.038240601	-0.292199889	2.052402587	3.902852594	4.511703038
CXCL11	0	0.221822545	8.092377701	8.945527347	9.535849528	1.187953156	4.595541648	9.155894821	9.210015237	8.136588488
ISG20	0	0.511941165	5.684385196	6.6317617	7.181852839	2.68490708	3.364835637	6.818950364	7.311999361	7.459674762
FZD4	0	0.30106497	3.074061302	1.754938772	0.52625765	-0.168241899	-0.227385815	5.069074628	3.714130047	1.560695346
GPR171	0	-0.001487825	1.596540813	1.168787519	1.542419017	0.946232228	0.418708831	2.845110898	2.231682012	1.643816555
MARCKSL1	0	0.038306134	1.818293737	1.611486979	1.551201038	-0.40268691	0.117496818	2.412629174	3.300223712	3.266528582
CLCF1	0	0.426841261	3.597366463	1.329884056	0.651704563	0.410848378	0.384334025	5.548525903	3.30522588	2.3431787
KCNE5	0	0.130458276	0.221710263	0.643079432	1.97528393	1.635631918	2.081475009	1.976508473	3.231790791	3.999759172
STAP2	0	-0.41723711	0.409522723	0.874269231	1.816600934	1.169606716	1.208574532	1.736848973	2.451911829	3.077844616
EGR3	0	3.939998544	2.445856774	0.736119962	0.444648419	0.248802064	3.362327983	4.529295566	2.47152907	0.758092713
CDC42EP4	0	-0.12298342	2.34314378	-0.565892398	-0.792760123	0.169901016	0.246436192	3.427388768	1.548380535	-0.069263998
PRF1	0	0.380447882	1.485574834	1.586448218	2.457583408	2.30151782	2.284601141	3.470301605	4.37818703	4.117351094
GPR157	0	-0.063350257	0.715987403	0.690977473	0.203945995	0.067267674	0.432801213	2.805717603	3.156049361	2.650523846
SIAH2	0	0.671728265	1.913448225	0.502060921	0.623682262	0.68448517	0.912146136	2.945090717	1.654631973	0.709571555
UNC5C	0	0.067543374	1.094959956	3.282947286	3.930163264	2.50131614	3.117036426	3.680996986	3.780353586	4.270316717
IFNL1	0	0	1.54724379	0.052643345	0.188010322	0	1.214176433	6.789750933	2.865834022	0.346803769
TENT5C	0	-0.175736967	0.444179691	0.562384125	0.481042666	0.553427943	0.393854446	3.058237923	2.084954414	1.685120759
PDE4B	0	1.672519773	2.864774156	4.099173695	4.360471564	3.043042869	3.959546533	4.50442331	5.277454429	5.313377849
AMER1	0	0.206691842	1.479357964	1.660147557	2.142701276	1.281832907	1.467904218	2.576996386	1.637839832	1.903914124
IFITM2	0	-0.080162729	0.668907635	1.859345995	3.113519358	1.7877255	2.188458413	1.856648114	2.44187567	3.012344996
MUC1	0	-0.180449977	0.26223047	1.883332374	3.57876106	2.203339284	2.567513949	2.352243435	3.118178255	3.616820036
IFITM1	0	-0.236897601	2.297170273	4.125853987	5.935184262	3.358283473	4.179567446	4.186495872	5.02495247	6.031642194
C11orf96	0	0.193825011	1.26197717	0.455896655	0.30098572	0	0.31551965	4.188736707	1.861595764	0.240204419
PDCD1	0	-0.014869095	0.298819802	1.184175238	2.214322676	0.426663666	0.407211257	1.43160539	2.337758503	2.155609472
NCCRP1	0	0.126362766	0.146701907	0.434904789	1.45191808	-0.013638365	0.382574464	1.15558822	3.213902208	4.564005855
CFAP54	0	0.068698723	1.646869085	1.017226187	0.575185473	0.090228198	0.307747997	2.917480717	2.155562408	1.496110452
IDO2	0	0.130458276	1.348283072	2.54340709	3.548763567	1.660377115	2.128547502	3.579430623	4.518842902	4.639588376
CALHM6	0	-0.314202339	3.65962084	3.879677529	4.590121879	5.037481776	5.872993458	6.372310487	6.156332082	5.419299309
KIR2DL4	0	0.007998502	-0.003197334	0.904910963	2.926322699	2.144811735	2.17205477	1.618389596	2.523981526	3.483160449
GIMAP5	0	0.377426161	0.732855386	1.097395508	1.503256176	1.834583495	3.309380815	2.042440469	2.098286888	2.115844782
HSH2D	0	0.278879502	2.273829697	3.369835956	4.489751455	2.706080455	2.915413258	4.038469883	4.977905054	5.820803244
CES1	0	-0.160310043	-0.240199962	-0.278378484	0.534581352	2.529761612	3.157041178	2.379385864	2.894212271	4.485646433
RORB	0	-0.063366735	1.646869085	1.940323193	1.727009265	1.097369821	1.375574776	4.473656132	4.201442175	2.391785614
EXOC3L4	0	0.189682173	1.172082675	2.578191763	3.204150291	1.660377115	1.894408923	2.481544916	4.025757855	4.165735164
LTA	0	-0.427995851	2.415505949	2.27860151	2.739868225	1.077177791	1.440983914	3.473019949	2.830385651	2.22712358
OR2I1	0	-0.114772673	1.364927744	2.467809136	2.793457561	2.035217867	3.521163788	3.302867433	4.976628281	6.029047906
HLA-DOB	0	0.123098441	1.444851847	1.64894654	1.841965409	0.802229259	1.6343327	4.403327266	4.632899042	4.433537017
