# Supplementary material for: IFNγ-induced memory in human macrophages is sustained by the durability of cytokine signaling itself
Source: J Exp Med. 2026 Feb 18;223(4):e20250976. doi: 10.1084/jem.20250976 (PMC12915527; doi:10.1084/jem.20250976)
Supplement: Data S10 — shows the raw CPM counts of next-generation sequencing data used to generate Fig. 6 B. [file jem_20250976_datas10.csv]

	FC_0	FC_1	FC_3	FC_6	FC_IFNy_0	FC_IFNy_1	FC_IFNy_3	FC_IFNy_6	FC0_rux	FC1_rux	FC3_rux	FC6_rux	FC_IFNy_0_rux	FC_IFNy_1_rux	FC_IFNy_3_rux	FC_IFNy_6_rux
CD38	0	0.294782766	4.24470217	5.825200259	4.930159036	5.164657707	5.738630674	6.401825625	-0.512580182	0.295682498	2.598907764	3.715917309	0.448306648	0.991040327	3.311623203	4.198333219
NFIX	0	-0.255267762	3.290515976	3.342745011	1.993593953	2.202721332	4.41593119	5.067058188	-0.09983352	-0.128740376	3.267492399	2.365441365	0.220469378	0.137041031	3.209806656	2.36331962
NTN1	0	-0.153554583	1.474821993	4.248260831	0.021286154	-0.000942092	2.987409132	6.037755174	-0.096613662	0.544152706	2.299116446	3.818147376	-0.12843495	0.021416587	2.875212085	4.44844429
PDGFB	0	1.441834037	1.85584933	0.822705735	0.538337398	1.754392133	3.008464539	2.199504352	-0.12763325	1.482705604	2.538443927	0.695214284	-0.029983131	1.393126557	2.576364805	0.803108141
JAG1	0	0.670405508	3.827260055	1.411272541	1.281633869	1.950190487	5.01072668	2.886707639	0.087698399	0.753409119	4.573153106	3.336814743	0.074355868	0.833728599	4.770182221	3.566056022
TFPI2	0	-0.224657321	2.26700881	2.26987865	0.064894543	0.282065195	3.86203721	4.230521866	0.045206875	0.082036193	2.054374762	2.458027912	0.002375872	0.04042838	2.154037172	2.149407065
WNT5A	0	0.557269806	2.37119119	3.292647792	2.309061389	2.970243565	4.71394176	6.030525996	0.330314674	0.195547157	3.870154008	4.754396103	0.418526752	1.710616358	4.462562296	5.514122887
BCL2L14	0	-0.063366735	2.853923474	4.5979799	1.361591068	2.016222876	6.344851446	6.73297323	0.115178471	0.019650181	1.024213651	2.855707351	0.1204881	0.056235642	2.199962916	3.585430617
INHBA	0	0.00407004	3.052938128	4.8390348	1.060260631	1.432155622	4.398387422	5.779983377	-0.645871148	0.040861126	3.188200689	5.10544199	0.058376651	0.3811	2.46796219	4.2464298
NR4A1	0	4.137264245	0.930735621	-0.022344965	0.027117073	1.441548157	3.287978942	1.536865527	-0.050075179	4.371430631	1.274880725	-0.026186671	0.076050052	3.388436078	1.262272884	0.252637918
EREG	0	3.616953125	3.128549437	2.781884077	0.829413496	2.563386732	4.919087498	4.470572767	-0.267049152	3.652387975	3.511287663	4.387734946	-0.228121859	3.133209374	4.003606034	3.744713492
CCR7	0	0.062589995	3.836583347	4.424339499	0.252830208	0.321210798	5.192083001	6.826926414	-0.461638453	0.055314349	4.058501347	2.837219977	-0.026125576	0.410227018	3.03140288	2.603692777
APOL3	0	0.095512436	3.53796998	5.103356944	4.265528561	4.556561373	4.841596561	5.71378095	-0.332010156	-0.125231911	3.036181597	3.574523475	-0.044375719	0.28811935	3.256170102	3.750447775
APOBEC3A	0	-0.169579948	4.156243963	6.835423131	5.465108776	5.218505704	6.943558127	8.242105609	0.55802134	0.161456638	0.962701381	2.192061491	1.40411024	0.621680022	1.383781943	3.380959051
IDO1	0	-0.04522898	6.354555684	8.8279371	7.214046087	7.708987217	8.632543806	9.923248428	0.310977421	0.529671428	4.375961842	7.631660417	0.269971093	-0.355067599	5.299770529	8.001019366
RSAD2	0	-0.030524325	7.638459309	8.768874025	6.317877327	6.659360151	8.695684373	9.311390519	0.071235364	0.551095987	3.217746038	5.536032145	0.622185506	0.278684553	3.471675135	5.206361063
IL2RA	0	-0.285742148	2.892194162	4.916563178	2.392460653	3.353334203	4.566514949	6.059933223	-0.34107232	-0.370925692	1.282639577	4.353153497	-0.699378119	-0.502333262	2.374961966	4.905073754
MYO1G	0	-0.040904397	0.843285989	2.860072512	2.505776776	2.579118181	2.803290186	3.90103148	-0.446889681	-0.20381605	1.349680396	3.026481689	0.343150199	0.687752688	2.202301831	3.506523275
TMPRSS13	0	0.309413773	2.564776483	3.172967519	1.738607345	1.450474143	3.818860941	4.306466056	-0.004677367	0.060655021	1.96618391	2.21130289	0.504816284	0.476404907	1.623243022	1.918050991
CXCL9	0	0.001780906	8.207879982	8.200678392	6.842600707	7.706011072	9.747174633	9.802321845	0.055994347	0.307469218	1.308091992	0.5996288	2.077749211	1.73086669	2.187165456	2.273751197
PMAIP1	0	4.806634749	4.225541173	2.014063713	1.459594379	5.207590445	5.465918484	4.006339942	0.159561542	4.961765569	4.383166342	3.182416275	0.188827887	4.143267283	4.34888432	2.80146953
PNRC1	0	2.305791718	1.561018669	1.567042282	0.575983078	2.29785542	3.143025948	2.880775596	-0.083213985	2.283923989	1.775261321	1.102226612	-0.0677136	2.007895214	1.843308941	1.087878502
ANKRD1	0	0.29187882	1.483978474	3.524939021	0.77591203	1.073831256	4.507159129	5.539207099	0.314840268	0.069927703	2.453666734	5.101251914	0.474854914	1.694257373	4.311759118	5.961211595
FAM124A	0	-0.108201277	2.498296583	2.044285915	1.881759787	1.619668274	3.824421442	3.519888389	0.30096262	-0.141734035	2.777598204	2.848752538	0.536019567	0.257419165	3.484493649	3.381453462
NR4A2	0	3.002487222	0.798010719	0.651333647	0.100608746	1.638609385	3.611375579	2.326009821	0.133360936	2.570669557	0.703222753	0.425695727	-0.275323198	1.22752394	1.123937875	0.532006597
NCF1	0	0.030268757	1.593142969	3.064023752	2.996157953	3.016673936	3.685108006	4.496371366	-0.101919638	0.219630601	1.305095601	2.176807673	0.774682508	1.175253389	2.148723788	2.526192187
GUCY1A1	0	-0.388596121	1.720396	3.319507192	2.012634418	1.839827789	3.626590878	3.375731501	-0.183487509	-0.223170836	1.926088948	2.50604023	0.548033332	0.105537416	2.285898206	2.033396918
RANBP3L	0	0.193825011	3.946671856	3.162369519	0.153594933	0.068866088	5.75620479	6.165871706	0.121450533	0.235962607	4.169607287	3.140231777	0.183854835	0.061040244	4.042823816	3.509518094
IFI27	0	0.371226536	2.703033749	4.558811701	5.8104443	6.291720542	6.399300819	6.876829854	-0.411593674	0.151143455	0.748251225	1.94460607	0.793304234	1.501495566	1.594636185	2.669107398
SERPINB7	0	0.067543374	0.648958464	2.448800637	0.078840541	0	2.272105755	4.639340692	0.121450533	0.500409753	0.559498776	3.039132403	0	0.119602377	1.440993343	3.479972813
CLEC4E	0	0.333813404	1.777519594	2.456543433	1.96826905	2.009011346	3.222784691	4.006184131	-0.450304712	0.232796057	1.76293093	2.849583935	0.25948931	0.986087543	2.514224486	3.391621066
DDIT4	0	2.055630379	0.438305864	0.801981261	0.807181489	1.812693196	3.152264432	3.684738777	-0.162817363	1.964647131	1.454950808	1.933718083	-0.103656759	1.420182685	2.093835657	1.835289911
PKIG	0	-0.264573627	0.699521789	1.503274438	0.038240601	-0.292199889	2.052402587	3.902852594	-0.605288334	-0.214550469	1.277488751	2.980530259	-0.121274365	-0.028897092	2.350764934	3.337386863
CXCL11	0	0.221822545	8.092377701	8.945527347	1.187953156	4.595541648	9.155894821	9.210015237	0.037100649	0.264114903	3.114086964	2.034761068	-0.140696806	-1.075393067	2.093156859	1.429257349
ISG20	0	0.511941165	5.684385196	6.6317617	2.68490708	3.364835637	6.818950364	7.311999361	0.177183944	0.36951099	4.489651396	4.664471261	-0.035023746	0.215267383	4.224981463	4.471817666
FZD4	0	0.30106497	3.074061302	1.754938772	-0.168241899	-0.227385815	5.069074628	3.714130047	-0.052073865	0.16758795	2.407271026	0.42950863	0.226974638	0.017299585	2.345544506	0.240032962
CLCF1	0	0.426841261	3.597366463	1.329884056	0.410848378	0.384334025	5.548525903	3.30522588	0.078931573	0.627103891	3.742055731	1.648572143	0.007815012	1.051058196	3.543511829	1.738928315
EGR3	0	3.939998544	2.445856774	0.736119962	0.248802064	3.362327983	4.529295566	2.47152907	0.130902248	3.822268969	2.884465917	0.699061623	0.144779272	2.350875487	2.718114666	0.617028881
CDC42EP4	0	-0.12298342	2.34314378	-0.565892398	0.169901016	0.246436192	3.427388768	1.548380535	0.006445026	-0.011387787	2.16644726	-0.690842296	-0.186152319	-0.166744883	1.708617774	-1.093166403
SIAH2	0	0.671728265	1.913448225	0.502060921	0.68448517	0.912146136	2.945090717	1.654631973	0.20556621	0.623844772	2.563388657	0.987381554	0.136876001	0.56645563	2.560242453	1.00198864
UNC5C	0	0.067543374	1.094959956	3.282947286	2.50131614	3.117036426	3.680996986	3.780353586	0.0620029	0.374236888	0.306703856	2.098218309	0.240277628	0	0.761542009	1.842217092
PDE4B	0	1.672519773	2.864774156	4.099173695	3.043042869	3.959546533	4.50442331	5.277454429	-0.419827109	1.43727114	3.352023218	3.871357065	0.02499061	1.150342481	3.30091434	3.913343994
NCCRP1	0	0.126362766	0.146701907	0.434904789	-0.013638365	0.382574464	1.15558822	3.213902208	-0.176301406	0.068451411	0.585327115	1.302423533	0.300779918	0.660371422	1.227111709	2.309641924
IDO2	0	0.130458276	1.348283072	2.54340709	1.660377115	2.128547502	3.579430623	4.518842902	-0.001363836	0.243388981	0.983441051	2.275058101	0.000557202	0.056235642	1.726042245	2.897741012
EXOC3L4	0	0.189682173	1.172082675	2.578191763	1.660377115	1.894408923	2.481544916	4.025757855	-0.063366735	0.310870153	0.853717117	1.952104468	0.1204881	0.218881452	1.165759623	2.263436373
