# Supplementary material for: IFNγ-induced memory in human macrophages is sustained by the durability of cytokine signaling itself
Source: J Exp Med. 2026 Feb 18;223(4):e20250976. doi: 10.1084/jem.20250976 (PMC12915527; doi:10.1084/jem.20250976)
Supplement: Data S11 — shows the raw CPM counts of next-generation sequencing data used to generate Fig. 6 F. [file jem_20250976_datas11.csv]

	FC_0	FC_1	FC_3	FC_6	FC_IFNy_0	FC_IFNy_1	FC_IFNy_3	FC_IFNy_6	FC_0_rux	FC_1_rux	FC_3_rux	FC_6_rux	FC_IFNy_0_rux	FC_IFNy_1_rux	FC_IFNy_3_rux	FC_IFNy_6_rux
MAMLD1	0	-0.150254212	1.625957872	1.289507431	-1.116839361	-1.714770825	0.141330647	2.755082341	0.054370255	-0.07266997	1.942912532	2.167018193	-0.149350614	-0.263110034	1.480609836	2.115585692
TNFRSF9	0	-0.209963709	3.206975326	2.837241174	-2.752513269	-2.852595141	1.769024444	2.304075741	-0.167971413	-0.021391458	3.495307989	3.732507611	-1.895660299	-1.888960097	2.793673101	3.03581287
FSCN1	0	0.071435205	3.244282436	3.255957687	-2.290044453	-2.608839331	1.932199201	2.942029865	0.35718961	0.053241624	3.453059064	3.03802708	0.158146332	-0.041108891	3.286727898	2.978209614
PLAT	0	-0.010895788	3.792193016	3.227780612	0.919070376	0.709110858	1.013539798	1.239774903	-0.141321795	-0.121411108	4.302893844	3.728143784	-0.496685606	-0.147816594	2.944593194	2.66008822
SERPINE1	0	-0.082819125	3.062467367	0.653319795	-0.914105526	-2.049962135	1.94683242	0.532115983	-0.01062943	-0.077358276	2.719304162	0.837188434	0.384214139	0.501348113	2.759179683	0.902510144
UST	0	-0.126279294	2.537645755	1.367102377	-0.106814634	-0.211687847	0.136522293	-0.177633662	-0.074062444	0.00935405	2.377080826	1.96681396	-0.522196438	-0.756838369	1.38862491	1.58646788
CATSPERB	0	-0.160135236	2.752784325	2.608221677	-0.138605761	0.023318955	1.530553162	1.338448864	-0.230197795	-0.209183778	3.363958047	3.090151707	-0.10834586	-0.23116045	1.928724197	2.209448798
IL10	0	1.988336834	2.480164056	2.223579934	-0.446009169	0.311172477	-0.573460925	-0.224546573	0.083791451	1.756133466	2.782695035	0.85965294	-0.002324656	1.479138599	1.774593663	0.351487203
FCAMR	0	0.364667071	2.263476194	3.49752172	0.153594933	0.068866088	0.131927778	1.526817899	0.0620029	0	2.379785731	4.071447083	0.063923937	0.119602377	2.304523526	3.79991947
PTX3	0	3.446653659	7.045571258	6.238579836	-1.57515084	-0.632121636	4.552008372	2.50964451	0.241210973	3.75207155	6.633718935	5.976322247	-0.444117584	3.546334601	6.460509709	5.204225871
BAALC	0	0.036358904	1.506473599	2.911289746	-0.765951355	-0.44088129	0.420137507	1.340507576	-0.067818169	-0.017654176	1.579943812	3.049611368	0.031662865	0.239213515	1.480111112	2.391554918
CCL19	0	-0.034218739	5.094942134	6.81985137	0.2461059	0.528604605	2.574105963	4.558943963	-0.110689806	-0.182640308	5.38684487	6.265599132	-0.280231979	-0.011526842	3.28845516	4.372944936
CYP7B1	0	0.275356827	3.585699944	4.609187354	-0.920904769	-0.94811304	0.99172634	2.448254697	0.120615434	0.165216617	3.500774778	4.443552173	0.036193166	0.053885433	3.238867875	3.878357151
PDGFA	0	0.521179751	2.88177939	3.19501324	0.84049441	0.781249819	1.602055389	1.574269241	0.133360936	0.321409027	2.192375726	0.926720152	0.558375193	0.330376562	1.197505636	1.164097889
